# Supplementary material for: CDK9 Inhibition with enitociclib reveals influence on HERV and LINE RNA abundances in whole blood, T-, and B-Cell lines
Source: BMC Med Genomics. 2026 Jan 13;19:27. doi: 10.1186/s12920-026-02309-6 (PMC12888618; doi:10.1186/s12920-026-02309-6)
Supplement: Supplementary file 1 — Supplementary Material 1. [file 12920_2026_2309_MOESM1_ESM.csv]

	Condition	gene_type	Count	PCT	AvgCount
2	0h_Enitociclib	transcribed_unprocessed_pseudogene	227300	0.24	75766.67
3	0h_Enitociclib	unprocessed_pseudogene	91349	0.09	30449.67
4	0h_Enitociclib	miRNA	15548	0.02	5182.67
5	0h_Enitociclib	lncRNA	964710	1	321570
6	0h_Enitociclib	protein_coding	91951610	95.55	30650536.67
7	0h_Enitociclib	processed_pseudogene	379448	0.39	126482.67
8	0h_Enitociclib	snRNA	8633	0.01	2877.67
9	0h_Enitociclib	transcribed_processed_pseudogene	55021	0.06	18340.33
10	0h_Enitociclib	misc_RNA	13831	0.01	4610.33
11	0h_Enitociclib	TEC	47721	0.05	15907
12	0h_Enitociclib	transcribed_unitary_pseudogene	56824	0.06	18941.33
13	0h_Enitociclib	snoRNA	5679	0.01	1893
14	0h_Enitociclib	scaRNA	146	0	48.67
15	0h_Enitociclib	rRNA_pseudogene	1512	0	504
16	0h_Enitociclib	unitary_pseudogene	1870	0	623.33
17	0h_Enitociclib	polymorphic_pseudogene	1940	0	646.67
18	0h_Enitociclib	pseudogene	97	0	32.33
19	0h_Enitociclib	rRNA	194	0	64.67
20	0h_Enitociclib	IG_V_pseudogene	1198	0	399.33
21	0h_Enitociclib	scRNA	429	0	143
22	0h_Enitociclib	IG_V_gene	1218	0	406
23	0h_Enitociclib	IG_C_gene	71	0	23.67
24	0h_Enitociclib	IG_J_gene	4	0	1.33
25	0h_Enitociclib	sRNA	0	0	0
26	0h_Enitociclib	ribozyme	7	0	2.33
27	0h_Enitociclib	translated_processed_pseudogene	167	0	55.67
28	0h_Enitociclib	vault_RNA	0	0	0
29	0h_Enitociclib	TR_C_gene	118957	0.12	39652.33
30	0h_Enitociclib	TR_J_gene	1932	0	644
31	0h_Enitociclib	TR_V_gene	44355	0.05	14785
32	0h_Enitociclib	TR_V_pseudogene	274	0	91.33
33	0h_Enitociclib	translated_unprocessed_pseudogene	59	0	19.67
34	0h_Enitociclib	TR_D_gene	21	0	7
35	0h_Enitociclib	IG_C_pseudogene	49	0	16.33
36	0h_Enitociclib	TR_J_pseudogene	0	0	0
37	0h_Enitociclib	IG_J_pseudogene	0	0	0
38	0h_Enitociclib	IG_D_gene	469	0	156.33
39	0h_Enitociclib	IG_pseudogene	0	0	0
40	0h_Enitociclib	Mt_tRNA	2409	0	803
41	0h_Enitociclib	Mt_rRNA	1233597	1.28	411199
42	0h_Enitociclib	LINE1	751113	0.78	250371
43	0h_Enitociclib	HERV	254385	0.26	84795
44	1h_Enitociclib	transcribed_unprocessed_pseudogene	216979	0.26	72326.33
45	1h_Enitociclib	unprocessed_pseudogene	77848	0.09	25949.33
46	1h_Enitociclib	miRNA	15336	0.02	5112
47	1h_Enitociclib	lncRNA	1293257	1.56	431085.67
48	1h_Enitociclib	protein_coding	78033003	94.33	26011001
49	1h_Enitociclib	processed_pseudogene	352174	0.43	117391.33
50	1h_Enitociclib	snRNA	12510	0.02	4170
51	1h_Enitociclib	transcribed_processed_pseudogene	58717	0.07	19572.33
52	1h_Enitociclib	misc_RNA	24794	0.03	8264.67
53	1h_Enitociclib	TEC	60810	0.07	20270
54	1h_Enitociclib	transcribed_unitary_pseudogene	52570	0.06	17523.33
55	1h_Enitociclib	snoRNA	9169	0.01	3056.33
56	1h_Enitociclib	scaRNA	323	0	107.67
57	1h_Enitociclib	rRNA_pseudogene	2293	0	764.33
58	1h_Enitociclib	unitary_pseudogene	2270	0	756.67
59	1h_Enitociclib	polymorphic_pseudogene	1956	0	652
60	1h_Enitociclib	pseudogene	135	0	45
61	1h_Enitociclib	rRNA	244	0	81.33
62	1h_Enitociclib	IG_V_pseudogene	1509	0	503
63	1h_Enitociclib	scRNA	258	0	86
64	1h_Enitociclib	IG_V_gene	1934	0	644.67
65	1h_Enitociclib	IG_C_gene	150	0	50
66	1h_Enitociclib	IG_J_gene	2	0	0.67
67	1h_Enitociclib	sRNA	0	0	0
68	1h_Enitociclib	ribozyme	6	0	2
69	1h_Enitociclib	translated_processed_pseudogene	127	0	42.33
70	1h_Enitociclib	vault_RNA	0	0	0
71	1h_Enitociclib	TR_C_gene	90243	0.11	30081
72	1h_Enitociclib	TR_J_gene	5727	0.01	1909
73	1h_Enitociclib	TR_V_gene	34155	0.04	11385
74	1h_Enitociclib	TR_V_pseudogene	287	0	95.67
75	1h_Enitociclib	translated_unprocessed_pseudogene	55	0	18.33
76	1h_Enitociclib	TR_D_gene	31	0	10.33
77	1h_Enitociclib	IG_C_pseudogene	33	0	11
78	1h_Enitociclib	TR_J_pseudogene	2	0	0.67
79	1h_Enitociclib	IG_J_pseudogene	0	0	0
80	1h_Enitociclib	IG_D_gene	182	0	60.67
81	1h_Enitociclib	IG_pseudogene	0	0	0
82	1h_Enitociclib	Mt_tRNA	2029	0	676.33
83	1h_Enitociclib	Mt_rRNA	961035	1.16	320345
84	1h_Enitociclib	LINE1	1064856	1.29	354952
85	1h_Enitociclib	HERV	344207	0.42	114735.67
86	2h_Enitociclib	transcribed_unprocessed_pseudogene	256397	0.27	85465.67
87	2h_Enitociclib	unprocessed_pseudogene	72001	0.07	24000.33
88	2h_Enitociclib	miRNA	14498	0.02	4832.67
89	2h_Enitociclib	lncRNA	1447984	1.51	482661.33
90	2h_Enitociclib	protein_coding	91658611	95.47	30552870.33
91	2h_Enitociclib	processed_pseudogene	324940	0.34	108313.33
92	2h_Enitociclib	snRNA	8267	0.01	2755.67
93	2h_Enitociclib	transcribed_processed_pseudogene	66200	0.07	22066.67
94	2h_Enitociclib	misc_RNA	20582	0.02	6860.67
95	2h_Enitociclib	TEC	66251	0.07	22083.67
96	2h_Enitociclib	transcribed_unitary_pseudogene	76676	0.08	25558.67
97	2h_Enitociclib	snoRNA	7409	0.01	2469.67
98	2h_Enitociclib	scaRNA	209	0	69.67
99	2h_Enitociclib	rRNA_pseudogene	1960	0	653.33
100	2h_Enitociclib	unitary_pseudogene	1838	0	612.67
101	2h_Enitociclib	polymorphic_pseudogene	1078	0	359.33
102	2h_Enitociclib	pseudogene	155	0	51.67
103	2h_Enitociclib	rRNA	109	0	36.33
104	2h_Enitociclib	IG_V_pseudogene	2259	0	753
105	2h_Enitociclib	scRNA	364	0	121.33
106	2h_Enitociclib	IG_V_gene	3816	0	1272
107	2h_Enitociclib	IG_C_gene	220	0	73.33
108	2h_Enitociclib	IG_J_gene	1	0	0.33
109	2h_Enitociclib	sRNA	0	0	0
110	2h_Enitociclib	ribozyme	2	0	0.67
111	2h_Enitociclib	translated_processed_pseudogene	149	0	49.67
112	2h_Enitociclib	vault_RNA	0	0	0
113	2h_Enitociclib	TR_C_gene	84703	0.09	28234.33
114	2h_Enitociclib	TR_J_gene	7580	0.01	2526.67
115	2h_Enitociclib	TR_V_gene	34545	0.04	11515
116	2h_Enitociclib	TR_V_pseudogene	383	0	127.67
117	2h_Enitociclib	translated_unprocessed_pseudogene	63	0	21
118	2h_Enitociclib	TR_D_gene	34	0	11.33
119	2h_Enitociclib	IG_C_pseudogene	14	0	4.67
120	2h_Enitociclib	TR_J_pseudogene	0	0	0
121	2h_Enitociclib	IG_J_pseudogene	1	0	0.33
122	2h_Enitociclib	IG_D_gene	87	0	29
123	2h_Enitociclib	IG_pseudogene	0	0	0
124	2h_Enitociclib	Mt_tRNA	1626	0	542
125	2h_Enitociclib	Mt_rRNA	758005	0.79	252668.33
126	2h_Enitociclib	LINE1	770882	0.8	256960.67
127	2h_Enitociclib	HERV	316164	0.33	105388
128	4h_Enitociclib	transcribed_unprocessed_pseudogene	267835	0.26	89278.33
129	4h_Enitociclib	unprocessed_pseudogene	74259	0.07	24753
130	4h_Enitociclib	miRNA	13841	0.01	4613.67
131	4h_Enitociclib	lncRNA	1500243	1.48	500081
132	4h_Enitociclib	protein_coding	96831380	95.53	32277126.67
133	4h_Enitociclib	processed_pseudogene	331302	0.33	110434
134	4h_Enitociclib	snRNA	9019	0.01	3006.33
135	4h_Enitociclib	transcribed_processed_pseudogene	68213	0.07	22737.67
136	4h_Enitociclib	misc_RNA	25194	0.02	8398
137	4h_Enitociclib	TEC	64963	0.06	21654.33
138	4h_Enitociclib	transcribed_unitary_pseudogene	88528	0.09	29509.33
139	4h_Enitociclib	snoRNA	6608	0.01	2202.67
140	4h_Enitociclib	scaRNA	148	0	49.33
141	4h_Enitociclib	rRNA_pseudogene	1904	0	634.67
142	4h_Enitociclib	unitary_pseudogene	1931	0	643.67
143	4h_Enitociclib	polymorphic_pseudogene	1283	0	427.67
144	4h_Enitociclib	pseudogene	192	0	64
145	4h_Enitociclib	rRNA	120	0	40
146	4h_Enitociclib	IG_V_pseudogene	2464	0	821.33
147	4h_Enitociclib	scRNA	489	0	163
148	4h_Enitociclib	IG_V_gene	4717	0	1572.33
149	4h_Enitociclib	IG_C_gene	330	0	110
150	4h_Enitociclib	IG_J_gene	0	0	0
151	4h_Enitociclib	sRNA	0	0	0
152	4h_Enitociclib	ribozyme	6	0	2
153	4h_Enitociclib	translated_processed_pseudogene	159	0	53
154	4h_Enitociclib	vault_RNA	0	0	0
155	4h_Enitociclib	TR_C_gene	75175	0.07	25058.33
156	4h_Enitociclib	TR_J_gene	4804	0	1601.33
157	4h_Enitociclib	TR_V_gene	31563	0.03	10521
158	4h_Enitociclib	TR_V_pseudogene	363	0	121
159	4h_Enitociclib	translated_unprocessed_pseudogene	85	0	28.33
160	4h_Enitociclib	TR_D_gene	32	0	10.67
161	4h_Enitociclib	IG_C_pseudogene	28	0	9.33
162	4h_Enitociclib	TR_J_pseudogene	1	0	0.33
163	4h_Enitociclib	IG_J_pseudogene	0	0	0
164	4h_Enitociclib	IG_D_gene	82	0	27.33
165	4h_Enitociclib	IG_pseudogene	1	0	0.33
166	4h_Enitociclib	Mt_tRNA	1541	0	513.67
167	4h_Enitociclib	Mt_rRNA	762787	0.75	254262.33
168	4h_Enitociclib	LINE1	852537	0.84	284179
169	4h_Enitociclib	HERV	333251	0.33	111083.67
170	24h_Enitociclib	transcribed_unprocessed_pseudogene	255873	0.26	85291
171	24h_Enitociclib	unprocessed_pseudogene	59398	0.06	19799.33
172	24h_Enitociclib	miRNA	9975	0.01	3325
173	24h_Enitociclib	lncRNA	1141474	1.15	380491.33
174	24h_Enitociclib	protein_coding	95967599	96.48	31989199.67
175	24h_Enitociclib	processed_pseudogene	291733	0.29	97244.33
176	24h_Enitociclib	snRNA	3777	0	1259
177	24h_Enitociclib	transcribed_processed_pseudogene	64166	0.06	21388.67
178	24h_Enitociclib	misc_RNA	15237	0.02	5079
179	24h_Enitociclib	TEC	42201	0.04	14067
180	24h_Enitociclib	transcribed_unitary_pseudogene	86925	0.09	28975
181	24h_Enitociclib	snoRNA	4350	0	1450
182	24h_Enitociclib	scaRNA	154	0	51.33
183	24h_Enitociclib	rRNA_pseudogene	983	0	327.67
184	24h_Enitociclib	unitary_pseudogene	1574	0	524.67
185	24h_Enitociclib	polymorphic_pseudogene	588	0	196
186	24h_Enitociclib	pseudogene	129	0	43
187	24h_Enitociclib	rRNA	49	0	16.33
188	24h_Enitociclib	IG_V_pseudogene	2175	0	725
189	24h_Enitociclib	scRNA	340	0	113.33
190	24h_Enitociclib	IG_V_gene	3327	0	1109
191	24h_Enitociclib	IG_C_gene	176	0	58.67
192	24h_Enitociclib	IG_J_gene	7	0	2.33
193	24h_Enitociclib	sRNA	0	0	0
194	24h_Enitociclib	ribozyme	0	0	0
195	24h_Enitociclib	translated_processed_pseudogene	173	0	57.67
196	24h_Enitociclib	vault_RNA	0	0	0
197	24h_Enitociclib	TR_C_gene	53453	0.05	17817.67
198	24h_Enitociclib	TR_J_gene	4951	0	1650.33
199	24h_Enitociclib	TR_V_gene	17993	0.02	5997.67
200	24h_Enitociclib	TR_V_pseudogene	514	0	171.33
201	24h_Enitociclib	translated_unprocessed_pseudogene	67	0	22.33
202	24h_Enitociclib	TR_D_gene	51	0	17
203	24h_Enitociclib	IG_C_pseudogene	2	0	0.67
204	24h_Enitociclib	TR_J_pseudogene	0	0	0
205	24h_Enitociclib	IG_J_pseudogene	0	0	0
206	24h_Enitociclib	IG_D_gene	113	0	37.67
207	24h_Enitociclib	IG_pseudogene	1	0	0.33
208	24h_Enitociclib	Mt_tRNA	938	0	312.67
209	24h_Enitociclib	Mt_rRNA	655668	0.66	218556
210	24h_Enitociclib	LINE1	559376	0.56	186458.67
211	24h_Enitociclib	HERV	220455	0.22	73485
212	48h_Enitociclib	transcribed_unprocessed_pseudogene	223535	0.27	74511.67
213	48h_Enitociclib	unprocessed_pseudogene	57065	0.07	19021.67
214	48h_Enitociclib	miRNA	8024	0.01	2674.67
215	48h_Enitociclib	lncRNA	1033769	1.26	344589.67
216	48h_Enitociclib	protein_coding	79098621	96.38	26366207
217	48h_Enitociclib	processed_pseudogene	289307	0.35	96435.67
218	48h_Enitociclib	snRNA	3619	0	1206.33
219	48h_Enitociclib	transcribed_processed_pseudogene	60446	0.07	20148.67
220	48h_Enitociclib	misc_RNA	17300	0.02	5766.67
221	48h_Enitociclib	TEC	34552	0.04	11517.33
222	48h_Enitociclib	transcribed_unitary_pseudogene	76965	0.09	25655
223	48h_Enitociclib	snoRNA	2997	0	999
224	48h_Enitociclib	scaRNA	107	0	35.67
225	48h_Enitociclib	rRNA_pseudogene	1020	0	340
226	48h_Enitociclib	unitary_pseudogene	1295	0	431.67
227	48h_Enitociclib	polymorphic_pseudogene	526	0	175.33
228	48h_Enitociclib	pseudogene	95	0	31.67
229	48h_Enitociclib	rRNA	48	0	16
230	48h_Enitociclib	IG_V_pseudogene	2094	0	698
231	48h_Enitociclib	scRNA	522	0	174
232	48h_Enitociclib	IG_V_gene	2687	0	895.67
233	48h_Enitociclib	IG_C_gene	47	0	15.67
234	48h_Enitociclib	IG_J_gene	0	0	0
235	48h_Enitociclib	sRNA	0	0	0
236	48h_Enitociclib	ribozyme	1	0	0.33
237	48h_Enitociclib	translated_processed_pseudogene	228	0	76
238	48h_Enitociclib	vault_RNA	0	0	0
239	48h_Enitociclib	TR_C_gene	44026	0.05	14675.33
240	48h_Enitociclib	TR_J_gene	5463	0.01	1821
241	48h_Enitociclib	TR_V_gene	15400	0.02	5133.33
242	48h_Enitociclib	TR_V_pseudogene	400	0	133.33
243	48h_Enitociclib	translated_unprocessed_pseudogene	39	0	13
244	48h_Enitociclib	TR_D_gene	60	0	20
245	48h_Enitociclib	IG_C_pseudogene	7	0	2.33
246	48h_Enitociclib	TR_J_pseudogene	2	0	0.67
247	48h_Enitociclib	IG_J_pseudogene	0	0	0
248	48h_Enitociclib	IG_D_gene	92	0	30.67
249	48h_Enitociclib	IG_pseudogene	0	0	0
250	48h_Enitociclib	Mt_tRNA	1134	0	378
251	48h_Enitociclib	Mt_rRNA	406712	0.5	135570.67
252	48h_Enitociclib	LINE1	492629	0.6	164209.67
253	48h_Enitociclib	HERV	188290	0.23	62763.33
254	0h_Vehicle	transcribed_unprocessed_pseudogene	258992	0.25	86330.67
255	0h_Vehicle	unprocessed_pseudogene	58698	0.06	19566
256	0h_Vehicle	miRNA	11874	0.01	3958
257	0h_Vehicle	lncRNA	1101722	1.06	367240.67
258	0h_Vehicle	protein_coding	100725598	96.66	33575199.33
259	0h_Vehicle	processed_pseudogene	278873	0.27	92957.67
260	0h_Vehicle	snRNA	3700	0	1233.33
261	0h_Vehicle	transcribed_processed_pseudogene	62011	0.06	20670.33
262	0h_Vehicle	misc_RNA	8124	0.01	2708
263	0h_Vehicle	TEC	44000	0.04	14666.67
264	0h_Vehicle	transcribed_unitary_pseudogene	88031	0.08	29343.67
265	0h_Vehicle	snoRNA	3866	0	1288.67
266	0h_Vehicle	scaRNA	116	0	38.67
267	0h_Vehicle	rRNA_pseudogene	865	0	288.33
268	0h_Vehicle	unitary_pseudogene	1415	0	471.67
269	0h_Vehicle	polymorphic_pseudogene	759	0	253
270	0h_Vehicle	pseudogene	102	0	34
271	0h_Vehicle	rRNA	36	0	12
272	0h_Vehicle	IG_V_pseudogene	1915	0	638.33
273	0h_Vehicle	scRNA	211	0	70.33
274	0h_Vehicle	IG_V_gene	3532	0	1177.33
275	0h_Vehicle	IG_C_gene	172	0	57.33
276	0h_Vehicle	IG_J_gene	0	0	0
277	0h_Vehicle	sRNA	0	0	0
278	0h_Vehicle	ribozyme	1	0	0.33
279	0h_Vehicle	translated_processed_pseudogene	180	0	60
280	0h_Vehicle	vault_RNA	0	0	0
281	0h_Vehicle	TR_C_gene	81824	0.08	27274.67
282	0h_Vehicle	TR_J_gene	7814	0.01	2604.67
283	0h_Vehicle	TR_V_gene	30682	0.03	10227.33
284	0h_Vehicle	TR_V_pseudogene	495	0	165
285	0h_Vehicle	translated_unprocessed_pseudogene	45	0	15
286	0h_Vehicle	TR_D_gene	56	0	18.67
287	0h_Vehicle	IG_C_pseudogene	4	0	1.33
288	0h_Vehicle	TR_J_pseudogene	2	0	0.67
289	0h_Vehicle	IG_J_pseudogene	0	0	0
290	0h_Vehicle	IG_D_gene	188	0	62.67
291	0h_Vehicle	IG_pseudogene	0	0	0
292	0h_Vehicle	Mt_tRNA	1071	0	357
293	0h_Vehicle	Mt_rRNA	658358	0.63	219452.67
294	0h_Vehicle	LINE1	557700	0.54	185900
295	0h_Vehicle	HERV	214251	0.21	71417
296	1h_Vehicle	transcribed_unprocessed_pseudogene	259648	0.25	86549.33
297	1h_Vehicle	unprocessed_pseudogene	60966	0.06	20322
298	1h_Vehicle	miRNA	12477	0.01	4159
299	1h_Vehicle	lncRNA	1132818	1.1	377606
300	1h_Vehicle	protein_coding	98979907	96.32	32993302.33
301	1h_Vehicle	processed_pseudogene	318733	0.31	106244.33
302	1h_Vehicle	snRNA	4476	0	1492
303	1h_Vehicle	transcribed_processed_pseudogene	63806	0.06	21268.67
304	1h_Vehicle	misc_RNA	13959	0.01	4653
305	1h_Vehicle	TEC	44799	0.04	14933
306	1h_Vehicle	transcribed_unitary_pseudogene	86144	0.08	28714.67
307	1h_Vehicle	snoRNA	4554	0	1518
308	1h_Vehicle	scaRNA	205	0	68.33
309	1h_Vehicle	rRNA_pseudogene	1066	0	355.33
310	1h_Vehicle	unitary_pseudogene	1278	0	426
311	1h_Vehicle	polymorphic_pseudogene	747	0	249
312	1h_Vehicle	pseudogene	160	0	53.33
313	1h_Vehicle	rRNA	50	0	16.67
314	1h_Vehicle	IG_V_pseudogene	1687	0	562.33
315	1h_Vehicle	scRNA	187	0	62.33
316	1h_Vehicle	IG_V_gene	3283	0	1094.33
317	1h_Vehicle	IG_C_gene	373	0	124.33
318	1h_Vehicle	IG_J_gene	4	0	1.33
319	1h_Vehicle	sRNA	0	0	0
320	1h_Vehicle	ribozyme	2	0	0.67
321	1h_Vehicle	translated_processed_pseudogene	240	0	80
322	1h_Vehicle	vault_RNA	0	0	0
323	1h_Vehicle	TR_C_gene	78260	0.08	26086.67
324	1h_Vehicle	TR_J_gene	7158	0.01	2386
325	1h_Vehicle	TR_V_gene	30366	0.03	10122
326	1h_Vehicle	TR_V_pseudogene	490	0	163.33
327	1h_Vehicle	translated_unprocessed_pseudogene	56	0	18.67
328	1h_Vehicle	TR_D_gene	33	0	11
329	1h_Vehicle	IG_C_pseudogene	4	0	1.33
330	1h_Vehicle	TR_J_pseudogene	0	0	0
331	1h_Vehicle	IG_J_pseudogene	2	0	0.67
332	1h_Vehicle	IG_D_gene	227	0	75.67
333	1h_Vehicle	IG_pseudogene	0	0	0
334	1h_Vehicle	Mt_tRNA	1259	0	419.67
335	1h_Vehicle	Mt_rRNA	805472	0.78	268490.67
336	1h_Vehicle	LINE1	616246	0.6	205415.33
337	1h_Vehicle	HERV	226758	0.22	75586
338	2h_Vehicle	transcribed_unprocessed_pseudogene	253796	0.26	84598.67
339	2h_Vehicle	unprocessed_pseudogene	58555	0.06	19518.33
340	2h_Vehicle	miRNA	11689	0.01	3896.33
341	2h_Vehicle	lncRNA	1052837	1.08	350945.67
342	2h_Vehicle	protein_coding	94322122	96.55	31440707.33
343	2h_Vehicle	processed_pseudogene	285091	0.29	95030.33
344	2h_Vehicle	snRNA	4000	0	1333.33
345	2h_Vehicle	transcribed_processed_pseudogene	59757	0.06	19919
346	2h_Vehicle	misc_RNA	12868	0.01	4289.33
347	2h_Vehicle	TEC	43479	0.04	14493
348	2h_Vehicle	transcribed_unitary_pseudogene	84231	0.09	28077
349	2h_Vehicle	snoRNA	3767	0	1255.67
350	2h_Vehicle	scaRNA	134	0	44.67
351	2h_Vehicle	rRNA_pseudogene	1064	0	354.67
352	2h_Vehicle	unitary_pseudogene	1315	0	438.33
353	2h_Vehicle	polymorphic_pseudogene	824	0	274.67
354	2h_Vehicle	pseudogene	84	0	28
355	2h_Vehicle	rRNA	36	0	12
356	2h_Vehicle	IG_V_pseudogene	1686	0	562
357	2h_Vehicle	scRNA	214	0	71.33
358	2h_Vehicle	IG_V_gene	3252	0	1084
359	2h_Vehicle	IG_C_gene	375	0	125
360	2h_Vehicle	IG_J_gene	0	0	0
361	2h_Vehicle	sRNA	1	0	0.33
362	2h_Vehicle	ribozyme	4	0	1.33
363	2h_Vehicle	translated_processed_pseudogene	230	0	76.67
364	2h_Vehicle	vault_RNA	0	0	0
365	2h_Vehicle	TR_C_gene	68565	0.07	22855
366	2h_Vehicle	TR_J_gene	6942	0.01	2314
367	2h_Vehicle	TR_V_gene	26197	0.03	8732.33
368	2h_Vehicle	TR_V_pseudogene	433	0	144.33
369	2h_Vehicle	translated_unprocessed_pseudogene	32	0	10.67
370	2h_Vehicle	TR_D_gene	41	0	13.67
371	2h_Vehicle	IG_C_pseudogene	2	0	0.67
372	2h_Vehicle	TR_J_pseudogene	2	0	0.67
373	2h_Vehicle	IG_J_pseudogene	0	0	0
374	2h_Vehicle	IG_D_gene	199	0	66.33
375	2h_Vehicle	IG_pseudogene	1	0	0.33
376	2h_Vehicle	Mt_tRNA	1071	0	357
377	2h_Vehicle	Mt_rRNA	605389	0.62	201796.33
378	2h_Vehicle	LINE1	565101	0.58	188367
379	2h_Vehicle	HERV	220082	0.23	73360.67
380	4h_Vehicle	transcribed_unprocessed_pseudogene	239224	0.25	79741.33
381	4h_Vehicle	unprocessed_pseudogene	60537	0.06	20179
382	4h_Vehicle	miRNA	10394	0.01	3464.67
383	4h_Vehicle	lncRNA	990429	1.02	330143
384	4h_Vehicle	protein_coding	94282167	96.71	31427389
385	4h_Vehicle	processed_pseudogene	295561	0.3	98520.33
386	4h_Vehicle	snRNA	3165	0	1055
387	4h_Vehicle	transcribed_processed_pseudogene	58350	0.06	19450
388	4h_Vehicle	misc_RNA	16762	0.02	5587.33
389	4h_Vehicle	TEC	39397	0.04	13132.33
390	4h_Vehicle	transcribed_unitary_pseudogene	81182	0.08	27060.67
391	4h_Vehicle	snoRNA	3539	0	1179.67
392	4h_Vehicle	scaRNA	58	0	19.33
393	4h_Vehicle	rRNA_pseudogene	886	0	295.33
394	4h_Vehicle	unitary_pseudogene	1259	0	419.67
395	4h_Vehicle	polymorphic_pseudogene	795	0	265
396	4h_Vehicle	pseudogene	92	0	30.67
397	4h_Vehicle	rRNA	42	0	14
398	4h_Vehicle	IG_V_pseudogene	1771	0	590.33
399	4h_Vehicle	scRNA	207	0	69
400	4h_Vehicle	IG_V_gene	3782	0	1260.67
401	4h_Vehicle	IG_C_gene	400	0	133.33
402	4h_Vehicle	IG_J_gene	1	0	0.33
403	4h_Vehicle	sRNA	0	0	0
404	4h_Vehicle	ribozyme	5	0	1.67
405	4h_Vehicle	translated_processed_pseudogene	212	0	70.67
406	4h_Vehicle	vault_RNA	0	0	0
407	4h_Vehicle	TR_C_gene	68636	0.07	22878.67
408	4h_Vehicle	TR_J_gene	6604	0.01	2201.33
409	4h_Vehicle	TR_V_gene	26162	0.03	8720.67
410	4h_Vehicle	TR_V_pseudogene	439	0	146.33
411	4h_Vehicle	translated_unprocessed_pseudogene	66	0	22
412	4h_Vehicle	TR_D_gene	40	0	13.33
413	4h_Vehicle	IG_C_pseudogene	5	0	1.67
414	4h_Vehicle	TR_J_pseudogene	0	0	0
415	4h_Vehicle	IG_J_pseudogene	0	0	0
416	4h_Vehicle	IG_D_gene	229	0	76.33
417	4h_Vehicle	IG_pseudogene	0	0	0
418	4h_Vehicle	Mt_tRNA	1021	0	340.33
419	4h_Vehicle	Mt_rRNA	573472	0.59	191157.33
420	4h_Vehicle	LINE1	522354	0.54	174118
421	4h_Vehicle	HERV	198415	0.2	66138.33
422	24h_Vehicle	transcribed_unprocessed_pseudogene	244183	0.25	81394.33
423	24h_Vehicle	unprocessed_pseudogene	53853	0.05	17951
424	24h_Vehicle	miRNA	10262	0.01	3420.67
425	24h_Vehicle	lncRNA	1021854	1.04	340618
426	24h_Vehicle	protein_coding	95332620	96.81	31777540
427	24h_Vehicle	processed_pseudogene	303255	0.31	101085
428	24h_Vehicle	snRNA	3111	0	1037
429	24h_Vehicle	transcribed_processed_pseudogene	62906	0.06	20968.67
430	24h_Vehicle	misc_RNA	12515	0.01	4171.67
431	24h_Vehicle	TEC	35752	0.04	11917.33
432	24h_Vehicle	transcribed_unitary_pseudogene	81474	0.08	27158
433	24h_Vehicle	snoRNA	3895	0	1298.33
434	24h_Vehicle	scaRNA	126	0	42
435	24h_Vehicle	rRNA_pseudogene	745	0	248.33
436	24h_Vehicle	unitary_pseudogene	1121	0	373.67
437	24h_Vehicle	polymorphic_pseudogene	544	0	181.33
438	24h_Vehicle	pseudogene	141	0	47
439	24h_Vehicle	rRNA	31	0	10.33
440	24h_Vehicle	IG_V_pseudogene	1923	0	641
441	24h_Vehicle	scRNA	329	0	109.67
442	24h_Vehicle	IG_V_gene	2927	0	975.67
443	24h_Vehicle	IG_C_gene	131	0	43.67
444	24h_Vehicle	IG_J_gene	0	0	0
445	24h_Vehicle	sRNA	0	0	0
446	24h_Vehicle	ribozyme	0	0	0
447	24h_Vehicle	translated_processed_pseudogene	194	0	64.67
448	24h_Vehicle	vault_RNA	0	0	0
449	24h_Vehicle	TR_C_gene	57448	0.06	19149.33
450	24h_Vehicle	TR_J_gene	6980	0.01	2326.67
451	24h_Vehicle	TR_V_gene	21890	0.02	7296.67
452	24h_Vehicle	TR_V_pseudogene	469	0	156.33
453	24h_Vehicle	translated_unprocessed_pseudogene	57	0	19
454	24h_Vehicle	TR_D_gene	68	0	22.67
455	24h_Vehicle	IG_C_pseudogene	2	0	0.67
456	24h_Vehicle	TR_J_pseudogene	0	0	0
457	24h_Vehicle	IG_J_pseudogene	0	0	0
458	24h_Vehicle	IG_D_gene	154	0	51.33
459	24h_Vehicle	IG_pseudogene	0	0	0
460	24h_Vehicle	Mt_tRNA	1096	0	365.33
461	24h_Vehicle	Mt_rRNA	515582	0.52	171860.67
462	24h_Vehicle	LINE1	503430	0.51	167810
463	24h_Vehicle	HERV	194619	0.2	64873
464	48h_Vehicle	transcribed_unprocessed_pseudogene	347866	0.33	115955.33
465	48h_Vehicle	unprocessed_pseudogene	74912	0.07	24970.67
466	48h_Vehicle	miRNA	8224	0.01	2741.33
467	48h_Vehicle	lncRNA	1558465	1.48	519488.33
468	48h_Vehicle	protein_coding	101498118	96.17	33832706
469	48h_Vehicle	processed_pseudogene	383104	0.36	127701.33
470	48h_Vehicle	snRNA	4287	0	1429
471	48h_Vehicle	transcribed_processed_pseudogene	80174	0.08	26724.67
472	48h_Vehicle	misc_RNA	19931	0.02	6643.67
473	48h_Vehicle	TEC	46645	0.04	15548.33
474	48h_Vehicle	transcribed_unitary_pseudogene	116010	0.11	38670
475	48h_Vehicle	snoRNA	3330	0	1110
476	48h_Vehicle	scaRNA	151	0	50.33
477	48h_Vehicle	rRNA_pseudogene	1237	0	412.33
478	48h_Vehicle	unitary_pseudogene	1561	0	520.33
479	48h_Vehicle	polymorphic_pseudogene	864	0	288
480	48h_Vehicle	pseudogene	160	0	53.33
481	48h_Vehicle	rRNA	40	0	13.33
482	48h_Vehicle	IG_V_pseudogene	2599	0	866.33
483	48h_Vehicle	scRNA	597	0	199
484	48h_Vehicle	IG_V_gene	3202	0	1067.33
485	48h_Vehicle	IG_C_gene	81	0	27
486	48h_Vehicle	IG_J_gene	1	0	0.33
487	48h_Vehicle	sRNA	0	0	0
488	48h_Vehicle	ribozyme	0	0	0
489	48h_Vehicle	translated_processed_pseudogene	339	0	113
490	48h_Vehicle	vault_RNA	0	0	0
491	48h_Vehicle	TR_C_gene	83424	0.08	27808
492	48h_Vehicle	TR_J_gene	11156	0.01	3718.67
493	48h_Vehicle	TR_V_gene	30398	0.03	10132.67
494	48h_Vehicle	TR_V_pseudogene	644	0	214.67
495	48h_Vehicle	translated_unprocessed_pseudogene	70	0	23.33
496	48h_Vehicle	TR_D_gene	128	0	42.67
497	48h_Vehicle	IG_C_pseudogene	16	0	5.33
498	48h_Vehicle	TR_J_pseudogene	0	0	0
499	48h_Vehicle	IG_J_pseudogene	0	0	0
500	48h_Vehicle	IG_D_gene	233	0	77.67
501	48h_Vehicle	IG_pseudogene	0	0	0
502	48h_Vehicle	Mt_tRNA	1628	0	542.67
503	48h_Vehicle	Mt_rRNA	366639	0.35	122213
504	48h_Vehicle	LINE1	630206	0.6	210068.67
505	48h_Vehicle	HERV	261527	0.25	87175.67
