# Supplementary material for: CDK9 Inhibition with enitociclib reveals influence on HERV and LINE RNA abundances in whole blood, T-, and B-Cell lines
Source: BMC Med Genomics. 2026 Jan 13;19:27. doi: 10.1186/s12920-026-02309-6 (PMC12888618; doi:10.1186/s12920-026-02309-6)
Supplement: Supplementary file 2 — Supplementary Material 2. [file 12920_2026_2309_MOESM2_ESM.csv]

	dosing_timepoint	gene_type	Count	PCT	AvgCount
2	Predose	transcribed_unprocessed_pseudogene	2572875	0.29	67707.24
3	Predose	unprocessed_pseudogene	1023028	0.11	26921.79
4	Predose	miRNA	225462	0.03	5933.21
5	Predose	lncRNA	40498004	4.52	1065736.95
6	Predose	protein_coding	771606405	86.05	20305431.71
7	Predose	processed_pseudogene	4202288	0.47	110586.53
8	Predose	snRNA	376221	0.04	9900.55
9	Predose	transcribed_processed_pseudogene	573444	0.06	15090.63
10	Predose	misc_RNA	38307206	4.27	1008084.37
11	Predose	TEC	1581335	0.18	41614.08
12	Predose	transcribed_unitary_pseudogene	400506	0.04	10539.63
13	Predose	snoRNA	429855	0.05	11311.97
14	Predose	scaRNA	136165	0.02	3583.29
15	Predose	rRNA_pseudogene	47488	0.01	1249.68
16	Predose	unitary_pseudogene	58663	0.01	1543.76
17	Predose	polymorphic_pseudogene	111672	0.01	2938.74
18	Predose	pseudogene	9356	0	246.21
19	Predose	rRNA	2558	0	67.32
20	Predose	IG_V_pseudogene	2649	0	69.71
21	Predose	scRNA	32	0	0.84
22	Predose	IG_V_gene	29253	0	769.82
23	Predose	IG_C_gene	80283	0.01	2112.71
24	Predose	IG_J_gene	1849	0	48.66
25	Predose	sRNA	125	0	3.29
26	Predose	ribozyme	515	0	13.55
27	Predose	translated_processed_pseudogene	851	0	22.39
28	Predose	vault_RNA	4	0	0.11
29	Predose	TR_C_gene	223563	0.02	5883.24
30	Predose	TR_J_gene	86322	0.01	2271.63
31	Predose	TR_V_gene	116178	0.01	3057.32
32	Predose	TR_V_pseudogene	13168	0	346.53
33	Predose	translated_unprocessed_pseudogene	80	0	2.11
34	Predose	TR_D_gene	1291	0	33.97
35	Predose	IG_C_pseudogene	10517	0	276.76
36	Predose	TR_J_pseudogene	1512	0	39.79
37	Predose	IG_J_pseudogene	228	0	6
38	Predose	IG_D_gene	808	0	21.26
39	Predose	IG_pseudogene	5	0	0.13
40	Predose	Mt_tRNA	5330	0	140.26
41	Predose	Mt_rRNA	55207	0.01	1452.82
42	Predose	LINE1	22632181	2.52	595583.71
43	Predose	HERV	11303878	1.26	297470.47
44	48H	transcribed_unprocessed_pseudogene	378308	0.33	63051.33
45	48H	unprocessed_pseudogene	136522	0.12	22753.67
46	48H	miRNA	31635	0.03	5272.5
47	48H	lncRNA	5238940	4.59	873156.67
48	48H	protein_coding	101033569	88.52	16838928.17
49	48H	processed_pseudogene	587129	0.51	97854.83
50	48H	snRNA	43136	0.04	7189.33
51	48H	transcribed_processed_pseudogene	79025	0.07	13170.83
52	48H	misc_RNA	1635142	1.43	272523.67
53	48H	TEC	235347	0.21	39224.5
54	48H	transcribed_unitary_pseudogene	60327	0.05	10054.5
55	48H	snoRNA	22042	0.02	3673.67
56	48H	scaRNA	8422	0.01	1403.67
57	48H	rRNA_pseudogene	6712	0.01	1118.67
58	48H	unitary_pseudogene	8292	0.01	1382
59	48H	polymorphic_pseudogene	13206	0.01	2201
60	48H	pseudogene	1181	0	196.83
61	48H	rRNA	443	0	73.83
62	48H	IG_V_pseudogene	458	0	76.33
63	48H	scRNA	3	0	0.5
64	48H	IG_V_gene	2375	0	395.83
65	48H	IG_C_gene	1732	0	288.67
66	48H	IG_J_gene	27	0	4.5
67	48H	sRNA	25	0	4.17
68	48H	ribozyme	82	0	13.67
69	48H	translated_processed_pseudogene	131	0	21.83
70	48H	vault_RNA	3	0	0.5
71	48H	TR_C_gene	55587	0.05	9264.5
72	48H	TR_J_gene	18637	0.02	3106.17
73	48H	TR_V_gene	27476	0.02	4579.33
74	48H	TR_V_pseudogene	3058	0	509.67
75	48H	translated_unprocessed_pseudogene	28	0	4.67
76	48H	TR_D_gene	164	0	27.33
77	48H	IG_C_pseudogene	1395	0	232.5
78	48H	TR_J_pseudogene	336	0	56
79	48H	IG_J_pseudogene	1	0	0.17
80	48H	IG_D_gene	47	0	7.83
81	48H	IG_pseudogene	0	0	0
82	48H	Mt_tRNA	299	0	49.83
83	48H	Mt_rRNA	5974	0.01	995.67
84	48H	LINE1	2897158	2.54	482859.67
85	48H	HERV	1600607	1.4	266767.83
86	8H	transcribed_unprocessed_pseudogene	1509057	0.33	71859.86
87	8H	unprocessed_pseudogene	543117	0.12	25862.71
88	8H	miRNA	106460	0.02	5069.52
89	8H	lncRNA	23749530	5.23	1130930
90	8H	protein_coding	379111017	83.43	18052905.57
91	8H	processed_pseudogene	2465179	0.54	117389.48
92	8H	snRNA	208112	0.05	9910.1
93	8H	transcribed_processed_pseudogene	307334	0.07	14634.95
94	8H	misc_RNA	22257816	4.9	1059896
95	8H	TEC	930432	0.2	44306.29
96	8H	transcribed_unitary_pseudogene	251749	0.06	11988.05
97	8H	snoRNA	237620	0.05	11315.24
98	8H	scaRNA	93042	0.02	4430.57
99	8H	rRNA_pseudogene	27250	0.01	1297.62
100	8H	unitary_pseudogene	32647	0.01	1554.62
101	8H	polymorphic_pseudogene	40087	0.01	1908.9
102	8H	pseudogene	3781	0	180.05
103	8H	rRNA	1489	0	70.9
104	8H	IG_V_pseudogene	2176	0	103.62
105	8H	scRNA	8	0	0.38
106	8H	IG_V_gene	14898	0	709.43
107	8H	IG_C_gene	53044	0.01	2525.9
108	8H	IG_J_gene	2030	0	96.67
109	8H	sRNA	71	0	3.38
110	8H	ribozyme	162	0	7.71
111	8H	translated_processed_pseudogene	561	0	26.71
112	8H	vault_RNA	1	0	0.05
113	8H	TR_C_gene	177432	0.04	8449.14
114	8H	TR_J_gene	64860	0.01	3088.57
115	8H	TR_V_gene	102383	0.02	4875.38
116	8H	TR_V_pseudogene	18957	0	902.71
117	8H	translated_unprocessed_pseudogene	76	0	3.62
118	8H	TR_D_gene	563	0	26.81
119	8H	IG_C_pseudogene	3021	0	143.86
120	8H	TR_J_pseudogene	1078	0	51.33
121	8H	IG_J_pseudogene	257	0	12.24
122	8H	IG_D_gene	376	0	17.9
123	8H	IG_pseudogene	0	0	0
124	8H	Mt_tRNA	4435	0	211.19
125	8H	Mt_rRNA	60475	0.01	2879.76
126	8H	LINE1	13980199	3.08	665723.76
127	8H	HERV	8035275	1.77	382632.14
128	4H	transcribed_unprocessed_pseudogene	1442879	0.29	68708.52
129	4H	unprocessed_pseudogene	633844	0.13	30183.05
130	4H	miRNA	95267	0.02	4536.52
131	4H	lncRNA	27006703	5.5	1286033.48
132	4H	protein_coding	407873345	83.1	19422540.24
133	4H	processed_pseudogene	2560237	0.52	121916.05
134	4H	snRNA	210505	0.04	10024.05
135	4H	transcribed_processed_pseudogene	299148	0.06	14245.14
136	4H	misc_RNA	24561874	5	1169613.05
137	4H	TEC	881331	0.18	41968.14
138	4H	transcribed_unitary_pseudogene	240292	0.05	11442.48
139	4H	snoRNA	251016	0.05	11953.14
140	4H	scaRNA	96275	0.02	4584.52
141	4H	rRNA_pseudogene	24390	0	1161.43
142	4H	unitary_pseudogene	27967	0.01	1331.76
143	4H	polymorphic_pseudogene	56217	0.01	2677
144	4H	pseudogene	2912	0	138.67
145	4H	rRNA	2071	0	98.62
146	4H	IG_V_pseudogene	2640	0	125.71
147	4H	scRNA	7	0	0.33
148	4H	IG_V_gene	15442	0	735.33
149	4H	IG_C_gene	55238	0.01	2630.38
150	4H	IG_J_gene	2387	0	113.67
151	4H	sRNA	116	0	5.52
152	4H	ribozyme	109	0	5.19
153	4H	translated_processed_pseudogene	421	0	20.05
154	4H	vault_RNA	0	0	0
155	4H	TR_C_gene	259102	0.05	12338.19
156	4H	TR_J_gene	70374	0.01	3351.14
157	4H	TR_V_gene	150176	0.03	7151.24
158	4H	TR_V_pseudogene	31408	0.01	1495.62
159	4H	translated_unprocessed_pseudogene	38	0	1.81
160	4H	TR_D_gene	619	0	29.48
161	4H	IG_C_pseudogene	1525	0	72.62
162	4H	TR_J_pseudogene	1247	0	59.38
163	4H	IG_J_pseudogene	264	0	12.57
164	4H	IG_D_gene	386	0	18.38
165	4H	IG_pseudogene	1	0	0.05
166	4H	Mt_tRNA	5540	0	263.81
167	4H	Mt_rRNA	56576	0.01	2694.1
168	4H	LINE1	14765182	3.01	703103.9
169	4H	HERV	9142902	1.86	435376.29
170	6H	transcribed_unprocessed_pseudogene	1326783	0.31	63180.14
171	6H	unprocessed_pseudogene	529353	0.12	25207.29
172	6H	miRNA	91777	0.02	4370.33
173	6H	lncRNA	21809091	5.03	1038528.14
174	6H	protein_coding	359408760	82.88	17114702.86
175	6H	processed_pseudogene	2255756	0.52	107416.95
176	6H	snRNA	182840	0.04	8706.67
177	6H	transcribed_processed_pseudogene	269102	0.06	12814.38
178	6H	misc_RNA	25582693	5.9	1218223.48
179	6H	TEC	816159	0.19	38864.71
180	6H	transcribed_unitary_pseudogene	227733	0.05	10844.43
181	6H	snoRNA	215279	0.05	10251.38
182	6H	scaRNA	79665	0.02	3793.57
183	6H	rRNA_pseudogene	23327	0.01	1110.81
184	6H	unitary_pseudogene	28037	0.01	1335.1
185	6H	polymorphic_pseudogene	39670	0.01	1889.05
186	6H	pseudogene	2758	0	131.33
187	6H	rRNA	1537	0	73.19
188	6H	IG_V_pseudogene	2375	0	113.1
189	6H	scRNA	10	0	0.48
190	6H	IG_V_gene	15115	0	719.76
191	6H	IG_C_gene	49396	0.01	2352.19
192	6H	IG_J_gene	2235	0	106.43
193	6H	sRNA	88	0	4.19
194	6H	ribozyme	128	0	6.1
195	6H	translated_processed_pseudogene	471	0	22.43
196	6H	vault_RNA	0	0	0
197	6H	TR_C_gene	187828	0.04	8944.19
198	6H	TR_J_gene	60316	0.01	2872.19
199	6H	TR_V_gene	109707	0.03	5224.14
200	6H	TR_V_pseudogene	23811	0.01	1133.86
201	6H	translated_unprocessed_pseudogene	47	0	2.24
202	6H	TR_D_gene	506	0	24.1
203	6H	IG_C_pseudogene	2005	0	95.48
204	6H	TR_J_pseudogene	981	0	46.71
205	6H	IG_J_pseudogene	283	0	13.48
206	6H	IG_D_gene	414	0	19.71
207	6H	IG_pseudogene	0	0	0
208	6H	Mt_tRNA	4504	0	214.48
209	6H	Mt_rRNA	61814	0.01	2943.52
210	6H	LINE1	12568391	2.9	598494.81
211	6H	HERV	7658538	1.77	364692.29
212	24H	transcribed_unprocessed_pseudogene	1086092	0.29	60338.44
213	24H	unprocessed_pseudogene	398611	0.11	22145.06
214	24H	miRNA	95500	0.03	5305.56
215	24H	lncRNA	16389466	4.35	910525.89
216	24H	protein_coding	318605705	84.47	17700316.94
217	24H	processed_pseudogene	1793423	0.48	99634.61
218	24H	snRNA	163575	0.04	9087.5
219	24H	transcribed_processed_pseudogene	246971	0.07	13720.61
220	24H	misc_RNA	22199079	5.89	1233282.17
221	24H	TEC	650340	0.17	36130
222	24H	transcribed_unitary_pseudogene	162408	0.04	9022.67
223	24H	snoRNA	207692	0.06	11538.44
224	24H	scaRNA	66114	0.02	3673
225	24H	rRNA_pseudogene	20519	0.01	1139.94
226	24H	unitary_pseudogene	23666	0.01	1314.78
227	24H	polymorphic_pseudogene	27801	0.01	1544.5
228	24H	pseudogene	3900	0	216.67
229	24H	rRNA	1143	0	63.5
230	24H	IG_V_pseudogene	1177	0	65.39
231	24H	scRNA	17	0	0.94
232	24H	IG_V_gene	8174	0	454.11
233	24H	IG_C_gene	27601	0.01	1533.39
234	24H	IG_J_gene	1076	0	59.78
235	24H	sRNA	81	0	4.5
236	24H	ribozyme	235	0	13.06
237	24H	translated_processed_pseudogene	414	0	23
238	24H	vault_RNA	4	0	0.22
239	24H	TR_C_gene	84051	0.02	4669.5
240	24H	TR_J_gene	38227	0.01	2123.72
241	24H	TR_V_gene	46231	0.01	2568.39
242	24H	TR_V_pseudogene	4945	0	274.72
243	24H	translated_unprocessed_pseudogene	39	0	2.17
244	24H	TR_D_gene	458	0	25.44
245	24H	IG_C_pseudogene	4966	0	275.89
246	24H	TR_J_pseudogene	723	0	40.17
247	24H	IG_J_pseudogene	128	0	7.11
248	24H	IG_D_gene	289	0	16.06
249	24H	IG_pseudogene	0	0	0
250	24H	Mt_tRNA	2426	0	134.78
251	24H	Mt_rRNA	29826	0.01	1657
252	24H	LINE1	9820933	2.6	545607.39
253	24H	HERV	4980377	1.32	276687.61
254	2H	transcribed_unprocessed_pseudogene	2279265	0.27	67037.21
255	2H	unprocessed_pseudogene	941088	0.11	27679.06
256	2H	miRNA	143926	0.02	4233.12
257	2H	lncRNA	41584411	5	1223070.91
258	2H	protein_coding	710878587	85.45	20908193.74
259	2H	processed_pseudogene	3392557	0.41	99781.09
260	2H	snRNA	283443	0.03	8336.56
261	2H	transcribed_processed_pseudogene	460591	0.06	13546.79
262	2H	misc_RNA	37515882	4.51	1103408.29
263	2H	TEC	1259256	0.15	37036.94
264	2H	transcribed_unitary_pseudogene	371584	0.04	10928.94
265	2H	snoRNA	458168	0.06	13475.53
266	2H	scaRNA	163836	0.02	4818.71
267	2H	rRNA_pseudogene	28405	0	835.44
268	2H	unitary_pseudogene	40254	0	1183.94
269	2H	polymorphic_pseudogene	122761	0.01	3610.62
270	2H	pseudogene	6058	0	178.18
271	2H	rRNA	5283	0	155.38
272	2H	IG_V_pseudogene	2534	0	74.53
273	2H	scRNA	14	0	0.41
274	2H	IG_V_gene	24862	0	731.24
275	2H	IG_C_gene	95613	0.01	2812.15
276	2H	IG_J_gene	2936	0	86.35
277	2H	sRNA	178	0	5.24
278	2H	ribozyme	163	0	4.79
279	2H	translated_processed_pseudogene	822	0	24.18
280	2H	vault_RNA	0	0	0
281	2H	TR_C_gene	360021	0.04	10588.85
282	2H	TR_J_gene	71201	0.01	2094.15
283	2H	TR_V_gene	180785	0.02	5317.21
284	2H	TR_V_pseudogene	26848	0	789.65
285	2H	translated_unprocessed_pseudogene	48	0	1.41
286	2H	TR_D_gene	1067	0	31.38
287	2H	IG_C_pseudogene	4773	0	140.38
288	2H	TR_J_pseudogene	1260	0	37.06
289	2H	IG_J_pseudogene	371	0	10.91
290	2H	IG_D_gene	712	0	20.94
291	2H	IG_pseudogene	7	0	0.21
292	2H	Mt_tRNA	7883	0	231.85
293	2H	Mt_rRNA	101600	0.01	2988.24
294	2H	LINE1	20327375	2.44	597863.97
295	2H	HERV	10753381	1.29	316275.91
296	1H	transcribed_unprocessed_pseudogene	840597	0.27	64661.31
297	1H	unprocessed_pseudogene	380296	0.12	29253.54
298	1H	miRNA	53464	0.02	4112.62
299	1H	lncRNA	13399830	4.23	1030756.15
300	1H	protein_coding	284498185	89.91	21884475.77
301	1H	processed_pseudogene	1125349	0.36	86565.31
302	1H	snRNA	75405	0.02	5800.38
303	1H	transcribed_processed_pseudogene	166221	0.05	12786.23
304	1H	misc_RNA	5565651	1.76	428127
305	1H	TEC	454512	0.14	34962.46
306	1H	transcribed_unitary_pseudogene	131064	0.04	10081.85
307	1H	snoRNA	49119	0.02	3778.38
308	1H	scaRNA	20794	0.01	1599.54
309	1H	rRNA_pseudogene	11822	0	909.38
310	1H	unitary_pseudogene	18864	0.01	1451.08
311	1H	polymorphic_pseudogene	49411	0.02	3800.85
312	1H	pseudogene	2767	0	212.85
313	1H	rRNA	1658	0	127.54
314	1H	IG_V_pseudogene	599	0	46.08
315	1H	scRNA	2	0	0.15
316	1H	IG_V_gene	6655	0	511.92
317	1H	IG_C_gene	18835	0.01	1448.85
318	1H	IG_J_gene	116	0	8.92
319	1H	sRNA	46	0	3.54
320	1H	ribozyme	68	0	5.23
321	1H	translated_processed_pseudogene	341	0	26.23
322	1H	vault_RNA	0	0	0
323	1H	TR_C_gene	102494	0.03	7884.15
324	1H	TR_J_gene	14412	0	1108.62
325	1H	TR_V_gene	47452	0.01	3650.15
326	1H	TR_V_pseudogene	4764	0	366.46
327	1H	translated_unprocessed_pseudogene	21	0	1.62
328	1H	TR_D_gene	259	0	19.92
329	1H	IG_C_pseudogene	5014	0	385.69
330	1H	TR_J_pseudogene	266	0	20.46
331	1H	IG_J_pseudogene	7	0	0.54
332	1H	IG_D_gene	127	0	9.77
333	1H	IG_pseudogene	1	0	0.08
334	1H	Mt_tRNA	1288	0	99.08
335	1H	Mt_rRNA	33083	0.01	2544.85
336	1H	LINE1	6260218	1.98	481555.23
337	1H	HERV	3072249	0.97	236326.85
338	0.5H	transcribed_unprocessed_pseudogene	1379906	0.3	68995.3
339	0.5H	unprocessed_pseudogene	532585	0.12	26629.25
340	0.5H	miRNA	93018	0.02	4650.9
341	0.5H	lncRNA	21359948	4.7	1067997.4
342	0.5H	protein_coding	404082437	89	20204121.85
343	0.5H	processed_pseudogene	1943632	0.43	97181.6
344	0.5H	snRNA	143539	0.03	7176.95
345	0.5H	transcribed_processed_pseudogene	285555	0.06	14277.75
346	0.5H	misc_RNA	6535928	1.44	326796.4
347	0.5H	TEC	760344	0.17	38017.2
348	0.5H	transcribed_unitary_pseudogene	206614	0.05	10330.7
349	0.5H	snoRNA	79788	0.02	3989.4
350	0.5H	scaRNA	33937	0.01	1696.85
351	0.5H	rRNA_pseudogene	23226	0.01	1161.3
352	0.5H	unitary_pseudogene	28171	0.01	1408.55
353	0.5H	polymorphic_pseudogene	73107	0.02	3655.35
354	0.5H	pseudogene	4386	0	219.3
355	0.5H	rRNA	1537	0	76.85
356	0.5H	IG_V_pseudogene	1034	0	51.7
357	0.5H	scRNA	8	0	0.4
358	0.5H	IG_V_gene	10615	0	530.75
359	0.5H	IG_C_gene	28651	0.01	1432.55
360	0.5H	IG_J_gene	170	0	8.5
361	0.5H	sRNA	35	0	1.75
362	0.5H	ribozyme	170	0	8.5
363	0.5H	translated_processed_pseudogene	444	0	22.2
364	0.5H	vault_RNA	1	0	0.05
365	0.5H	TR_C_gene	131390	0.03	6569.5
366	0.5H	TR_J_gene	33442	0.01	1672.1
367	0.5H	TR_V_gene	67246	0.01	3362.3
368	0.5H	TR_V_pseudogene	6884	0	344.2
369	0.5H	translated_unprocessed_pseudogene	63	0	3.15
370	0.5H	TR_D_gene	344	0	17.2
371	0.5H	IG_C_pseudogene	4861	0	243.05
372	0.5H	TR_J_pseudogene	636	0	31.8
373	0.5H	IG_J_pseudogene	31	0	1.55
374	0.5H	IG_D_gene	141	0	7.05
375	0.5H	IG_pseudogene	1	0	0.05
376	0.5H	Mt_tRNA	1414	0	70.7
377	0.5H	Mt_rRNA	37941	0.01	1897.05
378	0.5H	LINE1	10843380	2.39	542169
379	0.5H	HERV	5296911	1.17	264845.55
