# Supplementary material for: CDK9 Inhibition with enitociclib reveals influence on HERV and LINE RNA abundances in whole blood, T-, and B-Cell lines
Source: BMC Med Genomics. 2026 Jan 13;19:27. doi: 10.1186/s12920-026-02309-6 (PMC12888618; doi:10.1186/s12920-026-02309-6)
Supplement: Supplementary file 3 — Supplementary Material 3. [file 12920_2026_2309_MOESM3_ESM.csv]

	0h_Down_GO.ID	0h_Down_GO_Term	0h_Down_pvalue	0h_Up_GO.ID	0h_Up_GO_Term	0h_Up_pvalue	1h_Down_GO.ID	1h_Down_GO_Term	1h_Down_pvalue	1h_Up_GO.ID	1h_Up_GO_Term	1h_Up_pvalue	2h_Down_GO.ID	2h_Down_GO_Term	2h_Down_pvalue	2h_Up_GO.ID	2h_Up_GO_Term	2h_Up_pvalue	4h_Down_GO.ID	4h_Down_GO_Term	4h_Down_pvalue	4h_Up_GO.ID	4h_Up_GO_Term	4h_Up_pvalue	24h_Down_GO.ID	24h_Down_GO_Term	24h_Down_pvalue	24h_Up_GO.ID	24h_Up_GO_Term	24h_Up_pvalue	48h_Down_GO.ID	48h_Down_GO_Term	48h_Down_pvalue	48h_Up_GO.ID	48h_Up_GO_Term	48h_Up_pvalue
1	GO:0003008	system process	< 1e-30	GO:0090304	nucleic acid metabolic process	<1e-30	GO:0003008	system process	1.6e-25	GO:0090304	nucleic acid metabolic process	<1e-30	GO:0003008	system process	8.3e-09	GO:0043412	macromolecule modification	8.2e-11	GO:0030198	extracellular matrix organization	3.4e-07	GO:0042113	B cell activation	1.2e-08	GO:0003008	system process	3.0e-05	GO:0044260	cellular macromolecule metabolic process	2.1e-11	GO:0051606	detection of stimulus	0.0023	GO:0030968	endoplasmic reticulum unfolded protein r...	1.3e-11
2	GO:0032501	multicellular organismal process	1.6e-28	GO:0016070	RNA metabolic process	<1e-30	GO:0032501	multicellular organismal process	1.5e-21	GO:0044260	cellular macromolecule metabolic process	<1e-30	GO:0007600	sensory perception	4.9e-06	GO:0044267	cellular protein metabolic process	1.4e-09	GO:0043062	extracellular structure organization	3.4e-07	GO:0046649	lymphocyte activation	1.3e-08	GO:0007409	axonogenesis	8.3e-05	GO:0044265	cellular macromolecule catabolic process	2.3e-11	GO:0007283	spermatogenesis	0.0057	GO:0006986	response to unfolded protein	3.8e-11
3	GO:0050877	nervous system process	2.0e-24	GO:0006139	nucleobase-containing compound metabolic...	<1e-30	GO:0007600	sensory perception	2.7e-15	GO:0006139	nucleobase-containing compound metabolic...	<1e-30	GO:0050906	detection of stimulus involved in sensor...	6.5e-06	GO:0044237	cellular metabolic process	1.4e-09	GO:0050906	detection of stimulus involved in sensor...	7.8e-06	GO:0044260	cellular macromolecule metabolic process	1.0e-07	GO:0007600	sensory perception	8.4e-05	GO:0051172	negative regulation of nitrogen compound...	6.6e-11	GO:0019953	sexual reproduction	0.0081	GO:0034976	response to endoplasmic reticulum stress	8.5e-11
4	GO:0034220	ion transmembrane transport	2.5e-21	GO:0034641	cellular nitrogen compound metabolic pro...	<1e-30	GO:0043062	extracellular structure organization	4.4e-15	GO:0034641	cellular nitrogen compound metabolic pro...	<1e-30	GO:0032501	multicellular organismal process	8.1e-06	GO:0046483	heterocycle metabolic process	1.6e-09	GO:0050907	detection of chemical stimulus involved ...	3.8e-05	GO:0045321	leukocyte activation	1.6e-07	GO:0050906	detection of stimulus involved in sensor...	0.00011	GO:0044271	cellular nitrogen compound biosynthetic ...	1.1e-10	GO:0022610	biological adhesion	0.0100	GO:0035966	response to topologically incorrect prot...	1.0e-10
5	GO:0098660	inorganic ion transmembrane transport	3.6e-21	GO:0046483	heterocycle metabolic process	<1e-30	GO:0030198	extracellular matrix organization	5.7e-15	GO:0046483	heterocycle metabolic process	<1e-30	GO:0050907	detection of chemical stimulus involved ...	4.3e-05	GO:0044260	cellular macromolecule metabolic process	3.2e-09	GO:0003008	system process	3.8e-05	GO:0043412	macromolecule modification	2.2e-07	GO:0061564	axon development	0.00013	GO:0044249	cellular biosynthetic process	1.2e-10	GO:0007155	cell adhesion	0.0104	GO:0034620	cellular response to unfolded protein	1.8e-10
6	GO:0006811	ion transport	3.7e-21	GO:0006725	cellular aromatic compound metabolic pro...	<1e-30	GO:0050877	nervous system process	2.2e-14	GO:0016070	RNA metabolic process	<1e-30	GO:0043062	extracellular structure organization	5.5e-05	GO:0034641	cellular nitrogen compound metabolic pro...	3.6e-09	GO:0050911	detection of chemical stimulus involved ...	0.00041	GO:0044267	cellular protein metabolic process	2.4e-07	GO:0043062	extracellular structure organization	0.00014	GO:0031323	regulation of cellular metabolic process	1.5e-10	GO:0050906	detection of stimulus involved in sensor...	0.0212	GO:0035967	cellular response to topologically incor...	1.8e-10
7	GO:0098655	cation transmembrane transport	9.2e-20	GO:0010467	gene expression	<1e-30	GO:0006811	ion transport	2.1e-12	GO:0006725	cellular aromatic compound metabolic pro...	<1e-30	GO:0030198	extracellular matrix organization	6.2e-05	GO:0070647	protein modification by small protein co...	5.2e-09	GO:0009593	detection of chemical stimulus	0.00071	GO:0015031	protein transport	7.7e-07	GO:0050877	nervous system process	0.00014	GO:0080090	regulation of primary metabolic process	2.1e-10	GO:0035637	multicellular organismal signaling	0.0285	GO:0009889	regulation of biosynthetic process	2.6e-09
8	GO:0030001	metal ion transport	6.0e-19	GO:0034645	cellular macromolecule biosynthetic proc...	<1e-30	GO:0007186	G protein-coupled receptor signaling pat...	3.3e-12	GO:0034645	cellular macromolecule biosynthetic proc...	<1e-30	GO:0050877	nervous system process	7.3e-05	GO:0006464	cellular protein modification process	1.1e-08	GO:0051606	detection of stimulus	0.00097	GO:0001775	cell activation	1.4e-06	GO:0030198	extracellular matrix organization	0.00015	GO:0051171	regulation of nitrogen compound metaboli...	2.2e-10	GO:0003008	system process	0.0298	GO:0009893	positive regulation of metabolic process	3.5e-09
9	GO:0006812	cation transport	4.0e-18	GO:0044260	cellular macromolecule metabolic process	<1e-30	GO:0006928	movement of cell or subcellular componen...	3.3e-12	GO:0009059	macromolecule biosynthetic process	<1e-30	GO:0050911	detection of chemical stimulus involved ...	0.00033	GO:0036211	protein modification process	1.1e-08	GO:0001539	cilium or flagellum-dependent cell motil...	0.00102	GO:0051249	regulation of lymphocyte activation	1.6e-06	GO:0007411	axon guidance	0.00030	GO:0009058	biosynthetic process	4.5e-10	GO:0032504	multicellular organism reproduction	0.0317	GO:0080090	regulation of primary metabolic process	4.3e-09
10	GO:0099537	trans-synaptic signaling	6.7e-18	GO:1901360	organic cyclic compound metabolic proces...	<1e-30	GO:0030001	metal ion transport	2.7e-11	GO:0044237	cellular metabolic process	<1e-30	GO:0098660	inorganic ion transmembrane transport	0.00043	GO:0034645	cellular macromolecule biosynthetic proc...	1.7e-08	GO:0060285	cilium-dependent cell motility	0.00102	GO:0046483	heterocycle metabolic process	1.6e-06	GO:0097485	neuron projection guidance	0.00030	GO:0031327	negative regulation of cellular biosynth...	4.6e-10	GO:0048232	male gamete generation	0.0333	GO:0031325	positive regulation of cellular metaboli...	1.2e-08
