# Supplementary material for: CDK9 Inhibition with enitociclib reveals influence on HERV and LINE RNA abundances in whole blood, T-, and B-Cell lines
Source: BMC Med Genomics. 2026 Jan 13;19:27. doi: 10.1186/s12920-026-02309-6 (PMC12888618; doi:10.1186/s12920-026-02309-6)
Supplement: Supplementary file 4 — Supplementary Material 4. [file 12920_2026_2309_MOESM4_ESM.csv]

	Condition	gene_type	Count	PCT	AvgCount
2	0h_Enitociclib	transcribed_unprocessed_pseudogene	183270	0.24	61090
3	0h_Enitociclib	unprocessed_pseudogene	74693	0.1	24897.67
4	0h_Enitociclib	miRNA	12907	0.02	4302.33
5	0h_Enitociclib	lncRNA	780484	1	260161.33
6	0h_Enitociclib	protein_coding	74010087	95.24	24670029
7	0h_Enitociclib	processed_pseudogene	239837	0.31	79945.67
8	0h_Enitociclib	snRNA	12337	0.02	4112.33
9	0h_Enitociclib	transcribed_processed_pseudogene	30617	0.04	10205.67
10	0h_Enitociclib	misc_RNA	8071	0.01	2690.33
11	0h_Enitociclib	TEC	24064	0.03	8021.33
12	0h_Enitociclib	transcribed_unitary_pseudogene	29794	0.04	9931.33
13	0h_Enitociclib	snoRNA	4053	0.01	1351
14	0h_Enitociclib	scaRNA	136	0	45.33
15	0h_Enitociclib	rRNA_pseudogene	726	0	242
16	0h_Enitociclib	unitary_pseudogene	3317	0	1105.67
17	0h_Enitociclib	polymorphic_pseudogene	786	0	262
18	0h_Enitociclib	pseudogene	47	0	15.67
19	0h_Enitociclib	rRNA	345	0	115
20	0h_Enitociclib	IG_V_pseudogene	3413	0	1137.67
21	0h_Enitociclib	scRNA	33	0	11
22	0h_Enitociclib	IG_V_gene	267723	0.34	89241
23	0h_Enitociclib	IG_C_gene	787148	1.01	262382.67
24	0h_Enitociclib	IG_J_gene	338	0	112.67
25	0h_Enitociclib	sRNA	0	0	0
26	0h_Enitociclib	ribozyme	6	0	2
27	0h_Enitociclib	translated_processed_pseudogene	103	0	34.33
28	0h_Enitociclib	vault_RNA	0	0	0
29	0h_Enitociclib	TR_C_gene	2311	0	770.33
30	0h_Enitociclib	TR_J_gene	79	0	26.33
31	0h_Enitociclib	TR_V_gene	119	0	39.67
32	0h_Enitociclib	TR_V_pseudogene	84	0	28
33	0h_Enitociclib	translated_unprocessed_pseudogene	80	0	26.67
34	0h_Enitociclib	TR_D_gene	13	0	4.33
35	0h_Enitociclib	IG_C_pseudogene	148	0	49.33
36	0h_Enitociclib	TR_J_pseudogene	1	0	0.33
37	0h_Enitociclib	IG_J_pseudogene	0	0	0
38	0h_Enitociclib	IG_D_gene	630	0	210
39	0h_Enitociclib	IG_pseudogene	0	0	0
40	0h_Enitociclib	Mt_tRNA	4200	0.01	1400
41	0h_Enitociclib	Mt_rRNA	586621	0.75	195540.33
42	0h_Enitociclib	LINE1	478760	0.62	159586.67
43	0h_Enitociclib	HERV	157982	0.2	52660.67
44	1h_Enitociclib	transcribed_unprocessed_pseudogene	181389	0.28	60463
45	1h_Enitociclib	unprocessed_pseudogene	89311	0.14	29770.33
46	1h_Enitociclib	miRNA	13292	0.02	4430.67
47	1h_Enitociclib	lncRNA	1244178	1.9	414726
48	1h_Enitociclib	protein_coding	60939573	92.99	20313191
49	1h_Enitociclib	processed_pseudogene	282145	0.43	94048.33
50	1h_Enitociclib	snRNA	16898	0.03	5632.67
51	1h_Enitociclib	transcribed_processed_pseudogene	34645	0.05	11548.33
52	1h_Enitociclib	misc_RNA	22583	0.03	7527.67
53	1h_Enitociclib	TEC	41648	0.06	13882.67
54	1h_Enitociclib	transcribed_unitary_pseudogene	30777	0.05	10259
55	1h_Enitociclib	snoRNA	7115	0.01	2371.67
56	1h_Enitociclib	scaRNA	300	0	100
57	1h_Enitociclib	rRNA_pseudogene	1948	0	649.33
58	1h_Enitociclib	unitary_pseudogene	3195	0	1065
59	1h_Enitociclib	polymorphic_pseudogene	1053	0	351
60	1h_Enitociclib	pseudogene	182	0	60.67
61	1h_Enitociclib	rRNA	243	0	81
62	1h_Enitociclib	IG_V_pseudogene	3671	0.01	1223.67
63	1h_Enitociclib	scRNA	44	0	14.67
64	1h_Enitociclib	IG_V_gene	229203	0.35	76401
65	1h_Enitociclib	IG_C_gene	667565	1.02	222521.67
66	1h_Enitociclib	IG_J_gene	1365	0	455
67	1h_Enitociclib	sRNA	0	0	0
68	1h_Enitociclib	ribozyme	3	0	1
69	1h_Enitociclib	translated_processed_pseudogene	87	0	29
70	1h_Enitociclib	vault_RNA	0	0	0
71	1h_Enitociclib	TR_C_gene	1547	0	515.67
72	1h_Enitociclib	TR_J_gene	215	0	71.67
73	1h_Enitociclib	TR_V_gene	362	0	120.67
74	1h_Enitociclib	TR_V_pseudogene	220	0	73.33
75	1h_Enitociclib	translated_unprocessed_pseudogene	137	0	45.67
76	1h_Enitociclib	TR_D_gene	21	0	7
77	1h_Enitociclib	IG_C_pseudogene	290	0	96.67
78	1h_Enitociclib	TR_J_pseudogene	0	0	0
79	1h_Enitociclib	IG_J_pseudogene	0	0	0
80	1h_Enitociclib	IG_D_gene	476	0	158.67
81	1h_Enitociclib	IG_pseudogene	0	0	0
82	1h_Enitociclib	Mt_tRNA	3645	0.01	1215
83	1h_Enitociclib	Mt_rRNA	424115	0.65	141371.67
84	1h_Enitociclib	LINE1	967315	1.48	322438.33
85	1h_Enitociclib	HERV	323698	0.49	107899.33
86	2h_Enitociclib	transcribed_unprocessed_pseudogene	230934	0.3	76978
87	2h_Enitociclib	unprocessed_pseudogene	80439	0.1	26813
88	2h_Enitociclib	miRNA	10423	0.01	3474.33
89	2h_Enitociclib	lncRNA	1595182	2.07	531727.33
90	2h_Enitociclib	protein_coding	71714990	92.95	23904996.67
91	2h_Enitociclib	processed_pseudogene	294861	0.38	98287
92	2h_Enitociclib	snRNA	19672	0.03	6557.33
93	2h_Enitociclib	transcribed_processed_pseudogene	42372	0.05	14124
94	2h_Enitociclib	misc_RNA	25947	0.03	8649
95	2h_Enitociclib	TEC	55965	0.07	18655
96	2h_Enitociclib	transcribed_unitary_pseudogene	42405	0.05	14135
97	2h_Enitociclib	snoRNA	8242	0.01	2747.33
98	2h_Enitociclib	scaRNA	302	0	100.67
99	2h_Enitociclib	rRNA_pseudogene	2416	0	805.33
100	2h_Enitociclib	unitary_pseudogene	4448	0.01	1482.67
101	2h_Enitociclib	polymorphic_pseudogene	1322	0	440.67
102	2h_Enitociclib	pseudogene	162	0	54
103	2h_Enitociclib	rRNA	201	0	67
104	2h_Enitociclib	IG_V_pseudogene	5282	0.01	1760.67
105	2h_Enitociclib	scRNA	62	0	20.67
106	2h_Enitociclib	IG_V_gene	254993	0.33	84997.67
107	2h_Enitociclib	IG_C_gene	724961	0.94	241653.67
108	2h_Enitociclib	IG_J_gene	1448	0	482.67
109	2h_Enitociclib	sRNA	0	0	0
110	2h_Enitociclib	ribozyme	7	0	2.33
111	2h_Enitociclib	translated_processed_pseudogene	123	0	41
112	2h_Enitociclib	vault_RNA	0	0	0
113	2h_Enitociclib	TR_C_gene	1450	0	483.33
114	2h_Enitociclib	TR_J_gene	211	0	70.33
115	2h_Enitociclib	TR_V_gene	615	0	205
116	2h_Enitociclib	TR_V_pseudogene	309	0	103
117	2h_Enitociclib	translated_unprocessed_pseudogene	166	0	55.33
118	2h_Enitociclib	TR_D_gene	24	0	8
119	2h_Enitociclib	IG_C_pseudogene	321	0	107
120	2h_Enitociclib	TR_J_pseudogene	2	0	0.67
121	2h_Enitociclib	IG_J_pseudogene	0	0	0
122	2h_Enitociclib	IG_D_gene	516	0	172
123	2h_Enitociclib	IG_pseudogene	0	0	0
124	2h_Enitociclib	Mt_tRNA	3536	0	1178.67
125	2h_Enitociclib	Mt_rRNA	345050	0.45	115016.67
126	2h_Enitociclib	LINE1	1251974	1.62	417324.67
127	2h_Enitociclib	HERV	436500	0.57	145500
128	4h_Enitociclib	transcribed_unprocessed_pseudogene	263847	0.32	87949
129	4h_Enitociclib	unprocessed_pseudogene	72168	0.09	24056
130	4h_Enitociclib	miRNA	12033	0.01	4011
131	4h_Enitociclib	lncRNA	1575321	1.92	525107
132	4h_Enitociclib	protein_coding	76877531	93.65	25625843.67
133	4h_Enitociclib	processed_pseudogene	267647	0.33	89215.67
134	4h_Enitociclib	snRNA	16745	0.02	5581.67
135	4h_Enitociclib	transcribed_processed_pseudogene	41351	0.05	13783.67
136	4h_Enitociclib	misc_RNA	22195	0.03	7398.33
137	4h_Enitociclib	TEC	54723	0.07	18241
138	4h_Enitociclib	transcribed_unitary_pseudogene	49258	0.06	16419.33
139	4h_Enitociclib	snoRNA	7271	0.01	2423.67
140	4h_Enitociclib	scaRNA	282	0	94
141	4h_Enitociclib	rRNA_pseudogene	2025	0	675
142	4h_Enitociclib	unitary_pseudogene	4908	0.01	1636
143	4h_Enitociclib	polymorphic_pseudogene	1102	0	367.33
144	4h_Enitociclib	pseudogene	199	0	66.33
145	4h_Enitociclib	rRNA	178	0	59.33
146	4h_Enitociclib	IG_V_pseudogene	6246	0.01	2082
147	4h_Enitociclib	scRNA	52	0	17.33
148	4h_Enitociclib	IG_V_gene	296263	0.36	98754.33
149	4h_Enitociclib	IG_C_gene	828920	1.01	276306.67
150	4h_Enitociclib	IG_J_gene	1773	0	591
151	4h_Enitociclib	sRNA	0	0	0
152	4h_Enitociclib	ribozyme	4	0	1.33
153	4h_Enitociclib	translated_processed_pseudogene	122	0	40.67
154	4h_Enitociclib	vault_RNA	0	0	0
155	4h_Enitociclib	TR_C_gene	1553	0	517.67
156	4h_Enitociclib	TR_J_gene	192	0	64
157	4h_Enitociclib	TR_V_gene	394	0	131.33
158	4h_Enitociclib	TR_V_pseudogene	187	0	62.33
159	4h_Enitociclib	translated_unprocessed_pseudogene	189	0	63
160	4h_Enitociclib	TR_D_gene	24	0	8
161	4h_Enitociclib	IG_C_pseudogene	270	0	90
162	4h_Enitociclib	TR_J_pseudogene	6	0	2
163	4h_Enitociclib	IG_J_pseudogene	0	0	0
164	4h_Enitociclib	IG_D_gene	633	0	211
165	4h_Enitociclib	IG_pseudogene	4	0	1.33
166	4h_Enitociclib	Mt_tRNA	2891	0	963.67
167	4h_Enitociclib	Mt_rRNA	316989	0.39	105663
168	4h_Enitociclib	LINE1	985430	1.2	328476.67
169	4h_Enitociclib	HERV	382207	0.47	127402.33
170	24h_Enitociclib	transcribed_unprocessed_pseudogene	259553	0.29	86517.67
171	24h_Enitociclib	unprocessed_pseudogene	70676	0.08	23558.67
172	24h_Enitociclib	miRNA	10718	0.01	3572.67
173	24h_Enitociclib	lncRNA	1363365	1.54	454455
174	24h_Enitociclib	protein_coding	83254996	94.32	27751665.33
175	24h_Enitociclib	processed_pseudogene	293646	0.33	97882
176	24h_Enitociclib	snRNA	14298	0.02	4766
177	24h_Enitociclib	transcribed_processed_pseudogene	44128	0.05	14709.33
178	24h_Enitociclib	misc_RNA	23244	0.03	7748
179	24h_Enitociclib	TEC	51877	0.06	17292.33
180	24h_Enitociclib	transcribed_unitary_pseudogene	42265	0.05	14088.33
181	24h_Enitociclib	snoRNA	6839	0.01	2279.67
182	24h_Enitociclib	scaRNA	295	0	98.33
183	24h_Enitociclib	rRNA_pseudogene	2265	0	755
184	24h_Enitociclib	unitary_pseudogene	4055	0	1351.67
185	24h_Enitociclib	polymorphic_pseudogene	897	0	299
186	24h_Enitociclib	pseudogene	204	0	68
187	24h_Enitociclib	rRNA	111	0	37
188	24h_Enitociclib	IG_V_pseudogene	7202	0.01	2400.67
189	24h_Enitociclib	scRNA	54	0	18
190	24h_Enitociclib	IG_V_gene	232980	0.26	77660
191	24h_Enitociclib	IG_C_gene	621312	0.7	207104
192	24h_Enitociclib	IG_J_gene	1132	0	377.33
193	24h_Enitociclib	sRNA	2	0	0.67
194	24h_Enitociclib	ribozyme	19	0	6.33
195	24h_Enitociclib	translated_processed_pseudogene	194	0	64.67
196	24h_Enitociclib	vault_RNA	0	0	0
197	24h_Enitociclib	TR_C_gene	2917	0	972.33
198	24h_Enitociclib	TR_J_gene	249	0	83
199	24h_Enitociclib	TR_V_gene	666	0	222
200	24h_Enitociclib	TR_V_pseudogene	278	0	92.67
201	24h_Enitociclib	translated_unprocessed_pseudogene	177	0	59
202	24h_Enitociclib	TR_D_gene	31	0	10.33
203	24h_Enitociclib	IG_C_pseudogene	100	0	33.33
204	24h_Enitociclib	TR_J_pseudogene	6	0	2
205	24h_Enitociclib	IG_J_pseudogene	0	0	0
206	24h_Enitociclib	IG_D_gene	599	0	199.67
207	24h_Enitociclib	IG_pseudogene	0	0	0
208	24h_Enitociclib	Mt_tRNA	2622	0	874
209	24h_Enitociclib	Mt_rRNA	340989	0.39	113663
210	24h_Enitociclib	LINE1	1224735	1.39	408245
211	24h_Enitociclib	HERV	387614	0.44	129204.67
212	48h_Enitociclib	transcribed_unprocessed_pseudogene	241736	0.28	80578.67
213	48h_Enitociclib	unprocessed_pseudogene	68221	0.08	22740.33
214	48h_Enitociclib	miRNA	9465	0.01	3155
215	48h_Enitociclib	lncRNA	1169353	1.35	389784.33
216	48h_Enitociclib	protein_coding	82228129	94.97	27409376.33
217	48h_Enitociclib	processed_pseudogene	273619	0.32	91206.33
218	48h_Enitociclib	snRNA	10247	0.01	3415.67
219	48h_Enitociclib	transcribed_processed_pseudogene	41363	0.05	13787.67
220	48h_Enitociclib	misc_RNA	16970	0.02	5656.67
221	48h_Enitociclib	TEC	45323	0.05	15107.67
222	48h_Enitociclib	transcribed_unitary_pseudogene	40528	0.05	13509.33
223	48h_Enitociclib	snoRNA	5408	0.01	1802.67
224	48h_Enitociclib	scaRNA	233	0	77.67
225	48h_Enitociclib	rRNA_pseudogene	1590	0	530
226	48h_Enitociclib	unitary_pseudogene	3986	0	1328.67
227	48h_Enitociclib	polymorphic_pseudogene	766	0	255.33
228	48h_Enitociclib	pseudogene	219	0	73
229	48h_Enitociclib	rRNA	114	0	38
230	48h_Enitociclib	IG_V_pseudogene	6084	0.01	2028
231	48h_Enitociclib	scRNA	23	0	7.67
232	48h_Enitociclib	IG_V_gene	200396	0.23	66798.67
233	48h_Enitociclib	IG_C_gene	510941	0.59	170313.67
234	48h_Enitociclib	IG_J_gene	1007	0	335.67
235	48h_Enitociclib	sRNA	0	0	0
236	48h_Enitociclib	ribozyme	8	0	2.67
237	48h_Enitociclib	translated_processed_pseudogene	149	0	49.67
238	48h_Enitociclib	vault_RNA	0	0	0
239	48h_Enitociclib	TR_C_gene	3034	0	1011.33
240	48h_Enitociclib	TR_J_gene	204	0	68
241	48h_Enitociclib	TR_V_gene	462	0	154
242	48h_Enitociclib	TR_V_pseudogene	169	0	56.33
243	48h_Enitociclib	translated_unprocessed_pseudogene	196	0	65.33
244	48h_Enitociclib	TR_D_gene	29	0	9.67
245	48h_Enitociclib	IG_C_pseudogene	49	0	16.33
246	48h_Enitociclib	TR_J_pseudogene	3	0	1
247	48h_Enitociclib	IG_J_pseudogene	0	0	0
248	48h_Enitociclib	IG_D_gene	578	0	192.67
249	48h_Enitociclib	IG_pseudogene	0	0	0
250	48h_Enitociclib	Mt_tRNA	2423	0	807.67
251	48h_Enitociclib	Mt_rRNA	453365	0.52	151121.67
252	48h_Enitociclib	LINE1	933279	1.08	311093
253	48h_Enitociclib	HERV	315345	0.36	105115
254	0h_Vehicle	transcribed_unprocessed_pseudogene	266783	0.25	88927.67
255	0h_Vehicle	unprocessed_pseudogene	59613	0.06	19871
256	0h_Vehicle	miRNA	8253	0.01	2751
257	0h_Vehicle	lncRNA	1027901	0.96	342633.67
258	0h_Vehicle	protein_coding	103162440	96.3	34387480
259	0h_Vehicle	processed_pseudogene	245622	0.23	81874
260	0h_Vehicle	snRNA	3615	0	1205
261	0h_Vehicle	transcribed_processed_pseudogene	40537	0.04	13512.33
262	0h_Vehicle	misc_RNA	6246	0.01	2082
263	0h_Vehicle	TEC	33682	0.03	11227.33
264	0h_Vehicle	transcribed_unitary_pseudogene	49221	0.05	16407
265	0h_Vehicle	snoRNA	3661	0	1220.33
266	0h_Vehicle	scaRNA	122	0	40.67
267	0h_Vehicle	rRNA_pseudogene	571	0	190.33
268	0h_Vehicle	unitary_pseudogene	4582	0	1527.33
269	0h_Vehicle	polymorphic_pseudogene	291	0	97
270	0h_Vehicle	pseudogene	148	0	49.33
271	0h_Vehicle	rRNA	46	0	15.33
272	0h_Vehicle	IG_V_pseudogene	6471	0.01	2157
273	0h_Vehicle	scRNA	22	0	7.33
274	0h_Vehicle	IG_V_gene	367152	0.34	122384
275	0h_Vehicle	IG_C_gene	883854	0.83	294618
276	0h_Vehicle	IG_J_gene	1926	0	642
277	0h_Vehicle	sRNA	0	0	0
278	0h_Vehicle	ribozyme	0	0	0
279	0h_Vehicle	translated_processed_pseudogene	141	0	47
280	0h_Vehicle	vault_RNA	0	0	0
281	0h_Vehicle	TR_C_gene	3288	0	1096
282	0h_Vehicle	TR_J_gene	134	0	44.67
283	0h_Vehicle	TR_V_gene	242	0	80.67
284	0h_Vehicle	TR_V_pseudogene	81	0	27
285	0h_Vehicle	translated_unprocessed_pseudogene	134	0	44.67
286	0h_Vehicle	TR_D_gene	2	0	0.67
287	0h_Vehicle	IG_C_pseudogene	51	0	17
288	0h_Vehicle	TR_J_pseudogene	11	0	3.67
289	0h_Vehicle	IG_J_pseudogene	0	0	0
290	0h_Vehicle	IG_D_gene	950	0	316.67
291	0h_Vehicle	IG_pseudogene	0	0	0
292	0h_Vehicle	Mt_tRNA	2081	0	693.67
293	0h_Vehicle	Mt_rRNA	345588	0.32	115196
294	0h_Vehicle	LINE1	422012	0.39	140670.67
295	0h_Vehicle	HERV	182799	0.17	60933
296	1h_Vehicle	transcribed_unprocessed_pseudogene	214437	0.24	71479
297	1h_Vehicle	unprocessed_pseudogene	50629	0.06	16876.33
298	1h_Vehicle	miRNA	7435	0.01	2478.33
299	1h_Vehicle	lncRNA	894945	0.98	298315
300	1h_Vehicle	protein_coding	87613957	96.09	29204652.33
301	1h_Vehicle	processed_pseudogene	217661	0.24	72553.67
302	1h_Vehicle	snRNA	4193	0	1397.67
303	1h_Vehicle	transcribed_processed_pseudogene	34043	0.04	11347.67
304	1h_Vehicle	misc_RNA	7088	0.01	2362.67
305	1h_Vehicle	TEC	30696	0.03	10232
306	1h_Vehicle	transcribed_unitary_pseudogene	37714	0.04	12571.33
307	1h_Vehicle	snoRNA	3448	0	1149.33
308	1h_Vehicle	scaRNA	101	0	33.67
309	1h_Vehicle	rRNA_pseudogene	582	0	194
310	1h_Vehicle	unitary_pseudogene	2847	0	949
311	1h_Vehicle	polymorphic_pseudogene	253	0	84.33
312	1h_Vehicle	pseudogene	113	0	37.67
313	1h_Vehicle	rRNA	43	0	14.33
314	1h_Vehicle	IG_V_pseudogene	5413	0.01	1804.33
315	1h_Vehicle	scRNA	28	0	9.33
316	1h_Vehicle	IG_V_gene	306576	0.34	102192
317	1h_Vehicle	IG_C_gene	785894	0.86	261964.67
318	1h_Vehicle	IG_J_gene	1611	0	537
319	1h_Vehicle	sRNA	0	0	0
320	1h_Vehicle	ribozyme	0	0	0
321	1h_Vehicle	translated_processed_pseudogene	132	0	44
322	1h_Vehicle	vault_RNA	0	0	0
323	1h_Vehicle	TR_C_gene	2802	0	934
324	1h_Vehicle	TR_J_gene	177	0	59
325	1h_Vehicle	TR_V_gene	161	0	53.67
326	1h_Vehicle	TR_V_pseudogene	92	0	30.67
327	1h_Vehicle	translated_unprocessed_pseudogene	77	0	25.67
328	1h_Vehicle	TR_D_gene	4	0	1.33
329	1h_Vehicle	IG_C_pseudogene	56	0	18.67
330	1h_Vehicle	TR_J_pseudogene	2	0	0.67
331	1h_Vehicle	IG_J_pseudogene	0	0	0
332	1h_Vehicle	IG_D_gene	845	0	281.67
333	1h_Vehicle	IG_pseudogene	0	0	0
334	1h_Vehicle	Mt_tRNA	2275	0	758.33
335	1h_Vehicle	Mt_rRNA	313984	0.34	104661.33
336	1h_Vehicle	LINE1	460725	0.51	153575
337	1h_Vehicle	HERV	173389	0.19	57796.33
338	2h_Vehicle	transcribed_unprocessed_pseudogene	238648	0.24	79549.33
339	2h_Vehicle	unprocessed_pseudogene	54391	0.06	18130.33
340	2h_Vehicle	miRNA	8449	0.01	2816.33
341	2h_Vehicle	lncRNA	1028612	1.05	342870.67
342	2h_Vehicle	protein_coding	93675018	96.02	31225006
343	2h_Vehicle	processed_pseudogene	240262	0.25	80087.33
344	2h_Vehicle	snRNA	4920	0.01	1640
345	2h_Vehicle	transcribed_processed_pseudogene	37931	0.04	12643.67
346	2h_Vehicle	misc_RNA	8158	0.01	2719.33
347	2h_Vehicle	TEC	36563	0.04	12187.67
348	2h_Vehicle	transcribed_unitary_pseudogene	44408	0.05	14802.67
349	2h_Vehicle	snoRNA	3563	0	1187.67
350	2h_Vehicle	scaRNA	142	0	47.33
351	2h_Vehicle	rRNA_pseudogene	814	0	271.33
352	2h_Vehicle	unitary_pseudogene	2987	0	995.67
353	2h_Vehicle	polymorphic_pseudogene	315	0	105
354	2h_Vehicle	pseudogene	142	0	47.33
355	2h_Vehicle	rRNA	29	0	9.67
356	2h_Vehicle	IG_V_pseudogene	6020	0.01	2006.67
357	2h_Vehicle	scRNA	15	0	5
358	2h_Vehicle	IG_V_gene	326354	0.33	108784.67
359	2h_Vehicle	IG_C_gene	808608	0.83	269536
360	2h_Vehicle	IG_J_gene	1485	0	495
361	2h_Vehicle	sRNA	5	0	1.67
362	2h_Vehicle	ribozyme	2	0	0.67
363	2h_Vehicle	translated_processed_pseudogene	198	0	66
364	2h_Vehicle	vault_RNA	0	0	0
365	2h_Vehicle	TR_C_gene	3169	0	1056.33
366	2h_Vehicle	TR_J_gene	188	0	62.67
367	2h_Vehicle	TR_V_gene	226	0	75.33
368	2h_Vehicle	TR_V_pseudogene	73	0	24.33
369	2h_Vehicle	translated_unprocessed_pseudogene	141	0	47
370	2h_Vehicle	TR_D_gene	26	0	8.67
371	2h_Vehicle	IG_C_pseudogene	93	0	31
372	2h_Vehicle	TR_J_pseudogene	5	0	1.67
373	2h_Vehicle	IG_J_pseudogene	0	0	0
374	2h_Vehicle	IG_D_gene	941	0	313.67
375	2h_Vehicle	IG_pseudogene	1	0	0.33
376	2h_Vehicle	Mt_tRNA	2237	0	745.67
377	2h_Vehicle	Mt_rRNA	286834	0.29	95611.33
378	2h_Vehicle	LINE1	528664	0.54	176221.33
379	2h_Vehicle	HERV	206538	0.21	68846
380	4h_Vehicle	transcribed_unprocessed_pseudogene	257763	0.26	85921
381	4h_Vehicle	unprocessed_pseudogene	63013	0.06	21004.33
382	4h_Vehicle	miRNA	8774	0.01	2924.67
383	4h_Vehicle	lncRNA	1054746	1.07	351582
384	4h_Vehicle	protein_coding	94462239	95.96	31487413
385	4h_Vehicle	processed_pseudogene	245342	0.25	81780.67
386	4h_Vehicle	snRNA	4257	0	1419
387	4h_Vehicle	transcribed_processed_pseudogene	38333	0.04	12777.67
388	4h_Vehicle	misc_RNA	9449	0.01	3149.67
389	4h_Vehicle	TEC	35507	0.04	11835.67
390	4h_Vehicle	transcribed_unitary_pseudogene	48580	0.05	16193.33
391	4h_Vehicle	snoRNA	3806	0	1268.67
392	4h_Vehicle	scaRNA	106	0	35.33
393	4h_Vehicle	rRNA_pseudogene	619	0	206.33
394	4h_Vehicle	unitary_pseudogene	2783	0	927.67
395	4h_Vehicle	polymorphic_pseudogene	382	0	127.33
396	4h_Vehicle	pseudogene	110	0	36.67
397	4h_Vehicle	rRNA	44	0	14.67
398	4h_Vehicle	IG_V_pseudogene	6480	0.01	2160
399	4h_Vehicle	scRNA	38	0	12.67
400	4h_Vehicle	IG_V_gene	331405	0.34	110468.33
401	4h_Vehicle	IG_C_gene	832294	0.85	277431.33
402	4h_Vehicle	IG_J_gene	1815	0	605
403	4h_Vehicle	sRNA	2	0	0.67
404	4h_Vehicle	ribozyme	0	0	0
405	4h_Vehicle	translated_processed_pseudogene	173	0	57.67
406	4h_Vehicle	vault_RNA	0	0	0
407	4h_Vehicle	TR_C_gene	3196	0	1065.33
408	4h_Vehicle	TR_J_gene	228	0	76
409	4h_Vehicle	TR_V_gene	196	0	65.33
410	4h_Vehicle	TR_V_pseudogene	53	0	17.67
411	4h_Vehicle	translated_unprocessed_pseudogene	141	0	47
412	4h_Vehicle	TR_D_gene	21	0	7
413	4h_Vehicle	IG_C_pseudogene	83	0	27.67
414	4h_Vehicle	TR_J_pseudogene	13	0	4.33
415	4h_Vehicle	IG_J_pseudogene	0	0	0
416	4h_Vehicle	IG_D_gene	976	0	325.33
417	4h_Vehicle	IG_pseudogene	0	0	0
418	4h_Vehicle	Mt_tRNA	2346	0	782
419	4h_Vehicle	Mt_rRNA	350595	0.36	116865
420	4h_Vehicle	LINE1	474948	0.48	158316
421	4h_Vehicle	HERV	201399	0.2	67133
422	24h_Vehicle	transcribed_unprocessed_pseudogene	239204	0.24	79734.67
423	24h_Vehicle	unprocessed_pseudogene	59822	0.06	19940.67
424	24h_Vehicle	miRNA	8726	0.01	2908.67
425	24h_Vehicle	lncRNA	882519	0.89	294173
426	24h_Vehicle	protein_coding	95658723	96.58	31886241
427	24h_Vehicle	processed_pseudogene	262720	0.27	87573.33
428	24h_Vehicle	snRNA	3151	0	1050.33
429	24h_Vehicle	transcribed_processed_pseudogene	36955	0.04	12318.33
430	24h_Vehicle	misc_RNA	5046	0.01	1682
431	24h_Vehicle	TEC	29799	0.03	9933
432	24h_Vehicle	transcribed_unitary_pseudogene	45909	0.05	15303
433	24h_Vehicle	snoRNA	2827	0	942.33
434	24h_Vehicle	scaRNA	87	0	29
435	24h_Vehicle	rRNA_pseudogene	432	0	144
436	24h_Vehicle	unitary_pseudogene	3602	0	1200.67
437	24h_Vehicle	polymorphic_pseudogene	245	0	81.67
438	24h_Vehicle	pseudogene	99	0	33
439	24h_Vehicle	rRNA	30	0	10
440	24h_Vehicle	IG_V_pseudogene	6495	0.01	2165
441	24h_Vehicle	scRNA	34	0	11.33
442	24h_Vehicle	IG_V_gene	317725	0.32	105908.33
443	24h_Vehicle	IG_C_gene	706066	0.71	235355.33
444	24h_Vehicle	IG_J_gene	1469	0	489.67
445	24h_Vehicle	sRNA	0	0	0
446	24h_Vehicle	ribozyme	0	0	0
447	24h_Vehicle	translated_processed_pseudogene	182	0	60.67
448	24h_Vehicle	vault_RNA	0	0	0
449	24h_Vehicle	TR_C_gene	4524	0	1508
450	24h_Vehicle	TR_J_gene	148	0	49.33
451	24h_Vehicle	TR_V_gene	208	0	69.33
452	24h_Vehicle	TR_V_pseudogene	59	0	19.67
453	24h_Vehicle	translated_unprocessed_pseudogene	161	0	53.67
454	24h_Vehicle	TR_D_gene	15	0	5
455	24h_Vehicle	IG_C_pseudogene	41	0	13.67
456	24h_Vehicle	TR_J_pseudogene	3	0	1
457	24h_Vehicle	IG_J_pseudogene	0	0	0
458	24h_Vehicle	IG_D_gene	867	0	289
459	24h_Vehicle	IG_pseudogene	0	0	0
460	24h_Vehicle	Mt_tRNA	1615	0	538.33
461	24h_Vehicle	Mt_rRNA	255168	0.26	85056
462	24h_Vehicle	LINE1	369589	0.37	123196.33
463	24h_Vehicle	HERV	146345	0.15	48781.67
464	48h_Vehicle	transcribed_unprocessed_pseudogene	284710	0.28	94903.33
465	48h_Vehicle	unprocessed_pseudogene	68651	0.07	22883.67
466	48h_Vehicle	miRNA	9564	0.01	3188
467	48h_Vehicle	lncRNA	1180651	1.15	393550.33
468	48h_Vehicle	protein_coding	98557685	96.21	32852561.67
469	48h_Vehicle	processed_pseudogene	259819	0.25	86606.33
470	48h_Vehicle	snRNA	4302	0	1434
471	48h_Vehicle	transcribed_processed_pseudogene	44014	0.04	14671.33
472	48h_Vehicle	misc_RNA	7090	0.01	2363.33
473	48h_Vehicle	TEC	38323	0.04	12774.33
474	48h_Vehicle	transcribed_unitary_pseudogene	53145	0.05	17715
475	48h_Vehicle	snoRNA	3414	0	1138
476	48h_Vehicle	scaRNA	147	0	49
477	48h_Vehicle	rRNA_pseudogene	622	0	207.33
478	48h_Vehicle	unitary_pseudogene	3157	0	1052.33
479	48h_Vehicle	polymorphic_pseudogene	263	0	87.67
480	48h_Vehicle	pseudogene	184	0	61.33
481	48h_Vehicle	rRNA	49	0	16.33
482	48h_Vehicle	IG_V_pseudogene	7999	0.01	2666.33
483	48h_Vehicle	scRNA	9	0	3
484	48h_Vehicle	IG_V_gene	276241	0.27	92080.33
485	48h_Vehicle	IG_C_gene	618031	0.6	206010.33
486	48h_Vehicle	IG_J_gene	1766	0	588.67
487	48h_Vehicle	sRNA	0	0	0
488	48h_Vehicle	ribozyme	1	0	0.33
489	48h_Vehicle	translated_processed_pseudogene	215	0	71.67
490	48h_Vehicle	vault_RNA	0	0	0
491	48h_Vehicle	TR_C_gene	3569	0	1189.67
492	48h_Vehicle	TR_J_gene	157	0	52.33
493	48h_Vehicle	TR_V_gene	133	0	44.33
494	48h_Vehicle	TR_V_pseudogene	67	0	22.33
495	48h_Vehicle	translated_unprocessed_pseudogene	149	0	49.67
496	48h_Vehicle	TR_D_gene	3	0	1
497	48h_Vehicle	IG_C_pseudogene	74	0	24.67
498	48h_Vehicle	TR_J_pseudogene	4	0	1.33
499	48h_Vehicle	IG_J_pseudogene	0	0	0
500	48h_Vehicle	IG_D_gene	1053	0	351
501	48h_Vehicle	IG_pseudogene	0	0	0
502	48h_Vehicle	Mt_tRNA	1485	0	495
503	48h_Vehicle	Mt_rRNA	292754	0.29	97584.67
504	48h_Vehicle	LINE1	506063	0.49	168687.67
505	48h_Vehicle	HERV	210235	0.21	70078.33
