# Supplementary material for: CDK9 Inhibition with enitociclib reveals influence on HERV and LINE RNA abundances in whole blood, T-, and B-Cell lines
Source: BMC Med Genomics. 2026 Jan 13;19:27. doi: 10.1186/s12920-026-02309-6 (PMC12888618; doi:10.1186/s12920-026-02309-6)
Supplement: Supplementary file 5 — Supplementary Material 5. [file 12920_2026_2309_MOESM5_ESM.csv]

	0h_Down_GO.ID	0h_Down_GO_Term	0h_Down_pvalue	0h_Up_GO.ID	0h_Up_GO_Term	0h_Up_pvalue	1h_Down_GO.ID	1h_Down_GO_Term	1h_Down_pvalue	1h_Up_GO.ID	1h_Up_GO_Term	1h_Up_pvalue	2h_Down_GO.ID	2h_Down_GO_Term	2h_Down_pvalue	2h_Up_GO.ID	2h_Up_GO_Term	2h_Up_pvalue	4h_Down_GO.ID	4h_Down_GO_Term	4h_Down_pvalue	4h_Up_GO.ID	4h_Up_GO_Term	4h_Up_pvalue	24h_Down_GO.ID	24h_Down_GO_Term	24h_Down_pvalue	24h_Up_GO.ID	24h_Up_GO_Term	24h_Up_pvalue	48h_Down_GO.ID	48h_Down_GO_Term	48h_Down_pvalue	48h_Up_GO.ID	48h_Up_GO_Term	48h_Up_pvalue
1	GO:0003008	system process	< 1e-30	GO:0090304	nucleic acid metabolic process	<1e-30	GO:0003008	system process	5.5e-26	GO:0090304	nucleic acid metabolic process	<1e-30	GO:0030001	metal ion transport	0.00039	GO:0007264	small GTPase mediated signal transductio...	2.1e-08	GO:0016458	gene silencing	1.5e-05	GO:0048518	positive regulation of biological proces...	2.1e-10	GO:0007017	microtubule-based process	0.0027	GO:0035556	intracellular signal transduction	1.7e-05	GO:0034660	ncRNA metabolic process	9.5e-13	GO:0007154	cell communication	1.1e-08
2	GO:0006811	ion transport	1.7e-30	GO:0006139	nucleobase-containing compound metabolic...	<1e-30	GO:0032501	multicellular organismal process	1.6e-16	GO:0006139	nucleobase-containing compound metabolic...	<1e-30	GO:0006814	sodium ion transport	0.00047	GO:0043087	regulation of GTPase activity	2.0e-07	GO:0007606	sensory perception of chemical stimulus	3.6e-05	GO:0048522	positive regulation of cellular process	6.6e-10	GO:0070925	organelle assembly	0.0090	GO:0065007	biological regulation	7.3e-05	GO:0034470	ncRNA processing	1.4e-12	GO:0065007	biological regulation	1.9e-08
3	GO:0032501	multicellular organismal process	7.2e-26	GO:0016070	RNA metabolic process	<1e-30	GO:0006811	ion transport	1.9e-16	GO:0044260	cellular macromolecule metabolic process	<1e-30	GO:0007600	sensory perception	0.00055	GO:0035556	intracellular signal transduction	2.4e-07	GO:0009593	detection of chemical stimulus	3.6e-05	GO:0007264	small GTPase mediated signal transductio...	1.3e-08	GO:0022607	cellular component assembly	0.0709	GO:0010033	response to organic substance	7.5e-05	GO:0022613	ribonucleoprotein complex biogenesis	3.1e-12	GO:0050789	regulation of biological process	2.1e-08
4	GO:0034220	ion transmembrane transport	1.7e-25	GO:0046483	heterocycle metabolic process	<1e-30	GO:0050877	nervous system process	2.9e-16	GO:0034641	cellular nitrogen compound metabolic pro...	<1e-30	GO:0006812	cation transport	0.00062	GO:1902531	regulation of intracellular signal trans...	8.4e-07	GO:0031047	gene silencing by RNA	3.6e-05	GO:0035556	intracellular signal transduction	1.7e-08	GO:0044085	cellular component biogenesis	0.0709	GO:1902531	regulation of intracellular signal trans...	8.8e-05	GO:0042254	ribosome biogenesis	3.7e-12	GO:0023052	signaling	7.0e-08
5	GO:0006812	cation transport	3.6e-24	GO:0034641	cellular nitrogen compound metabolic pro...	<1e-30	GO:0007600	sensory perception	7.0e-16	GO:0046483	heterocycle metabolic process	<1e-30	GO:0009593	detection of chemical stimulus	0.00140	GO:0009966	regulation of signal transduction	1.9e-06	GO:0051606	detection of stimulus	7.8e-05	GO:0009966	regulation of signal transduction	5.9e-08	GO:0006508	proteolysis	0.1343	GO:0034097	response to cytokine	9.1e-05	GO:0006396	RNA processing	9.2e-12	GO:0050794	regulation of cellular process	1.9e-07
6	GO:0098655	cation transmembrane transport	9.3e-23	GO:0006725	cellular aromatic compound metabolic pro...	<1e-30	GO:0006812	cation transport	9.4e-14	GO:0034645	cellular macromolecule biosynthetic proc...	<1e-30	GO:0016485	protein processing	0.00144	GO:0048522	positive regulation of cellular process	2.5e-06	GO:0050907	detection of chemical stimulus involved ...	0.00022	GO:0009893	positive regulation of metabolic process	3.4e-07	GO:1901565	organonitrogen compound catabolic proces...	0.1492	GO:0071345	cellular response to cytokine stimulus	9.1e-05	GO:0006364	rRNA processing	2.7e-09	GO:0007165	signal transduction	3.0e-07
7	GO:0098660	inorganic ion transmembrane transport	1.9e-22	GO:0034645	cellular macromolecule biosynthetic proc...	<1e-30	GO:0034220	ion transmembrane transport	5.1e-13	GO:0009059	macromolecule biosynthetic process	<1e-30	GO:0051606	detection of stimulus	0.00157	GO:0016192	vesicle-mediated transport	3.7e-06	GO:0007600	sensory perception	0.00024	GO:1902531	regulation of intracellular signal trans...	4.0e-07	GO:0034622	cellular protein-containing complex asse...	0.1861	GO:0050896	response to stimulus	9.8e-05	GO:0016072	rRNA metabolic process	2.7e-09	GO:0051716	cellular response to stimulus	2.6e-05
8	GO:0030001	metal ion transport	1.6e-20	GO:0010467	gene expression	<1e-30	GO:0030001	metal ion transport	6.1e-13	GO:0016070	RNA metabolic process	<1e-30	GO:0007606	sensory perception of chemical stimulus	0.00208	GO:0051056	regulation of small GTPase mediated sign...	4.2e-06	GO:0016441	posttranscriptional gene silencing	0.00034	GO:0048583	regulation of response to stimulus	4.5e-07	GO:0043269	regulation of ion transport	0.1861	GO:0048518	positive regulation of biological proces...	0.00012	GO:0006457	protein folding	1.7e-06	GO:0050896	response to stimulus	3.9e-05
9	GO:0055085	transmembrane transport	1.8e-20	GO:1901360	organic cyclic compound metabolic proces...	<1e-30	GO:0030198	extracellular matrix organization	1.4e-11	GO:0006725	cellular aromatic compound metabolic pro...	<1e-30	GO:0050907	detection of chemical stimulus involved ...	0.00212	GO:0043547	positive regulation of GTPase activity	8.2e-06	GO:0035194	post-transcriptional gene silencing by R...	0.00034	GO:0051641	cellular localization	4.7e-07	GO:0043086	negative regulation of catalytic activit...	0.2523	GO:0007154	cell communication	0.00012	GO:0009408	response to heat	9.3e-06	GO:0048585	negative regulation of response to stimu...	5.1e-05
10	GO:0098662	inorganic cation transmembrane transport	3.3e-20	GO:0044260	cellular macromolecule metabolic process	<1e-30	GO:0043062	extracellular structure organization	1.4e-11	GO:1901360	organic cyclic compound metabolic proces...	<1e-30	GO:0034622	cellular protein-containing complex asse...	0.00279	GO:0023052	signaling	9.3e-06	GO:0035195	gene silencing by miRNA	0.00053	GO:0048699	generation of neurons	1.2e-06	GO:1901566	organonitrogen compound biosynthetic pro...	0.2523	GO:0023052	signaling	0.00012	GO:0006399	tRNA metabolic process	1.5e-05	GO:0040011	locomotion	5.2e-05
