# Supplementary material for: CDK9 Inhibition with enitociclib reveals influence on HERV and LINE RNA abundances in whole blood, T-, and B-Cell lines
Source: BMC Med Genomics. 2026 Jan 13;19:27. doi: 10.1186/s12920-026-02309-6 (PMC12888618; doi:10.1186/s12920-026-02309-6)
Supplement: Supplementary file 6 — Supplementary Material 6. [file 12920_2026_2309_MOESM6_ESM.csv]

	f.value_0h_Jurkat	p.value_0h_Jurkat	ci.lower_0h_Jurkat	ci.upper_0h_Jurkat	f.value_0h_Ramos	p.value_0h_Ramos	ci.lower_0h_Ramos	ci.upper_0h_Ramos	f.value_1h_Jurkat	p.value_1h_Jurkat	ci.lower_1h_Jurkat	ci.upper_1h_Jurkat	f.value_1h_Ramos	p.value_1h_Ramos	ci.lower_1h_Ramos	ci.upper_1h_Ramos	f.value_2h_Jurkat	p.value_2h_Jurkat	ci.lower_2h_Jurkat	ci.upper_2h_Jurkat	f.value_2h_Ramos	p.value_2h_Ramos	ci.lower_2h_Ramos	ci.upper_2h_Ramos	f.value_4h_Jurkat	p.value_4h_Jurkat	ci.lower_4h_Jurkat	ci.upper_4h_Jurkat	f.value_4h_Ramos	p.value_4h_Ramos	ci.lower_4h_Ramos	ci.upper_4h_Ramos	f.value_24h_Jurkat	p.value_24h_Jurkat	ci.lower_24h_Jurkat	ci.upper_24h_Jurkat	f.value_24h_Ramos	p.value_24h_Ramos	ci.lower_24h_Ramos	ci.upper_24h_Ramos	f.value_48h_Jurkat	p.value_48h_Jurkat	ci.lower_48h_Jurkat	ci.upper_48h_Jurkat	element.11	f.value_48h_Ramos	p.value_48h_Ramos	ci.lower_48h_Ramos	ci.upper_48h_Ramos
ERV316A3	147.483210384922	0.0134695363523949	3.78162077910057	5751.84520501193	4.78646959761418	0.345633890623848	0.122729989682415	186.672314306952	0.713815239234123	0.83301306102648	0.018302954852157	27.8387943301307	49.8887791264559	0.0393013948129921	1.27919946478092	1945.66238593177	142.551547759558	0.0139322775073794	3.65516789127073	5559.51036262274	27.8785506978933	0.0692555530546726	0.714834633279316	1087.26347721783	60.9337473747616	0.0322925720592682	1.56240377884004	2376.41614761569	410.632765836454	0.00485869971000952	10.5290452778578	16014.6778676216	140.018438514065	0.0141825425176618	3.59021637215552	5460.71910204851	1.50754699213782	0.797592231081138	0.0386550510804569	58.7943326933746	0.0088929251934684	0.017629076329905	0.000228023722909446	0.346824082545266	ERV316A3	10.6442585275242	0.171758467511905	0.272929705833955	415.126082573443
ERVL	21.5682727791814	0.088619985214152	0.553032635363625	841.162638388069	41.0126552143317	0.0476047036255338	1.05160654395722	1599.49355335893	2.50907579637992	0.569950641152656	0.0643352768302543	97.8539560588163	56.0591100193435	0.0350513704003093	1.43741307741907	2186.30529075439	16.4793223475222	0.114420911762836	0.422546726859543	642.693571553361	89.8091830674282	0.0220242042978731	2.3027995658315	3502.55813962968	6.77113654415851	0.257362612101235	0.173618885747654	264.07432522218	165.058964499104	0.0120439146783358	4.23228114100266	6437.29961546501	3.43511284525551	0.450946812354394	0.0880798165450132	133.969400964964	15.2215065610648	0.123293110443912	0.390295040027303	593.638755881524	0.481018158892639	0.649577665208774	0.0123337989459651	18.7597081968128	ERVL	22.5826736118898	0.0848080261345623	0.57904291312538	880.724270863698
ERVLB4	8.27805063992225	0.215562522518928	0.212257708715955	322.843974956966	5.01173507102225	0.332682657564269	0.128506027462109	195.457667769867	1.66161923708809	0.751422281643888	0.0426056214637973	64.8031502464354	274.628417401331	0.00725614586063483	7.04175429234183	10710.5082786519	1475.05010966165	0.0013549675494815	37.8217976836321	57526.9542768041	24.3486908863881	0.0788995380062791	0.624325407343286	949.598944569132	27.4061061743593	0.0704073971886121	0.702720671137419	1068.83814080001	73.6896692132441	0.0267774649568988	1.88947869777549	2873.89709931651	45.8387509451456	0.0426996868969085	1.17535258833707	1787.71128686067	2.16832629522632	0.63124811450556	0.0555981101340083	84.5647255138261	0.17296992996751	0.294926452159436	0.00443512640942333	6.74582726873284	ERVLB4	11.2481000963215	0.163290631548697	0.288412822982603	438.675903756537
ERVLE	46.6500753927429	0.0419726513235403	1.1961557793011	1819.35294031696	3.55176055401415	0.439390424049486	0.0910707834362603	138.518661606551	1.34931082961385	0.851313489381368	0.0345977135798422	52.6231223549397	264.121110013987	0.00754372218754851	6.7723361542048	10300.7232905454	8531.73244008848	0.000234391505188114	218.762370258679	332737.565163449	22.727236923461	0.084291314932774	0.58274966470413	886.362240014976	14.553329667386	0.128589828851492	0.373162299163743	567.57985702805	35.5352145796363	0.0547417066797453	0.911159348195803	1385.87336860581	79.918808044815	0.0247161327301355	2.04920020627731	3116.83351374777	0.800934246333063	0.889465284991798	0.0205367755470016	31.2364356069893	0.144478530828331	0.252479233007129	0.00370457771354696	5.63466270230489	ERVLE	4.27519032343578	0.379133240200779	0.109620264703482	166.732422613994
HARLEQUIN	1.38370592856338	0.839029670579108	0.0354796391939329	53.9645312139716	2.66276789712735	0.54603514505207	0.0682760999263424	103.847947987966	1.1447405355492	0.932513731544623	0.0293523214243386	44.6448808864187	185.309553986916	0.0107348225423827	4.75152702530555	7227.07260548969	154.451519957198	0.0128657474725926	3.96029538351791	6023.60927833071	8.23504045239397	0.216566457971664	0.211154883394717	321.166577643363	4.61964562102072	0.355894327663447	0.118452451821044	180.166179219807	19.9771195097343	0.0953419748155562	0.512233833582931	779.107660879634	16.1060600213005	0.116917630214649	0.412975897982065	628.136340830717	1.09138656783266	0.956303359102392	0.0279842709700683	42.5640761454737	0.159240061673155	0.274731812569212	0.00408307850443989	6.21036240525303	HARLEQUIN	2.42147335602178	0.584543496876867	0.0620890604108149	94.4374608848488
HERV3	9.02260087303228	0.199549001834582	0.231348740334161	351.881434048257	2.18087516784547	0.628757777173217	0.0559198760986018	85.0541315459729	0.0718172752413885	0.13401029615839	0.00184146859593304	2.80087373441414	0.806215243502102	0.892712257193575	0.0206721857308232	31.4423944965818	5.56077355598084	0.304842101763562	0.142583937332842	216.870168683252	661.737101271243	0.00301778789230855	16.9676179813139	25807.7469495783	2.64360311322688	0.548907204722619	0.0677846952109458	103.100521415848	2.98470500855869	0.501919212514911	0.0765308976553511	116.403495333788	6.87288442812425	0.254036499361709	0.17622780584934	268.042492696844	0.302388106040914	0.464359440382381	0.00775354118053626	11.7931361355956	0.268618608670262	0.423482056521025	0.00688765663257084	10.4761257381402	HERV3	2.71346358185425	0.538580749727277	0.0695759892783141	105.825079692315
HERV30	27.7901312674551	0.0694682487349696	0.712567468396286	1083.81511943074	133.162265645532	0.0149073212976603	3.41441706783417	5193.32836017573	18.2372681371579	0.103964865787616	0.467622259927126	711.253457349155	21.857559540314	0.0874984049138139	0.560450244623435	852.44482207224	12.9536434493957	0.143331740362522	0.33214470383066	505.192094526431	12.1509124746127	0.152080701917903	0.311561858323402	473.885586509892	88.5929293926817	0.0223231901619614	2.27161357417133	3455.12424631457	20.1765183356119	0.0944442314975196	0.51734662399005	786.884215088862	2.23563309858438	0.618117054395018	0.0573239256047276	87.1896908447902	174.409390056452	0.0114018981501296	4.47203564247312	6801.96621220158	1.91999461989301	0.684932768839581	0.049230631279308	74.879790175827	HERV30	110.748786499682	0.0178972860703563	2.83971247435082	4319.20267348758
HERV4	5.25006125177216	0.319996863939999	0.134616955173645	204.752388819113	20.5661573083556	0.0927378935154626	0.527337366880914	802.080135025865	3.58729443484538	0.435986838954106	0.0919819085857791	139.904482958969	9.91506514461698	0.183232987939275	0.254232439605564	386.68754064006	176.139064887779	0.0112905642878212	4.51638627917383	6869.42353062335	27.6359962947886	0.069842165762676	0.708615289609964	1077.80385549675	168.897242050547	0.0117718214602034	4.3306985141166	6586.99243997131	114.15894973628	0.0173672997589862	2.92715255734052	4452.1990397149	8.39963175550708	0.212774292868253	0.215375173218131	327.585638464775	0.978772603640486	0.98927244276555	0.0250967334266792	38.1721315419788	0.0617629403143707	0.116340358039025	0.00158366513626592	2.40875467226045	HERV4	8.06277561912018	0.220682943510209	0.206737836387697	314.448249145686
HERV9	5.43276317009909	0.310908383709265	0.139301619746131	211.877763633864	0.479357593805067	0.648061828745689	0.0122912203539761	18.6949461583975	0.115433149631729	0.20697457246961	0.00295982434953151	4.5018928356374	8.32912788441817	0.214382311484921	0.213567381651748	324.835987492307	12.2536705219828	0.150901593387489	0.314196680050842	477.893150357327	1.35387424730608	0.849663061775253	0.0347147242898995	52.8010956449368	11.1667796485197	0.164382035162718	0.286327683295377	435.504406292265	80.4576143760679	0.0245526463709891	2.06301575323251	3137.84696066663	7.49695390179979	0.23537846893301	0.192229587225636	292.38120217019	0.0515315672761054	0.0980124018712877	0.00132132223784886	2.0097311237681	0.00350035927132583	0.00697629898980316	8.97528018288675e-05	0.136514011581707	HERV9	5.41086499217211	0.311970381912904	0.138740128004413	211.023734694711
HERVE	1.32025816631169	0.86197304637838	0.0338527734951715	51.4900684861556	0.29703520539934	0.458021808757129	0.00761628731793181	11.5843730105742	0.513753137936556	0.678780608358466	0.0131731573829886	20.0363723795256	47.9047181053316	0.0408958496743068	1.22832610526491	1868.28400610792	7.80710279663096	0.227089435218705	0.200182122990538	304.477009068606	1.77068705107447	0.721842619946704	0.0454022320788325	69.0567949919039	36.1716079332907	0.0538045059441405	0.927477126494633	1410.69270939833	23.5558189965999	0.0814470900065245	0.603995358887179	918.676940867393	12.5605979534138	0.147486121693956	0.322066614190099	489.863320183137	0.223843241814039	0.365803779709969	0.00573957030292407	8.72988643074746	0.354870700610763	0.523844379320906	0.00909924873360931	13.8399573238197	HERVE	3.32321494467172	0.462618682067835	0.0852106396069673	129.605382842196
HERVEA	120.830368193593	0.0164162682068065	3.09821456906648	4712.38435955009	9.0186727593686	0.199627240856806	0.23124801947099	351.728237615374	3.77986180219281	0.418422139125964	0.0969195333895592	147.414610285519	6373.32132546967	0.000313758892575677	163.418495524864	248559.531693316	30.465212289865	0.0635622598562351	0.781159289483719	1188.14327930473	921.662618460634	0.0021676395683361	23.632374832324	35944.8421199645	25.1998754461609	0.0763362407622843	0.646150652465664	982.795142400269	34.2745873418746	0.0566980410179254	0.87883557286858	1336.7089063331	18.9373548145608	0.100314210114741	0.485573200373354	738.556837767867	21.9268738950822	0.0872338727535373	0.562227535771339	855.148081908201	0.620566477952044	0.765863648785666	0.0159119609731293	24.2020926401296	HERVEA	126.474776226847	0.0156893783946788	3.24294298017556	4932.51627284699
HERVFC1	1.16838414026435	0.922345797897312	0.029958567699086	45.5669814703095	55.5945507049546	0.0353390913981566	1.42550130012704	2168.18747749322	14.0974564097456	0.13247264610143	0.361473241275529	549.800799980076	97.5772560626623	0.0202886556177693	2.50198092468365	3805.51298644381	37.8012256223904	0.0515447635459714	0.969262195445909	1474.24779927322	106.282615472994	0.0186423493795549	2.72519526853831	4145.02200344674	4.29577589075724	0.377659485834855	0.110148099763006	167.535259739532	1090.1463544529	0.0018329346854693	27.9524706269976	42515.7078236631	0.296374763040327	0.457236242929094	0.00759935289846992	11.5586157585727	72.2433443711816	0.0273062353606415	1.85239344541491	2817.49043047607	5.20703138706115	0.32221522258919	0.133513625309261	203.074224095384	HERVFC1	1.81741559242281	0.709870423582102	0.0466003998057132	70.8792081044893
HERVFC2	30.305681419895	0.0638861672798146	0.777068754356283	1181.9215753759	Inf	0	Inf	Inf	1.92474976773771	0.683819184144085	0.0493525581471207	75.0652409417701	330.294590784911	0.00603692319654714	8.46909207140798	12881.4890406115	12.2754587939425	0.15065392699743	0.314755353690833	478.742892963754	10.4688834474454	0.174384891882869	0.268432908908858	408.28645445037	116.551002913472	0.0170138914210045	2.98848725419159	4545.48911362539	18.9449824807801	0.100275846415372	0.485768781558466	738.854316750422	Inf	0	Inf	Inf	Inf	0	Inf	Inf	2.76660923565352	0.530981547294219	0.0709386983500903	107.897760190487	HERVFC2	129.227908767771	0.0153576911349049	3.31353612225054	5039.88844194304
HERVFH19	2.64904269829845	0.54808895520258	0.0679241717512424	103.312665233639	0.245868821653945	0.394694557533824	0.00630432876035758	9.58888404450382	0.486782621517413	0.654813440071827	0.0124816056799337	18.984522239179	1.35674961377274	0.848626425273219	0.0347884516351985	52.9132349371366	3.58053886942983	0.436629850113892	0.0918086889597392	139.641015907763	0.857434550568285	0.923246044180616	0.0219855012966227	33.4399474721629	159.603551325526	0.0124530247525239	4.09239875193656	6224.53850169547	4.23929620087372	0.381730660630807	0.108699902586506	165.332551834074	17.3398595158967	0.109052089426663	0.444611782458889	676.254521119967	0.223080937060916	0.364785240782157	0.00572002402720298	8.70015654537568	0.185009657733097	0.312250042057914	0.00474383737777172	7.21537665159074	HERVFH19	39.2681934186226	0.0496669909972933	1.00687675432366	1531.45954332627
HERVFH21	0.0642350145207326	0.120715844985913	0.00164705165437776	2.50516556630856	0.0087523658512559	0.017352853182892	0.00022441963721169	0.341342268198978	1.20576335153983	0.90671558152592	0.0309170090138418	47.0247707100532	3.06963332950081	0.491444766166519	0.0787085469102774	119.715699850531	13.8503809610769	0.134676679692059	0.355137973360946	540.164857481996	7.10840504722108	0.246657633449804	0.182266796082592	277.227796841621	15.7707981252586	0.119254908744491	0.404379439109196	615.061126885084	104.17710715035	0.019015544867012	2.67120787565001	4062.90717886364	20.5378067453773	0.092859965902947	0.52661042936865	800.974463069712	0.00128117999797286	0.00255908135210422	3.28507691787914e-05	0.0499660199209414	0.422867581613615	0.59438782227937	0.0108427585029132	16.4918356829309	HERVFH21	3.3359159123452	0.461263557788473	0.0855363054447488	130.100720581462
HERVFRD	8.21443258703125	0.21705080384601	0.210626476590545	320.362870894217	2796.8759212914	0.000714827982463362	71.7147672126	109078.160930364	0.636028531999266	0.777527432510024	0.0163084238974171	24.8051127479713	154.741502952813	0.0128417920854789	3.96773084494392	6034.91861515966	58.175937040066	0.033797521425742	1.49169069333503	2268.86154456256	24.2018960128171	0.0793591084965533	0.620561436226079	943.873944499861	21.5810696850678	0.0885697634298761	0.553360761155585	841.661717717639	116.850104764097	0.0169707104122092	2.99615653241276	4557.15408579978	25.5259308254559	0.0753979196115779	0.654511046806561	995.511302192774	46.8742714342271	0.0417760926711488	1.20190439574941	1828.09658593485	0.98540642551523	0.992649578294286	0.0252668314234675	38.4308505950938	HERVFRD	13.3218823992651	0.139646447599837	0.341586728186286	519.553413571337
HERVH	22.4923332274473	0.0851341576265101	0.57672649301147	877.20099587044	4.59660541842231	0.357359479626098	0.117861677395444	179.267611318469	1.77647819342124	0.720337009935437	0.045550722908237	69.2826495434281	23.7949957778637	0.0806614374092995	0.610128096868302	928.004835336681	68.6254204977451	0.0287251406986444	1.75962616660885	2676.39139941205	59.0182239315421	0.0333232120010956	1.51328779311647	2301.71073333013	62.0995470300698	0.031695948610327	1.5922960776941	2421.88233417271	902.871749114566	0.00221270329774015	23.1505576696043	35211.9982154679	15.4624503459142	0.121488597260758	0.396473085792672	603.03556349065	13.5150788927995	0.137787745748467	0.346540484430757	527.088076819177	3.41897624432352	0.452593517009542	0.087666057546757	133.340073528617	HERVH	11.4099992094175	0.161160364819546	0.292564082292755	444.989969167278
HERVH48	352.926947850117	0.00565088364180433	9.04940891923377	13764.1509661545	17.8172192173425	0.106285630033833	0.456851774803655	694.871549476355	47.9752701279446	0.0408369365758501	1.23013513148576	1871.03553498983	94.1243233895555	0.0210251166971203	2.41344418947578	3670.84861219264	1298.68404924779	0.00153883553557321	33.2995910063536	50648.6779206635	46.8740711348405	0.041776267457323	1.20189925986771	1828.08877425877	68.4799695299792	0.0287852745694863	1.75589665461485	2670.71881166918	162.066858516786	0.01226490789233	4.15556047478939	6320.60748215462	7.95574097635425	0.223320438284289	0.203993358368058	310.273898077814	22.0451046522155	0.0867863275165353	0.565259093646551	859.759081436399	2.47454747680075	0.575614526309922	0.0634499353025835	96.5073515952289	HERVH48	413.405996460798	0.00482618499027732	10.6001537554051	16122.833861971
HERVI	11.4970618080005	0.160037617699835	0.294796456615398	448.385410512018	434.354276280839	0.0045939596989506	11.1372891354062	16939.8167749527	6.15168857259916	0.27965423545745	0.15773560442562	239.915854331366	1613.01550087381	0.00123914547221959	41.3593718172773	62907.6045340784	178.779275209773	0.0111247528262997	4.58408397973777	6972.39173318111	13.8333552879317	0.134831261112392	0.354701417639276	539.500856229335	36.2579896800484	0.0536797615001487	0.929692043078165	1414.06159752188	168.28047701682	0.0118147115086478	4.31488402607232	6562.93860365596	2.4967075943433	0.571966613175046	0.0640181434447001	97.3715961793882	22.3970653596458	0.0854808057872725	0.574283727170406	873.485549026182	0.662837623933958	0.79723674085003	0.0169958365111271	25.8506673334242	HERVI	26.477855402725	0.0727858841487921	0.678919369300642	1032.63636070627
HERVIP10F	0.634039583446781	0.776039442213954	0.0162574252165841	24.7275437544243	2.79834300264155	0.52654539061088	0.0717523846831168	109.13537710302	0.953873484421096	0.976392271072469	0.0244582944723358	37.2010658924226	9.08798964325175	0.19825555643169	0.233025375467994	354.431596086816	206.862105428264	0.00962176340838727	5.30415654944268	8067.62211170227	1.8965528715397	0.690475916960175	0.0486295608087102	73.9655619900477	64.7658594607606	0.0304109155783681	1.66066306309643	2525.86851896965	4.52574097677058	0.361942408883752	0.116044640430015	176.503898094052	9.64836054555735	0.187822340485496	0.247393860142496	376.286061276735	0.479360798804764	0.648064757687319	0.0122913025334555	18.6950711533857	0.326552573160549	0.4923326519695	0.00837314290155255	12.7355503532613	HERVIP10F	1.09263916134144	0.955730943464683	0.0280163887523447	42.6129272923161
HERVIP10FH	0.14910063849689	0.25950840770905	0.00382309329479207	5.8149249013787	2.38956480086571	0.590046250034574	0.06127089232989	93.1930272337621	0.66295617547119	0.797322485402653	0.0169988762941331	25.8552908433763	2.16730423612862	0.631451812297194	0.0555719034904776	84.5248652090159	44.0890319463975	0.0443566852882897	1.13048799862558	1719.47224590949	5.59328134248087	0.303339095681219	0.143417470320022	218.137972356753	7.06022869972416	0.248131917158684	0.181031505121132	275.348919289241	4.05105175737335	0.395957138447546	0.103873121983932	157.99101853756	12.3771717076307	0.149508434496595	0.317363377118735	482.709696597594	0.224469759377271	0.366639939709788	0.00575563485582746	8.75432061571352	0.588224956391647	0.740732544246199	0.0150826911895294	22.9407732992741	HERVIP10FH	0.145799697462266	0.254494215324345	0.00373845378108374	5.68618820102834
HERVK11	2.02909533761491	0.660263140339052	0.0520280855798695	79.134718166981	25.4685411788061	0.0755613989637418	0.653039517405286	993.273105973435	95.1464103300882	0.0208016086417957	2.43965154692534	3710.71000287342	39.6625235084975	0.0491853389173462	1.01698778226917	1546.83841683139	135.709332239461	0.0146295791753031	3.47972646767849	5292.66395733895	59.3571125780045	0.0331361112978232	1.52197724558986	2314.92739054216	76.5257779587027	0.0257978707555231	1.96219943483853	2984.50534038939	182.208613263369	0.0109165173207493	4.67201572470178	7106.13591727137	2.05764133061004	0.654098955288839	0.0527600341182061	80.248011893791	205.628525841646	0.00967920567527436	5.27252630363194	8019.51250782413	1.90704742967607	0.68798327113048	0.0488986520429763	74.3748497573665	HERVK11	28.0558744268655	0.068832896598382	0.719381395560653	1094.17910264775
HERVK11D	2.41909220063079	0.584950589993163	0.0620280051443792	94.3445958246002	306.72546888159	0.00649929954536699	7.86475561234846	11962.2932863819	12.0265464511817	0.153532634877187	0.308372985927737	469.035311596085	437.711468594655	0.00455880491660432	11.2233709896066	17070.7472751915	53.3107930456909	0.0368250929114113	1.36694341142797	2079.12092878193	80.5913630235694	0.0245123984437208	2.06644520573255	3143.06315791919	34.3530152281725	0.0565722608691726	0.880846544312116	1339.76759389872	28.9261085397254	0.066831275350923	0.74169509076219	1128.11823304928	46.2385279640625	0.0423383218359712	1.18560328112981	1803.30259059843	10.2220922839283	0.17821988532961	0.262104930357137	398.661599073202	1.37239321223732	0.843030569166851	0.0351895695445467	53.5233352772551	HERVK11D	13.5268955518954	0.137675664621892	0.346843475689626	527.548926523918
HERVK14C	1.0814398235666	0.96087332305046	0.0277292262452974	42.1761531190971	105.157037942285	0.0188400132366857	2.69633430621244	4101.1244797491	4.59144274223855	0.357689435839469	0.11772930108304	179.066266947303	677.886974516675	0.00294599848733856	17.3817172952994	26437.5920061502	4.44522450233093	0.367294314337979	0.113980115444383	173.363755590905	162.710012188361	0.0122167237865627	4.17205159457336	6345.69047534604	35.3307672836479	0.0550497594610446	0.905917109837125	1377.89992406226	17.646788781034	0.107257073777456	0.452481763616257	688.224762460322	58.4450110183821	0.0336445391419229	1.49859002611236	2279.35542971689	163.567464763357	0.0121530704922503	4.1940375580348	6379.13112577089	0.67523285480507	0.806136117577088	0.0173136629437198	26.3340813373976	HERVK14C	17.464056895456	0.108318557038903	0.447796330652718	681.098218922779
HERVKC4	116.741645126352	0.0169863432590376	2.99337551606031	4552.9241599277	0.647289268368934	0.785884156229402	0.0165971607274086	25.2442814663883	0.442620777827191	0.613634275382954	0.0113492507135177	17.2622103352604	3.35495251687711	0.459247257518706	0.0860244235096696	130.843148158207	10.0842796549987	0.180435721783514	0.258571273205094	393.286906544946	85.3791965715214	0.0231537231113745	2.18921016850055	3329.78866628932	454.157960595187	0.00439407892017263	11.6450759126971	17712.1604632122	60.4379379804425	0.0325531758672737	1.54969071744724	2357.07958123725	3.53523860406437	0.44099113069986	0.0906471436939583	137.87430555851	0.102087388977908	0.185261876687629	0.0026176253584079	3.98140817013839	82.4622368437005	0.0239629331256168	2.11441632932566	3216.0272369043	HERVKC4	1.47783598223711	0.807155927324256	0.037893230313772	57.6356033072469
HERVL18	5.88265695505622	0.290585454579534	0.150837357821955	229.423621247191	1380.12251470135	0.0014480974560267	35.3877567872142	53824.7780733524	7.6419965549121	0.231428002463528	0.195948629613131	298.03786564157	215.900112691891	0.00922083430560972	5.53590032543311	8420.10439498371	1346.05360815658	0.0014847219055647	34.514195080938	52496.0907181064	103.545677401242	0.0191303940030356	2.6550173692626	4038.2814186484	367.651601485087	0.00542517648626273	9.42696414064327	14338.4124579183	76.0272344973832	0.0259648423450534	1.94941626916367	2965.06214539793	32.0874793233362	0.0604458254572879	0.822755880085544	1251.4116936101	6.26275380539236	0.275377639610345	0.160583430907497	244.247398410301	0.153382016134699	0.265969148103634	0.00393287220858203	5.98189862925323	HERVL18	32.1317938401952	0.0603649778109394	0.823892149748595	1253.13995976761
HERVL32	4.02103587273915	0.398324180645404	0.103103483916389	156.820399036826	0.443567767404835	0.614543740059056	0.0113735324975599	17.2991429287885	2.36947468068706	0.593564335551614	0.0607557610432579	92.4095125467947	256.971543605793	0.00775279308735	6.58901393861008	10021.8902006259	13.7898273112488	0.135228083324465	0.353585315673046	537.803265138699	3.67413261758218	0.427886875198366	0.0942085286559534	143.291172085704	20.8149242622636	0.0916803549696334	0.533716006724709	811.782046228277	9.32462664448106	0.193711605161925	0.23909299088413	363.66043913476	1.55249247653227	0.783547853084031	0.0398074993982633	60.5472065847581	0.413569997319299	0.58514257957313	0.0106043589056231	16.1292298954526	0.955152578555023	0.977061932691656	0.0244910917578211	37.2509505636457	HERVL32	11.2235362771977	0.163618772394932	0.287782981466608	437.717914810708
HERVL40	7.43598285473583	0.23707966628657	0.190666227044509	290.003331334696	3.88990444032618	0.40900594774539	0.0997411394955432	151.70627317272	1.95061195812544	0.677825491248474	0.0500156912339857	76.0738663668919	4405.03935066969	0.000453922409861418	112.949726940249	171796.534676117	255.338658853516	0.00780217860600918	6.5471450988081	9958.20769528706	19.1710563062873	0.0991519714997078	0.491565546315059	747.6711959452	15.8467993473709	0.11871691226097	0.406328188394126	618.025174547462	76.9194483516111	0.0256675328471911	1.97229354747721	2999.85848571282	58.9231491030982	0.0333760830319345	1.51084997700252	2298.00281502082	4.98186596468741	0.334343833814824	0.127740152940703	194.292772622808	0.175979054080012	0.299289436269226	0.00451228343794904	6.86318310912045	HERVL40	6.4843365341834	0.267224755442964	0.166265039338036	252.889124833151
HERVL66	8.58586427482997	0.208640550571062	0.220150366021281	334.848706718367	0.0281987991432556	0.054850869630955	0.000723046131878349	1.09975316658696	2.36804408885233	0.593816454665682	0.0607190792013419	92.3537194652405	3.80220053331232	0.416475735681221	0.0974923213669827	148.28582079918	10.9763483220334	0.166995810928488	0.281444828770087	428.0775845593	0.857382684039768	0.923215976338251	0.0219841713856351	33.4379246775508	147.424946325229	0.0134748238050064	3.78012682885202	5749.57290668388	11.7134689144457	0.157313477026517	0.30034535678066	456.825287663382	10.4599050131329	0.174521516339623	0.268202692644433	407.93629551218	0.0481368330473496	0.0918521924420818	0.00123427777044486	1.87733648884663	0.361972989806502	0.531542097406687	0.00928135871298725	14.1169466024535	HERVL66	5.36586810294048	0.31417553233253	0.137586361613859	209.268856014678
HERVL74	4.56489781249941	0.359395638048872	0.117048661858959	178.031014687476	127.967445003918	0.0155077895816207	3.28121653856201	4990.73035515278	2.85263455727809	0.51912528174305	0.0731444758276435	111.252747733845	156.716050429809	0.0126810175283338	4.01836026743101	6111.92596676252	26.9553092403375	0.0715427607258996	0.691161775393271	1051.25706037316	38.9926905277298	0.0500091385102799	0.999812577634097	1520.71493058145	476.833486792949	0.00418555847440349	12.2264996613577	18596.5059849249	206.652690221376	0.00963146683949923	5.29878692875323	8059.45491863361	32.5488234984266	0.0596146091410268	0.834585217908375	1269.40411643863	31.0760932266619	0.0623517329827932	0.796822903247741	1211.96763583981	0.305151762926664	0.467611156946827	0.00782440417760678	11.9009187541398	HERVL74	58.1775372237779	0.0337966075275669	1.49173172368661	2268.92395172733
HERVP71A	7.16655814995592	0.244901213372343	0.183757901280921	279.49576784828	710.822644418016	0.00280968864320874	18.226221651744	27722.0831323025	8.86749483775456	0.202685690024148	0.227371662506527	345.832298672426	66.0821140645734	0.0298142064824432	1.69441318114291	2577.20244851835	85.5012852387392	0.0231210437449583	2.19234064714716	3334.55012431081	22.8026690495684	0.0840241905575823	0.584683821783805	889.304092933162	21.1382882427227	0.0903412214201991	0.542007390839043	824.39324146618	231.895352335792	0.00858754792631666	5.94603467527673	9043.91874109586	0.931034802674138	0.964285885873026	0.0238726872480548	36.3103573042912	29.7227709608178	0.0650982947648404	0.762122332328662	1159.18806747189	0.430882077757284	0.60226077949433	0.0110482584040329	16.804401032534	HERVP71A	45.6595174929584	0.0428637094308106	1.17075685879381	1780.72118222537
HERVS71	4.6770096367467	0.352298151310895	0.119923324019146	182.40337583312	3.10169110706352	0.487603758497513	0.0795305412067571	120.965953175477	0.563445451280029	0.720774045322429	0.0144473192635905	21.974372599921	59.0396760312504	0.0333113056599275	1.51383784695514	2302.54736521875	78.2701006654388	0.0252301937705497	2.00692565808818	3052.5339259521	13.3269931944582	0.139596632234991	0.341717774216876	519.752734583866	49.2991561013883	0.0397620985125196	1.26408092567663	1922.66708795414	3.84762359175537	0.412573287125988	0.0986570151732147	150.057320078459	0.712784910970932	0.832311058329996	0.0182765361787419	27.7986115278662	1.13590543510111	0.93637104299298	0.0291257803872079	44.300311968943	0.105728690822977	0.191238034610977	0.00271099207238403	4.12341894209609	HERVS71	9.99972154412953	0.181822784511067	0.256403116516142	389.98914022105
HERVW	5.81124720420017	0.293631979583225	0.149006338569235	226.638640963805	2.64406663512495	0.548837384234996	0.0677965803878193	103.118598769873	2.10772480453687	0.643557626814401	0.0540442257573558	82.2012673769377	196.454245313162	0.0101289288403397	5.03728834136314	7661.7155672133	33.0073811930727	0.0588107619532727	0.846343107514685	1287.28786652983	23.8872234702957	0.0803625202460658	0.612492909494761	931.601715341526	46.9304154959681	0.0417271575742597	1.20334398707611	1830.28620434275	125.239296659013	0.0158429273049756	3.21126401689776	4884.33256970146	13.6975287064611	0.136077298431864	0.351218684781055	534.203619551981	0.689273748957659	0.816059267342507	0.0176736858707092	26.8816762093486	0.00955396292822219	0.0189270970726732	0.000244973408415954	0.372604554200664	HERVW	34.1255077396477	0.0569386787181587	0.875013018965326	1330.89480184625
HML1	6.37586396975701	0.271154675330311	0.163483691532231	248.658694820522	46.0827166000459	0.042478432520991	1.1816081179499	1797.22594740178	0.256412001903032	0.408165476793689	0.00657466671546236	10.0000680742182	175.886785623338	0.0113066671032103	4.50991758008558	6859.58463931013	303.256018287141	0.00657341146860246	7.77579534069592	11826.9847131984	20.3544720756229	0.0936571970928324	0.521909540400588	793.824410949289	445.551600648248	0.00447876571732508	11.4244000166217	17376.5124252816	230.735150742908	0.0086305422098818	5.91628591648483	8998.67087897337	3.04274996504934	0.494712761682157	0.07801922987306	118.667248636924	223.451444819913	0.00891061316894026	5.72952422615162	8714.60634797657	0.157957754297059	0.272821272988404	0.00405019882812972	6.16035241758526	HML1	24.9136859414225	0.0771792945442407	0.638812460036476	971.633751715473
HML2	0.584243005658836	0.737567410519661	0.0149805898886881	22.7854772206945	21.6180816062931	0.0884248290731933	0.554309784776746	843.105182645425	0.124796147257711	0.221900026172686	0.00319990121173618	4.86704974305071	854.660062454939	0.00233737682492974	21.9143605757677	33331.7424357425	185.640388914017	0.0107157942160172	4.76000997215428	7239.97516764661	64.5541911466574	0.0305091095628898	1.65523567042712	2517.61345471963	4.3334437081308	0.37499223943266	0.111113941234123	169.0043046171	26.1217885079013	0.0737414495883022	0.669789448920548	1018.74975180815	9.45137995385313	0.191362289844094	0.242343075739824	368.60381820027	5.51387751054078	0.307036783661282	0.141381474629251	215.041222911089	2.86518672440647	0.517439425984553	0.0734663262668327	111.742282251852	HML2	13.4937589366453	0.137990428069236	0.345993818888341	526.256598529163
HML3	1.02489931483877	0.987703430656378	0.0262794696112505	39.9710732787117	0.159911082191902	0.275729898001691	0.00410028415876672	6.23653220548415	0.0380465162678693	0.0733040681156746	0.000975551699176137	1.48381413444689	2.48621125048101	0.573688699938665	0.0637490064225902	96.962238768759	18.5883773760497	0.102101361516822	0.476625060924352	724.946717665935	0.70478270842759	0.826829958966029	0.0180713514981433	27.4865256286759	68.2309249065037	0.0288888239280496	1.74951089503856	2661.00607135363	19.5798186115761	0.0971825863846538	0.502046631066055	763.612925851464	2.46481945722649	0.577230653628619	0.0632004989032433	96.1279588318324	0.0776618981303388	0.144130359002348	0.00199133072129074	3.0288140270832	5.03114096938469	0.331612212374476	0.129003614599608	196.214497806002	HML3	7.93233272432664	0.223905676347358	0.203393146777606	309.360976248738
HML4	0.295325401610004	0.455986428186977	0.00757244619512831	11.5176906627901	53.2044361987912	0.0368973490041502	1.36421631278952	2074.97301175285	1.99498399870722	0.667783200465611	0.0511534358642877	77.8043759495811	501.487270022043	0.00398020033405477	12.8586479492832	19558.0035308596	22.4232765796239	0.0853851506727206	0.574955809733948	874.507786605329	58.3749111858051	0.0336842609118402	1.49679259450783	2276.62153624639	4.65414303300215	0.353722922877328	0.119337000846209	181.511578287083	129.615515859724	0.0153121165340564	3.32347476563396	5055.00511852923	1.42401348987838	0.825077916583849	0.036513166407138	55.5365261052566	15.4827533286196	0.121338951091825	0.396993675092811	603.827379816162	0.00810515445193378	0.0160799781969972	0.000207824473126507	0.316101023625416	HML4	40.4752113087122	0.0482215746922519	1.03782593099262	1578.53324103977
HML5	121.62131823541	0.0163103775818196	3.11849533936949	4743.23141118097	10.3301798119321	0.17651970517659	0.264876405434156	402.877012665349	4.40001224330077	0.370369530639711	0.112820826751302	171.600477488729	184.769915028845	0.0107660058933088	4.73769012894476	7206.02668612494	3846.6771988399	0.00051979412425851	98.6327486882026	150020.410754755	61.6202478649883	0.0319385513182904	1.58000635551252	2403.18966673453	25.4121845354234	0.0757226270821199	0.651594475267268	991.075196881508	709.434904097235	0.00281517699716827	18.1906385665958	27667.961259792	35.006706334584	0.0555452082013685	0.897607854732923	1365.26154704877	9.80102804687398	0.185167559173114	0.251308411458308	382.240093828083	4.78787228273898e-05	9.57528611300815e-05	1.22765955967666e-06	0.00186727019026819	HML5	25.2840164516674	0.0760918714108141	0.64830811414532	986.076641615025
HML6	48.8991414052611	0.0400808499640664	1.25382413859644	1907.06651480517	1398.00904605015	0.00142958332231435	35.8463857961576	54522.3527959554	9.07510372201041	0.198509122603942	0.232694967231036	353.929045158404	149.901400716911	0.0132536874442404	3.84362565940798	5846.1546279595	116.572311883284	0.0170108077995901	2.98903363803292	4546.32016344805	99.0109060078205	0.0199978190362919	2.53874117968771	3861.42533430498	13.4482733062223	0.138424845489231	0.344827520672368	524.482658942668	156.350922331397	0.0127104434493734	4.00899800849737	6097.68597092446	86.5748466807539	0.0228376077812711	2.21986786360908	3376.41902054938	51.4847874267722	0.0381062798966356	1.32012275453262	2007.9067096441	0.164678209728502	0.282787483019692	0.00422251819816672	6.42245017941154	HML6	15.6907340747663	0.119826964532595	0.402326514737599	611.938628915884
HUERSP1	7.04974050578099	0.248455213998971	0.180762577071308	274.939879725457	30.3224485941607	0.0638519684688013	0.777498681901557	1182.57549517226	1.75701871429631	0.725421263783648	0.0450517619050337	68.5237298575558	20.6120658447711	0.0925408988832914	0.528514508840286	803.87056794607	100.458345512115	0.0197125233011137	2.57585501313116	3917.87547497246	20.3976958561145	0.0934680076513237	0.523017842464474	795.51013838846	98.3259761451362	0.0201357195531366	2.52117887551631	3834.71306966029	146.896969633324	0.0135229275147322	3.76658896495702	5728.98181569959	6.69078979175764	0.260051315164463	0.171558712609171	260.940801878547	28.8757024831336	0.0669440325672377	0.740402627772656	1126.1523968422	0.716749141024185	0.835007426415934	0.0183781831031843	27.9532164999431	HUERSP1	56.4606822863579	0.0348064088420132	1.44770980221431	2201.96660916795
HUERSP2	7.98049027219866	0.22270499041589	0.204627955697402	311.239120615746	22.1616461928311	0.0863496481791106	0.568247338277721	864.304201520409	1.60585084051781	0.76750363792986	0.0411756625773797	62.6281827801942	206.300375337216	0.0096478358842651	5.28975321377477	8045.71463815138	20.8674885483929	0.0914599770144608	0.535063808933151	813.832053387318	15.8866018208936	0.118437091204781	0.407348764638298	619.577471014848	22.3039288286398	0.0858224385555997	0.571895610990763	869.853224316946	145.496635198389	0.0136521906956535	3.73068295380486	5674.36877273716	5.66603009979396	0.300028648244751	0.14528282307164	220.975173891963	18.8516942208946	0.100747068625253	0.483376774894734	735.216074614886	0.108747544315343	0.196162859386525	0.00278839857218828	4.24115422829835	HUERSP2	33.0466643618191	0.0587429058760558	0.847350368251772	1288.81991011094
HUERSP3	2.51565243891965	0.568884448832091	0.0645039086902475	98.1104451178659	72.9954012879966	0.0270287067194328	1.87167695610248	2846.82065023185	0.288281230946338	0.44754394307922	0.00739182643452149	11.2429680069071	821.736369448035	0.00243091234843762	21.0701633191804	32047.7184084732	54.3242380382732	0.0361505204756079	1.39292918046854	2118.64528349264	15.0466040217678	0.124636963514954	0.385810359532509	586.817556848943	24.6233225166444	0.0780538901112782	0.631367244016523	960.309578149126	134.332819981824	0.014778381181066	3.44443128158523	5238.9799792911	24.7435332730044	0.0776894134457164	0.634449571102679	964.997797647168	1.97426654335988	0.67243468964308	0.0506222190605099	76.996395191035	1.57662874623407	0.776208059823574	0.0404263781085661	61.4885211031286	HUERSP3	20.9925447653722	0.0909399081069076	0.538270378599289	818.709245849513
HUERSP3B	1.44798498919907	0.816998473775102	0.0371278202358736	56.4714145787635	12.8816162872449	0.144075441837252	0.330297853519099	502.383035202547	2.99325098917671	0.500845052169471	0.0767500253635055	116.736788577891	8.18310574702182	0.21779124133996	0.209823224282611	319.141124133849	23.495497315583	0.0816476585159054	0.602448649117514	916.324395307733	11.3331655448822	0.162164368322286	0.290593988330312	441.993456250402	8.89784900184924	0.202064105001636	0.228149974406391	347.016111072119	9.22280666615512	0.195640988361978	0.236482222209106	359.689459980048	1.25385593908463	0.887368161077884	0.0321501522842214	48.9003816243005	0.166274503116034	0.28513785163233	0.00426344879784704	6.48470562152531	0.0607013687893124	0.114455153119293	0.00155644535357212	2.36735338278317	HUERSP3B	1.35347497928839	0.849807207470178	0.0347044866484203	52.7855241922469
L1FLI	4.86757099979208	0.34085654865887	0.124809512815182	189.83526899189	29.136065891927	0.0663656632279852	0.747078612613514	1136.30656978515	1.28508211532819	0.875242069676236	0.0329508234699537	50.1182024977993	788.645602424748	0.00253278178699246	20.2216821134551	30757.178494565	13.6405500862198	0.136606888963992	0.349757694518458	531.981453362571	21.1839799291169	0.0901551482822505	0.543178972541459	826.175217235554	52.6976709924819	0.0372455632252657	1.35122233314056	2055.20916870678	679.777537493232	0.00293781726019393	17.4301932690572	26511.3239622359	9.17516570458936	0.196556995538454	0.235260659092035	357.831462478983	3.21356920132043	0.474656972377064	0.0823992102902676	125.329198851496	2.16934089358114	0.631046033593481	0.0556241254764396	84.6042948496642	L1FLI	18.3787470454466	0.103205846864591	0.47124992424222	716.771134772413
L1FLnI	46.3431054825501	0.0422447995249735	1.18828475596282	1807.38111381944	17.3807585344849	0.108809437665356	0.445660475243203	677.849582844907	2.73368336345169	0.535664062886965	0.0700944452167101	106.613651174615	609.010125401654	0.00327863410248019	15.6156442410681	23751.3948906644	146.461418817337	0.0135628696376333	3.75542099531633	5711.9953338761	33.7659040530565	0.0575276281309351	0.865792411616833	1316.8702580692	81.8831147737056	0.0241303672703488	2.09956704547963	3193.4414761745	287.431666795019	0.00693405138979197	7.37004273833382	11209.8350050057	92.4697867621374	0.0213972885707936	2.37102017338814	3606.32168372334	2.87333308236861	0.516351152216676	0.0736752072402207	112.059990212375	0.00533930060105648	0.0106218877504626	0.000136905143616833	0.208232723441202	L1FLnI	15.4352706445117	0.121689508086553	0.395776170372096	601.975555135955
L1ORF2	12.7219417760348	0.145751966641702	0.326203635282944	496.155729265355	37.5005267584241	0.0519473412026081	0.961551968164723	1462.52054357853	0.244373911333256	0.392766047419665	0.00626599772649375	9.53058254199694	122.179770884096	0.0162364322132231	3.13281463805376	4765.01106447974	33.653182970979	0.0577147560059617	0.862902127461001	1312.47413586817	17.7794951855938	0.106499135372619	0.455884491938303	693.400312238154	12.5726683422748	0.147354959950697	0.32237611134038	490.334065348716	437.535396445203	0.00456063527873041	11.2188563191078	17063.8804613628	1.9062345128767	0.688175710232112	0.0488778080224795	74.3431460021909	1.838091904301	0.704698814358017	0.0471305616487436	71.6855842677385	0.0575508571314043	0.108837994396809	0.00147566300336934	2.24448342812475	L1ORF2	10.7799356838326	0.16978021388902	0.276408607277759	420.417491669469
LTR19	49.0487985589492	0.0399609992164813	1.25766150151152	1912.90314379901	10.5112839393392	0.173742565168175	0.269520101008697	409.940073634225	23.2500504973188	0.0824740550631486	0.596155140956892	906.751969395427	115.544093132538	0.0171608868904709	2.96266905468048	4506.21963216898	17.7357422511611	0.106747839140243	0.454762621824643	691.693947795278	27.1444333621764	0.0710620098213743	0.696011111850678	1058.63290112488	17.9504273273287	0.10553851717717	0.460267367367403	700.066665765816	40.5873994076805	0.0480914899341034	1.04070254891489	1582.90857689953	0.00864775595621029	0.0171472268790448	0.00022173733221052	0.3372624822922	3.32245231276981	0.462700304198014	0.0851910849428158	129.575640198022	0.103423020249762	0.187458514734181	0.00265187231409647	4.0334977897407	LTR19	5.20156096783469	0.32249944979551	0.133373358149608	202.860877745552
LTR23	1.97496254974795	0.672277370405704	0.0506400653781526	77.0235394401696	16.2735671203377	0.115783843954572	0.417270951803532	634.669117693168	3.73758844218755	0.422155707361636	0.0958356010817322	145.765949245314	61.8587302339557	0.0318173783109543	1.58612128805015	2412.49047912426	53.5045869235822	0.0366941593888985	1.37191248522006	2086.67889001969	7.99270968088226	0.222402376032647	0.204941273868776	311.715677554406	8.99073802609986	0.200185411205377	0.230531744258971	350.638783017893	27.6090897605621	0.0699078515513283	0.707925378475953	1076.75450066192	80.116812305215	0.0246558012224973	2.05427723859526	3124.55567990337	2.15011978864551	0.634896490987082	0.0551312766319362	83.8546717571744	0.103040793892404	0.186830431771782	0.00264207163826676	4.01859096180372	LTR23	23.0227124335078	0.0832545452781728	0.590325959833535	897.885784906801
LTR25	12.8106702943386	0.144815563428508	0.328478725495862	499.616141479203	56.0879137907379	0.0350336851917767	1.43815163565995	2187.42863783877	26.9763089880288	0.0714890588624759	0.691700230462276	1052.07605053312	105.029094219575	0.0188627471989737	2.69305369793783	4096.13467456342	26.5486797338844	0.0725987604240808	0.680735377791909	1035.39850962149	68.8569975939101	0.0286299163847024	1.76556404086949	2685.42290616248	440.88067188043	0.00452610880554927	11.3046326123187	17194.3462033367	77.9783389219981	0.0253233991408108	1.99944458774354	3041.15521795791	25.0981659121546	0.0766337376630957	0.643542715696271	978.828470574023	3.69420111237356	0.426057587249117	0.094723105445476	144.073843382568	1.66118626192088	0.751544538094967	0.0425945195364329	64.786264214914	LTR25	730.281843583468	0.00273492363792238	18.7251754764992	28480.9918997551
LTR46	1.09252091543842	0.955784950699509	0.0280133568061133	42.6083157020981	1974.25148004246	0.00101252930080431	50.6218328216015	76995.8077216554	0.519837825383683	0.684070124721958	0.013329175009838	20.2736751899635	10.0520512884811	0.180961881898294	0.257744904832848	392.03000025076	0.177472482851663	0.301446505861184	0.00455057648337599	6.92142683121484	8.49017344985327	0.210744304155044	0.217696755124443	331.116764544276	0.638958076378179	0.779712532720994	0.0163835404199533	24.9193649787488	1100.87844590072	0.00181508224200266	28.2276524589928	42934.2593901277	0.876751520098075	0.934328823724366	0.022480808207643	34.1933092838248	123.481229501847	0.0160666793540172	3.16618537184224	4815.76795057201	0.208608238786921	0.345204065456812	0.00534892919966465	8.13572131268988	LTR46	20.2018517557333	0.0943313830811583	0.517996198864956	787.872218473593
LTR57	3.28941397521274	0.46626415905702	0.0843439480823781	128.287145033296	94.1773343944833	0.0210134063190988	2.4148034460124	3672.91604138483	2.65059882068564	0.547855324081973	0.0679640723252729	103.373354006739	1127.48924802023	0.0017722809530607	28.9099807184676	43972.0806727889	40.1410455500232	0.0486132516386393	1.02925757820572	1565.5007764509	74.9349010562105	0.0263383499837513	1.92140771939001	2922.46114119219	30.9537818074545	0.0625904004743947	0.793686713011654	1207.19749049072	2882.6342860472	0.000693569226055235	73.9136996422359	112422.73715584	40.8549126776878	0.0477841159388244	1.04756186353046	1593.34159442981	42.6185278939337	0.0458520747161244	1.09278276651112	1662.12258786341	0.372890420208372	0.54321949475294	0.0095612928258557	14.5427263881264	LTR57	23.6281907794316	0.0812077516335594	0.605851045626451	921.499440397826
MER101	2.2972916169533	0.606558421983919	0.0589049132552129	89.5943730611783	9.79564085361281	0.18525996067484	0.251170278297765	382.029993290898	1.42965190050205	0.823163186292954	0.0366577410385142	55.7564241195797	174.722605509632	0.0113815749214483	4.48006680793929	6814.18161487562	1599.07606500077	0.0012499405770432	41.0019503846351	62363.9665350296	18.7858187670623	0.101082498710108	0.481687660693906	732.646931915427	14.5219466767852	0.128849817722362	0.372357607097057	566.35592039462	86.941867871743	0.0227422961144839	2.22927866337803	3390.73284699796	7.60779283953575	0.232347599121341	0.195071611270147	296.703920741893	1.07895071673703	0.962023767037177	0.0276654029932573	42.0790779527441	0.221710464967538	0.362950914025982	0.00568488371711636	8.64670813373393	MER101	7.41027567085347	0.237804333445474	0.190007068483422	289.000751163284
MER34B	105.957898701513	0.0186989462609151	2.71686919747469	4132.35804935898	17.1744256659541	0.110044742912926	0.440369888870618	669.802600972206	2.69822294894925	0.540800278298053	0.0691852038192117	105.23069500902	37.5971325298104	0.0518173208451511	0.964029039225908	1466.2881686626	802.392825099891	0.00248944219753433	20.5741750025613	31293.3201788956	51.2742676446238	0.0382597421277444	1.31472481140061	1999.69643814032	382.603551579865	0.00521371606639986	9.81034747640681	14921.5385116147	20.945580312074	0.091134523287117	0.537066161848051	816.877632170881	11.5889175728336	0.158869893970544	0.29715173263676	451.96778534051	1.58522735779463	0.773626348170062	0.0406468553280675	61.8238669539903	0.163720371006151	0.281374074193784	0.00419795823092696	6.38509446923987	MER34B	15.5873563341684	0.120573764722241	0.399675803440216	607.906897032564
MER4	69.3467941978254	0.0284305777229266	1.77812292814937	2704.52497371518	4.67080980145984	0.352683315085817	0.119764353883586	182.161582256933	1.14981709559154	0.930311701447182	0.0294824896305522	44.8428667280696	69.6391818785532	0.0283128986889811	1.78562004816803	2715.92809326356	92.4549298729223	0.0214006901799568	2.37063922751083	3605.74226504395	15.0942977309607	0.12426761536495	0.387033275152838	588.677611507463	14.8705548401215	0.126019538708496	0.381296277951835	579.951638764737	123.171291517667	0.016106782619036	3.15823824404275	4803.68036918899	13.1557902498693	0.141284941687976	0.337327955124853	513.075819744899	0.986889892133838	0.993401693814003	0.0253048690290728	38.4887057932195	0.84405198459011	0.915431876805494	0.0216423585792336	32.9180273990141	MER4	6.59916277613767	0.26318688767666	0.169209301952248	257.367348269368
MER41	40.0310012626881	0.0487436313629206	1.02643592981252	1561.20904924483	2.9403652790146	0.507567156438896	0.075393981513195	114.674245881569	0.363895482506395	0.53361197712551	0.00933065339759987	14.1919238177493	30.0334522150503	0.0644465844837612	0.770088518334624	1171.30463638696	286.735195710558	0.00695083545501296	7.35218450539893	11182.6726327117	19.6372480050781	0.0969121464018781	0.503519179617389	765.852672198044	10.7676567421397	0.169957370768477	0.276093762618967	419.938612943446	155.752537523311	0.0127589641073758	3.99365480829003	6074.34896340909	2.68115872291613	0.543307189540484	0.0687476595619522	104.565190193729	0.550727886351412	0.710283075707341	0.0141212278551644	21.478387567705	0.0568765769930953	0.107631445773761	0.00145837376905373	2.2181865027307	MER41	4.07557840045755	0.394043760573121	0.104502010268142	158.947557617844
MER4B	22.2959489627439	0.0858518364372496	0.571690999044716	869.542009547007	2.92471049822445	0.509591726805023	0.07499257687755	114.063709430753	1.85541269463323	0.700424146659786	0.0475746844777751	72.3610950906955	45.5543730415332	0.042960518407491	1.1680608472188	1776.62054861979	31.8623021366538	0.0608600088844431	0.816982106068046	1242.62978332949	7.08131994502586	0.247484323551751	0.181572306282715	276.171477856007	51.5058354058575	0.0380910042577263	1.32066244630404	2008.72758082843	33.4377103556052	0.0580758702988067	0.857377188605263	1304.0707038686	5.4592850772364	0.309631789909434	0.139981668647087	212.912118012218	0.184763785552966	0.311899785942108	0.00473753296289656	7.20578763656563	0.408511355831756	0.580061146316455	0.0104746501495322	15.9319428774384	MER4B	13.2521446574678	0.140329757244784	0.339798580960713	516.833641641241
MER61	1.60114416644752	0.768892407348368	0.0410549786268596	62.4446224914531	5.97546085925265	0.28671940683992	0.153216945109042	233.042973510852	3.10650047557375	0.487032696549381	0.079653858348045	121.153518547376	201.66203566987	0.00986864655429565	5.17082142743257	7864.8193911249	5.3623226719802	0.314350607963982	0.137495453127698	209.130584207227	21.8434792273274	0.0875523373693188	0.560089210957115	851.895689865766	20.4858274469248	0.0930846161238374	0.525277626844225	798.947270430062	233.090345811058	0.00854370987863917	5.97667553361689	9090.52348663123	1.64138599125872	0.757178241506052	0.0420868202886853	64.0140536590899	4.70584642866749	0.350517670779139	0.120662728940192	183.528010718031	0.0918256933189479	0.168205774751123	0.0023545049568961	3.58120203943895	MER61	2.45904179138704	0.578194806717852	0.0630523536253086	95.9026298640939
PABLA	15.9463956825665	0.118019196380354	0.408881940578629	621.909431620091	143.071702919539	0.013881976539952	3.66850520306511	5579.796413862	5.05802674519548	0.330140503520584	0.129692993466551	197.263043062623	276.427942550925	0.00720907916344027	7.08789596284423	10780.689759486	72.1879642117433	0.0273268975512655	1.85097344132675	2815.33060425798	40.0399215196595	0.0487330366614356	1.02666465435024	1561.55693926671	92.8115407349261	0.0213193385838444	2.37978309576734	3619.6500886621	53.0753097608326	0.0369854561877818	1.36090537848289	2069.93708067246	938.855714003452	0.0021279862112884	24.073223435986	36615.3728461345	12.8688033678823	0.144208548275452	0.329969317125188	501.883331347407	0.745967624222391	0.854503386973886	0.0191273749800613	29.0927373446731	PABLA	13.2673961376391	0.140179748337103	0.340189644554849	517.428449367922
PABLB	0.974559949090809	0.987116090893617	0.0249887166433541	38.0078380145414	2.21858639644168	0.621390807533117	0.0568868306779918	86.5248694612251	0.362961811252972	0.532607455698705	0.00930671310905056	14.1555106388658	171.807350333311	0.0115735817726641	4.4053166752131	6700.48666299908	51.9199598584909	0.0377929236028909	1.33128102201259	2024.87843448114	62.2462452531861	0.0316224305805608	1.59605757059452	2427.60356487424	3.87877665057777	0.409938831646074	0.0994558115532764	151.272289372532	64.1556093264459	0.03069574547265	1.64501562375502	2502.06876373138	0.425536268876146	0.597019210478071	0.0109111863814397	16.5959144861696	0.102437445884948	0.185838110393138	0.00262660117653712	3.99506038951294	6.62643258769009	0.262245811131698	0.16990852788949	258.430870919912	PABLB	32.2891614781065	0.060079614841466	0.827927217387346	1259.27729764615
PRIMAX	0.475134082301826	0.644191044058067	0.0121829251872263	18.5302292097711	1.80212863763242	0.713743106986639	0.0462084266059595	70.283016867664	0.633411513355913	0.775568811872205	0.0162413208552798	24.7030490208805	1.07572385462404	0.96351930221578	0.0275826629390779	41.9532303303372	2.31491298633566	0.60333408697126	0.0593567432393761	90.2816064670905	1.19273816363264	0.912101605732379	0.0305830298367344	46.5167883816727	7.11610496822835	0.24642362411887	0.182464229954573	277.528093760904	1.31566079127627	0.863684356333425	0.0337348920840071	51.3107708597745	2.44149856176496	0.581142186784557	0.0626025272247427	95.2184439088331	0.737186936257883	0.848713423836672	0.0189022291348175	28.7502905140573	11.6315851022057	0.158333256184195	0.298245771851428	453.63181898602	PRIMAX	3.43984142129472	0.450466539279408	0.0882010620844802	134.153815430494
HERV	56.0593590238439	0.0350512174376905	1.43741946214984	2186.3150019299	4.43336374032333	0.368096099504095	0.113675993341624	172.901185872609	1.10365737001417	0.950725164900086	0.0282989069234402	43.0426374305523	137.041225047608	0.0144884254635542	3.5138775653233	5344.6077768567	362.197785393073	0.00550664150618507	9.2871227023865	14125.7136303298	20.9710417400053	0.0910289108576205	0.537719018974495	817.870627860202	34.2797829842765	0.0566896911154857	0.878968794468628	1336.91153638677	118.152135278841	0.0167852636070647	3.0295419302267	4607.93327587479	85.3505389641577	0.0231614072591968	2.18847535805533	3328.67101960213	1.24718192583154	0.890003598288967	0.0319790237392702	48.6400951074297	0.0871235040455352	0.160282624230496	0.00223393600116757	3.39781665777585	HERV	8.19125651624917	0.217598104945087	0.210032218365363	319.459004133716
LINE1	44.6263499275276	0.0438343194925033	1.14426538275712	1740.42764717357	17.6144952120474	0.107443149933262	0.451653723385832	686.965313269846	2.6437508354962	0.548884951330006	0.0677884829614411	103.106282584351	636.863707172704	0.00313546605255999	16.329838645454	24837.6845797353	146.448732121796	0.0135640366059435	3.75509569543068	5711.50055275003	33.3697102614109	0.0581907727702182	0.855633596446433	1301.41870019502	79.9492494165205	0.0247068381043176	2.04998075426976	3118.02072724428	300.948018531999	0.00662365664700681	7.71661585979486	11736.9727227479	101.397752632319	0.0195316786607753	2.59994237518767	3954.51235266042	2.86978540652479	0.516824523816703	0.0735842411929434	111.921630854466	0.00629828373792342	0.0125177272776979	0.000161494454818549	0.245633065779012	LINE1	15.507517863975	0.12115691871306	0.397628663178847	604.793196695022
protein_coding.y	18.645182689022	0.101806128843873	0.478081607410821	727.162124871854	2.52856266399251	0.566803027308869	0.0648349401023721	98.6139438957074	3.58668517018187	0.436044752537636	0.0919662864149199	139.880721637092	1031.51525431448	0.00193701738704855	26.4491090849867	40229.0949182646	307.245629745685	0.00648833205405075	7.8780930704022	11982.5795600817	70.1664928076296	0.0281031131519465	1.79914084122127	2736.49321949754	22.3601657815631	0.0856158307565817	0.573337584142645	872.046465480958	82.845226457196	0.023853474842972	2.12423657582554	3230.96383183063	8.97713972644349	0.200458253050138	0.230183069908808	350.108449331295	1.96594681909977	0.674320924138164	0.0504088927974299	76.6719259448905	0.0092456461171206	0.0183218944816685	0.000237067849156939	0.360580198567701	protein_coding.y	12.855179750778	0.144350346655568	0.329619993609692	501.352010280338
