# Supplementary material for: CDK9 Inhibition with enitociclib reveals influence on HERV and LINE RNA abundances in whole blood, T-, and B-Cell lines
Source: BMC Med Genomics. 2026 Jan 13;19:27. doi: 10.1186/s12920-026-02309-6 (PMC12888618; doi:10.1186/s12920-026-02309-6)
Supplement: Supplementary file 7 — Supplementary Material 7. [file 12920_2026_2309_MOESM7_ESM.csv]

Sample	SRR_accession	Cell_Type	Condition	Time	Treatment
E0J1	SRR33830253	Jurkat	0h_Enitociclib	0h	Enitociclib
E0J2	SRR33830225	Jurkat	0h_Enitociclib	0h	Enitociclib
E0J3	SRR33830217	Jurkat	0h_Enitociclib	0h	Enitociclib
E1J1	SRR33830187	Jurkat	1h_Enitociclib	1h	Enitociclib
E1J2	SRR33830201	Jurkat	1h_Enitociclib	1h	Enitociclib
E1J3	SRR33830252	Jurkat	1h_Enitociclib	1h	Enitociclib
E2J1	SRR33830241	Jurkat	2h_Enitociclib	2h	Enitociclib
E2J2	SRR33830236	Jurkat	2h_Enitociclib	2h	Enitociclib
E2J3	SRR33830228	Jurkat	2h_Enitociclib	2h	Enitociclib
E4J1	SRR33830227	Jurkat	4h_Enitociclib	4h	Enitociclib
E4J2	SRR33830224	Jurkat	4h_Enitociclib	4h	Enitociclib
E4J3	SRR33830223	Jurkat	4h_Enitociclib	4h	Enitociclib
E24J1	SRR33830222	Jurkat	24h_Enitociclib	24h	Enitociclib
E24J2	SRR33830220	Jurkat	24h_Enitociclib	24h	Enitociclib
E24J3	SRR33830221	Jurkat	24h_Enitociclib	24h	Enitociclib
E48J1	SRR33830219	Jurkat	48h_Enitociclib	48h	Enitociclib
E48J2	SRR33830218	Jurkat	48h_Enitociclib	48h	Enitociclib
E48J3	SRR33830209	Jurkat	48h_Enitociclib	48h	Enitociclib
V0J1	SRR33830208	Jurkat	0h_Vehicle	0h	Vehicle
V0J2	SRR33830207	Jurkat	0h_Vehicle	0h	Vehicle
V0J3	SRR33830216	Jurkat	0h_Vehicle	0h	Vehicle
V1J1	SRR33830215	Jurkat	1h_Vehicle	1h	Vehicle
V1J2	SRR33830214	Jurkat	1h_Vehicle	1h	Vehicle
V1J3	SRR33830212	Jurkat	1h_Vehicle	1h	Vehicle
V2J1	SRR33830213	Jurkat	2h_Vehicle	2h	Vehicle
V2J2	SRR33830211	Jurkat	2h_Vehicle	2h	Vehicle
V2J3	SRR33830210	Jurkat	2h_Vehicle	2h	Vehicle
V4J1	SRR33830198	Jurkat	4h_Vehicle	4h	Vehicle
V4J2	SRR33830203	Jurkat	4h_Vehicle	4h	Vehicle
V4J3	SRR33830205	Jurkat	4h_Vehicle	4h	Vehicle
V24J1	SRR33830186	Jurkat	24h_Vehicle	24h	Vehicle
V24J2	SRR33830185	Jurkat	24h_Vehicle	24h	Vehicle
V24J3	SRR33830206	Jurkat	24h_Vehicle	24h	Vehicle
V48J1	SRR33830184	Jurkat	48h_Vehicle	48h	Vehicle
V48J2	SRR33830183	Jurkat	48h_Vehicle	48h	Vehicle
V48J3	SRR33830204	Jurkat	48h_Vehicle	48h	Vehicle
E0R1	SRR33830182	Ramos	0h_Enitociclib	0h	Enitociclib
E0R2	SRR33830197	Ramos	0h_Enitociclib	0h	Enitociclib
E0R3	SRR33830194	Ramos	0h_Enitociclib	0h	Enitociclib
E1R1	SRR33830202	Ramos	1h_Enitociclib	1h	Enitociclib
E1R2	SRR33830200	Ramos	1h_Enitociclib	1h	Enitociclib
E1R3	SRR33830199	Ramos	1h_Enitociclib	1h	Enitociclib
E2R1	SRR33830191	Ramos	2h_Enitociclib	2h	Enitociclib
E2R2	SRR33830196	Ramos	2h_Enitociclib	2h	Enitociclib
E2R3	SRR33830195	Ramos	2h_Enitociclib	2h	Enitociclib
E4R1	SRR33830193	Ramos	4h_Enitociclib	4h	Enitociclib
E4R2	SRR33830192	Ramos	4h_Enitociclib	4h	Enitociclib
E4R3	SRR33830188	Ramos	4h_Enitociclib	4h	Enitociclib
E24R1	SRR33830190	Ramos	24h_Enitociclib	24h	Enitociclib
E24R2	SRR33830189	Ramos	24h_Enitociclib	24h	Enitociclib
E24R3	SRR33830251	Ramos	24h_Enitociclib	24h	Enitociclib
E48R1	SRR33830250	Ramos	48h_Enitociclib	48h	Enitociclib
E48R2	SRR33830249	Ramos	48h_Enitociclib	48h	Enitociclib
E48R3	SRR33830248	Ramos	48h_Enitociclib	48h	Enitociclib
V0R1	SRR33830247	Ramos	0h_Vehicle	0h	Vehicle
V0R2	SRR33830246	Ramos	0h_Vehicle	0h	Vehicle
V0R3	SRR33830245	Ramos	0h_Vehicle	0h	Vehicle
V1R1	SRR33830244	Ramos	1h_Vehicle	1h	Vehicle
V1R2	SRR33830243	Ramos	1h_Vehicle	1h	Vehicle
V1R3	SRR33830242	Ramos	1h_Vehicle	1h	Vehicle
V2R1	SRR33830240	Ramos	2h_Vehicle	2h	Vehicle
V2R2	SRR33830238	Ramos	2h_Vehicle	2h	Vehicle
V2R3	SRR33830239	Ramos	2h_Vehicle	2h	Vehicle
V4R1	SRR33830229	Ramos	4h_Vehicle	4h	Vehicle
V4R2	SRR33830230	Ramos	4h_Vehicle	4h	Vehicle
V4R3	SRR33830232	Ramos	4h_Vehicle	4h	Vehicle
V24R1	SRR33830231	Ramos	24h_Vehicle	24h	Vehicle
V24R2	SRR33830233	Ramos	24h_Vehicle	24h	Vehicle
V24R3	SRR33830234	Ramos	24h_Vehicle	24h	Vehicle
V48R1	SRR33830235	Ramos	48h_Vehicle	48h	Vehicle
V48R2	SRR33830237	Ramos	48h_Vehicle	48h	Vehicle
V48R3	SRR33830226	Ramos	48h_Vehicle	48h	Vehicle
