# Supplementary material for: CDK9 Inhibition with enitociclib reveals influence on HERV and LINE RNA abundances in whole blood, T-, and B-Cell lines
Source: BMC Med Genomics. 2026 Jan 13;19:27. doi: 10.1186/s12920-026-02309-6 (PMC12888618; doi:10.1186/s12920-026-02309-6)
Supplement: Supplementary file 8 — Supplementary Material 8. [file 12920_2026_2309_MOESM8_ESM.csv]

	Ksquared	p.value
ERV316A3	43.1973537359111	8.0636213785009e-07
ERVL	76.2815283286118	2.73072087360819e-13
ERVLB4	75.8329992950537	3.35890425720108e-13
ERVLE	24.3681606795876	0.00198757482432604
HARLEQUIN	64.9395763717727	4.96069363200243e-11
HERV3	35.1303818209679	2.53151115924466e-05
HERV30	50.2180377806318	3.71080155761876e-08
HERV4	297.453132199097	1.4344213669148e-59
HERV9	22.8857229698305	0.00351410509678819
HERVE	50.7384862355805	2.94670273214837e-08
HERVEA	45.7357101508685	2.66839587986256e-07
HERVFC1	11.5618318412186	0.171850424667015
HERVFC2	729.311203522688	3.49268617433738e-152
HERVFH19	13.6972457627762	0.0900059574943038
HERVFH21	35.5770831918778	2.09829979104278e-05
HERVFRD	94.046593150814	6.99550123186822e-17
HERVH	57.1000039477599	1.72161500695943e-09
HERVH48	40.4824655517492	2.60435587320278e-06
HERVI	14.6710440271858	0.0658663885055503
HERVIP10F	35.9865071445235	1.7660318919016e-05
HERVIP10FH	104.476055736531	5.17955646820561e-19
HERVK11	77.2515425501506	1.7444780433248e-13
HERVK11D	29.399477824588	0.00026976540849112
HERVK14C	122.818210403987	8.6755105370978e-23
HERVKC4	43.5223015847719	7.00268424246532e-07
HERVL18	18.5635503476581	0.0173763500268051
HERVL32	145.489034500392	1.7089808889638e-27
HERVL40	27.2292132112894	0.000645347325238972
HERVL66	85.099941544622	4.57395361072641e-15
HERVL74	32.2928307961027	8.2537121315147e-05
HERVP71A	29.1125916601033	0.000302989075075165
HERVS71	112.233052789507	1.322635590735e-20
HERVW	43.8793486080402	5.99613503473997e-07
HML1	18.3668128889429	0.0186384302499503
HML2	51.560019304944	2.0465527870979e-08
HML3	43.4720771195628	7.15711771059603e-07
HML4	25.4154640237921	0.00132147378154807
HML5	43.3916307642896	7.41155136239771e-07
HML6	70.6535203341798	3.64179931216674e-12
HUERSP1	32.5548575162917	7.4062461454463e-05
HUERSP2	115.114886896439	3.3736428912608e-21
HUERSP3	70.705309532372	3.55628929791412e-12
HUERSP3B	36.9366238841827	1.18219321601666e-05
L1FLI	48.6147217204116	7.53562890026971e-08
L1FLnI	56.3066214031181	2.45838612247943e-09
L1ORF2	82.4184832904303	1.59172249912438e-14
LTR19	23.774970894961	0.00249952198003735
LTR23	73.1311148746275	1.16664056726746e-12
LTR25	45.5880085309036	2.84642945696577e-07
LTR46	16.3341316230817	0.0378398307464601
LTR57	149.708351781875	2.25558949101979e-28
MER101	75.3263894911885	4.24336140837664e-13
MER34B	54.1776572456294	6.37687789471072e-09
MER4	35.8612337791118	1.86175485218393e-05
MER41	33.975005146211	4.10524289621101e-05
MER4B	23.791831030678	0.00248334443944003
MER61	21.878106369907	0.0051467504773139
PABLA	169.85713700011	1.38175361933195e-32
PABLB	192.203251209718	2.80066818615704e-37
PRIMAX	206.067403472395	3.36142887600472e-40
HERV	51.6089908822737	2.00251696277535e-08
LINE1	56.5132045420584	2.24072222413261e-09
protein_coding.y	41.0625275663529	2.02922652930802e-06
