# Supplementary material for: CDK9 Inhibition with enitociclib reveals influence on HERV and LINE RNA abundances in whole blood, T-, and B-Cell lines
Source: BMC Med Genomics. 2026 Jan 13;19:27. doi: 10.1186/s12920-026-02309-6 (PMC12888618; doi:10.1186/s12920-026-02309-6)
Supplement: Supplementary file 9 — Supplementary Material 9. [file 12920_2026_2309_MOESM9_ESM.csv]

	E0J1	E0J2	E0J3	E1J1	E1J2	E1J3	E2J1	E2J2	E2J3	E4J1	E4J2	E4J3	E24J1	E24J2	E24J3	E48J1	E48J2	E48J3	V0J1	V0J2	V0J3	V1J1	V1J2	V1J3	V2J1	V2J2	V2J3	V4J1	V4J2	V4J3	V24J1	V24J2	V24J3	V48J1	V48J2	V48J3	E0R1	E0R2	E0R3	E1R1	E1R2	E1R3	E2R1	E2R2	E2R3	E4R1	E4R2	E4R3	E24R1
L1FLnI_15q23j	21073	15673	18160	16082	17157	16133	17374	12726	14223	11752	19333	11923	13850	14869	15746	14793	12691	11400	17373	14989	14367	12543	19859	20775	16373	13979	16092	16039	15023	15163	16569	16170	10814	15002	17760	10652	3794	3715	3387	2958	3358	3120	3594	2441	2340	2324	2884	2057	3060
L1FLnI_12q23.3d	7046	5556	6370	4998	4830	5261	5973	5085	5223	4925	5726	5021	4480	5730	5346	4018	3556	3947	5072	4786	4954	4498	5155	5173	5159	4240	4474	4812	4660	4930	5821	6001	4086	2761	3115	2715	4660	4660	4079	2961	3001	3327	3619	2840	3122	2821	3456	2532	3735
L1FLnI_6p22.3e	4778	3013	5140	4901	4396	4614	5171	3635	3502	3181	4875	3877	2784	3216	3579	3815	3485	2702	5730	4221	3443	2673	5781	5416	4562	3574	4389	3670	3376	3490	4096	4242	2547	4806	5808	4782	6898	6802	7255	4514	4905	4586	6389	4507	4744	3945	5655	3289	5779
L1FLnI_10p11.22u	4500	3322	4325	3371	3377	3296	3686	2644	2862	2316	2848	2474	2105	2390	2670	2588	1974	2035	3093	2674	2735	2415	3579	3275	2836	2480	2825	2497	2688	2793	2893	2972	1927	3777	4073	3294	2307	2017	2063	1474	1327	1333	1920	1348	1438	1308	1678	1168	1770
L1FLnI_13q14.2p	3533	2636	3529	2160	2013	1997	2417	1729	1649	1404	1676	2002	1953	1907	2232	1622	1331	1180	2634	2540	2227	1706	3025	2596	2381	2000	2186	2002	1814	2119	2552	2513	1654	1988	2252	2054	419	316	432	232	211	207	340	277	288	306	356	250	411
L1FLnI_8p23.1h	2713	2373	2600	1967	2354	2131	2684	2305	2411	2576	2970	3257	3160	3893	4492	7158	5912	5489	3198	3148	2906	2690	3553	3479	3494	3060	3365	3344	3447	3605	7019	6969	4579	10721	11861	8400	3064	3120	2889	2290	2155	2212	3231	2498	2771	2628	3514	2462	3202
HML6_19q13.43b	2478	2519	2438	4598	5538	5522	7371	7480	7193	7467	6851	8486	4679	5728	5654	4044	3160	3613	6317	6041	5905	5767	7870	7846	6592	5594	6299	6491	5951	6232	5437	5142	3715	4241	4944	3777	1429	1417	1207	2084	2105	1842	3125	2781	2693	2897	3807	3174	2726
HERVH_22q11.1	2434	2326	2363	1883	1608	1951	1998	2144	2220	2077	1707	2432	1954	2485	2133	1977	1765	1700	1904	2177	2318	1740	2421	2091	2206	1824	1937	2208	1860	2021	2768	3053	1881	2274	2521	3163	0	0	0	0	0	0	2	4	0	0	1	0	0
L1FLnI_14q32.12f	2343	1895	2238	2241	2175	2155	2546	1984	2156	2539	2389	3327	2846	3672	3893	2462	2169	2303	3422	2959	2771	2575	3660	3134	3128	2558	2868	2754	2696	2596	3831	4017	2457	1967	2183	2105	1338	1410	1355	1053	957	987	1453	1028	1049	1177	1675	1241	1743
L1FLnI_Xq21.1pc	2203	1889	2379	1730	1931	1990	2221	1452	1691	1347	2121	1477	1185	1340	1436	1527	1229	1109	1442	1247	1244	1039	1661	1489	1300	1283	1209	1234	1259	1281	1424	1426	1007	2001	2060	1560	916	930	817	622	674	618	759	596	593	644	814	491	674
L1FLnI_Yp11.2i	2128	1733	1724	1923	1683	1867	3540	3429	4056	5888	4836	6268	3471	4276	3751	3951	3933	3063	8600	8521	8605	5994	7670	7713	7228	6224	6582	6717	7019	7494	6130	6802	4538	6106	6956	7424	758	755	694	1027	954	903	3592	3239	3418	5295	6363	5049	3991
L1FLnI_12p13.32g	2127	1792	2001	1611	1857	1722	2016	1398	1483	1304	2010	1462	1399	1865	2173	1848	1362	1332	1990	1846	1612	1373	2256	2013	1849	1503	1648	1656	1573	1620	1788	1689	1259	1573	1940	1251	1619	1589	1392	1076	951	1128	1251	874	1035	961	1012	732	1208
L1FLnI_2q32.1f	1865	1351	1982	1372	1326	1514	1480	1063	1173	755	1274	1040	1162	1285	1261	1085	976	957	1536	1159	1112	873	1816	1518	1172	1120	1300	1108	1124	1062	1363	1513	1015	1463	1412	1167	2858	2736	2586	1718	1806	1788	2272	1711	1843	1829	2543	1704	2330
L1FLnI_1p22.1d	1452	1281	1303	747	679	709	973	704	788	769	748	1414	646	688	860	507	431	498	864	886	844	553	848	654	725	683	626	652	491	548	624	667	397	654	813	683	464	567	512	429	310	362	673	566	635	491	841	466	439
L1FLnI_Xq23d	1397	904	1770	1175	869	769	1158	875	905	1081	1710	1370	1050	1047	1333	1084	1001	965	1693	1262	1107	748	1735	1533	1219	1039	1205	1170	1029	985	1516	1373	946	1484	1765	1204	1963	1803	2031	1135	1248	1191	1798	1380	1466	1377	2036	1100	1889
L1FLnI_19q13.11a	1366	971	1239	1070	1335	1056	1226	1027	969	808	1492	938	1106	1304	1316	931	709	807	1175	963	975	724	1276	1206	1087	952	867	1002	1007	989	1098	1163	794	750	996	687	1519	1414	1359	1039	1015	1214	1329	946	1059	956	1283	896	1021
HML5_12q12a	1296	979	1170	765	705	758	1188	1278	1150	1106	1193	1803	1036	1106	1261	675	614	536	1133	1046	1035	748	1086	957	1067	882	951	828	777	802	1175	1159	775	448	491	476	715	657	634	407	412	375	986	852	942	1008	1482	1121	676
L1FLnI_18q21.32b	1247	1066	1257	953	1077	890	1162	902	824	616	783	975	991	1006	1062	991	820	664	933	942	953	798	1197	1158	958	862	896	939	908	869	1221	1167	863	898	1043	946	417	476	475	458	348	377	536	399	460	397	633	320	386
L1FLnI_Yp11.2gb	1236	1203	1113	754	516	704	579	481	458	595	523	700	492	522	438	321	367	351	482	573	487	423	686	560	508	549	541	476	378	478	513	534	301	417	538	403	1	1	1	1	1	4	0	0	2	2	3	1	7
L1FLnI_8q21.3da	1166	829	1151	799	925	969	990	603	752	556	1005	611	700	805	920	1026	739	701	841	730	552	517	842	850	677	599	644	557	667	649	803	881	549	1169	1355	938	585	618	618	392	370	337	478	387	472	455	455	356	526
HERVFC1_7q11.21	1158	1248	1041	724	526	608	776	856	754	915	719	1415	856	877	809	965	784	852	946	1014	866	492	755	637	794	759	715	657	617	699	783	768	504	1008	1271	1209	213	215	227	199	157	157	356	339	330	324	473	337	312
MER101_2q35a	1137	902	1176	665	557	616	835	601	580	567	648	972	218	223	214	122	103	97	646	659	424	335	677	442	480	448	448	395	324	400	232	235	175	69	81	94	463	425	368	327	270	270	742	470	652	462	777	433	353
L1FLnI_5q35.1c	1123	932	1160	774	578	674	963	893	997	1385	1313	2008	991	1018	1256	739	643	594	2249	2124	1956	1105	2060	1950	2006	1624	1716	1789	1425	1691	1132	1317	913	1123	1159	1189	2	3	2	14	49	21	69	13	13	40	25	12	27
HML4_8q24.3	1075	892	1008	991	995	1031	1207	1159	1201	1219	1362	1402	971	1229	1186	648	716	737	1095	1059	1091	945	1336	1167	1213	990	1041	1075	1067	921	1021	1138	815	505	610	579	597	540	675	615	704	548	872	710	706	867	1172	885	695
HARLEQUIN_5q14.2	1057	776	851	1038	1161	1230	1373	1177	1122	870	1409	1128	502	499	651	410	356	422	770	602	651	357	659	564	656	575	504	489	477	454	409	573	331	308	327	268	498	435	365	757	852	715	912	806	812	524	942	537	370
L1FLnI_16q12.1n	1054	854	1053	749	786	878	995	747	715	725	678	910	1027	997	1225	896	833	736	1352	1197	948	765	1772	1432	1289	1100	1155	1090	947	998	1169	1284	801	1097	1008	1017	732	723	667	565	417	423	711	469	589	392	690	440	648
HERVS71_14q32.33	1035	977	974	1635	1321	1855	2449	2789	2563	2292	1923	3063	2851	2803	3268	3288	3284	2774	1758	1850	1598	1122	1778	1385	1873	1552	1562	1791	1453	1736	2662	3241	2007	4549	5279	4870	0	0	0	1	1	0	2	2	1	1	0	0	3
L1FLnI_6q25.3e	1005	768	803	819	592	761	700	725	589	460	435	891	241	325	282	228	122	206	387	473	464	521	1037	842	879	701	778	725	465	745	518	433	256	188	272	205	548	552	598	571	555	465	715	577	560	460	593	455	251
HUERSP3_11p15.1	972	1007	986	1038	837	998	1586	1448	1410	1245	1213	2063	1331	1434	1516	1404	1375	1082	1335	1471	1298	963	1637	1202	1522	1391	1425	1489	1203	1593	1882	1873	1241	1474	2040	1802	2675	2723	2618	2315	2086	1944	3018	2299	2544	2573	4150	2891	4422
L1FLnI_11p15.2f	953	739	875	698	560	465	783	613	715	694	675	880	836	797	1056	460	340	431	1278	1196	1037	840	1365	1100	1234	1029	1061	920	907	993	1196	1100	824	341	429	326	0	1	2	2	2	19	1	3	7	12	6	4	2
L1FLnI_1q24.3e	883	805	830	570	458	561	1272	1445	1426	1611	1040	2499	1700	1738	1806	1248	1111	1042	1509	1934	1980	1475	2349	1723	2090	1844	1822	1992	1543	2046	2076	1931	1425	1187	1201	1274	817	707	788	696	552	452	1343	1109	1128	1485	2166	1539	1380
L1FLnI_8q21.13ja	863	690	755	633	734	621	695	588	648	545	705	638	882	1104	1050	1053	857	911	1070	1002	857	877	1132	1221	999	956	974	1062	866	1041	1247	1180	800	579	859	574	879	878	745	579	612	595	695	487	496	427	573	369	706
HML2_4p16.1b	857	750	745	678	614	696	718	613	577	903	990	1554	860	710	834	746	642	628	829	897	743	656	1215	977	926	833	897	977	741	811	825	821	636	860	1102	781	6	4	1	9	10	21	7	2	19	13	10	5	16
L1FLnI_5q31.1a	820	773	754	559	607	638	1143	831	1031	1054	1275	1306	838	989	1098	890	821	831	1265	1155	1042	907	1425	1277	1359	1137	1127	1165	1179	1254	1155	1100	776	1434	1541	1239	432	510	503	517	423	520	700	477	537	514	673	488	694
L1FLnI_Xq13.1a	787	593	958	703	698	743	879	800	674	628	660	879	951	828	1067	1078	870	799	1217	905	790	664	1211	1007	846	686	949	781	794	701	898	1020	591	1132	1198	790	289	261	269	329	300	241	535	513	544	461	759	456	525
L1FLnI_6q22.1ka	756	667	851	732	681	886	928	891	841	906	786	1135	825	1116	1077	794	650	605	1022	849	911	653	1181	1123	923	815	852	918	909	758	995	1220	603	613	750	569	723	642	627	571	501	541	665	576	605	846	1061	618	982
LTR57_2q35	741	421	676	449	358	338	450	381	340	382	337	500	120	136	114	48	14	58	364	286	299	158	347	342	281	190	219	246	221	247	140	172	105	18	31	28	287	248	310	166	187	149	347	274	369	217	375	347	188
HERVH_20q13.12a	734	564	722	1015	1030	1088	1058	912	955	798	869	973	630	710	625	521	469	571	800	625	701	618	883	853	787	527	701	650	655	708	568	548	444	857	1088	856	1	0	6	8	6	0	46	2	22	8	1	5	34
L1FLnI_7q33b	730	453	673	547	439	503	427	384	325	221	254	349	437	426	532	391	392	364	423	506	354	274	460	439	455	372	356	392	417	393	433	456	265	592	631	595	485	469	480	433	377	399	519	355	321	269	474	229	382
L1FLnI_3q22.2b	730	593	792	398	621	610	672	457	462	476	570	582	761	682	839	962	646	629	787	683	618	506	701	733	699	537	548	562	658	645	783	754	476	879	1045	891	280	236	223	211	178	210	320	203	269	243	316	215	386
LTR46_Xq11.1	727	623	761	472	516	480	661	497	544	563	459	605	573	676	670	580	574	506	592	606	577	522	694	636	674	522	640	625	621	717	792	725	499	814	891	804	308	213	246	180	175	176	281	204	192	241	315	182	200
L1FLnI_Yq11.222da	724	681	764	616	592	631	643	602	581	542	429	614	730	932	901	911	759	777	769	638	752	698	857	777	859	662	647	750	604	724	815	895	542	1003	1205	927	0	0	0	0	0	0	0	0	0	0	0	0	0
L1FLnI_15q21.1c	700	466	693	485	525	507	471	507	386	395	338	347	506	598	709	372	311	384	522	535	554	464	491	482	537	471	577	467	518	527	599	697	435	255	349	321	205	203	175	114	134	205	182	157	160	125	171	115	240
L1FLnI_1p31.1rc	689	463	771	450	452	480	834	526	511	633	893	815	787	1009	979	968	732	742	1051	802	635	512	1046	1011	665	576	742	629	583	613	1036	1117	705	1195	1139	922	707	670	684	317	387	363	794	594	645	741	1044	558	1347
L1FLnI_13q34a	685	560	662	459	377	472	483	454	342	378	318	441	440	538	589	444	396	326	449	458	359	280	330	461	433	307	337	392	389	372	501	572	323	304	408	341	548	481	458	371	361	266	412	320	378	281	436	330	274
HML2_1q22	680	541	641	545	717	613	629	493	478	605	615	667	640	838	686	543	574	464	786	703	634	477	954	779	585	595	638	611	549	582	967	993	511	711	941	533	101	74	65	131	152	85	205	149	189	169	190	219	124
L1FLnI_3q21.1c	677	467	561	333	327	349	283	335	321	339	345	431	350	305	447	283	324	316	672	665	635	437	520	657	572	585	597	586	503	465	499	526	384	678	675	630	4	4	4	7	11	19	21	4	12	4	19	4	19
HERVFH21_11p15.4	675	808	663	496	501	607	914	1074	1249	1157	907	1758	711	706	715	612	418	649	663	1031	1000	738	912	866	1172	1067	1013	944	664	995	808	728	525	486	743	513	51	47	46	138	80	79	387	180	251	294	464	302	102
L1FLnI_4q35.2k	642	476	569	547	643	632	828	648	721	599	1076	621	680	805	965	790	702	667	995	766	758	574	914	997	852	608	767	702	874	688	821	880	540	1008	1069	802	388	401	323	323	285	341	326	250	270	320	392	207	410
L1FLnI_5p12k	636	483	607	410	343	332	491	392	513	346	460	567	497	667	544	509	585	480	552	486	504	398	611	610	465	446	464	433	464	362	580	621	444	675	655	638	511	493	420	263	277	318	492	331	341	315	474	315	429
MER4_22q12.3	624	571	717	542	567	699	812	667	701	1145	1122	1501	587	711	859	1094	989	732	1451	1185	1090	720	1374	1132	1192	866	1151	1035	863	895	1117	1144	771	1699	2093	1745	325	254	340	396	377	379	777	563	494	466	788	398	790
L1FLnI_12q13.11a	618	366	570	491	420	476	791	630	519	642	586	991	760	803	848	1015	782	751	776	810	606	888	1421	954	957	951	928	836	775	837	986	1048	673	1177	1265	1181	543	436	560	777	531	550	1035	666	762	790	1407	760	1176
L1FLnI_1p21.3b	605	375	440	367	370	404	479	303	311	303	374	336	615	687	642	449	443	423	756	572	532	367	648	627	440	464	465	423	438	370	638	754	341	591	612	503	357	407	417	194	252	191	257	210	200	206	170	134	400
HARLEQUIN_1p13.2b	604	454	452	358	318	327	255	245	205	250	303	421	30	23	25	22	13	11	30	37	21	7	26	8	44	52	34	22	60	25	23	15	12	3	21	16	240	202	280	275	210	167	172	46	97	62	90	78	22
L1FLnI_5q14.1aa	575	534	534	403	450	437	256	270	237	492	455	534	886	1122	1303	1242	979	1051	779	817	774	652	827	942	717	642	778	791	755	872	1003	1040	791	1346	1404	1305	304	404	362	280	196	212	246	188	166	369	410	295	574
HERVL_5q12.3	573	451	488	462	310	353	376	413	424	508	704	921	316	324	437	298	205	325	439	453	366	302	421	329	367	409	338	383	286	352	289	257	173	299	296	219	105	96	135	158	71	117	271	219	251	268	456	349	98
L1FLnI_3q13.33d	571	547	523	494	323	411	381	321	358	480	369	660	329	458	426	337	318	257	589	512	478	421	822	667	607	524	554	589	633	583	486	521	292	372	417	433	114	103	139	70	69	100	69	63	112	121	192	87	75
L1FLnI_1q24.2f	560	430	532	409	424	368	414	253	292	213	361	248	342	419	436	470	362	320	508	376	345	263	455	574	339	336	406	361	357	351	447	439	301	469	498	370	113	136	89	97	101	141	97	55	87	70	132	38	131
HML5_12q23.1	558	619	651	639	413	579	605	658	505	581	519	918	294	340	362	394	306	353	425	391	426	347	472	466	472	384	403	424	322	416	349	405	236	543	657	537	800	979	947	699	629	531	935	886	947	918	1430	1120	481
L1FLnI_1q32.2g	552	353	453	479	457	529	544	492	409	421	552	668	400	409	410	483	331	398	406	373	334	247	500	432	503	333	349	298	344	390	540	317	305	711	831	521	175	206	190	295	228	234	463	410	369	371	706	417	272
L1FLnI_15q13.2e	545	344	446	375	390	319	537	436	380	422	453	655	204	311	287	267	282	230	346	396	354	187	288	288	343	347	330	308	260	231	273	271	183	344	541	451	774	670	742	546	501	464	938	655	1025	639	1025	762	430
HARLEQUIN_1q32.1	541	609	666	488	358	432	564	387	436	390	419	496	377	416	456	651	622	537	592	482	572	326	497	446	387	410	447	330	393	391	562	610	422	838	1066	973	472	455	518	684	683	805	2146	1757	1783	1904	2776	1985	1519
L1FLnI_Yq11.223a	540	501	498	483	446	519	700	579	559	478	384	851	750	846	953	871	710	658	669	689	715	518	823	674	800	575	589	742	574	638	1000	990	644	914	1007	1056	0	0	0	1	0	0	1	0	0	0	5	0	0
L1FLnI_Xq28sa	538	9	4	327	271	329	0	2	7	8	4	344	264	368	15	4	262	9	312	9	312	198	10	375	7	243	4	230	2	232	319	412	3	8	11	10	0	2	0	2	155	0	0	150	4	85	5	111	1
L1FLnI_6q15i	537	393	510	383	343	334	514	610	633	636	573	898	638	675	794	624	542	524	784	714	746	461	865	659	688	585	639	586	558	572	656	587	510	616	685	546	371	376	448	270	282	290	370	226	301	302	498	383	486
L1FLnI_20p11.23d	537	465	381	355	427	310	310	236	226	182	283	177	288	390	376	251	240	253	437	296	335	266	391	499	337	303	298	289	308	351	394	345	249	293	317	316	407	395	396	235	329	272	327	220	202	183	278	181	403
HARLEQUIN_1q42.13c	532	387	421	420	307	397	203	163	189	170	317	304	157	216	228	275	284	182	205	233	201	131	176	204	131	153	157	141	121	121	177	192	90	521	547	607	130	117	105	125	131	118	150	87	119	147	141	118	91
L1FLnI_2q11.1b	532	412	538	757	914	860	795	690	648	592	652	684	905	1148	1336	1066	876	970	1111	899	965	703	1225	1191	951	811	948	826	841	878	1211	1159	826	1045	1215	1125	436	476	471	520	418	491	570	448	423	488	767	456	700
HML3_5p15.33c	531	454	572	447	338	375	593	539	442	571	367	715	575	515	562	359	269	350	556	606	597	519	714	643	602	586	627	527	497	611	666	727	405	377	400	374	449	412	363	394	283	230	624	498	593	740	1101	628	542
L1FLnI_Xq25q	528	312	568	316	413	318	318	201	263	250	205	327	363	381	535	531	374	353	480	449	323	304	575	409	391	382	393	339	362	292	417	495	276	547	630	525	271	277	310	181	176	134	298	233	174	213	221	155	354
L1FLnI_12p13.32c	512	505	406	359	269	337	242	226	222	147	193	244	225	341	340	198	155	226	319	329	265	313	379	339	341	333	274	316	314	331	347	263	191	147	260	202	218	265	182	177	160	173	163	151	88	111	171	132	224
L1FLnI_7q33c	510	433	538	383	330	386	486	333	288	205	289	362	276	333	314	289	270	243	413	416	293	280	393	316	419	275	328	315	346	306	375	391	275	382	416	370	342	300	280	241	250	207	242	221	198	215	193	167	285
L1FLnI_6q14.2j	510	363	652	471	453	497	512	354	272	236	476	353	392	269	370	336	286	266	443	284	302	267	578	558	377	279	403	246	276	257	412	389	264	316	403	312	400	438	505	260	343	315	496	293	288	306	331	220	402
L1FLnI_8q23.1y	508	355	595	537	471	455	531	229	345	417	625	441	631	575	906	650	513	564	638	537	479	369	843	743	487	411	551	445	416	486	738	688	472	463	605	351	429	362	414	229	287	221	350	185	161	300	429	244	546
L1FLnI_21q22.13b	493	377	443	392	329	262	357	313	272	175	216	328	292	298	278	228	215	262	281	251	267	202	368	312	290	277	272	226	249	245	340	382	226	250	316	283	125	120	113	133	161	122	181	107	125	75	99	70	109
L1FLnI_15q13.1a	489	397	381	322	155	282	167	229	153	185	111	257	232	249	340	147	157	192	239	280	271	232	353	247	218	148	239	254	195	249	275	269	175	183	234	246	243	179	180	167	175	125	136	101	84	93	169	90	187
L1FLnI_10q23.33a	482	416	522	641	672	561	1040	677	797	928	813	971	996	924	1085	943	913	851	1175	839	792	712	1220	1235	947	895	807	882	886	894	946	926	658	1229	1471	1079	287	261	252	273	252	333	346	346	384	278	466	370	622
L1FLnI_13q12.11h	465	369	419	301	403	280	330	299	273	159	301	249	255	314	375	190	177	187	370	326	273	303	354	355	216	211	269	233	241	216	254	254	203	132	130	103	74	58	54	68	73	84	132	60	51	63	75	54	112
L1FLnI_16p11.2l	460	323	496	1652	1772	1551	2863	1847	1772	1023	1573	1189	892	924	924	1111	1045	760	1019	897	742	852	1446	1341	1078	931	1036	769	845	703	1062	943	670	1636	1698	1122	332	407	320	1310	1171	1117	2052	1560	1465	1002	1335	724	895
L1FLnI_5q12.3s	453	302	320	245	232	196	361	195	272	193	366	223	47	46	79	48	19	36	98	90	79	46	91	88	91	85	95	60	55	75	26	37	32	37	24	11	157	151	133	217	194	223	404	221	385	234	303	144	130
L1FLnI_11q21b	452	416	546	331	300	367	439	297	340	231	382	294	247	241	262	234	174	181	580	386	403	327	557	489	431	346	446	417	328	327	309	384	270	252	374	300	197	150	244	108	86	130	150	150	166	123	173	143	126
L1FLnI_6p22.3q	451	511	372	274	371	356	238	168	138	97	120	241	135	99	125	119	74	67	203	134	170	127	225	213	132	96	132	165	139	116	174	148	85	321	379	238	6	4	6	5	9	11	25	12	7	10	5	8	6
L1FLnI_2q11.2b	448	352	440	512	481	487	604	527	552	777	687	843	308	305	388	148	195	174	410	393	320	196	409	353	334	293	320	359	261	385	135	179	132	85	101	114	211	164	159	252	237	228	425	299	349	356	511	339	79
L1FLnI_3q13.2a	442	347	426	330	328	269	368	301	206	201	317	313	226	200	256	302	295	281	345	302	232	204	393	369	348	398	396	257	250	323	287	378	188	658	717	547	3	0	5	27	13	38	34	14	28	14	38	9	12
L1FLnI_Yp11.2j	441	361	375	385	334	413	711	720	689	978	747	985	612	921	764	780	673	691	1460	1458	1519	1157	1192	1171	1265	1119	1083	1358	1298	1356	1144	1142	747	1187	1247	1444	119	139	155	253	165	292	559	349	415	654	868	663	528
L1FLnI_10q26.12g	440	430	532	534	497	498	524	451	507	349	572	480	326	362	387	282	282	289	434	391	378	268	522	442	405	325	399	387	343	366	393	331	257	577	517	537	515	513	487	475	464	372	636	500	579	515	708	510	385
L1FLnI_8p21.2m	433	320	440	271	364	343	294	226	345	208	292	316	201	259	265	326	270	248	364	408	352	394	517	455	415	350	325	395	342	370	450	541	318	499	622	514	67	85	99	86	41	81	121	68	105	95	130	127	55
L1FLnI_22q11.23b	428	464	490	316	225	234	398	467	303	250	298	462	181	227	160	130	95	112	265	274	231	214	408	289	273	273	243	219	197	276	194	163	74	104	122	120	319	319	236	292	187	202	358	340	501	324	601	382	252
L1FLnI_2q12.2b	423	304	372	334	303	272	328	342	267	364	363	400	322	317	323	328	203	219	425	466	389	293	450	444	464	434	361	432	376	424	444	353	305	309	406	367	168	142	130	110	90	91	159	70	105	101	112	53	131
HML4_16p13.3	420	420	376	238	215	305	439	414	466	414	273	484	629	686	727	574	475	566	685	780	603	496	883	669	724	589	648	678	587	635	616	652	545	633	793	601	133	180	159	171	111	143	238	220	240	326	427	298	363
ERV316A3_4p15.32b	418	429	459	378	230	421	645	636	587	618	482	903	464	471	561	454	414	426	500	467	460	307	549	434	507	451	452	364	385	369	498	409	316	545	720	610	180	102	169	131	129	143	229	176	251	253	328	319	184
HERVE_19p13.2	417	270	402	319	439	532	812	752	560	601	420	832	307	356	381	327	247	306	464	550	406	356	688	584	399	401	453	519	293	467	481	368	326	541	688	580	77	102	88	127	88	122	211	240	315	369	452	317	300
L1FLnI_16q12.1d	417	297	418	330	220	312	270	199	178	131	202	241	320	269	410	349	301	287	225	265	224	229	329	300	238	171	221	206	198	196	337	342	220	331	405	323	236	235	223	176	121	242	209	114	148	143	264	155	188
L1FLnI_11q22.3aa	409	323	317	316	293	284	294	209	277	198	207	322	266	262	287	289	195	256	405	294	259	174	388	384	364	256	262	244	200	279	324	271	247	539	562	375	318	318	320	351	303	294	370	344	348	318	516	295	495
L1FLnI_6q21f	400	335	435	407	331	303	596	490	535	472	580	891	423	484	649	540	504	433	462	489	451	377	877	612	502	461	440	430	362	423	624	514	329	641	735	575	459	568	463	445	423	430	797	662	730	654	953	555	491
HML3_5p15.33d	400	326	388	335	295	401	898	943	755	701	596	910	737	830	859	665	573	515	971	1051	941	854	1315	1021	1140	948	1061	1180	869	967	1100	961	750	607	659	607	292	357	280	394	294	254	803	657	556	925	1272	1110	927
L1FLnI_15q26.1c	399	362	344	394	524	377	1514	1568	1478	828	779	1113	569	674	723	377	344	379	760	707	742	534	660	606	863	720	697	741	501	748	642	664	465	497	488	493	77	132	79	216	113	117	798	734	697	329	588	326	69
ERVLB4_20q13.12a	399	346	355	201	136	133	83	91	86	39	90	115	0	5	4	7	1	22	6	5	9	2	20	0	6	6	8	14	0	4	7	4	3	15	28	13	389	305	269	203	147	126	322	223	225	146	314	188	34
L1FLnI_8q24.12o	398	242	401	521	417	443	416	308	343	296	450	339	362	405	537	447	407	309	473	326	376	276	498	522	336	340	363	358	251	351	473	426	277	481	577	247	580	450	437	333	419	355	440	330	396	293	463	230	380
L1FLnI_20q11.22	395	316	461	319	257	272	393	320	312	335	398	409	469	556	455	580	491	479	470	431	528	389	519	435	503	401	410	480	482	471	519	534	389	856	941	1001	224	208	229	189	145	148	273	203	161	181	291	184	270
ERVLB4_9q22.33b	389	280	425	210	173	197	283	195	274	335	229	496	630	613	685	526	503	487	537	621	647	401	741	737	621	480	597	625	460	556	610	662	458	640	842	711	83	89	112	75	65	35	127	130	140	283	390	256	194
L1FLnI_22q11.22b	385	320	375	350	499	398	618	667	654	571	861	907	501	525	647	505	466	599	413	590	515	326	581	585	618	511	618	537	276	443	493	507	376	1065	1200	959	160	113	140	325	331	295	454	364	645	556	874	371	615
L1FLnI_14q11.2c	382	444	434	283	264	191	427	365	263	313	525	369	224	272	444	347	189	309	480	353	293	216	586	375	346	271	432	398	282	312	387	323	244	444	717	307	0	0	8	7	8	60	25	27	22	16	29	7	17
L1FLnI_9p11.2d	378	339	370	353	392	412	629	405	507	401	545	669	340	377	420	450	370	428	407	432	326	288	474	512	441	374	408	384	284	334	406	424	334	526	664	468	339	265	271	299	357	276	380	347	347	339	548	337	334
PRIMA41_17q21.31b	377	361	534	326	294	279	208	178	151	116	186	140	176	130	215	112	125	137	192	221	130	108	187	147	199	192	200	196	87	143	194	198	126	146	253	165	37	8	21	19	26	45	63	72	66	49	76	36	97
ERVLB4_17q22c	376	301	347	609	531	617	792	691	712	548	490	833	287	390	406	178	233	186	473	501	373	235	370	384	461	312	334	314	233	418	335	379	216	210	301	200	81	64	88	300	237	196	448	315	272	231	408	238	102
L1FLnI_12q24.13b	372	283	345	275	196	242	192	244	239	229	223	243	231	266	363	237	222	143	336	352	341	243	370	252	307	319	305	275	315	377	264	318	246	251	303	387	70	86	95	110	26	56	61	83	104	70	138	116	130
L1FLnI_13q14.3d	367	286	256	305	367	297	564	380	401	193	336	328	52	64	111	68	50	68	124	143	144	79	137	132	143	133	130	116	89	89	68	68	34	88	102	49	67	80	73	108	93	61	178	94	89	57	128	45	38
HERV3_7q11.21	365	365	359	472	404	547	531	561	459	371	481	538	477	610	618	397	392	381	350	491	388	354	576	502	495	451	454	441	334	466	503	515	320	525	632	605	47	50	42	126	124	88	297	201	225	177	238	173	66
L1FLnI_5p13.2v	362	364	427	451	341	353	469	454	442	418	690	566	387	422	498	424	471	322	612	498	470	350	630	525	532	486	601	485	434	436	496	616	405	558	557	494	243	223	173	191	186	192	205	174	292	213	282	178	346
L1FLnI_2q14.1b	357	202	272	193	281	241	385	265	214	216	263	319	248	338	384	156	127	189	289	190	135	188	261	390	241	161	134	190	220	185	211	274	206	184	156	171	303	509	537	254	393	261	399	316	455	436	600	288	573
L1FLnI_11q22.2a	349	298	328	404	362	406	957	714	744	689	1273	950	522	520	637	499	507	474	611	559	515	296	720	573	553	441	531	474	473	374	624	577	370	867	974	870	286	345	357	363	309	280	620	480	716	798	1146	737	502
MER4_Yq11.221b	348	245	305	224	274	303	289	299	226	214	280	325	240	261	349	275	253	206	315	301	269	213	490	340	276	302	343	326	263	287	309	364	192	342	383	342	0	0	0	0	0	0	0	0	0	0	0	0	0
L1FLnI_2q36.2	338	259	315	308	277	313	785	754	668	958	1201	1238	565	752	752	488	427	445	894	662	601	523	869	853	720	628	703	572	644	625	832	867	442	565	516	473	345	382	336	267	238	240	575	507	459	625	732	530	770
HARLEQUIN_17q21.31	337	251	324	675	610	737	1253	1202	967	770	815	1138	496	605	632	577	431	522	470	559	447	281	454	382	534	365	496	428	376	390	565	567	474	732	894	773	297	273	247	444	393	233	869	742	968	1014	1471	1053	552
L1FLnI_12q23.3g	334	238	198	248	289	266	516	529	448	490	453	632	313	285	339	286	225	302	405	332	332	265	368	380	309	293	325	456	243	247	369	300	134	215	316	176	172	129	128	207	203	195	485	462	472	511	721	388	442
HUERSP3_1p36.13	333	264	321	229	226	207	279	342	283	297	278	402	181	198	252	115	134	120	203	227	319	168	258	233	249	222	254	244	163	210	190	175	113	94	145	179	144	118	114	126	93	93	165	116	127	88	175	115	99
L1FLnI_11q14.1s	329	234	378	363	241	309	499	445	404	237	324	328	499	516	656	604	551	416	575	408	393	269	597	522	399	418	416	467	399	374	705	636	367	774	814	548	187	206	233	244	213	254	294	332	265	306	461	207	429
MER4_16q24.3	324	308	311	247	278	241	349	287	300	231	227	378	90	102	124	80	75	80	194	250	233	167	219	237	230	212	145	189	162	199	101	107	68	80	121	89	79	120	68	103	101	76	111	111	97	82	124	91	82
HERVH48_5p12	323	370	307	284	262	345	418	354	373	284	172	382	236	378	307	211	181	183	281	275	288	216	338	214	343	332	246	213	245	227	287	279	168	284	415	325	378	349	376	365	322	278	333	316	346	234	473	305	269
L1FLnI_1q32.3e	320	260	297	250	284	292	346	257	388	415	475	453	338	503	424	419	385	351	493	456	446	432	472	511	406	363	470	446	514	480	503	470	398	481	522	504	53	66	121	78	70	135	141	134	125	101	148	93	165
L1FLnI_12q12db	319	260	296	199	128	161	110	161	130	118	112	209	195	236	209	172	158	181	250	288	224	168	379	208	243	214	220	177	207	235	242	352	178	268	395	323	107	98	64	57	69	63	60	70	26	24	48	38	66
MER4B_1p36.33	317	267	306	274	202	222	131	178	164	127	111	206	94	127	153	169	107	160	60	88	95	101	109	124	121	120	114	184	148	132	111	62	69	306	292	241	173	149	144	130	124	107	140	47	46	33	58	48	47
L1FLnI_5q13.2a	314	213	255	195	195	148	186	187	143	152	142	166	193	245	331	162	131	146	230	189	212	163	242	212	247	152	170	232	162	162	265	255	192	89	157	164	482	402	540	464	346	357	383	369	453	323	440	286	492
L1FLnI_18p11.32l	313	242	281	243	298	336	172	153	118	40	67	116	69	53	77	79	30	42	83	112	141	115	176	104	78	120	122	75	40	86	72	68	82	166	152	138	0	0	2	3	7	21	14	19	4	8	28	3	0
L1FLnI_15q15.3a	312	287	294	165	165	218	182	181	187	139	107	193	261	240	214	249	189	196	176	262	208	169	207	208	198	156	178	193	146	181	274	239	195	163	240	222	432	515	438	531	469	360	430	340	406	352	491	341	314
L1FLnI_3p21.2m	310	263	256	202	185	185	508	599	424	542	290	672	422	419	518	292	324	329	406	535	502	368	563	367	573	544	388	421	409	536	415	533	375	239	393	408	128	134	149	116	108	110	360	258	227	231	342	242	232
L1FLnI_8q22.3j	307	255	326	136	130	220	287	220	248	252	222	491	308	314	329	250	217	239	251	418	275	194	406	297	369	263	324	297	330	316	362	338	259	362	454	399	405	406	421	283	277	288	478	378	390	464	649	511	805
L1FLnI_14q13.2	303	288	287	217	304	327	218	244	251	247	216	232	331	336	303	403	267	360	323	290	310	300	359	371	285	223	278	332	232	235	508	429	235	487	495	288	269	234	206	163	215	173	167	143	223	165	236	153	252
L1FLnI_11q13.5h	303	273	389	237	255	322	242	210	177	159	170	232	408	356	403	261	328	357	391	400	387	287	406	436	464	323	315	322	344	362	359	370	275	526	480	447	9	1	6	11	9	51	36	6	18	13	11	1	17
L1FLnI_1p12u	297	270	243	235	184	197	113	154	110	100	136	158	123	157	132	137	115	157	137	172	149	118	222	197	127	109	111	129	86	77	186	99	84	192	187	132	601	539	626	426	460	275	362	331	421	389	540	312	351
L1FLnI_14q11.2d	297	47	53	41	35	124	362	42	56	35	239	123	61	237	42	115	46	57	217	302	78	54	217	378	266	76	169	60	125	117	301	319	46	462	74	277	4	4	7	113	66	13	247	5	95	33	45	22	103
L1FLnI_7q21.2o	296	188	220	313	398	407	483	369	307	362	340	431	365	440	462	463	405	284	494	437	455	258	612	563	400	337	425	351	349	389	559	453	311	625	754	513	82	31	55	100	37	72	155	83	89	105	75	29	142
ERV316A3_2q37.1a	295	251	315	188	151	171	386	335	357	337	326	581	223	182	271	126	86	89	410	388	330	244	417	321	326	272	289	337	241	308	185	177	129	145	131	150	44	22	22	34	19	5	70	41	34	16	69	31	51
L1FLnI_2q11.2e	293	241	131	89	114	129	164	40	163	114	74	75	168	102	106	194	91	131	84	180	129	93	274	325	165	130	134	209	143	79	223	218	75	362	392	317	162	233	305	359	354	357	456	241	341	93	317	105	205
L1FLnI_4p13e	291	165	292	206	247	202	243	157	181	205	165	212	283	304	446	346	347	285	339	229	234	165	356	314	240	212	225	168	232	178	283	284	228	362	404	264	264	245	215	161	248	254	197	176	199	166	262	138	278
L1FLnI_9p24.3a	291	226	246	210	191	249	287	129	267	145	333	164	189	317	338	221	207	135	455	286	165	121	430	277	179	311	313	269	174	164	409	179	115	120	279	113	304	224	280	159	226	339	579	291	277	334	660	324	363
MER4_14q32.33c	291	253	344	282	191	181	325	200	241	238	487	398	268	301	354	384	369	286	285	230	218	100	331	224	279	208	268	142	118	162	282	398	196	334	471	454	6	26	12	48	38	51	129	65	70	50	77	41	37
PRIMA4_12p11.21a	291	295	271	208	198	267	210	226	201	328	236	398	374	377	464	387	362	334	476	453	487	509	691	702	610	526	693	515	622	617	575	530	382	369	405	394	111	114	116	211	171	176	511	329	253	380	542	370	198
L1FLnI_6q24.2g	288	292	353	1378	1162	1293	1903	1712	1851	2280	2811	2960	2009	2013	2530	1253	868	1118	2238	1871	1895	1596	2677	2651	1934	1614	1954	1743	1667	1839	2152	2072	1439	832	915	763	317	290	301	568	655	460	1172	900	1081	1502	1874	1261	1369
HERVS71_7p14.3	284	210	241	169	155	258	158	131	155	156	129	179	125	124	153	101	151	80	170	157	117	188	380	374	266	208	200	259	156	207	192	186	78	151	198	183	0	5	14	13	2	6	3	2	35	13	14	5	4
ERVLE_22q13.33	281	176	228	176	170	204	383	345	326	291	214	406	304	270	377	183	184	253	255	345	256	171	305	234	288	261	251	302	236	230	233	208	137	266	273	241	132	132	103	124	139	119	237	114	145	161	159	209	202
L1FLnI_2q31.1s	279	208	245	213	255	180	323	224	235	237	327	333	317	422	461	319	319	316	287	310	287	242	307	355	315	284	312	259	220	192	355	324	251	347	420	361	64	93	68	63	41	82	111	80	67	77	80	66	149
L1FLnI_Yp11.2h	277	282	275	233	251	309	483	580	520	450	389	422	313	419	395	303	336	351	318	324	338	387	487	373	475	477	443	432	355	461	477	507	330	405	514	592	352	326	300	300	310	282	474	357	402	380	609	424	351
HERVE_13q14.11a	277	169	196	164	293	248	232	247	272	172	155	212	302	309	336	344	278	278	205	198	179	190	291	253	241	221	271	220	154	226	353	362	222	343	477	309	334	410	377	426	423	426	667	588	628	499	865	511	406
L1FLnI_1q24.2j	277	227	254	210	158	193	211	175	153	157	171	158	157	133	297	165	157	149	240	247	248	245	381	221	224	214	218	250	162	225	254	199	136	214	306	239	102	176	146	159	75	90	113	92	48	52	134	73	100
L1FLnI_2q14.1ga	277	250	424	205	142	218	314	318	402	393	253	512	210	326	370	298	426	206	419	413	275	236	422	297	356	239	325	323	317	361	295	374	259	368	420	292	120	78	94	64	52	50	169	128	109	136	242	106	137
L1FLnI_12q13.11y	275	230	290	198	181	183	528	246	364	275	358	298	344	467	425	438	331	293	594	507	364	294	627	549	487	348	410	392	353	367	554	539	375	492	656	541	282	251	345	195	190	202	259	244	170	255	405	207	490
L1FLnI_3q25.33h	275	181	236	284	198	187	243	127	106	114	128	228	188	186	240	306	250	255	167	159	185	93	232	232	134	127	134	145	124	166	170	200	133	314	341	266	465	398	356	306	394	270	472	315	329	420	511	313	311
HERVH_11q14.1b	275	262	172	139	157	169	89	84	79	61	40	62	13	28	6	11	13	6	13	14	12	19	18	34	16	14	15	19	8	26	18	28	2	9	9	7	27	62	42	44	42	25	29	29	55	6	31	7	6
L1FLnI_5q14.1f	274	258	248	221	209	201	176	127	167	198	226	231	342	410	424	497	286	313	382	319	322	246	340	326	253	243	273	216	344	216	451	328	263	473	617	425	269	232	216	170	198	220	263	121	203	224	300	150	458
HML4_17q21.31	273	320	223	192	168	234	198	141	167	172	209	258	620	554	756	553	416	511	560	569	518	425	683	500	698	535	600	668	405	499	505	564	358	527	671	462	122	71	101	135	84	123	206	178	167	229	249	146	287
L1FLnI_22q11.23a	271	284	272	144	144	177	191	97	120	185	149	180	131	163	197	157	140	128	257	244	257	193	330	275	265	233	215	239	206	206	240	213	111	298	358	258	166	131	163	117	200	75	160	107	119	125	151	110	120
L1FLnI_Xq28xa	266	179	285	286	283	297	273	211	183	202	242	220	265	252	344	329	243	248	269	272	218	181	354	371	288	229	282	229	267	284	330	230	190	424	460	316	210	276	181	149	182	229	212	171	176	180	298	122	229
L1FLnI_19q13.31d	266	101	140	147	154	105	260	269	233	217	196	219	196	173	227	232	222	197	183	254	183	188	235	263	208	160	219	157	205	227	177	207	129	339	489	329	52	92	122	151	144	127	469	303	339	246	365	258	206
HERVL_1p35.2	266	232	220	144	133	161	95	92	96	75	49	90	62	69	81	149	138	121	110	149	123	81	123	90	92	59	110	76	53	83	123	84	50	300	335	287	0	0	0	0	0	0	1	0	5	0	0	0	0
L1FLnI_2q32.2g	263	226	263	182	204	199	235	220	159	221	311	275	220	251	269	173	160	136	324	268	299	197	353	301	370	248	324	367	284	286	315	281	193	199	313	221	61	84	126	102	80	133	209	108	192	138	198	96	188
L1FLnI_13q13.2b	262	121	68	251	274	177	544	293	274	344	600	273	79	105	92	97	71	133	253	103	144	99	132	121	144	159	131	154	81	126	80	118	54	175	136	70	23	23	26	65	86	112	170	112	119	107	193	42	74
HML3_3p22.2	261	251	377	195	138	235	280	225	276	245	262	397	498	511	471	349	204	328	432	428	373	355	612	513	508	447	521	431	298	427	462	469	401	387	336	353	20	18	25	3	3	20	13	5	21	3	41	15	34
L1FLnI_5q13.3b	260	189	233	207	250	227	297	224	203	132	236	225	142	231	237	255	251	216	298	259	236	206	335	357	272	261	209	180	204	206	254	239	177	375	481	404	14	17	32	28	19	23	29	18	29	15	25	24	11
L1FLnI_13q14.11g	260	174	199	182	179	213	282	175	260	199	196	243	172	178	187	204	138	119	203	198	158	113	244	232	169	152	175	210	128	121	177	247	103	271	309	240	347	309	273	438	296	462	498	486	436	321	569	245	218
HERVFH21_Xq11.2b	259	208	143	165	126	177	86	71	111	64	84	111	71	122	82	127	119	108	87	69	98	86	104	152	101	70	90	87	114	101	109	121	80	483	584	465	66	48	52	60	46	23	44	27	63	41	58	47	49
L1FLnI_5q33.1a	256	230	213	336	368	399	717	685	795	657	619	755	482	528	662	510	471	412	589	646	539	484	736	667	784	595	683	607	662	625	616	841	473	610	746	600	162	193	176	186	168	200	474	296	273	373	520	336	398
L1FLnI_6p12.3h	256	281	315	265	284	218	609	402	479	459	506	781	272	281	449	301	213	193	349	415	353	195	431	369	454	267	283	344	348	311	356	317	198	303	334	289	347	334	393	289	333	334	471	267	412	438	518	281	607
L1FLnI_8p11.21k	256	238	324	106	143	148	136	103	107	102	88	79	273	313	346	160	168	169	303	310	367	284	399	352	323	287	292	254	279	363	267	230	193	235	302	273	129	158	139	132	119	98	135	96	110	92	115	44	209
L1FLnI_2q14.1ha	253	214	128	189	162	249	377	363	311	329	340	488	248	352	317	235	124	219	297	340	363	234	361	280	356	257	362	336	284	371	274	366	156	305	372	307	99	88	104	54	84	86	141	132	160	152	296	138	182
L1FLnI_15q13.2c	252	130	129	110	144	156	223	195	177	116	172	163	87	73	140	83	90	104	161	170	122	101	169	121	119	139	151	132	117	148	78	127	88	120	112	99	112	127	260	140	103	192	458	320	376	255	405	189	315
L1FLnI_12q12cb	252	238	373	220	171	198	107	68	115	91	133	193	169	240	336	167	192	211	235	256	223	185	252	239	303	182	187	188	225	255	230	201	153	430	350	357	101	149	82	68	48	100	85	49	81	25	66	32	47
HERVE_13q14.13a	251	220	250	136	164	93	134	83	105	77	94	140	102	101	102	110	114	136	150	174	140	88	114	140	89	75	128	136	57	89	124	69	71	123	217	248	19	49	33	26	34	31	21	25	39	71	67	48	29
L1FLnI_11q21n	250	300	285	237	195	214	347	187	281	253	372	322	258	274	311	390	310	249	277	297	198	173	307	347	264	220	333	235	185	268	319	368	227	512	577	466	385	389	344	203	249	213	370	251	298	320	416	278	424
HERVH_7q11.21	250	270	292	280	335	421	353	449	370	305	285	502	234	206	259	154	217	117	216	283	240	285	407	428	341	251	323	375	224	279	275	307	162	324	392	309	1584	1620	1301	1379	1077	909	1880	1669	1875	1842	2919	1791	2143
HERVH_12q13.2b	250	286	242	176	181	147	284	292	307	476	337	571	352	340	318	245	255	303	549	501	610	343	488	523	478	468	482	505	488	510	330	393	217	359	334	382	9	6	12	37	13	19	34	25	73	9	40	10	20
L1FLnI_10p11.22f	250	221	264	112	149	152	333	272	257	272	290	376	208	213	240	286	217	171	253	304	221	149	267	276	284	203	289	222	238	197	261	288	189	408	481	395	79	76	83	78	40	64	128	62	116	116	137	66	136
MER4_7p14.3a	249	224	269	223	140	164	202	136	146	133	102	193	191	158	217	117	163	192	172	214	167	163	246	171	176	195	140	169	128	131	234	229	108	272	281	257	70	64	111	84	121	59	103	80	78	76	146	124	89
MER4_1p13.2b	248	208	175	164	112	136	121	115	121	69	115	168	0	14	24	5	1	11	12	17	20	4	18	11	15	14	20	8	3	8	2	5	0	6	7	0	98	66	124	130	98	86	64	17	28	33	43	13	10
L1FLnI_4p16.2j	247	186	254	206	155	213	111	143	131	144	99	156	115	97	107	167	122	123	148	119	178	93	155	160	143	105	154	138	137	138	123	138	74	226	245	311	27	42	24	47	42	76	61	18	53	18	48	24	48
L1FLnI_20q13.13	246	200	244	158	133	210	286	259	255	172	167	282	207	214	250	274	204	180	295	257	192	203	328	248	316	187	254	223	224	312	250	267	156	143	179	206	223	251	212	212	106	247	361	345	292	340	585	346	411
L1FLnI_11q13.5c	245	250	282	206	176	203	185	150	129	155	200	256	195	180	184	202	165	102	194	211	214	162	223	192	162	137	230	183	177	202	191	221	127	182	237	226	420	396	439	238	232	249	294	136	225	251	416	214	509
L1FLnI_15q21.3aa	244	153	195	151	148	120	190	218	184	153	242	274	112	109	157	166	117	112	176	248	171	194	411	305	253	274	259	253	244	244	271	211	152	165	216	178	270	221	234	199	160	133	287	210	206	307	387	168	170
HERVH_9q22.31a	241	234	235	153	166	147	75	148	121	115	88	128	138	91	106	101	75	71	132	144	67	136	306	240	223	163	157	215	173	164	117	144	70	141	158	184	274	257	281	191	213	136	337	237	355	268	447	268	117
L1FLnI_5p12d	240	218	346	191	303	160	236	186	173	116	219	159	232	249	205	160	207	94	218	175	135	122	223	187	161	115	188	107	161	166	161	145	116	281	362	206	0	1	19	19	6	3	23	5	40	14	25	3	36
L1FLnI_Yp11.2v	239	189	205	171	176	169	131	98	84	130	140	153	299	318	423	277	224	238	419	360	345	424	448	414	342	248	352	378	414	353	346	412	290	467	388	449	207	230	172	133	157	148	181	88	153	68	96	79	208
L1FLnI_20p11.21u	239	164	294	252	170	182	147	145	176	126	146	198	160	162	174	152	106	112	213	212	207	127	194	178	171	187	183	184	135	189	173	136	106	153	140	151	141	136	115	98	120	71	142	114	95	110	174	103	102
HML1_3q21.3	238	243	238	134	160	132	181	215	183	181	147	249	136	191	180	71	72	97	191	202	244	138	307	242	221	196	170	242	207	196	164	124	104	93	63	95	106	110	78	100	75	73	226	185	219	202	347	197	132
L1FLnI_2q33.1t	237	218	190	493	464	501	693	521	609	430	656	550	299	365	410	323	294	279	569	503	413	387	631	570	515	473	514	449	409	481	490	399	292	669	613	469	68	58	77	162	152	91	241	173	248	264	255	253	151
L1FLnI_8q24.21h	237	148	198	130	248	194	160	55	86	45	77	86	28	15	15	57	49	44	74	64	65	43	41	91	74	47	79	29	12	58	49	42	44	327	292	119	12	9	12	54	47	40	91	49	35	29	63	11	41
L1FLnI_1p21.2c	237	200	331	228	200	214	292	189	210	210	200	242	146	231	201	181	217	177	182	204	188	170	265	272	221	188	210	140	165	168	226	254	158	189	306	172	58	111	93	141	126	149	189	129	136	201	169	139	135
L1FLnI_3q22.3e	235	177	222	222	183	219	195	145	108	90	107	135	183	162	252	170	146	139	223	244	245	166	235	228	229	169	198	200	197	174	240	201	137	151	203	187	143	143	118	145	88	165	157	82	80	128	143	89	179
L1FLnI_12p11.23e	233	245	344	189	225	174	234	119	126	138	158	202	138	186	223	190	200	134	293	263	217	168	380	284	300	154	251	243	203	200	213	253	135	220	274	176	77	89	86	79	95	63	67	73	58	70	79	53	175
L1FLnI_5q15z	231	164	211	724	863	738	1865	1375	1278	1626	2923	1917	743	700	903	761	526	594	999	854	719	476	943	956	753	731	844	706	711	786	938	706	541	523	623	440	70	54	82	362	306	343	761	584	655	774	974	512	540
L1FLnI_Yp11.2fb	230	216	231	149	151	187	133	123	95	122	136	164	256	225	284	165	144	142	193	176	114	90	225	173	158	182	238	135	146	150	276	287	184	218	262	193	0	0	0	0	0	0	0	0	0	0	0	0	0
MER61_1q23.1c	230	230	247	224	150	207	148	123	93	150	161	180	4	0	17	19	14	8	7	27	21	16	16	25	15	7	13	5	12	21	2	15	3	7	19	10	13	5	6	55	28	42	58	27	25	38	52	42	34
L1FLnI_21q22.3b	229	253	247	285	321	308	352	418	395	367	257	524	252	343	312	280	213	240	312	305	323	200	345	342	326	308	331	435	298	258	326	253	209	319	381	309	70	92	77	185	158	140	263	174	241	240	225	190	151
L1FLnI_2q24.3t	228	198	203	115	159	149	101	25	75	27	78	69	13	32	36	21	10	20	24	30	25	18	35	31	35	14	21	24	6	16	21	18	21	19	20	10	16	30	30	54	41	85	68	20	69	51	50	15	51
MER4_3q29f	224	158	193	328	281	380	883	680	707	589	472	835	475	452	551	469	432	476	568	500	476	328	569	443	502	451	463	476	389	426	630	546	409	898	1157	859	132	113	93	210	192	111	507	472	541	463	565	312	312
L1FLnI_9q33.2b	223	221	274	189	162	179	294	239	230	131	176	218	124	124	149	173	144	107	223	134	153	114	281	212	217	224	242	210	160	197	237	209	100	243	245	266	212	280	304	218	192	223	317	202	223	225	400	133	283
HML6_Xp11.22	221	184	98	101	85	95	277	227	225	162	132	362	248	225	270	290	162	262	126	242	166	137	255	189	237	249	262	191	125	216	265	255	164	274	464	272	54	31	55	37	21	48	84	67	100	103	122	77	292
L1FLnI_20p12.1i	220	164	174	126	137	96	133	130	108	186	184	311	71	54	54	80	51	43	79	118	115	66	155	136	92	98	84	97	45	106	42	63	32	59	84	75	28	37	26	27	11	20	39	23	24	28	46	15	12
L1FLnI_14q24.1e	218	262	247	147	176	143	348	392	311	371	398	524	358	352	366	359	304	343	439	414	381	362	403	360	419	331	309	376	344	469	406	352	310	397	428	434	208	157	215	226	172	160	341	309	345	334	449	344	288
L1FLnI_12q14.1la	216	183	160	169	214	153	424	323	303	293	370	332	318	216	313	247	188	185	258	258	274	253	377	345	327	280	315	316	366	296	263	318	168	288	292	224	165	144	172	227	137	157	406	304	290	273	346	186	430
PRIMA41_20q13.33	216	163	208	163	151	258	390	401	399	382	452	526	355	427	444	187	232	209	337	290	337	218	249	311	313	225	251	198	237	235	329	366	242	167	180	179	7	8	5	20	13	11	42	21	31	23	34	24	17
L1FLnI_4q31.3a	216	170	206	182	126	183	106	112	151	83	69	83	111	155	160	178	123	125	204	169	166	103	185	164	139	124	193	181	109	158	152	170	99	161	264	164	227	193	169	144	130	179	188	110	192	109	183	93	197
L1FLnI_Yp11.2n	215	179	182	180	162	156	126	71	86	72	101	80	146	175	188	133	111	96	149	235	195	142	212	193	161	116	144	131	119	127	169	224	103	223	329	222	0	16	11	36	19	69	66	23	27	43	73	19	29
L1FLnI_18p11.21p	214	129	154	153	130	151	214	114	176	173	182	228	79	56	137	51	48	31	209	217	166	118	151	268	153	165	151	97	87	88	29	69	48	30	49	12	6	1	14	68	19	39	67	17	31	22	53	6	29
L1FLnI_6q21m	213	166	270	209	156	157	228	155	115	93	187	172	251	222	286	277	202	156	216	128	240	154	255	210	232	134	169	144	117	108	297	217	197	169	236	217	373	347	378	253	251	299	357	241	303	237	284	195	326
HERVH_16p13.2e	213	223	226	274	338	371	386	358	375	230	154	312	163	148	136	120	76	147	156	310	181	220	284	382	247	282	244	286	173	239	204	157	120	144	210	214	13	14	21	100	69	85	150	101	140	119	109	90	143
L1FLnI_3q13.33aa	212	184	212	138	155	143	72	55	53	65	76	133	55	68	80	80	90	74	161	139	136	74	126	122	69	78	73	61	46	79	80	120	73	170	103	88	255	240	270	226	178	143	337	256	303	354	508	446	261
L1FLnI_1q24.2k	212	168	237	164	142	148	164	76	130	117	165	194	133	120	94	96	97	54	204	199	127	90	107	133	179	180	43	136	141	83	65	164	107	106	187	165	96	29	92	47	83	113	152	62	99	86	108	76	110
L1FLnI_6q14.1ia	211	184	248	188	208	176	563	330	395	285	526	398	313	307	465	311	273	236	482	447	341	297	699	509	426	402	396	377	328	303	477	411	287	405	424	301	294	232	311	298	321	312	415	324	367	344	476	282	327
L1FLnI_10p12.33a	205	231	250	370	454	535	1218	1161	1094	590	652	1043	179	207	267	222	166	217	448	363	347	334	696	656	340	390	425	339	304	290	276	261	172	361	453	381	74	36	26	72	119	92	238	218	235	162	289	173	96
MER41_12q13.11	205	143	103	79	79	113	103	65	82	79	75	133	190	143	133	159	125	102	147	162	103	92	163	153	97	110	92	143	122	98	162	128	72	68	88	109	96	148	131	127	68	121	230	132	148	139	258	210	173
L1FLnI_3q13.33x	204	259	328	263	317	224	262	198	182	192	209	296	264	278	300	280	298	230	264	273	197	234	268	315	252	191	266	216	196	182	322	329	201	352	446	277	298	243	190	276	236	194	376	205	217	200	366	264	267
L1FLnI_1q32.3d	203	281	199	405	626	538	414	277	386	298	413	200	233	241	195	299	278	304	201	271	214	284	272	369	204	206	290	249	198	183	342	270	224	504	509	288	176	195	182	350	437	439	426	244	339	236	438	209	270
HERV3_19p13.3	203	211	191	148	150	169	163	97	120	126	143	191	252	363	369	227	192	206	227	240	225	209	283	215	303	230	240	254	267	265	274	326	188	256	300	295	144	168	130	174	172	157	185	136	162	137	169	112	159
ERV316A3_20q13.33b	203	221	156	161	111	112	214	205	241	276	167	398	138	144	188	105	66	120	214	277	197	195	296	273	283	243	214	354	342	346	130	90	69	80	97	87	7	9	11	27	13	17	35	22	28	36	39	22	24
L1FLnI_11q22.3z	202	159	191	156	179	194	176	103	113	69	97	169	99	47	87	87	55	81	120	109	50	90	190	132	150	89	77	97	61	100	162	70	76	198	220	138	194	216	151	179	158	189	251	170	194	153	225	144	226
L1FLnI_5p12j	202	185	204	297	318	252	405	316	292	358	601	553	330	419	457	551	502	330	454	461	319	265	588	449	407	285	404	322	245	337	465	489	306	699	831	572	244	210	269	219	198	213	459	301	484	507	617	386	378
L1FLnI_15q22.31a	202	220	196	260	198	218	418	276	333	375	310	501	365	425	465	366	369	359	567	504	459	419	842	671	485	407	417	382	417	439	521	551	321	550	561	444	399	323	350	333	337	315	752	484	653	715	1167	790	602
L1FLI_16p12.3b	201	194	222	196	176	174	373	366	348	240	277	493	282	337	314	265	202	236	339	353	320	333	464	330	444	412	411	445	350	458	308	359	209	242	323	277	157	146	181	223	199	206	464	422	494	433	787	487	448
L1FLnI_Xq21.1hb	200	131	159	80	80	86	72	70	89	65	79	77	53	40	78	77	35	50	147	109	115	85	118	146	109	121	88	87	58	111	123	36	40	93	98	39	10	0	8	9	17	14	14	29	17	11	43	4	7
L1FLnI_13q22.3a	200	129	167	91	133	134	97	75	49	49	68	91	171	114	167	121	99	104	134	145	120	103	199	170	159	172	138	110	141	221	235	153	116	83	163	164	316	478	409	286	336	283	337	128	178	266	451	213	676
L1FLnI_4p14p	199	220	169	206	139	150	177	78	153	119	124	119	145	146	194	254	173	145	199	220	216	126	207	195	206	202	182	141	147	181	229	185	109	245	262	228	159	118	150	122	135	148	151	91	124	126	307	147	176
ERV316A3_6q24.1a	199	151	166	254	214	269	189	268	214	292	226	398	196	213	184	183	155	144	285	347	358	251	317	291	333	289	313	362	218	361	289	256	160	187	369	404	9	10	22	11	27	19	37	29	39	20	35	21	29
HML5_2p13.2	198	171	216	128	137	139	345	262	324	287	382	580	131	119	71	115	85	82	177	225	208	150	169	171	198	153	171	163	141	149	215	165	91	195	181	145	139	125	175	112	125	153	457	287	363	410	565	446	161
HERVI_15q25.1	198	204	196	115	64	86	58	90	51	63	66	107	81	86	103	78	94	64	59	90	50	28	59	55	76	59	72	46	35	41	126	116	54	126	135	118	73	81	97	123	70	108	245	195	259	181	308	254	106
HML3_Xq13.3	196	134	160	135	100	123	155	147	110	100	127	123	43	36	51	35	34	26	71	73	67	49	95	141	38	74	62	65	46	51	66	69	37	113	117	57	71	59	67	57	72	64	57	43	49	43	42	53	24
L1FLnI_5q12.3j	196	59	101	230	241	186	198	159	176	185	352	242	96	79	124	76	70	83	164	108	67	53	129	134	112	54	94	66	64	63	81	72	46	89	116	61	52	31	26	103	76	83	120	92	83	70	112	71	91
HERVL_7p21.3a	196	224	210	153	177	127	146	117	182	125	171	153	233	223	231	182	219	186	230	315	367	199	258	249	226	161	221	233	261	229	264	312	206	355	467	315	124	84	134	95	71	59	120	93	133	76	128	64	77
L1FLnI_3p22.1ca	194	125	126	126	133	99	121	91	89	113	62	122	91	76	81	72	46	77	140	138	99	92	168	105	149	91	124	106	68	139	94	93	36	69	126	86	0	0	4	16	5	15	9	18	26	21	9	3	0
HML3_16p13.13	194	148	112	58	68	80	67	56	43	29	39	86	75	47	78	47	41	23	82	82	64	70	101	86	66	41	60	86	55	69	129	89	40	49	71	33	0	3	0	0	0	0	9	3	0	0	11	1	1
L1FLnI_4q24qa	194	151	161	183	172	203	159	138	61	44	109	128	31	10	58	43	27	30	48	36	30	13	63	60	47	28	40	13	34	47	28	29	9	68	74	51	83	53	51	89	29	70	119	56	73	82	162	61	51
HML2_20q11.22	192	155	112	160	198	190	194	128	122	123	175	164	9	6	29	8	7	6	44	41	68	35	49	47	47	26	32	38	29	30	21	10	21	6	17	13	91	57	58	186	109	114	176	164	154	118	144	64	56
L1FLnI_13q14.11h	192	186	160	129	194	197	149	262	120	117	109	163	65	101	77	73	61	49	61	66	73	36	122	75	84	78	105	102	52	47	70	75	72	88	128	59	482	357	428	537	529	530	501	280	426	283	483	257	123
L1FLnI_1q42.2c	191	151	133	349	275	257	376	251	222	387	552	379	304	344	466	439	269	284	387	318	344	294	371	410	356	327	319	284	296	281	414	337	231	416	478	360	145	176	139	197	157	233	272	238	247	245	354	244	286
HERVH_9q34.13	191	146	118	64	88	90	62	68	67	23	70	47	3	4	8	0	5	8	9	5	5	6	12	10	7	2	7	14	4	12	1	3	0	3	7	3	458	387	392	493	386	535	584	452	558	481	914	652	32
L1FLnI_6p21.31	190	177	177	162	115	210	225	224	206	135	216	212	143	142	188	58	82	97	177	202	204	263	596	357	391	327	465	335	290	301	192	236	103	64	80	79	261	174	288	208	140	165	434	320	366	493	567	414	352
HML2_3q12.3	190	239	200	169	179	210	234	265	226	266	239	370	396	395	405	393	391	319	308	351	316	269	393	370	356	299	396	356	190	337	472	310	220	612	815	635	92	86	94	127	75	142	293	192	204	254	388	334	245
L1FLnI_2p16.2g	187	199	160	129	150	177	372	219	309	337	406	484	131	173	180	180	147	164	209	178	183	102	208	163	212	126	145	138	150	150	151	158	75	216	201	160	190	142	159	170	102	156	424	249	465	336	552	278	183
L1FLnI_4q31.1e	186	158	199	192	146	171	203	114	106	78	162	132	172	165	170	268	169	219	212	179	176	99	227	220	115	96	144	125	117	169	161	109	111	292	406	263	110	56	48	41	33	93	86	73	36	53	68	80	80
L1FLnI_Xq21.1lb	184	154	95	99	130	71	65	33	28	25	45	32	0	2	17	4	3	0	6	0	10	5	18	13	14	21	8	1	4	10	0	1	0	20	7	6	0	0	1	4	12	18	40	25	1	8	9	1	7
L1FLnI_3q23w	183	109	142	111	83	90	232	164	162	114	159	202	115	117	162	105	93	112	148	182	139	150	261	265	170	159	117	162	96	98	178	206	122	151	108	60	200	165	203	131	127	99	223	270	239	243	446	184	337
L1FLnI_9q22.32d	183	166	198	176	148	143	284	226	288	277	286	287	179	191	225	201	163	188	254	209	187	149	287	280	236	265	215	208	171	189	212	203	128	254	294	316	12	57	62	50	61	111	105	67	67	83	81	31	50
L1FLnI_4q28.2l	183	122	142	193	220	199	192	122	207	131	155	102	129	163	200	244	173	159	206	272	150	161	315	162	149	191	219	183	140	133	171	196	147	482	480	388	66	60	95	131	105	172	261	138	177	154	197	93	142
L1FLnI_7q32.1	182	185	174	150	161	172	252	274	255	356	346	603	234	243	221	153	175	176	335	274	251	176	295	330	280	234	304	181	169	230	218	258	159	114	153	161	91	71	95	153	140	101	371	390	374	360	531	426	182
L1FLnI_5q31.1l	182	95	117	198	204	199	372	338	332	239	300	346	270	366	306	316	270	250	241	268	305	172	316	296	335	227	285	223	240	200	385	319	207	358	445	427	4	31	17	27	22	40	127	25	33	23	52	10	69
HERVS71_4p16.1b	181	184	168	173	197	218	334	298	250	127	133	219	214	183	271	127	185	228	149	248	163	278	472	358	272	303	307	239	216	235	272	240	147	184	235	148	0	0	3	5	9	8	3	6	16	14	27	6	2
L1FLnI_6p11.2f	179	163	202	113	108	154	100	20	33	77	93	89	15	29	50	53	44	30	64	37	42	57	76	75	46	42	47	29	33	52	12	24	17	80	68	31	49	64	72	58	46	113	96	65	75	35	98	17	35
L1FLnI_5q22.1j	178	153	233	160	178	170	312	229	259	284	269	456	409	433	467	293	213	238	450	384	354	355	522	435	485	437	403	421	333	334	616	558	379	205	328	304	175	125	161	197	156	172	338	291	391	484	582	417	506
L1FLnI_21q21.1b	177	76	120	97	74	72	127	44	70	61	119	121	37	48	28	31	13	20	45	41	20	32	61	55	41	39	45	36	44	28	28	22	4	43	44	22	69	31	59	50	44	72	82	54	65	67	101	18	37
L1FLnI_8q22.2h	176	127	170	162	81	143	90	59	58	63	116	121	119	103	158	155	180	108	183	116	127	76	209	214	94	124	122	126	110	132	130	151	111	190	195	194	49	52	50	41	42	58	71	31	45	21	30	21	43
MER41_16p12.3	175	96	192	139	91	99	88	86	91	32	114	85	81	106	138	57	50	56	149	164	130	57	164	142	119	119	130	100	82	69	44	82	60	63	88	49	25	65	39	34	18	30	48	49	32	28	32	25	51
L1FLnI_4p15.31r	174	148	141	99	94	126	207	163	192	141	130	183	126	125	213	82	55	85	157	207	160	107	224	154	110	139	211	177	117	122	136	152	69	79	132	86	50	23	31	100	54	87	192	156	207	88	234	84	130
ERV316A3_3p22.3a	174	90	95	74	63	66	40	11	22	2	16	6	0	6	0	4	0	0	0	0	0	0	0	0	0	0	2	2	4	0	0	0	0	2	0	0	0	2	0	5	1	7	4	4	3	0	1	0	0
L1FLnI_14q22.1n	173	148	136	129	132	156	139	137	132	85	165	128	158	173	156	143	129	146	262	176	186	221	252	245	226	165	199	212	211	192	214	246	129	306	384	346	9	10	9	30	21	29	22	43	12	34	27	3	18
L1FLnI_2q33.1d	172	216	148	148	154	158	199	156	158	160	181	183	145	145	189	171	174	130	203	181	196	171	242	206	222	157	160	164	148	144	164	183	132	295	317	319	0	3	6	2	12	21	21	8	4	26	44	10	19
HERVH_4p16.1a	172	166	145	88	105	124	182	202	216	162	134	245	130	133	111	56	84	104	126	161	192	68	125	101	162	144	186	146	119	123	112	157	93	96	153	113	38	46	30	59	30	44	81	78	91	36	81	38	40
L1FLnI_10q23.31m	171	113	196	209	279	185	399	208	184	176	352	266	293	246	282	342	281	201	358	269	245	112	365	288	219	254	274	197	209	179	238	304	151	386	427	224	192	137	144	193	158	159	331	226	254	226	399	115	478
L1FLnI_5q31.3b	171	132	145	151	151	133	410	339	278	353	472	460	226	209	251	214	175	201	341	283	228	173	340	260	360	221	248	271	259	232	281	237	177	232	226	226	145	180	228	303	197	231	348	236	362	289	513	294	289
L1FLnI_Yq11.221g	170	139	206	114	175	205	160	103	126	119	124	191	116	107	118	123	100	143	94	123	140	148	232	175	123	119	133	180	138	161	175	165	96	176	204	112	0	0	0	0	0	0	0	0	0	0	0	0	0
HML1_19q13.43	170	121	138	242	246	248	641	669	595	400	572	553	505	561	627	542	512	447	632	493	516	336	404	354	616	421	478	373	400	448	645	690	459	686	687	655	87	115	95	224	157	234	677	492	525	427	622	473	383
PABLB_2p13.1	170	185	135	118	161	154	188	216	152	103	130	252	48	45	48	64	35	51	103	87	83	59	107	84	98	69	67	67	85	61	57	38	21	44	43	51	121	95	82	223	135	127	311	146	209	165	256	151	58
MER101_18q21.1b	169	119	154	81	55	37	116	118	133	145	191	179	46	27	31	57	78	69	157	75	109	30	115	102	71	81	90	88	64	62	88	36	40	96	103	92	101	82	73	57	43	25	78	57	93	70	112	73	89
L1FLnI_7q21.2m	168	208	186	131	105	111	117	135	119	80	101	126	85	90	89	76	59	76	77	84	66	48	95	88	64	78	57	55	59	49	50	41	37	39	47	38	5	1	6	18	10	15	40	7	13	20	8	1	4
HERVH_4p16.1d	168	188	153	119	97	105	184	154	151	136	104	189	153	139	194	150	91	140	227	155	188	152	229	230	255	183	165	201	145	141	208	176	153	210	289	202	0	0	0	1	4	5	8	2	0	3	9	0	22
L1FLnI_5q14.1c	167	140	149	126	117	145	107	72	44	132	87	117	104	158	206	139	113	101	195	159	139	126	208	156	190	199	193	185	165	184	189	166	91	141	159	111	198	233	152	119	157	129	170	102	159	110	122	95	190
L1FLnI_9q33.2c	166	109	145	120	97	98	245	209	160	123	141	136	211	257	315	204	203	188	222	275	163	154	316	255	313	252	260	175	216	219	290	222	146	373	456	367	126	120	126	95	106	87	177	171	173	254	334	282	346
L1FLnI_6q16.3c	166	171	149	206	210	177	57	66	55	101	72	131	183	218	182	167	128	188	235	213	191	138	293	237	161	142	150	150	151	174	184	237	94	175	185	149	217	200	159	162	161	178	172	73	97	68	157	67	229
LTR19_6q25.3a	166	144	132	117	117	98	123	124	78	75	92	242	59	67	77	49	26	39	110	104	100	93	151	129	130	97	142	160	84	144	85	123	52	32	46	30	125	122	128	107	102	93	142	114	134	86	131	93	62
L1FLnI_18p11.32h	165	82	102	115	76	116	59	28	38	24	38	38	69	48	66	39	37	57	46	71	79	49	98	91	48	36	30	54	78	43	69	41	32	116	162	129	6	1	7	21	26	35	47	8	31	5	40	14	10
HERV9_Yq11.221d	165	163	145	127	134	127	81	103	120	126	76	183	145	144	134	124	99	123	137	162	127	162	217	200	228	134	169	189	157	180	180	136	102	168	160	157	0	0	0	0	0	0	0	0	0	0	0	0	0
HERVP71A_1q41	165	102	111	79	63	86	52	49	49	14	33	28	9	0	6	5	2	4	21	6	11	4	6	30	8	4	15	30	4	9	5	11	1	11	18	27	7	10	1	7	3	1	0	1	3	0	0	0	1
L1FLnI_14q12ya	165	88	133	208	235	227	410	393	354	444	500	486	305	321	343	290	249	257	351	369	260	277	364	322	289	231	384	242	243	300	313	348	201	232	288	245	100	99	71	137	123	134	203	157	165	148	259	158	168
L1FLnI_6p22.3r	164	155	169	149	170	233	106	120	84	60	75	86	73	46	72	81	54	55	131	102	111	77	145	170	84	77	89	97	48	102	99	82	65	175	212	143	0	3	6	10	21	26	34	9	27	25	32	4	32
HUERSP3B_Xp11.22	164	164	182	87	110	75	231	139	220	182	213	310	256	227	272	288	246	225	251	244	217	132	300	228	226	245	284	242	126	185	424	344	205	360	588	362	90	97	73	64	31	48	70	104	98	117	85	99	267
L1FLnI_6q16.3na	163	160	206	154	125	162	174	83	118	95	72	104	107	95	113	115	115	83	151	106	79	79	202	107	126	103	118	107	88	115	149	112	87	147	226	148	58	62	54	51	31	43	50	22	41	32	37	23	55
L1FLnI_8q21.11n	163	130	167	250	299	262	313	246	281	211	282	399	108	121	161	119	103	104	221	207	188	109	220	175	141	131	125	176	113	116	163	110	85	177	205	127	95	105	93	233	154	187	496	347	416	277	469	240	74
HERVIP10F_19q13.41a	163	142	150	103	132	146	274	263	245	181	187	272	278	231	308	152	109	181	373	376	312	322	495	386	445	431	459	426	269	303	419	327	199	185	231	171	60	90	72	57	48	77	132	126	143	141	210	163	174
HARLEQUIN_7p15.3	162	132	82	84	61	79	44	45	31	31	67	48	16	4	13	2	16	13	11	23	34	11	4	4	2	11	23	22	7	2	3	6	1	8	9	10	94	71	89	77	70	46	62	34	79	56	38	32	31
L1FLnI_3p24.3g	162	180	119	87	143	146	80	53	33	29	111	39	65	38	36	24	21	40	70	53	68	37	74	71	24	59	58	29	46	40	31	39	40	93	119	49	9	19	13	26	24	29	56	21	17	19	39	3	23
HERVS71_19q13.12a	162	133	186	117	122	106	150	166	181	159	179	184	217	279	282	129	139	141	192	246	246	177	249	239	206	211	207	247	181	187	165	255	186	124	151	94	9	12	20	13	1	22	52	17	8	31	22	31	52
L1FLnI_6q24.2j	161	105	199	187	140	111	72	90	65	31	70	61	71	76	111	60	69	91	77	118	112	85	144	119	127	99	105	101	100	92	90	134	71	134	157	182	23	31	13	38	48	42	58	31	17	25	62	10	24
L1FLnI_7q33i	161	107	142	138	138	175	81	42	72	41	41	60	95	94	91	46	61	43	115	120	64	53	106	128	75	51	83	33	48	65	49	60	34	86	89	74	39	30	57	105	41	126	218	113	85	79	124	46	128
PABLA_2p25.1	161	111	136	111	77	107	94	68	93	206	250	294	152	131	138	243	277	272	133	160	148	110	206	150	186	158	155	189	118	195	125	116	81	481	473	423	158	109	92	107	106	145	229	176	239	289	449	277	128
L1FLnI_Xq13.1ja	161	127	164	97	85	123	107	116	106	72	85	101	125	141	174	160	134	152	162	149	93	87	132	120	127	132	148	91	119	137	130	213	123	210	211	171	9	4	1	1	6	3	17	0	6	5	6	1	8
L1FLnI_Xq11.2aa	160	183	136	136	126	110	100	57	65	62	92	121	174	178	144	137	121	137	148	120	121	83	140	142	147	114	158	110	75	72	106	125	106	279	289	203	16	10	28	26	21	23	39	79	51	63	56	20	49
L1FLnI_Xq28wa	160	173	177	110	162	168	230	91	99	115	84	126	164	95	122	146	98	84	148	115	87	93	228	153	118	157	80	99	132	134	207	159	79	176	261	162	134	89	115	69	90	102	103	76	63	106	97	63	54
L1FLnI_4q12eb	159	85	99	119	181	180	239	185	233	238	244	213	118	122	144	143	92	113	139	169	181	110	207	189	101	151	155	164	134	153	147	164	105	184	188	135	24	24	22	65	44	57	126	104	175	98	56	49	67
L1FLnI_2p16.1x	158	132	133	110	153	157	228	140	109	85	158	231	141	129	131	189	81	101	151	158	105	187	350	340	199	285	216	216	123	163	185	159	84	288	281	223	83	67	80	55	90	66	177	181	168	243	400	175	219
L1FLnI_5q14.1h	157	132	111	112	133	92	133	70	56	101	121	101	128	182	206	206	136	135	156	148	122	96	139	182	166	121	96	104	85	111	204	135	100	241	182	141	176	142	138	49	74	120	128	64	58	131	134	113	225
L1FLnI_6q16.2d	156	83	151	161	191	144	251	180	180	117	172	211	173	157	202	158	133	153	177	149	141	126	205	156	141	163	120	161	91	162	178	149	128	256	313	138	79	37	100	100	134	170	170	167	205	115	228	104	159
L1FLnI_Xq13.2ia	155	115	111	85	90	71	96	84	77	107	132	176	45	66	74	62	78	76	128	164	165	64	184	169	102	126	115	97	64	100	69	87	31	76	121	130	2	8	3	29	22	47	33	23	22	20	53	15	54
ERVLB4_3p21.31a	155	143	163	128	131	135	226	278	275	309	288	399	143	160	166	207	174	189	296	259	234	145	255	235	247	202	241	198	190	209	158	171	136	291	342	301	13	12	19	35	31	12	78	42	70	58	53	51	13
L1FLnI_11p15.2m	155	80	123	77	111	98	142	74	102	111	139	228	154	193	272	199	154	142	308	345	278	224	410	303	323	315	326	322	240	294	290	334	212	198	316	283	0	0	7	5	0	15	34	6	14	0	17	1	2
L1FLnI_6p22.3a	154	121	107	114	183	165	101	89	108	243	153	217	273	384	292	225	188	205	483	353	432	308	457	421	378	268	315	347	315	342	308	287	186	329	356	385	120	128	139	147	111	181	201	108	120	172	326	131	273
HERVH_19p13.2d	154	133	146	103	88	122	156	157	92	101	200	201	112	82	98	85	67	68	71	103	111	68	78	98	107	121	48	124	50	80	82	92	79	134	196	138	85	83	84	98	84	93	165	98	111	106	94	58	63
L1FLnI_6p11.2g	153	71	101	98	60	69	51	13	24	20	49	42	0	3	11	12	3	3	1	1	2	9	14	4	17	4	8	9	2	4	0	0	0	8	2	4	35	42	36	72	30	75	77	25	86	28	69	15	31
L1FLnI_2p13.1a	153	107	138	107	113	92	180	125	113	101	115	134	44	52	33	40	44	44	68	64	83	86	187	126	93	131	134	115	73	78	97	54	54	61	104	48	53	50	91	79	77	89	177	41	122	93	139	78	70
L1ORF2_5q31.1	153	58	104	119	120	95	72	48	33	28	83	36	37	1	33	10	27	27	26	22	22	20	45	31	22	20	19	26	13	24	7	14	8	21	79	15	0	0	7	5	17	19	45	29	19	32	54	10	31
L1FLnI_5q31.3a	153	144	182	93	136	113	357	337	303	398	322	470	284	271	333	244	235	225	410	364	290	257	429	346	400	402	319	365	378	419	435	395	244	276	413	305	287	274	295	197	181	232	251	198	256	350	430	366	338
L1FLnI_Xq13.3q	153	130	93	77	67	72	93	66	49	61	30	30	10	10	9	16	13	20	22	11	25	16	36	23	17	28	38	19	17	14	34	27	11	24	36	30	72	60	27	19	52	30	67	26	39	33	120	28	20
L1FLnI_1p11.2d	152	106	106	84	89	71	67	30	67	64	62	70	15	5	14	8	10	7	16	13	22	20	21	16	15	7	33	9	4	25	15	8	2	11	6	5	128	115	122	163	208	176	241	133	154	156	166	113	86
L1FLnI_1q42.2b	152	98	133	175	203	175	187	166	238	240	335	382	279	413	530	355	289	292	383	338	300	274	414	272	376	289	340	319	322	379	408	467	287	347	421	317	125	95	99	121	102	86	174	162	162	175	334	248	275
HERVL40_20q11.22	152	109	136	88	55	89	124	94	76	47	92	100	46	86	52	64	33	63	69	97	81	42	87	35	57	42	63	60	60	32	57	51	17	105	105	110	18	2	11	11	29	17	27	8	8	13	6	26	7
L1FLnI_9q22.32c	151	117	236	112	106	138	260	267	227	225	216	292	312	325	312	296	231	283	307	327	314	314	414	322	343	254	307	358	305	320	316	355	173	405	572	515	28	23	28	70	23	51	80	50	53	29	94	32	76
L1FLnI_22q11.1j	150	204	179	88	95	116	211	150	181	187	178	436	165	113	208	142	78	129	199	195	165	135	224	207	201	204	155	143	118	107	107	98	68	157	165	81	0	8	20	6	22	6	25	14	9	13	41	24	51
LTR19_6q25.3b	150	181	145	108	86	120	63	124	71	100	41	103	56	33	53	33	36	20	53	59	42	80	105	94	146	118	95	127	106	110	61	93	45	26	22	22	113	69	74	111	86	57	89	53	89	55	103	61	30
HERVIP10F_3p21.31	149	138	140	119	65	60	102	145	114	113	103	190	142	114	80	66	94	95	140	165	120	57	115	97	148	90	122	87	108	94	132	115	52	116	115	95	222	172	189	175	142	126	273	221	253	175	251	223	184
L1FLnI_2q37.1e	149	122	159	65	117	93	134	79	115	112	129	144	102	67	107	41	25	41	149	125	143	83	171	110	158	178	170	108	91	120	68	93	102	57	75	64	140	118	147	112	130	110	190	214	193	214	301	162	149
L1FLnI_8q22.2p	148	123	55	167	93	147	100	72	60	49	98	58	93	66	128	52	22	38	80	64	41	51	97	76	95	64	100	69	40	59	73	87	47	48	101	38	109	97	119	173	106	137	238	94	102	120	194	54	125
L1FLnI_1q25.1k	148	92	148	122	106	153	122	92	83	27	85	58	85	147	136	153	80	79	120	124	110	91	190	152	160	123	102	107	96	98	115	118	118	248	266	161	188	194	123	124	118	140	158	121	95	59	105	64	159
HERVS71_12p13.31b	147	133	84	91	41	88	44	23	20	27	33	58	56	27	45	35	36	44	35	63	52	71	82	69	60	41	22	38	36	83	42	52	47	60	113	54	60	45	50	30	49	23	47	27	28	25	53	31	14
L1FLnI_1q41na	146	51	103	89	87	120	160	48	97	58	115	111	74	53	84	49	48	72	198	191	134	153	317	223	156	186	221	257	116	223	104	162	107	139	227	146	9	16	4	20	10	40	61	19	44	10	55	9	33
L1FLnI_10p12.31a	146	176	190	183	149	194	145	140	129	114	136	247	164	156	193	162	84	100	146	177	133	113	160	132	97	96	121	112	113	83	127	188	134	181	156	131	165	164	149	133	123	100	184	107	142	166	234	149	172
L1FLnI_14q22.1j	146	116	147	151	109	152	98	79	71	72	62	77	22	34	20	17	10	19	15	25	33	71	102	98	74	49	47	40	30	51	44	31	18	70	108	46	138	144	151	149	132	146	229	104	126	83	158	72	69
L1FLnI_7q31.1y	145	134	160	192	136	141	145	98	126	83	149	65	163	119	210	181	163	148	100	131	119	65	123	136	113	62	94	126	84	77	160	156	134	150	152	107	312	259	302	175	181	238	245	147	164	161	177	109	265
L1FLnI_5q12.1m	145	128	131	88	123	122	92	84	108	144	137	134	82	117	122	101	103	110	166	127	109	81	129	192	130	88	119	78	72	111	88	110	58	115	135	97	62	50	71	110	74	43	156	109	113	116	136	97	94
L1FLnI_8q22.1k	145	75	101	78	72	88	118	104	102	61	67	120	101	105	157	148	69	63	89	135	84	78	113	87	60	86	85	56	71	75	138	174	92	104	202	138	24	32	18	29	40	12	45	18	30	19	34	15	24
HERVIP10FH_15q25.1	145	144	174	82	108	131	107	121	140	105	95	163	60	83	68	104	82	101	80	68	63	46	86	91	85	40	50	52	30	53	90	87	64	112	154	111	77	38	112	119	68	85	249	196	164	138	259	190	102
L1FLnI_12p13.33a	144	174	239	120	170	144	593	380	419	430	537	622	363	311	384	370	332	279	365	340	348	234	472	359	352	376	370	436	338	358	432	472	289	328	344	314	198	210	156	199	204	180	358	242	383	348	415	265	317
L1FLnI_7p15.3g	143	136	164	153	151	119	277	190	228	227	169	212	341	293	270	305	247	194	216	318	219	234	346	285	296	235	317	227	181	261	321	290	192	323	383	319	154	183	182	174	132	157	182	140	160	192	309	158	204
L1FLnI_15q22.2c	140	128	98	91	105	93	121	141	77	93	140	113	114	108	141	130	70	123	91	87	117	75	130	91	83	121	93	117	81	84	132	99	80	210	238	152	2	12	16	23	32	31	76	24	35	27	40	25	24
HERV4_20q13.33b	140	126	191	159	121	183	150	130	162	78	100	102	161	169	189	162	107	185	125	107	93	125	229	234	142	144	153	161	112	135	239	177	87	244	224	185	0	0	0	0	0	0	0	0	0	0	0	0	0
L1FLnI_2p23.3a	139	126	71	111	56	87	100	49	93	100	135	123	79	56	94	106	91	74	86	67	76	62	105	92	65	42	68	88	56	58	74	70	46	118	168	91	52	51	28	151	118	169	354	278	253	194	375	181	113
MER61_Xp11.4	139	53	67	171	165	127	115	139	79	80	54	100	3	0	5	1	2	4	2	1	0	3	18	0	1	8	0	2	0	12	0	8	0	0	0	0	1	3	0	3	0	0	0	2	3	2	4	0	6
L1FLnI_12q14.1a	138	144	201	198	247	233	320	206	245	215	273	277	401	386	450	453	373	307	548	354	355	263	480	427	336	338	415	279	265	341	376	424	306	627	885	578	118	131	153	179	135	199	331	179	159	256	235	117	254
L1FLnI_15q26.3m	138	80	98	150	137	122	231	175	210	297	271	337	172	128	172	74	68	97	214	181	204	124	255	217	212	167	177	161	112	186	222	157	109	35	64	32	55	67	52	144	123	167	314	219	200	236	328	171	133
L1FLnI_15q23a	138	75	51	66	75	49	52	52	32	47	44	123	93	103	103	30	25	54	98	98	101	48	128	68	82	54	111	92	82	71	68	52	50	41	75	38	62	55	79	78	53	86	106	64	113	135	199	106	194
L1FLnI_9q31.1c	138	136	99	97	97	101	140	97	110	118	135	104	147	128	189	143	114	106	98	174	116	72	161	111	149	79	132	91	121	80	119	170	94	124	141	156	52	75	71	61	70	115	115	106	113	82	138	99	83
L1FLnI_7p14.1k	138	67	109	180	169	196	187	283	178	84	122	132	1	25	10	18	2	20	12	13	8	16	32	61	8	1	16	18	5	14	6	10	5	20	22	10	95	89	139	217	157	136	206	133	128	98	221	67	48
L1FLnI_2q37.1i	137	108	93	547	611	565	406	390	301	83	109	113	9	15	25	12	5	1	58	61	59	18	74	51	30	31	24	24	8	24	21	18	3	14	17	16	61	60	77	268	305	245	195	122	218	42	111	56	18
HERVH_6q22.1c	137	90	144	102	100	63	91	113	96	99	65	88	91	88	95	60	59	74	135	122	104	101	98	166	121	109	136	158	111	128	135	143	116	116	93	104	79	65	68	51	36	71	66	35	59	74	80	101	101
ERVLE_13q12.11	136	99	76	129	115	110	104	68	73	58	72	66	82	122	127	89	72	41	134	150	93	111	111	131	116	136	124	131	97	159	138	135	86	134	163	106	0	2	0	1	0	0	1	9	5	0	9	5	1
L1FLnI_19q13.2d	136	116	173	168	181	204	527	582	472	381	441	605	546	470	528	443	465	436	323	364	296	257	377	340	545	382	542	360	337	448	581	399	323	493	718	511	81	120	99	181	190	207	623	446	521	582	728	507	424
L1FLnI_4q31.21na	135	57	26	50	61	43	73	22	24	17	25	26	2	0	12	5	10	10	13	15	3	7	6	0	4	9	7	4	0	2	0	5	6	9	7	2	7	13	7	17	27	37	36	23	50	26	33	28	17
L1FLnI_2q33.1r	135	106	183	145	101	155	278	233	200	264	392	312	299	359	366	347	304	202	257	229	206	165	374	249	257	219	197	225	195	207	267	322	158	332	444	260	140	88	133	89	45	88	159	116	96	143	204	68	264
L1FLnI_3q13.33w	134	124	104	111	126	134	274	236	199	190	225	321	159	164	215	248	215	183	209	210	171	172	264	198	222	232	143	210	166	201	302	234	144	353	358	280	75	89	105	93	94	65	134	109	77	157	156	185	159
L1FLnI_9q21.11i	134	125	96	101	137	59	61	75	133	49	164	167	122	58	63	182	35	26	148	163	39	112	62	70	83	88	150	45	201	42	79	80	124	45	57	74	151	128	86	176	114	173	297	144	424	335	285	246	92
HERVH_11q23.3a	134	90	118	69	43	74	106	95	66	84	88	182	33	68	45	59	41	26	44	55	63	52	61	57	57	62	81	78	44	58	57	42	44	49	55	73	0	0	2	1	1	5	7	0	2	1	0	0	0
L1FLnI_17p12b	133	78	109	128	126	142	157	64	90	72	123	124	17	15	19	6	11	13	33	51	26	15	41	31	14	12	15	26	11	22	17	35	2	23	12	9	33	0	21	22	29	28	66	52	27	32	27	17	4
L1FLnI_13q14.11k	132	85	40	131	137	150	41	25	41	17	66	14	8	2	6	8	8	3	4	3	1	6	12	15	4	4	1	0	0	1	5	1	2	8	10	4	338	277	302	219	191	241	115	93	121	61	154	44	14
L1FLnI_10p12.2b	130	72	85	92	99	107	72	31	48	22	101	43	1	7	24	14	6	8	31	11	24	19	8	39	18	27	13	22	25	16	12	11	4	8	6	3	5	17	22	21	32	54	63	27	24	46	47	3	36
L1FLnI_4p15.32f	130	125	121	103	111	106	133	86	72	65	97	93	28	70	50	83	52	50	144	59	82	55	121	102	113	66	90	83	41	110	70	88	50	220	373	241	1581	1431	1493	1197	1164	1120	1607	966	1123	1009	1664	1102	1389
L1FLnI_4q27u	129	118	136	93	87	108	120	117	116	132	223	163	114	121	111	78	70	100	118	91	110	51	141	140	128	93	112	62	100	91	145	110	62	169	206	192	94	95	91	56	103	50	88	31	26	43	58	38	72
HERVFH21_Xq11.2a	128	119	96	96	84	102	106	86	25	89	96	82	56	68	56	91	95	77	43	64	79	82	51	80	74	64	62	82	41	38	108	116	58	215	288	222	31	16	29	27	47	37	30	15	15	19	24	20	37
L1FLnI_13q14.2o	127	104	123	197	157	179	377	179	250	222	308	266	87	119	115	55	117	53	173	122	132	141	182	245	175	147	191	154	119	138	138	116	52	262	295	160	30	20	30	6	29	46	33	41	47	40	79	40	42
L1FLnI_14q23.3q	127	105	127	208	165	193	68	87	74	59	49	40	280	264	389	269	244	230	353	323	295	217	430	329	306	273	329	258	225	251	356	410	194	312	305	297	1	0	0	1	4	5	0	2	6	10	17	7	3
L1FLnI_10q22.3h	127	80	145	144	75	93	252	294	252	268	234	399	328	403	439	238	276	186	326	384	375	220	419	348	324	274	327	261	282	277	373	386	243	215	234	271	63	68	52	52	93	82	212	138	158	179	264	138	254
HERVH_1p31.1a	125	107	130	111	123	116	85	74	101	85	83	115	48	67	99	45	84	73	57	72	70	51	65	60	59	41	58	61	79	49	91	50	23	110	191	118	118	154	106	172	131	158	166	160	138	137	231	127	130
HERVH_19q13.41a	125	124	95	163	184	184	211	196	144	93	94	197	82	58	105	104	79	87	67	107	82	63	98	113	139	114	113	110	88	92	101	106	69	171	153	151	64	63	78	109	146	148	117	114	123	82	171	119	115
L1FLnI_8q21.13ia	125	110	107	204	122	124	145	110	114	35	132	105	12	6	10	11	6	17	21	11	15	17	37	28	26	32	28	22	26	20	19	10	15	11	25	7	56	61	55	88	68	81	112	43	80	56	89	41	30
L1FLnI_4q13.2o	124	190	167	98	127	124	265	226	185	169	224	247	203	204	280	218	158	148	295	202	256	154	331	365	278	245	309	216	173	192	250	346	171	307	348	280	100	76	124	55	67	74	141	119	95	105	201	78	156
L1FLnI_2p14w	124	88	131	226	206	235	218	188	203	249	283	239	181	247	238	183	149	134	183	208	167	155	322	295	164	196	275	178	205	220	202	213	119	211	266	147	128	146	125	127	126	147	221	96	170	121	216	154	172
L1FLnI_15q11.1f	123	141	71	108	95	145	133	115	147	45	134	108	126	106	141	130	93	112	72	101	120	82	156	153	113	89	145	56	71	58	115	146	118	118	177	111	50	16	37	18	27	38	64	27	46	34	71	29	37
MER61_8p11.21	123	131	133	150	142	98	89	89	58	121	134	104	23	20	44	13	23	41	71	30	38	45	79	54	28	29	58	65	42	38	52	64	27	18	41	23	62	66	58	85	91	101	131	70	109	49	92	51	38
HERVH48_21q22.3	123	157	125	101	73	127	70	94	83	95	94	178	79	107	100	68	63	105	79	126	92	106	99	112	99	99	138	83	91	79	122	140	83	111	203	209	26	51	26	12	59	45	48	21	66	31	58	11	34
HERVW_2p16.2	123	120	142	138	125	191	171	190	105	162	233	331	95	97	112	73	70	78	71	63	46	51	72	67	62	42	61	75	51	78	65	51	50	83	61	49	348	231	321	257	277	186	506	361	409	675	1068	818	137
L1FLnI_2p13.1f	122	97	65	160	177	119	228	187	201	74	103	155	11	9	23	5	9	13	21	30	19	24	27	14	23	36	13	34	2	24	11	22	27	1	14	4	47	46	46	212	216	114	274	213	247	160	213	159	33
HERV3_3q21.3	122	110	75	78	53	98	50	62	56	56	63	65	78	77	91	55	36	62	55	55	60	27	86	66	46	55	46	54	21	39	60	21	53	45	35	59	43	48	55	71	37	57	63	54	76	62	102	66	39
L1FLnI_Yq11.221v	122	127	188	81	78	159	90	44	75	56	95	138	42	64	58	68	69	55	78	117	79	74	108	69	101	83	65	115	93	95	102	54	38	65	125	67	0	0	0	3	0	8	0	0	0	0	1	0	0
L1FLnI_7q21.2j	121	74	84	59	65	93	91	66	81	86	94	140	80	66	80	20	24	34	89	85	70	53	109	98	72	110	93	63	62	60	80	66	34	33	34	27	38	78	75	65	66	94	129	92	96	84	116	38	49
L1FLnI_3p14.3p	120	85	106	125	109	136	118	70	59	53	107	119	51	26	49	17	20	20	38	40	32	15	65	45	23	26	26	25	16	33	26	51	14	26	26	19	32	26	18	85	70	66	110	108	88	46	109	51	38
L1FLnI_5q33.2g	120	135	109	94	87	90	102	30	50	51	92	86	22	13	43	40	29	23	54	60	75	34	101	79	54	53	86	49	42	45	50	47	30	35	69	36	4	3	33	107	53	98	194	46	88	46	169	37	83
HERVW_19p12b	120	82	64	106	72	73	74	49	71	35	51	85	30	13	61	50	52	41	56	84	30	52	59	64	81	60	101	71	73	70	46	69	43	163	186	182	0	1	12	19	2	28	53	5	21	11	21	1	23
L1FLnI_1p11.2g	118	116	142	82	87	80	88	65	81	75	32	44	74	54	76	58	55	47	118	125	152	105	180	185	151	170	160	132	116	145	66	88	73	133	125	66	68	86	110	66	63	53	107	66	61	92	79	69	104
HERVIP10FH_8q24.3	118	76	135	191	109	139	133	122	134	103	86	186	80	81	77	77	82	97	89	88	111	52	123	101	86	66	106	61	61	89	96	129	55	64	73	53	32	43	14	53	35	48	50	61	57	53	40	47	35
PRIMA41_22q11.23	118	104	95	42	76	87	115	100	80	85	119	126	53	65	40	33	29	48	52	58	53	15	66	47	65	25	35	48	19	49	50	39	21	24	53	31	20	29	25	49	27	35	80	85	80	28	88	70	48
L1FLnI_2p23.3d	117	90	92	109	116	79	56	72	81	46	61	49	44	12	18	21	18	6	8	31	22	24	32	48	29	32	44	16	20	17	12	13	12	25	29	16	38	51	39	104	47	64	78	33	90	37	83	17	52
HERVH_19q13.41b	117	107	76	138	118	109	164	163	111	92	81	108	59	66	47	69	64	64	76	92	82	54	106	54	71	60	71	68	49	58	71	61	50	85	103	101	34	45	21	106	43	59	59	75	71	61	109	64	34
HERVL74_2q11.2	117	84	90	75	55	67	77	65	35	62	40	94	101	68	79	65	113	105	132	149	93	112	167	109	124	131	121	111	81	106	121	127	87	94	151	98	0	0	0	4	0	0	2	2	0	1	5	0	2
MER41_4p16.1b	117	128	102	80	84	101	69	94	80	96	122	222	101	96	73	37	34	29	137	184	112	86	134	98	106	80	97	123	85	119	44	47	32	72	49	44	77	62	66	145	106	109	183	147	142	262	339	305	61
HERVL_18p11.21b	116	159	135	212	326	349	459	449	402	364	275	430	570	708	772	557	476	651	328	395	444	284	372	337	348	312	367	279	247	309	660	578	380	732	888	807	1	0	13	9	11	39	37	14	7	16	26	5	26
HERVK11_1p13.3	116	111	138	116	148	133	132	188	143	173	221	274	85	124	192	104	96	140	144	135	142	79	106	98	116	107	96	82	75	99	95	116	61	141	186	137	0	0	0	0	0	1	4	0	0	0	1	0	2
HML6_5q13.2e	116	90	105	105	68	50	158	85	106	174	128	196	97	75	103	50	61	65	93	32	85	33	85	69	74	84	86	63	67	49	84	75	57	32	33	19	81	44	107	41	46	50	143	145	135	87	176	114	80
L1FLnI_6q13f	116	82	87	68	88	90	120	78	101	87	130	173	97	111	198	175	111	80	234	147	135	111	127	197	131	123	206	145	132	163	158	201	94	191	258	196	128	98	135	122	58	135	172	55	98	75	96	70	177
HERV4_5q33.1	115	126	104	65	49	57	124	63	72	99	108	156	81	83	90	51	75	90	65	113	111	41	56	87	110	115	143	92	61	79	131	74	68	163	251	162	12	11	16	37	22	38	79	33	44	19	70	11	29
HERVFH21_1p34.3	115	78	77	57	55	72	15	12	21	9	21	9	3	6	4	0	1	7	6	17	5	5	0	2	0	1	3	1	4	9	1	3	1	12	9	8	39	48	39	24	77	93	32	12	31	30	30	9	23
HERVIP10FH_14q23.1	115	40	80	60	68	61	41	31	29	42	50	78	17	15	34	13	11	15	13	39	18	8	48	7	29	21	23	38	10	41	0	5	11	19	7	8	0	3	14	23	20	26	51	43	26	12	22	19	8
L1FLnI_2q35h	114	111	113	82	73	80	66	94	78	79	40	81	61	54	77	60	27	60	55	63	69	86	121	124	56	81	91	90	90	76	86	67	68	44	93	39	37	41	40	32	23	23	10	29	4	29	73	15	38
L1FLnI_8q24.21n	114	99	119	153	158	100	53	78	92	38	41	65	21	9	42	9	3	15	70	50	32	36	91	91	43	79	58	34	40	33	45	57	40	51	87	46	0	0	3	0	0	5	2	3	1	11	11	6	2
L1FLnI_1q25.1h	114	93	77	127	207	143	264	234	283	298	316	348	147	194	208	212	163	132	256	233	168	177	305	253	282	229	240	236	226	241	277	232	127	244	314	195	95	67	154	192	124	224	335	245	343	268	444	224	231
L1FLnI_18p11.22g	114	59	102	114	52	87	261	204	215	125	187	172	118	91	110	134	114	51	183	102	108	114	207	198	178	114	167	150	106	101	134	137	78	240	266	140	124	105	134	92	73	47	141	153	165	155	202	66	172
L1FLnI_10q23.33c	113	86	91	87	84	86	138	119	86	68	77	101	67	86	99	50	69	50	83	101	79	53	97	63	73	89	81	44	44	41	116	90	42	35	69	69	9	5	16	32	28	39	43	16	40	20	26	5	30
L1FLnI_3p25.1i	112	109	121	72	75	64	244	266	326	343	226	414	154	164	226	128	80	144	169	151	123	112	175	187	137	162	148	153	92	134	156	147	99	155	90	89	29	35	11	197	106	105	460	330	451	293	500	338	115
HERVL18_6q22.31b	112	133	161	113	146	123	203	210	171	192	165	347	153	123	150	74	48	69	109	201	155	59	110	78	134	126	118	103	65	135	102	78	69	62	44	47	24	22	2	32	18	5	33	29	21	26	36	32	23
L1FLnI_9q21.12b	112	56	109	87	76	86	92	40	61	42	46	82	79	57	76	38	57	62	111	103	63	66	98	79	84	85	89	69	50	89	99	92	60	67	86	90	0	0	0	25	8	10	3	5	23	9	10	2	17
L1FLnI_Yq11.221h	111	87	112	102	61	91	101	84	74	71	82	129	62	70	100	51	57	51	102	114	60	64	102	171	44	87	84	82	54	61	59	116	48	108	206	68	0	0	0	0	0	0	0	0	0	0	0	0	0
L1FLnI_4q28.1a	111	109	124	141	145	147	100	84	109	114	120	153	166	150	210	67	97	77	176	202	183	171	212	247	200	175	198	153	122	174	184	184	122	127	212	99	56	42	77	55	90	54	72	55	51	74	77	34	74
L1FLnI_6p25.3e	111	69	71	60	97	89	127	50	44	39	136	83	63	44	71	89	54	61	79	53	68	53	66	86	61	51	71	79	68	50	64	54	50	106	186	88	47	40	36	137	134	177	183	139	179	168	217	107	123
L1FLnI_15q15.1	111	52	63	87	92	79	74	64	60	55	85	92	13	30	51	13	41	9	44	67	37	22	83	56	49	41	44	48	43	35	37	17	20	47	52	21	22	18	37	98	77	145	137	88	155	101	97	46	85
L1FLnI_4p15.2y	111	104	93	69	62	76	85	55	67	34	33	57	7	12	5	18	7	19	45	19	45	53	65	56	65	48	53	58	48	52	26	20	9	49	48	47	23	34	32	37	31	57	71	37	50	33	51	29	29
L1FLnI_13q22.1a	111	63	131	172	148	136	171	86	102	110	143	117	134	107	156	120	106	134	117	121	78	143	171	113	158	116	103	142	86	114	159	137	99	214	203	83	159	199	204	145	173	241	358	209	299	245	454	201	297
MER4_Xq21.1a	111	70	64	63	59	71	66	24	14	8	19	30	24	56	34	46	17	24	87	47	59	55	87	71	43	42	75	36	29	28	23	44	18	69	86	40	1	0	0	27	7	2	12	5	14	6	1	3	9
L1FLnI_2q31.1f	110	37	37	70	84	55	43	5	18	3	31	12	1	5	4	3	1	2	3	0	6	0	5	9	3	2	4	5	0	0	0	0	5	8	2	2	23	29	28	77	30	65	112	24	70	27	40	8	25
L1FLnI_19p12e	110	97	91	123	68	101	57	42	52	61	75	60	70	119	134	62	65	78	133	100	88	48	149	99	83	106	91	117	71	84	80	104	75	69	73	69	192	241	272	205	166	105	528	344	295	311	445	240	409
HERVH_17q25.3	110	81	50	249	163	142	79	206	155	40	24	59	6	3	9	0	4	3	9	18	7	13	8	15	16	11	15	13	5	19	6	14	19	10	6	2	3	3	2	16	31	8	11	8	6	2	7	3	0
ERV316A3_1p32.3b	110	122	86	47	87	73	225	183	221	297	223	387	252	273	318	274	279	189	333	323	291	175	204	268	227	175	204	235	129	214	269	236	182	388	464	376	17	11	25	60	49	44	148	140	163	87	183	89	40
HERVL74_10p11.22	110	109	59	74	67	66	82	81	45	67	76	121	28	5	25	5	2	11	54	50	39	22	36	44	42	40	44	58	26	41	6	12	11	4	12	3	12	14	15	14	33	48	47	29	33	36	14	42	7
L1FLnI_12q23.3v	109	73	73	217	224	167	428	324	345	246	193	376	57	56	75	17	6	23	84	89	73	38	117	80	92	66	81	114	69	62	69	83	44	22	39	12	31	62	29	95	135	94	161	133	165	121	186	87	55
L1FLnI_5p12l	108	120	58	65	69	80	79	54	49	55	77	80	5	26	11	21	17	29	16	46	24	14	13	43	41	33	28	33	27	17	5	24	14	21	7	18	81	23	40	46	56	37	78	58	70	56	109	57	27
L1FLnI_3q13.2m	108	115	124	102	106	114	115	119	83	78	92	120	71	99	147	120	106	110	153	134	104	121	236	141	121	152	139	106	107	119	215	163	153	255	221	219	20	22	49	38	25	13	12	33	24	21	35	22	22
L1FLnI_15q14b	108	58	86	77	78	74	161	128	135	196	152	195	199	194	216	203	144	174	207	188	165	105	209	245	175	153	142	138	131	136	241	258	203	257	339	207	78	108	121	60	79	75	67	41	37	67	68	76	170
L1FLnI_11q12.3a	108	54	56	233	138	218	210	215	191	165	266	276	45	53	78	103	110	76	111	77	102	34	109	105	81	102	69	75	46	67	64	75	55	106	67	118	73	38	69	79	132	71	160	125	160	112	147	140	88
L1FLnI_1q23.1n	107	115	136	141	98	129	211	90	162	104	134	114	187	175	227	184	134	136	145	191	120	86	111	135	157	157	153	141	134	77	132	233	148	131	124	74	6	9	5	18	9	39	35	29	23	12	33	9	16
L1FLnI_15q21.2m	107	70	158	139	130	114	158	96	89	88	115	166	106	143	151	107	82	109	190	106	120	86	157	212	136	137	111	100	66	94	153	185	57	92	78	107	205	226	215	207	201	223	478	252	263	229	376	167	234
L1FLnI_9q31.1d	107	121	111	95	87	114	130	37	115	94	121	114	212	213	206	191	131	169	164	127	135	83	196	164	123	54	119	110	123	107	186	192	121	135	155	186	74	87	100	65	58	94	78	88	131	96	99	61	134
L1FLnI_14q32.2f	107	85	105	131	82	110	186	134	157	116	170	185	80	61	80	93	83	82	129	108	129	90	136	115	154	99	114	111	93	78	62	54	32	64	115	99	24	13	49	68	54	74	137	123	175	75	127	88	34
L1FLnI_14q24.2c	106	77	120	110	95	127	106	104	125	134	72	131	128	153	114	112	79	115	83	92	106	116	213	152	135	110	125	119	96	134	117	157	113	192	253	215	39	30	62	48	78	36	75	56	80	89	133	58	53
L1FLnI_3q13.13c	106	84	96	68	83	46	65	38	80	46	87	82	124	99	112	140	89	81	85	32	22	54	72	51	94	35	49	28	32	54	101	124	76	183	162	155	80	42	49	54	52	59	60	40	44	40	102	57	71
HERVL_12q13.3	105	100	110	116	98	114	143	173	117	79	92	180	25	19	19	2	1	7	25	38	24	10	19	28	31	22	30	23	23	48	10	12	5	2	7	3	88	69	119	75	70	71	208	171	202	126	240	143	57
L1FLnI_13q34c	105	70	61	121	88	156	44	29	33	34	29	30	7	6	26	19	4	9	8	16	7	14	51	22	33	19	24	25	8	21	20	14	11	14	15	11	169	143	164	154	82	128	84	42	53	68	72	32	31
L1FLnI_2q14.1fa	105	61	80	44	94	49	46	10	30	39	55	62	26	20	55	23	3	6	46	21	29	5	33	50	29	41	29	30	48	28	13	26	15	10	5	2	60	16	23	86	62	58	82	54	69	39	57	25	57
L1FLnI_7q21.13p	104	103	120	97	102	116	210	205	159	184	142	226	199	131	209	253	195	197	169	171	159	157	314	298	223	218	234	161	117	132	223	240	105	220	283	178	16	15	24	138	119	84	253	170	192	311	423	327	241
L1FLnI_4p15.2x	104	119	103	73	130	109	57	46	75	83	88	35	117	83	118	119	69	110	130	138	132	68	196	115	119	99	63	115	140	86	143	127	109	281	250	203	50	45	81	66	30	43	81	20	40	59	43	13	51
ERVLE_8q11.23b	104	60	99	58	14	46	82	28	41	50	56	42	23	5	6	38	11	18	36	27	25	36	74	52	25	8	35	22	4	12	20	17	20	30	11	32	7	12	18	10	6	7	17	17	8	20	29	11	11
L1FLnI_16q23.3a	103	64	77	77	34	59	60	86	54	55	61	42	39	86	63	45	41	35	68	97	90	37	95	75	89	69	62	81	52	68	79	78	42	16	33	35	27	50	46	89	81	48	117	53	61	56	64	68	24
PABLB_7q11.21	102	89	108	78	61	121	94	106	92	76	78	103	206	220	288	213	180	211	193	246	219	198	188	275	210	183	201	210	154	195	277	241	169	274	361	371	43	44	37	36	36	20	27	28	52	96	87	109	106
L1FLnI_11p15.3c	102	79	88	104	94	101	206	237	197	291	278	441	278	273	348	317	232	238	289	268	263	255	364	285	368	239	249	254	255	257	321	278	188	294	393	334	79	111	80	59	35	35	153	100	90	172	218	124	234
L1FLnI_18p11.21k	101	100	109	108	80	89	255	188	192	203	191	281	240	228	330	215	217	211	223	236	195	148	303	307	229	214	300	230	150	235	334	336	159	292	330	314	83	62	87	75	49	93	201	128	209	160	286	133	129
L1FLnI_12q13.3c	101	57	67	44	31	61	81	39	48	28	58	37	28	7	34	48	34	47	17	56	35	23	38	31	43	30	23	11	11	33	48	18	38	64	120	29	13	10	53	50	30	26	125	50	38	32	49	20	24
L1FLnI_Xq11.2ga	101	67	49	97	62	46	93	66	59	39	61	71	23	30	29	50	52	55	73	39	42	37	46	59	78	67	45	51	35	48	70	49	42	94	86	48	14	23	26	45	28	50	44	25	55	25	40	20	19
L1FLnI_22q12.1c	101	77	90	95	86	116	68	67	46	34	18	33	80	97	107	95	94	46	92	125	105	121	123	103	127	116	116	104	109	141	121	155	80	74	101	93	8	2	15	20	24	38	27	16	22	14	24	7	20
HERVIP10FH_17q21.32	100	85	83	173	147	129	129	76	94	156	189	177	138	121	144	170	112	110	81	96	84	94	106	114	100	47	85	89	33	88	71	122	50	89	137	119	41	20	49	104	84	123	206	113	100	108	193	111	155
HML2_11q12.3b	99	76	89	148	112	128	116	143	136	95	112	124	27	55	51	29	30	63	86	85	59	48	88	45	66	50	62	74	69	60	65	72	17	41	51	56	2	0	6	10	6	3	8	5	12	10	15	3	3
L1FLnI_1p12s	99	88	91	59	53	82	78	106	79	70	33	135	26	44	34	34	27	28	100	129	68	85	101	75	101	90	120	132	61	108	44	62	26	39	33	22	34	35	26	44	30	35	51	61	55	31	36	61	31
L1FLnI_6q27u	99	97	92	114	142	136	129	130	126	204	186	363	193	202	159	147	153	157	181	205	184	135	177	165	137	153	85	133	123	143	224	271	137	164	157	214	47	57	60	62	46	38	113	83	148	177	173	153	175
L1FLnI_4q24sa	99	51	75	65	73	84	100	66	127	120	113	135	123	103	156	113	78	104	74	84	81	76	149	120	62	66	86	81	86	70	106	114	78	150	188	97	50	82	54	39	31	55	76	91	94	168	151	126	132
HML6_7p13	99	66	116	67	58	35	30	53	40	44	53	79	26	24	12	16	12	6	45	59	75	26	46	27	28	37	49	30	39	28	32	29	23	9	25	21	0	0	0	0	0	0	0	0	0	5	0	0	0
L1FLnI_7p14.3d	98	66	87	60	59	79	100	105	81	66	91	103	126	106	156	89	69	143	95	86	57	46	88	82	76	94	90	56	40	70	97	95	69	112	136	105	17	28	20	35	30	51	81	92	88	55	77	64	70
ERVLE_1p13.2a	98	130	140	146	151	171	273	248	240	168	167	300	101	70	106	63	31	84	97	69	71	70	157	95	90	101	92	107	60	92	54	60	41	29	40	74	81	92	67	108	86	88	218	166	184	172	390	199	124
L1FLnI_2p21b	97	90	119	83	68	83	76	78	56	70	62	94	165	116	208	129	87	133	146	177	129	108	181	194	134	119	125	119	91	121	157	141	132	111	101	146	148	150	106	95	102	94	79	51	81	84	173	69	166
L1FLnI_9q21.33i	97	37	36	57	61	35	34	27	35	11	57	36	17	20	21	15	11	11	19	10	14	13	46	17	11	35	14	30	12	26	10	22	5	19	12	12	52	55	60	50	62	58	67	41	49	63	63	45	29
L1FLnI_8q11.23n	96	82	69	105	133	110	178	131	127	70	80	118	36	57	37	28	11	15	77	103	56	80	140	150	109	102	108	65	97	55	46	48	20	30	36	13	24	35	33	67	30	48	86	76	68	69	112	58	33
L1FLnI_15q11.1e	96	57	109	84	113	93	156	73	84	98	110	209	128	63	134	55	39	44	149	97	74	77	109	86	125	169	128	100	49	71	68	57	47	57	75	48	0	8	25	38	36	33	68	17	24	24	54	11	26
L1FLnI_19q12p	95	51	66	34	59	67	65	27	19	33	60	43	40	40	27	23	34	31	101	45	62	49	74	94	79	48	58	49	46	43	23	36	31	67	33	27	22	12	28	53	16	60	94	45	81	105	91	33	75
L1FLnI_4p15.32e	95	150	142	98	77	100	86	51	65	56	76	79	44	55	79	100	64	59	70	66	73	37	41	58	61	75	68	60	80	69	114	84	45	323	305	270	909	1114	831	1080	760	734	1086	984	1150	901	1365	846	1549
L1FLnI_4q21.21u	95	86	118	85	59	85	49	48	46	29	38	58	23	63	24	74	29	25	89	63	77	54	52	84	72	71	68	62	41	69	49	65	34	61	91	84	4	6	21	31	1	28	24	18	25	40	12	7	12
L1FLnI_11q14.2z	94	62	58	60	77	90	50	18	36	30	33	61	18	6	7	4	5	4	19	25	23	16	47	27	26	28	36	18	27	34	4	14	15	7	13	1	34	12	36	86	26	57	80	37	31	48	68	23	11
HERVH_7p14.3e	94	134	102	50	39	43	17	16	21	34	21	52	25	31	30	14	44	18	35	42	52	23	29	25	34	26	41	48	43	41	19	25	12	19	60	39	0	0	0	0	0	0	2	0	0	1	0	0	1
ERVLB4_21q21.3e	94	101	124	74	78	118	183	131	196	206	191	304	397	432	468	380	360	325	442	343	340	211	273	309	345	258	306	264	269	284	381	461	274	582	540	501	53	20	43	35	34	18	154	93	83	214	221	194	210
HERVFRD_20q11.23b	94	82	83	58	57	46	100	132	91	106	102	159	50	56	46	17	10	24	29	85	69	28	58	63	66	54	68	46	38	55	45	22	27	39	55	20	64	42	41	54	67	101	127	121	142	64	108	79	60
L1FLnI_Xq22.3x	94	90	171	150	105	148	152	65	91	71	131	103	75	78	92	100	79	51	134	95	68	53	95	103	82	77	92	83	92	102	75	166	76	173	140	135	163	167	189	68	151	143	199	146	114	99	121	81	88
L1FLnI_16q12.2d	93	61	84	48	38	89	52	28	43	25	78	34	22	31	30	31	21	14	48	37	59	41	66	68	38	69	27	46	37	23	25	60	29	20	40	25	21	16	35	49	17	29	35	35	28	30	38	26	24
L1FLnI_3p14.3l	93	73	123	87	108	97	257	170	241	275	291	385	233	199	244	240	153	178	302	240	225	145	263	334	383	234	215	199	159	230	269	192	184	303	316	306	39	62	60	60	47	38	134	116	100	217	210	115	173
L1FLnI_19q13.11f	93	110	104	73	78	109	70	68	39	68	74	79	57	78	81	96	52	62	143	141	119	112	169	132	147	103	120	161	138	148	153	105	120	213	275	198	0	2	0	15	8	3	20	5	3	14	19	8	24
L1FLnI_3p22.1b	93	70	84	106	78	80	58	63	55	35	58	44	69	74	101	141	137	114	141	140	98	92	105	121	135	90	82	101	75	142	127	195	105	210	267	172	8	8	29	28	6	9	34	18	19	24	17	10	4
L1FLnI_5q15n	93	88	123	101	116	135	254	161	109	199	227	172	122	82	155	182	185	131	175	144	150	114	216	191	118	120	172	153	140	116	189	177	105	295	313	219	102	54	78	78	57	84	162	60	65	99	98	71	109
L1FLnI_8q24.21i	93	38	46	56	47	25	48	21	25	27	33	18	9	19	11	7	19	16	33	31	22	46	50	51	34	23	28	18	50	20	11	19	17	64	34	42	0	0	7	21	22	34	35	12	13	26	14	2	4
L1FLnI_4q28.2i	93	50	64	8	37	54	20	28	21	10	22	40	25	17	6	18	11	19	27	9	12	25	25	27	5	13	40	14	27	12	19	13	12	34	44	17	36	56	98	79	69	45	51	76	43	119	183	76	71
HERVH_12q22	93	61	84	59	26	47	31	15	17	28	19	36	21	36	46	30	55	39	23	31	43	15	35	53	17	10	16	47	26	37	68	34	30	156	205	179	0	0	1	0	0	3	7	0	0	1	4	1	2
L1FLnI_13q14.2u	93	112	125	81	81	62	116	136	85	90	129	138	98	89	57	96	47	54	106	96	85	100	129	93	128	90	79	86	84	85	93	85	69	86	83	88	87	101	104	107	122	107	153	113	141	127	279	135	127
HUERSP1_11q24.1	93	38	24	92	25	68	23	29	4	11	18	37	5	1	7	0	1	1	12	1	9	2	0	11	5	4	4	9	14	4	0	11	6	0	0	1	7	3	1	11	0	10	8	0	2	3	0	0	1
L1FLnI_12p11.23a	92	33	42	85	128	101	42	33	59	9	8	21	0	1	8	0	0	1	1	5	0	3	5	4	2	0	0	10	2	3	0	5	4	0	5	5	3	4	28	42	16	13	67	20	22	13	11	14	7
L1FLnI_22q11.1c	92	208	174	268	283	305	64	196	279	368	96	430	267	75	147	324	198	237	73	41	341	215	56	103	106	226	47	134	45	43	73	75	181	72	279	78	14	4	19	16	22	145	29	51	10	71	116	50	41
HERVH_19q13.32e	92	65	47	23	30	40	10	17	18	5	7	11	6	8	6	8	9	3	3	6	4	5	5	5	8	5	7	0	1	5	3	2	0	5	5	2	11	19	20	11	9	6	16	11	30	9	11	12	0
HERVK11_15q15.1	92	100	74	100	144	145	250	162	172	152	114	176	189	147	232	265	229	195	125	119	127	102	145	110	118	106	133	113	101	103	231	202	124	468	512	395	221	175	187	380	412	233	494	468	558	446	664	421	351
L1FLnI_20p11.21q	92	76	64	51	73	62	33	57	48	65	42	35	80	52	54	42	62	43	41	48	46	42	68	56	50	54	94	39	56	60	81	103	64	175	203	210	3	0	0	0	2	4	2	6	1	7	10	8	0
L1FLnI_10q11.22a	91	76	89	35	66	51	166	177	141	92	50	114	107	123	184	73	58	45	78	118	94	191	246	140	329	285	239	194	132	174	176	154	109	56	69	55	46	62	50	58	41	54	104	67	56	43	110	45	146
L1FLnI_3q13.2l	91	92	82	77	35	73	29	42	42	24	52	41	68	76	112	49	27	53	89	69	80	73	153	115	81	65	77	81	84	97	83	91	77	64	86	70	31	33	28	19	30	6	16	9	17	35	16	4	17
L1FLnI_Yq11.221r	91	81	131	79	87	79	83	49	60	149	155	196	163	157	258	239	193	182	199	159	100	117	150	144	142	142	161	168	126	149	196	275	130	247	282	185	0	0	0	0	0	0	0	0	0	0	0	0	0
L1FLnI_3q29h	90	57	45	24	63	77	43	38	24	20	37	36	5	3	7	2	1	14	2	3	4	9	21	9	18	15	6	11	4	6	4	15	4	13	17	15	12	28	37	43	44	38	48	28	62	46	94	34	43
L1FLnI_21q22.11d	90	98	115	153	142	147	292	242	240	195	220	222	182	276	277	220	223	231	324	238	178	258	362	325	288	234	202	235	241	259	241	254	171	368	453	335	0	1	18	32	20	45	83	21	21	15	27	9	29
L1FLnI_Xq21.1kb	90	29	40	88	57	40	55	19	12	4	24	12	7	1	14	1	3	6	7	0	9	0	17	2	5	0	2	0	2	4	0	0	2	2	4	1	0	2	5	8	2	22	24	17	15	16	14	3	7
HERVL_4p16.3a	90	93	67	128	94	96	81	114	94	77	59	93	6	17	20	4	6	11	44	41	53	21	16	13	17	14	36	22	45	26	16	22	9	3	9	5	83	83	60	64	39	36	69	33	52	12	54	9	30
L1FLnI_Xq11.2fa	89	71	69	98	52	82	87	36	42	51	81	92	43	30	42	50	32	50	54	50	65	32	74	77	64	53	48	42	38	30	29	32	20	75	65	72	38	15	26	36	14	41	118	50	75	26	33	21	24
L1FLnI_3p11.1p	89	38	45	107	94	61	36	15	36	11	37	44	19	2	21	15	12	8	1	0	4	0	6	5	8	0	3	9	0	7	9	0	3	7	8	0	3	13	15	23	37	86	142	55	61	56	71	0	74
HUERSP3B_1q32.2	89	24	52	122	119	91	39	37	30	20	18	37	1	1	4	1	1	0	0	3	0	0	6	3	1	0	0	6	3	3	1	2	0	1	12	0	1	31	63	37	46	105	108	46	54	63	74	40	50
L1FLnI_6q13n	89	101	91	71	92	111	73	58	59	48	57	62	22	61	84	39	20	37	51	78	52	40	73	69	52	65	64	49	55	45	64	48	32	51	66	101	162	142	153	130	160	163	147	103	147	116	170	78	149
L1FLnI_21q22.3a	89	83	105	59	70	64	33	45	52	48	42	62	43	58	50	18	26	61	86	81	89	68	112	109	101	93	118	100	105	70	64	73	49	70	77	71	104	117	101	79	84	91	145	87	64	81	136	35	65
MER61_Xq21.1c	89	37	22	32	66	51	50	28	17	4	34	7	14	1	0	3	3	1	9	13	18	14	8	6	4	4	10	5	3	7	13	3	12	4	11	3	0	0	3	3	2	0	26	3	1	0	10	0	9
L1FLnI_11p11.2c	88	66	92	49	81	51	39	30	48	1	40	5	3	3	7	10	6	10	0	4	8	1	18	4	19	4	3	1	12	3	0	10	1	5	12	1	0	4	14	3	13	19	38	25	21	20	32	5	35
L1FLnI_1p11.2f	88	89	91	111	116	73	85	78	98	73	79	88	18	25	42	16	41	27	42	77	56	44	96	79	95	65	71	67	59	76	41	43	18	60	46	42	21	46	68	44	90	99	120	29	75	57	103	62	64
L1FLnI_12p13.2m	88	72	66	44	115	97	17	46	26	16	43	29	1	2	2	7	3	0	0	9	2	4	6	6	0	0	0	8	2	1	5	1	3	4	5	0	4	3	40	21	29	28	22	14	19	6	52	10	27
HERV4_13q32.3	88	75	83	135	116	106	68	75	70	56	85	113	157	159	155	192	182	112	43	125	101	75	100	109	96	111	94	69	70	65	146	229	122	264	375	256	36	55	65	112	65	92	198	104	149	107	129	75	147
ERVL_Xp11.22a	87	83	93	71	75	97	186	198	97	86	205	204	153	162	177	207	160	173	76	134	115	113	185	100	161	148	153	105	63	151	209	182	92	160	219	201	37	27	14	17	23	27	43	32	70	84	88	122	268
L1FLnI_16q22.2d	87	51	60	42	42	56	63	61	61	23	41	53	92	88	110	138	86	76	52	68	65	42	107	68	68	44	71	97	31	20	78	67	55	175	239	169	49	36	47	130	47	35	48	49	47	44	68	42	101
L1FLnI_13q14.11e	87	58	66	80	81	83	98	57	45	58	120	92	54	44	46	83	67	45	57	74	36	41	45	75	35	52	39	51	52	51	48	44	44	97	98	64	21	25	15	69	70	59	62	43	56	52	82	39	63
L1FLnI_3q11.2ca	87	46	47	66	58	43	95	74	79	81	123	102	70	56	75	42	76	29	92	78	50	73	92	101	121	53	64	77	77	56	59	102	45	61	73	82	19	18	14	26	49	62	50	19	42	17	34	29	46
L1FLnI_4q28.1d	86	77	85	157	144	97	89	52	31	19	80	18	1	4	15	7	3	8	2	5	9	9	14	5	6	3	6	18	3	9	5	6	2	0	2	12	187	196	271	254	226	278	312	122	202	201	333	165	425
L1FLnI_14q11.2j	86	61	94	88	67	74	81	62	71	40	103	87	35	23	58	24	50	10	80	59	62	28	88	80	60	48	55	52	46	44	33	61	30	34	46	32	97	86	88	162	111	144	237	118	183	170	328	215	139
L1FLnI_2q11.2q	86	94	37	45	94	54	49	27	20	11	32	37	0	0	9	6	0	0	4	2	2	1	4	0	4	0	0	1	0	0	1	0	0	2	4	0	5	21	8	47	35	81	55	14	37	27	42	14	0
HERVH_11p15.2	86	40	40	102	171	117	129	115	95	70	68	83	34	36	66	66	86	56	36	35	41	38	69	42	45	37	31	59	19	36	74	87	42	114	103	120	9	6	10	35	10	33	33	37	17	16	36	5	22
HUERSP1_11p15.4b	86	73	92	58	100	77	48	47	38	36	57	107	19	22	28	30	29	22	31	45	21	19	27	32	51	44	78	62	11	30	39	12	19	63	102	81	100	67	72	102	77	92	155	61	80	88	129	59	101
HERV4_20q13.33a	86	45	66	60	105	80	83	48	88	25	61	51	105	62	121	91	79	51	74	42	56	71	129	81	70	59	34	51	49	35	82	75	48	77	126	68	0	0	7	0	9	6	8	6	1	1	0	0	20
HML6_2q14.3	86	61	46	35	64	77	37	38	61	32	39	66	131	98	116	159	181	140	73	111	68	80	161	76	92	66	64	97	83	81	240	237	112	474	688	465	7	0	5	5	18	8	36	9	13	9	2	9	11
L1FLnI_11q13.4f	85	69	76	64	57	103	64	37	54	32	38	47	50	34	32	35	18	16	45	61	86	61	104	84	78	46	68	57	81	75	75	40	47	33	28	63	80	73	122	111	72	59	106	71	79	60	110	61	73
HERVH48_Xp11.21	85	62	75	52	46	82	47	38	45	12	28	34	42	30	69	38	29	42	24	45	38	48	52	83	43	40	44	64	50	46	93	76	53	108	146	82	0	0	0	3	0	0	3	3	0	0	0	2	1
L1FLnI_4q13.3r	84	47	67	69	100	70	46	22	22	11	35	28	4	1	21	2	13	0	0	2	14	0	15	7	12	2	4	5	2	0	2	8	0	1	9	0	0	1	10	15	18	57	81	42	8	28	38	10	31
L1FLnI_11q13.4h	84	53	18	56	46	66	38	15	25	37	50	14	7	4	15	22	7	33	25	30	35	43	25	21	21	18	19	21	13	21	15	11	10	12	16	10	32	23	25	48	65	44	102	45	38	48	47	24	24
L1FLnI_1p32.3h	84	101	84	67	32	49	49	51	62	33	34	51	34	36	41	41	45	22	46	36	53	57	72	65	27	45	83	34	41	26	34	49	21	35	58	56	13	0	10	7	33	46	22	30	19	21	5	4	26
MER4_11q12.2	84	51	32	104	76	99	113	136	125	132	180	318	105	103	97	31	41	47	73	84	99	40	98	69	85	64	93	82	63	67	88	78	40	41	53	58	46	26	69	128	57	65	147	126	183	196	227	196	82
MER4B_3q21.2	84	67	49	80	87	71	69	59	73	65	93	38	78	60	67	123	118	73	49	105	59	58	42	83	73	64	47	39	70	32	108	93	86	114	134	152	23	10	12	28	44	42	52	24	26	13	18	16	29
L1FLnI_10q25.3l	84	51	48	54	30	36	34	39	12	24	17	16	24	40	26	36	14	47	40	65	34	30	46	38	32	28	24	27	31	12	28	46	31	40	24	14	0	2	5	2	5	4	1	8	4	3	4	4	7
ERVLB4_17q21.32	84	107	99	89	57	80	75	54	36	49	39	61	35	37	18	27	21	18	104	42	65	35	109	55	61	62	61	61	59	70	50	44	28	73	54	61	82	87	99	82	62	56	60	77	92	57	59	51	114
L1FLnI_6q23.3k	83	70	75	56	67	60	49	19	46	28	29	53	60	27	63	50	45	35	44	55	34	29	79	97	63	54	78	103	32	54	45	27	13	142	192	108	3	2	5	10	12	6	25	3	15	8	22	12	19
L1FLnI_8q11.21f	83	62	64	52	67	62	41	11	52	11	52	65	45	89	90	37	13	17	95	68	55	55	82	80	76	97	74	124	91	110	64	42	24	17	28	26	66	31	43	69	65	70	91	49	35	34	25	26	53
HERVL_Xp11.4	83	31	27	16	35	29	5	13	5	1	0	0	0	0	0	0	0	0	0	0	0	0	0	0	0	0	0	0	0	0	0	0	0	0	0	0	0	0	0	0	0	0	0	0	0	0	0	0	0
L1FLnI_1q24.3l	82	66	53	228	241	208	342	311	258	201	312	275	142	133	169	128	124	112	226	240	186	201	376	264	219	219	186	244	210	195	183	140	108	204	290	161	38	31	14	108	129	104	292	291	268	330	324	228	204
L1FLnI_15q11.2n	82	40	83	55	39	37	26	9	8	21	22	2	0	3	12	3	5	4	22	2	5	2	10	1	8	0	4	0	13	1	1	0	2	18	8	8	13	6	8	48	50	64	68	35	30	43	121	20	25
HERVH48_19p12b	82	87	59	48	47	44	70	60	39	82	47	105	97	60	106	77	67	93	47	69	54	60	86	73	66	61	82	103	49	75	62	77	50	147	219	160	13	15	6	20	14	21	54	64	114	87	129	70	92
L1FLnI_2q33.1f	82	94	117	91	99	113	109	85	82	76	114	96	84	66	88	60	44	59	92	88	73	68	145	89	60	74	77	53	45	65	86	84	33	132	158	114	0	10	30	60	32	95	98	56	77	58	89	11	69
HERVW_11q14.1	82	86	69	31	52	74	66	60	41	71	43	109	84	75	74	35	41	61	74	101	88	102	141	73	144	117	115	123	75	100	133	97	68	55	47	42	37	22	39	30	15	9	40	40	53	43	54	25	35
HERVL18_9p24.1	82	78	41	201	248	246	118	98	122	98	121	137	113	106	108	72	57	54	120	78	102	95	93	108	89	72	115	118	91	93	82	60	53	49	76	49	29	43	20	112	89	88	253	250	216	131	165	135	44
L1FLnI_1q32.3a	82	65	89	78	56	104	38	45	66	22	39	42	16	15	13	8	6	4	4	8	6	14	14	10	13	11	17	6	1	6	14	11	11	12	13	18	33	19	50	112	68	81	131	78	52	100	111	45	47
HUERSP1_9q22.33	82	60	63	130	102	110	160	176	171	122	119	124	103	149	151	123	139	120	51	82	88	99	151	90	71	97	90	89	64	83	171	146	123	135	91	97	33	24	36	92	114	82	236	188	247	253	305	181	215
L1FLnI_2p15o	82	31	61	39	66	46	51	5	26	30	13	21	25	10	10	34	16	17	15	35	24	5	12	16	16	13	38	14	10	32	38	33	11	43	23	31	49	48	40	43	44	74	49	23	39	24	59	12	54
L1FLnI_7q21.3l	82	57	73	75	37	73	53	29	27	33	42	19	21	14	33	41	22	12	27	16	10	13	12	17	5	18	7	3	12	10	17	15	10	21	37	11	9	1	11	27	21	54	69	36	44	23	53	33	35
ERVLE_1p36.13b	82	68	53	54	63	67	157	159	84	59	59	101	100	116	113	98	91	90	136	188	144	57	165	156	160	104	162	104	171	151	128	162	120	88	119	126	30	28	26	9	13	11	22	14	23	39	41	29	72
ERV316A3_18q21.1b	82	37	24	34	10	19	4	5	4	1	2	0	0	2	3	0	0	0	1	6	3	5	2	0	2	0	0	0	4	1	1	0	0	0	5	0	38	21	19	17	20	5	22	8	14	2	29	12	9
L1FLnI_2q33.1g	81	82	52	113	162	115	91	107	70	41	58	37	47	34	49	26	33	45	40	42	23	17	55	50	56	54	46	33	30	39	92	54	23	93	146	57	0	3	25	231	146	169	284	169	281	94	242	92	23
ERVLE_9q21.13c	81	36	39	40	45	36	106	97	80	72	62	110	21	25	40	20	43	36	19	22	36	13	20	22	11	22	34	12	9	22	29	27	12	14	22	16	20	11	13	21	5	14	14	18	42	10	18	21	1
L1FLnI_7q22.3f	81	61	58	103	103	105	66	21	34	15	55	28	5	1	10	9	2	5	2	2	7	4	4	26	25	21	4	5	7	11	1	0	4	5	14	9	99	59	113	189	116	281	273	86	252	124	193	88	129
L1FLnI_2q33.1h	81	38	39	68	51	59	35	19	19	14	75	22	15	3	17	14	18	20	13	17	22	22	22	38	25	28	45	35	25	22	13	7	25	27	53	39	1	18	7	89	47	41	79	53	41	28	60	11	16
L1FLnI_1p22.1c	81	96	73	78	74	112	190	152	139	182	131	270	126	141	162	137	102	161	174	153	94	148	316	236	201	219	196	192	114	186	255	169	142	194	332	219	10	5	8	56	36	98	87	90	172	123	249	129	189
HARLEQUIN_1p35.3	81	52	43	65	37	70	33	41	34	40	52	42	19	19	27	17	16	12	9	25	31	7	15	21	28	15	18	15	14	12	22	21	13	34	25	22	33	35	33	42	64	61	115	45	113	61	64	60	45
HERVL40_5q12.3	81	77	68	74	61	60	66	54	58	33	31	50	15	6	24	0	3	6	22	12	5	1	19	9	6	9	7	12	9	14	7	5	10	1	16	1	98	92	139	61	63	48	83	56	70	56	103	43	6
PRIMA4_10p12.1	80	63	56	59	49	40	66	34	50	52	109	82	65	58	88	70	62	91	61	83	75	44	122	102	90	84	72	92	43	92	86	66	52	92	140	58	34	24	48	51	46	40	101	68	121	82	144	14	105
L1FLnI_5q13.2b	80	68	78	106	66	109	60	34	50	13	60	23	1	10	11	3	15	6	1	0	2	0	0	8	3	9	5	4	3	4	14	0	2	2	11	1	13	25	26	68	64	84	86	17	45	27	69	13	23
HERVE_7q21.3	80	98	90	59	89	66	98	160	93	104	83	166	85	43	70	28	22	47	75	53	42	56	79	62	46	48	47	46	45	51	71	65	37	32	78	43	313	336	270	287	224	213	487	313	407	464	743	467	283
L1FLnI_13q13.3t	80	83	84	170	80	76	116	131	124	182	397	200	119	125	126	98	107	57	201	176	185	121	242	222	167	196	167	156	115	95	150	171	105	118	114	114	27	58	29	81	97	55	107	82	96	99	135	71	40
L1FLnI_Yp11.2f	80	33	35	54	59	37	35	14	53	18	60	24	6	15	16	6	8	23	1	10	1	14	6	20	13	9	2	5	8	17	11	1	8	3	7	2	42	57	64	186	182	181	275	237	257	234	298	234	278
L1FLnI_3p22.1z	79	90	73	103	119	83	82	22	38	42	151	42	36	46	80	41	50	35	27	27	77	22	84	77	76	24	36	39	60	69	54	49	27	90	83	77	41	42	35	46	72	94	196	93	74	84	131	23	97
L1FLnI_4p16.2h	79	31	49	45	36	67	28	27	25	25	31	35	22	30	31	22	35	14	36	9	50	29	20	37	29	30	33	23	46	18	24	18	12	48	56	56	0	2	17	25	18	14	17	11	35	1	43	7	20
L1FLnI_Xq13.3h	79	43	60	80	66	46	91	43	44	34	57	66	14	8	21	5	3	6	28	25	10	16	77	47	26	36	46	28	15	15	21	3	4	8	4	0	10	7	22	25	26	9	30	22	40	26	50	13	11
MER101_12p13.31b	79	60	79	48	63	45	85	50	37	46	38	52	66	52	93	89	87	54	79	93	60	84	93	74	59	77	107	59	88	68	84	72	49	188	241	220	135	175	149	90	106	134	164	105	108	126	231	126	282
L1FLnI_7q31.33h	79	69	96	55	57	76	67	51	50	70	59	82	84	78	120	98	71	75	95	84	64	35	98	101	67	57	78	60	52	72	95	116	57	188	183	142	236	183	211	122	117	185	183	119	151	188	176	87	249
HERVFH21_16p11.2	78	77	57	94	110	76	212	148	214	211	222	306	164	162	162	122	139	144	83	108	131	86	91	62	134	138	124	167	77	67	146	212	88	171	197	171	56	46	39	118	105	127	278	231	298	137	272	104	156
ERVLB4_Xq26.3a	78	37	34	40	14	35	58	39	45	66	58	82	41	69	58	46	56	47	33	71	40	18	69	28	37	38	33	21	27	25	38	42	36	59	71	72	52	49	49	35	13	40	49	25	28	69	74	61	13
MER41_4p15.2	78	40	40	38	42	45	39	34	40	13	23	57	25	21	30	56	24	28	42	57	65	40	60	42	45	72	55	60	16	59	33	67	19	34	39	35	1	0	6	9	1	23	16	3	11	3	18	0	9
LTR25_7q11.21	78	65	69	29	56	57	100	51	65	62	92	93	58	43	56	47	52	59	65	34	52	35	63	66	67	57	40	40	21	33	61	31	42	100	115	78	19	26	17	21	58	48	105	26	59	32	111	49	29
L1FLnI_6p22.1b	77	81	72	96	98	106	164	152	127	98	141	135	42	40	56	40	14	43	64	88	49	30	83	106	74	53	65	65	37	59	53	32	32	60	115	55	12	4	15	34	41	63	83	58	74	55	125	53	52
L1FLnI_1p32.2d	77	60	85	69	93	62	65	25	40	64	36	36	62	73	62	76	72	63	91	95	77	52	82	83	45	58	95	50	46	50	41	29	43	103	55	48	36	46	31	57	43	50	82	29	70	40	69	29	100
L1FLnI_Yp11.2w	77	25	52	54	41	40	26	30	26	16	38	25	9	6	24	5	17	1	9	22	29	32	56	42	31	37	41	39	32	39	15	15	11	19	9	10	7	8	17	39	43	43	56	44	25	30	56	14	14
HERV4_1q22b	77	61	90	107	97	92	160	155	128	166	187	229	70	118	114	88	62	52	113	78	103	92	132	139	120	72	102	102	96	94	83	124	63	129	96	150	17	29	47	154	93	94	187	190	179	186	247	182	103
HERVH_2q31.1b	76	47	60	8	32	21	12	10	25	14	3	24	7	0	1	2	5	8	6	7	1	11	0	10	11	8	2	2	1	7	11	15	2	4	7	1	130	81	158	102	68	49	101	39	97	22	81	48	12
HARLEQUIN_5p12a	76	65	48	48	40	31	74	47	54	40	74	76	23	37	54	35	15	54	18	28	28	9	21	27	44	36	27	29	17	31	18	18	11	27	51	32	6	1	9	18	10	44	69	20	13	23	54	24	20
L1FLnI_9q22.33a	76	91	55	63	97	81	67	80	59	45	68	64	18	10	30	12	13	15	46	51	53	18	23	50	47	26	46	28	42	29	35	29	10	36	68	20	19	19	40	62	21	33	86	54	74	56	77	44	27
HUERSP3_2p25.2	76	53	66	95	75	84	60	82	65	47	39	121	44	22	19	23	27	13	68	47	48	20	67	60	76	56	75	71	73	99	64	30	21	27	50	23	0	0	0	0	0	0	0	0	0	0	0	0	0
ERVLB4_6q16.1d	76	38	35	36	37	15	82	58	33	53	55	91	40	17	45	29	31	29	49	8	26	35	30	41	45	46	37	35	20	27	35	23	13	47	23	36	27	26	5	14	9	11	39	24	41	57	80	27	31
L1FLnI_11q22.3t	75	85	85	72	52	61	60	49	41	25	68	46	22	38	28	33	10	26	44	11	23	31	46	61	35	32	61	43	48	49	31	29	35	32	54	40	82	101	64	54	61	85	151	87	165	150	358	98	111
HERVH48_1q44c	75	91	58	44	13	35	50	57	54	79	40	67	41	24	17	24	16	14	62	76	46	46	77	69	74	55	47	58	72	42	37	18	23	53	69	46	18	8	5	0	21	0	7	2	2	8	7	8	1
L1FLnI_14q24.1a	75	67	64	97	77	112	122	67	112	84	77	66	79	65	164	128	77	93	70	79	58	46	134	56	60	85	100	77	91	74	114	94	68	188	258	164	78	42	85	80	82	88	129	88	68	69	70	26	142
HERVE_8p23.1e	75	17	5	5	0	20	3	24	7	63	6	88	85	11	10	6	18	60	4	6	2	2	90	81	53	5	5	10	4	7	3	6	4	11	118	22	0	0	0	0	0	0	0	0	0	0	0	0	0
HERVL40_1q44	75	48	94	80	107	90	152	112	75	90	85	177	63	91	81	67	44	59	72	59	81	52	147	152	87	114	120	82	43	56	93	75	67	82	82	37	20	5	9	90	36	55	48	17	38	44	66	25	49
L1FLnI_2p13.2a	75	79	108	57	81	80	381	156	283	307	290	421	156	121	234	251	189	169	235	208	163	151	210	199	207	211	213	159	114	202	254	168	163	400	447	363	98	80	115	91	95	120	255	196	206	197	343	174	214
L1FLnI_4q26wa	74	50	51	79	108	85	229	129	107	73	88	108	59	93	88	48	32	45	132	96	74	91	185	162	117	106	77	91	64	101	96	107	38	56	127	33	57	98	88	95	85	92	126	57	65	69	96	56	167
L1FLnI_4q21.23b	74	60	84	56	31	45	84	75	58	40	47	44	14	27	35	12	28	17	44	27	36	16	32	42	49	32	20	25	14	11	29	26	5	13	14	27	32	32	35	74	77	102	120	65	71	60	118	64	68
HERVH_14q24.3a	74	48	56	44	32	62	68	95	62	46	71	76	33	22	31	6	10	8	49	58	43	28	67	45	32	45	35	33	32	38	22	23	18	11	12	9	21	19	2	8	6	19	51	22	8	11	28	25	23
L1FLnI_6p12.1e	74	41	47	35	84	90	56	33	28	22	37	34	0	3	11	9	12	0	10	7	6	8	12	10	15	5	8	2	3	19	1	3	2	5	4	10	13	2	12	32	32	35	65	16	35	30	36	4	34
L1FLnI_Xq21.1db	74	39	19	54	31	45	55	31	61	42	74	42	15	11	10	9	3	11	35	40	35	26	28	53	26	10	13	25	14	19	16	20	1	28	25	14	0	2	4	15	8	18	11	8	13	10	16	2	7
L1FLnI_1q25.1i	74	65	92	276	365	275	672	479	507	360	493	463	213	231	329	246	203	211	335	247	240	167	302	258	241	280	272	215	216	217	222	232	147	268	404	306	48	41	45	130	148	186	436	328	422	272	383	277	254
L1FLnI_18p11.21q	73	103	87	72	64	61	148	177	122	78	78	163	71	73	81	77	40	49	98	71	85	49	103	96	115	89	95	111	71	74	92	97	101	80	101	68	3	6	6	11	4	6	48	41	31	33	50	12	12
L1FLnI_Xq21.1aa	73	57	42	101	154	161	173	74	93	47	55	67	10	11	19	7	18	29	21	19	19	29	48	58	13	22	15	17	2	20	1	2	1	24	19	3	43	41	14	99	87	109	137	80	99	62	95	50	20
ERVLE_1p34.3c	73	54	58	54	71	58	46	31	60	33	45	48	96	90	131	73	87	92	114	94	53	67	96	91	99	83	82	117	84	57	54	110	89	60	104	96	27	28	28	20	10	30	50	9	14	25	38	30	32
HERVIP10FH_19q13.43	73	64	55	124	189	143	220	232	180	117	158	189	73	103	76	97	91	75	113	113	97	46	119	74	126	91	147	102	34	59	97	113	41	98	175	118	115	75	97	168	139	174	270	253	255	199	283	202	172
L1FLnI_12p11.22d	73	49	70	30	86	39	40	4	16	12	24	4	2	1	4	0	0	1	2	1	2	0	1	0	4	0	4	3	0	0	6	0	0	0	4	0	4	13	15	8	33	22	34	17	16	30	35	8	14
L1FLnI_1p13.1a	73	89	85	100	102	92	341	316	321	267	344	400	205	233	240	175	183	166	299	332	232	196	314	239	298	247	223	325	297	282	284	283	200	167	177	193	0	0	1	8	6	1	6	0	6	12	6	0	9
L1FLnI_2q32.3da	73	66	55	67	65	63	54	10	16	20	54	25	10	4	20	9	19	13	15	24	39	9	43	25	34	27	19	36	31	6	9	13	10	7	3	3	24	10	42	55	45	60	83	43	75	45	62	20	33
L1FLnI_17q23.2c	73	16	33	23	28	19	41	12	13	11	27	13	30	11	45	15	21	11	46	21	17	35	53	32	26	24	32	36	40	11	15	28	17	40	55	46	9	4	13	10	14	19	23	12	23	11	21	20	11
L1FLnI_2q24.3q	72	40	43	62	45	35	70	61	41	26	44	27	6	1	6	12	5	9	16	12	12	4	9	14	6	4	11	14	8	6	8	4	0	7	8	12	11	3	18	16	21	31	19	7	30	32	34	19	12
L1FLnI_20p13f	72	54	34	64	40	63	65	50	46	42	54	55	12	3	23	2	7	17	59	57	44	33	67	50	48	43	51	34	58	53	20	13	10	29	15	8	4	0	7	16	6	22	16	7	36	20	15	4	13
L1FLnI_10q26.13b	72	66	67	145	125	128	115	83	97	104	289	160	132	120	152	103	122	101	82	63	51	43	64	54	69	58	90	32	26	38	59	71	65	205	178	129	19	38	26	50	53	54	82	49	105	54	110	51	53
L1FLnI_Yp11.32c	72	23	25	11	42	33	36	18	28	9	8	21	5	13	8	4	3	5	13	10	10	12	4	5	7	7	0	12	5	27	9	20	12	8	18	13	0	0	4	1	1	0	0	2	0	6	0	0	4
L1FLnI_5q31.1d	72	71	51	69	50	82	103	90	41	76	58	93	52	56	41	44	42	48	86	54	42	70	114	103	107	91	99	98	68	73	73	72	44	117	115	77	43	46	55	67	51	33	73	45	52	80	144	80	65
L1FLnI_9q21.12c	72	90	73	73	71	56	37	41	34	22	31	38	37	33	47	46	16	45	20	36	24	44	27	48	55	37	62	36	47	26	36	57	19	51	74	31	1	0	1	25	22	10	23	17	8	34	3	1	23
L1FLnI_4q26ka	71	59	73	60	70	73	71	55	57	30	59	49	33	36	38	58	39	34	55	79	42	33	46	78	70	59	44	74	38	53	55	48	53	96	120	47	6	0	18	1	0	10	42	15	33	9	14	1	8
L1FLnI_5q12.1s	71	82	59	82	116	97	54	43	34	22	86	56	1	12	30	5	6	8	4	0	19	10	23	33	20	14	8	15	6	9	8	7	6	3	18	17	94	113	129	266	143	140	184	91	157	111	141	71	56
HUERSP3_11q13.4	71	51	59	44	61	54	37	40	27	34	51	53	45	23	18	11	12	18	37	43	48	28	86	74	59	49	40	44	31	29	23	28	35	24	45	31	62	57	73	65	55	60	43	58	82	47	75	64	22
ERV316A3_11q23.3c	71	66	49	68	119	100	94	52	42	41	56	36	19	20	28	9	15	8	3	12	14	8	14	13	15	8	20	11	24	12	15	18	1	15	19	7	1	21	15	45	47	97	169	78	63	76	35	24	51
L1FLnI_10q23.32e	71	58	56	35	84	85	80	49	88	24	79	60	52	27	70	34	37	59	72	64	81	30	84	85	58	55	62	68	44	43	67	50	27	81	52	70	7	3	20	21	39	37	53	11	34	26	50	9	28
L1FLnI_Yp11.2o	71	81	60	89	91	50	76	6	39	60	117	29	10	36	20	16	21	17	30	32	39	52	38	47	38	27	41	55	31	19	13	25	12	93	72	51	8	20	16	60	61	101	101	40	64	50	45	11	31
L1FLnI_7p14.1d	71	89	81	67	51	88	66	21	44	36	65	54	18	23	11	14	4	17	39	34	24	26	70	128	53	69	63	36	31	48	29	24	17	21	11	10	75	54	53	55	44	60	104	21	61	45	66	21	20
HERV3_16p13.3	71	48	54	114	83	85	142	133	166	109	153	152	69	100	92	55	41	44	74	52	73	65	84	107	64	37	61	34	64	63	62	70	29	33	50	27	34	40	22	34	42	87	104	78	124	149	173	98	70
L1FLnI_4q32.3da	71	47	62	31	21	52	37	36	22	23	41	10	46	37	49	17	12	22	45	26	38	29	51	63	50	29	43	57	35	57	68	67	21	65	56	25	0	0	18	7	2	3	19	1	3	4	8	3	4
L1FLnI_2q33.1u	70	57	50	98	80	58	160	101	114	85	90	87	30	31	25	30	19	30	122	89	83	55	79	90	119	63	125	75	79	82	51	49	52	41	43	22	7	3	14	21	11	26	19	12	18	16	17	6	6
L1FLnI_2p25.2e	70	47	73	76	75	76	84	105	76	88	134	106	74	73	64	108	122	114	92	142	110	55	56	80	85	72	105	106	92	76	115	88	61	275	239	175	0	0	3	8	10	6	12	10	13	7	9	0	7
HERVE_Xp11.23	70	58	72	49	39	45	77	64	49	48	62	64	282	263	279	275	295	269	89	129	143	108	70	86	133	102	133	83	66	74	244	283	184	391	458	457	48	57	65	30	27	44	81	27	57	71	53	51	129
L1FLnI_2p15j	70	33	27	23	18	46	17	2	0	2	4	2	0	0	1	0	0	4	0	0	0	0	3	1	6	0	1	8	0	0	5	0	0	0	0	2	65	41	68	39	37	97	18	14	52	7	24	4	8
MER34B_1p13.2	70	40	74	124	58	90	29	30	35	34	65	43	2	6	4	10	8	2	5	7	14	1	7	6	6	2	12	12	20	7	15	1	10	4	3	0	20	0	14	38	24	34	48	14	19	13	28	22	12
ERVLE_15q26.3d	70	88	97	52	46	103	43	64	28	31	30	43	23	20	31	22	10	13	36	41	26	34	70	25	15	28	59	19	16	31	36	53	14	16	19	7	14	19	12	15	17	8	13	10	22	9	21	4	22
L1FLnI_3q21.2b	70	95	49	43	34	72	120	77	60	73	66	147	98	51	141	75	54	42	85	124	112	108	177	108	103	97	98	101	111	104	92	90	71	48	70	45	15	17	20	16	19	8	51	5	32	24	60	37	40
ERVLE_12p11.23	70	116	101	294	202	213	408	339	314	154	191	379	134	123	169	134	126	127	134	178	134	142	195	121	113	169	150	145	125	127	189	114	121	183	224	181	25	64	32	115	86	45	140	75	106	67	106	89	37
L1FLnI_14q23.3p	70	55	66	66	109	114	54	23	20	14	23	12	142	150	138	140	100	119	146	179	160	111	173	140	154	155	135	103	154	133	133	181	75	111	114	144	0	3	18	31	22	22	61	22	13	29	33	14	30
L1FLnI_Yp11.2u	69	77	56	56	53	67	32	26	21	16	34	40	13	29	7	24	17	16	11	16	36	21	30	33	19	19	31	20	10	18	14	13	11	53	35	19	34	35	41	36	35	46	71	27	24	19	40	33	23
L1FLnI_3p24.3d	69	39	34	76	40	55	63	77	10	22	52	61	14	4	9	35	2	1	27	8	24	25	70	34	19	27	19	30	25	30	2	15	10	20	12	7	19	19	23	56	29	26	52	33	46	64	76	41	42
L1FLnI_4q26ma	69	52	66	128	111	85	31	30	68	56	54	54	58	53	50	73	36	53	140	115	95	72	78	116	86	79	73	52	31	73	92	64	70	120	87	56	1	2	22	32	13	34	72	17	51	26	66	1	12
L1FLnI_16p13.12a	69	51	57	51	92	71	68	3	38	23	85	50	6	2	15	11	12	15	0	3	12	5	7	9	5	9	6	5	11	12	3	2	2	18	29	6	40	10	78	49	55	110	141	55	54	59	94	31	43
MER4_11q14.1	69	44	47	51	56	68	38	11	36	22	78	38	29	27	31	23	18	44	55	51	47	24	37	23	63	16	23	18	26	20	49	20	19	9	30	11	11	17	19	21	19	54	76	24	23	28	55	9	33
L1FLnI_2q11.1e	69	75	50	115	46	80	26	39	26	19	74	64	59	70	60	35	50	40	70	68	36	25	230	68	102	44	56	40	63	136	76	46	32	173	210	71	181	194	149	204	184	243	217	125	159	145	201	107	67
L1FLnI_8q24.22g	69	125	138	64	93	79	73	55	81	60	64	73	87	56	105	83	75	65	77	86	88	48	81	83	61	65	99	66	66	111	68	103	58	77	78	39	45	51	52	38	48	68	58	42	40	74	70	42	110
HARLEQUIN_1q24.3	69	42	33	34	24	26	31	15	24	27	34	41	9	4	9	6	4	8	8	6	2	6	4	2	13	7	1	5	4	1	0	1	14	1	3	0	31	29	37	57	35	65	63	31	45	20	54	13	36
MER101_16p12.2c	69	233	21	114	5	21	14	257	202	24	37	40	202	227	513	12	113	24	406	560	231	170	45	31	53	18	30	578	29	187	300	42	16	258	47	501	65	37	86	44	5	4	8	3	5	14	18	26	668
L1FLI_1q25.3	69	47	52	94	73	51	42	35	18	36	56	38	76	38	65	29	58	31	67	55	75	34	103	93	73	50	70	41	92	40	79	46	46	69	115	91	97	66	76	45	59	57	112	58	80	70	60	33	59
L1FLnI_12q24.22a	68	113	81	89	140	122	102	54	57	48	104	113	51	49	69	43	31	50	55	73	42	51	50	42	55	54	44	82	32	69	50	48	38	31	47	31	148	191	187	208	159	296	361	143	200	214	272	140	127
L1FLnI_14q22.3j	68	41	40	191	200	126	215	214	178	118	160	188	163	87	146	127	64	104	138	145	135	81	180	177	167	181	164	129	106	131	202	175	92	153	183	165	43	18	59	156	113	57	168	78	102	123	125	55	137
L1FLnI_Yp11.2t	68	94	56	59	70	86	34	32	43	41	37	23	20	14	12	13	27	15	38	28	23	31	16	29	20	28	18	25	27	19	26	26	15	44	32	18	30	41	30	98	75	98	74	61	66	41	58	43	36
L1FLnI_2q11.2f	68	76	179	161	34	160	43	128	21	36	181	128	51	79	181	40	54	29	163	47	29	120	45	37	41	17	26	48	30	105	40	48	78	108	75	82	222	71	65	95	62	100	98	50	63	171	95	243	33
L1FLnI_2q21.3f	68	35	27	25	44	68	29	11	11	13	50	44	16	14	31	22	10	4	31	14	27	12	24	39	4	31	10	14	14	10	27	12	9	18	23	14	34	11	27	22	29	48	60	15	33	30	33	12	37
L1FLnI_Xq13.2z	68	60	72	61	60	40	81	80	94	28	69	51	48	37	81	41	26	18	48	52	32	41	104	44	71	45	54	84	64	60	60	92	57	78	44	40	37	50	70	36	39	10	72	71	45	68	91	35	55
L1FLnI_Yp11.31a	67	41	33	39	57	103	25	38	34	24	30	31	27	93	62	62	42	52	53	41	35	53	38	45	53	39	47	63	62	49	39	55	29	32	42	72	334	443	410	471	268	270	230	170	191	214	465	256	377
L1FLnI_9p11.2e	67	41	140	115	47	157	206	80	56	93	122	96	116	103	95	49	112	83	70	92	158	46	185	195	115	125	51	125	57	103	84	104	45	128	151	108	23	79	23	133	114	60	78	59	69	108	92	54	155
L1FLnI_10q26.3f	67	63	36	32	34	19	28	30	27	65	52	62	65	24	39	33	43	18	51	38	32	29	29	57	36	29	37	43	37	40	23	21	15	26	33	22	11	0	9	9	21	45	31	29	15	17	51	40	20
ERVLB4_19q13.12	67	87	84	43	54	40	87	101	108	133	55	168	67	115	132	53	57	70	62	133	130	69	153	121	92	118	99	104	56	103	109	106	67	84	119	72	6	29	27	22	31	19	41	71	69	92	132	94	76
L1FLnI_3q27.3c	67	38	47	79	60	52	46	13	17	16	39	11	2	10	17	11	8	3	0	1	4	1	2	1	13	0	3	2	7	4	2	4	9	1	10	0	48	30	62	79	96	116	139	34	109	52	93	39	55
L1FLnI_3p13f	67	50	64	60	93	66	86	49	48	43	47	57	25	56	42	31	30	10	57	64	44	49	85	70	51	46	63	37	37	36	53	53	37	29	32	14	13	15	59	29	51	58	58	18	38	23	38	18	22
L1FLnI_8q11.1k	67	82	43	59	99	53	62	62	67	65	89	27	66	76	50	50	71	63	24	53	45	65	34	75	52	50	51	59	57	67	69	62	48	90	112	52	85	77	66	64	84	75	52	47	51	34	83	70	81
L1FLnI_3q25.1d	66	41	41	89	76	78	17	25	20	22	43	11	0	3	2	0	6	4	5	6	3	0	7	17	1	9	0	4	7	0	0	0	4	0	2	1	14	34	56	117	120	123	140	31	49	56	112	21	58
L1FLnI_15q24.3g	66	53	58	48	51	58	20	34	36	16	27	31	37	56	64	99	64	44	82	42	67	54	66	51	45	38	41	66	55	36	58	66	42	56	110	72	20	8	32	42	29	45	43	23	17	33	78	16	50
HERVW_1p12b	66	90	84	68	32	83	62	94	109	102	80	145	104	140	84	141	99	73	212	228	214	121	180	212	174	149	125	119	154	109	88	174	92	124	133	107	75	100	73	94	41	67	151	57	93	54	118	74	127
L1FLnI_10p11.22k	66	50	50	24	63	49	31	4	10	21	49	10	19	5	28	6	9	11	13	18	21	35	41	78	27	39	48	40	10	26	33	26	16	17	23	33	41	21	50	20	40	55	54	26	44	64	94	28	40
ERVLE_1p36.32a	66	61	39	28	20	37	30	41	55	26	20	62	33	52	41	47	29	19	21	51	19	25	42	37	34	29	31	33	14	19	37	30	24	58	36	35	0	1	1	0	3	2	7	2	0	6	0	3	1
ERVLE_5q35.3c	66	61	53	19	44	52	43	61	55	42	38	108	30	56	65	53	46	25	36	51	28	29	32	23	30	32	22	48	17	23	43	30	32	36	62	40	2	1	14	7	11	7	11	8	22	17	11	14	17
L1FLnI_1p31.3a	65	56	85	124	87	132	91	58	44	51	131	126	11	12	39	7	29	6	32	12	3	4	10	19	19	0	16	2	2	7	5	2	12	13	12	4	4	7	40	62	37	78	112	73	125	56	114	19	48
HARLEQUIN_17q25.3b	65	31	35	246	198	216	49	109	65	19	21	40	2	1	1	0	0	1	0	4	2	4	22	7	2	4	2	4	10	1	4	2	0	2	0	5	2	16	12	22	20	39	19	20	7	24	15	8	18
L1FLnI_3p22.2e	65	92	107	46	84	117	258	199	238	197	201	250	230	271	266	187	158	204	143	219	160	113	292	220	257	244	158	159	96	135	236	270	176	221	321	194	31	37	50	52	59	55	71	37	22	68	60	70	75
L1FLnI_2q31.3k	65	43	80	74	91	89	68	26	34	19	60	11	12	15	30	22	27	30	31	29	45	10	17	35	69	27	18	17	28	31	19	27	8	111	79	31	0	0	9	14	10	54	44	20	55	27	34	9	26
L1FLnI_14q24.2b	65	46	59	37	76	111	73	53	33	37	50	67	45	33	35	66	61	45	42	52	38	61	84	76	74	82	103	71	62	99	48	67	29	77	136	55	17	17	36	54	61	57	101	42	72	32	111	48	47
PRIMA41_14q32.33a	65	45	77	51	34	32	97	52	56	54	81	108	15	25	27	12	7	14	34	15	17	19	21	22	28	37	31	53	11	35	25	28	14	12	34	13	1	10	0	7	7	4	15	13	29	20	30	31	3
HERVL_4q31.1	64	59	62	159	150	116	172	118	134	137	118	178	39	60	85	34	32	40	43	47	47	39	83	46	73	49	69	81	35	54	56	53	54	67	48	59	82	83	45	180	160	209	284	300	215	170	237	180	93
L1FLnI_2q34ia	64	35	31	91	98	62	68	18	24	15	48	14	2	5	29	4	1	7	0	6	9	0	10	6	12	2	7	1	3	1	8	8	4	0	10	7	4	0	8	17	24	31	26	25	19	35	50	15	39
L1FLnI_16p11.2h	64	77	60	78	56	53	122	79	99	67	98	136	65	43	50	93	59	55	50	70	66	51	96	77	55	38	58	63	32	58	57	87	37	152	202	99	14	16	11	58	57	34	83	46	96	35	112	46	57
L1FLnI_1p32.2c	64	15	16	38	21	30	17	17	0	6	6	11	2	3	3	12	4	3	5	8	10	2	23	5	0	0	16	2	5	5	0	6	0	5	4	9	4	13	10	17	34	36	44	12	30	13	20	11	21
L1FLnI_4q32.3ea	64	69	54	78	52	76	65	6	22	45	116	22	4	14	32	13	14	5	9	30	16	2	34	20	5	2	28	20	13	19	8	5	7	10	19	0	1	0	14	33	38	77	104	32	71	45	94	11	56
L1FLnI_18p11.32m	64	61	66	75	80	98	71	22	20	21	111	41	3	6	38	2	1	5	7	6	18	5	13	19	6	20	1	3	10	24	16	1	0	5	3	4	0	3	7	25	29	38	80	33	39	50	76	2	52
L1FLnI_8q11.21b	64	72	101	46	60	36	66	38	35	38	43	44	44	36	46	35	23	29	66	76	50	43	91	113	73	67	96	59	46	68	23	40	28	22	15	12	82	50	36	57	43	38	49	38	24	56	64	8	40
L1FLnI_2q33.1a	64	52	51	88	52	54	99	100	54	39	75	60	26	47	22	58	44	21	53	55	41	26	78	79	74	48	31	62	22	51	50	29	31	42	54	79	38	52	19	42	51	70	92	24	30	29	43	30	15
ERVLE_2q11.2b	64	49	87	50	48	48	78	128	105	98	42	123	77	75	87	55	49	56	52	68	63	69	60	73	60	80	46	70	74	81	61	76	51	46	80	83	43	17	14	81	66	50	141	102	116	92	98	118	29
L1FLnI_Xq11.1s	64	47	60	30	54	34	49	29	20	31	10	27	36	52	28	23	18	27	31	45	28	40	54	45	39	47	31	30	28	33	28	44	20	51	26	43	35	14	20	22	27	21	46	16	33	24	27	17	35
L1FLnI_7q34a	64	69	41	43	54	43	129	109	70	56	89	115	55	39	52	46	19	36	42	75	72	56	86	85	65	101	52	90	51	83	50	85	64	72	57	47	72	60	151	103	43	45	171	164	111	252	311	194	173
L1FLnI_13q12.3a	63	44	43	169	224	160	282	243	139	129	177	168	17	13	28	27	11	26	20	46	37	14	32	26	42	50	35	41	17	23	17	12	10	12	13	5	0	6	20	68	54	74	86	80	92	37	92	39	21
L1FLnI_6q14.3xa	63	44	20	40	57	35	102	68	96	68	71	102	10	2	3	16	7	13	18	8	12	4	8	30	10	15	12	18	10	17	3	12	4	11	3	1	8	13	16	33	30	32	58	41	23	13	37	11	15
L1FLnI_1p11.2i	63	44	54	102	98	30	83	40	53	26	48	51	23	16	29	22	30	18	36	41	46	16	50	34	49	57	53	39	38	36	20	29	2	28	53	21	81	61	99	65	58	127	144	80	67	80	93	38	53
L1FLnI_6q25.3j	63	45	40	41	32	44	56	50	60	37	74	64	68	70	104	80	88	75	22	44	58	18	47	79	86	44	75	74	43	46	69	91	53	85	112	84	7	20	17	125	61	81	223	124	198	101	194	109	105
L1FLnI_2q33.1v	63	56	77	180	192	194	379	168	198	128	334	169	47	5	67	14	22	32	99	66	56	15	22	45	73	92	59	62	75	35	18	22	25	21	74	15	9	10	37	74	55	102	212	75	88	94	134	4	99
L1FLnI_8q24.12b	63	27	30	62	126	48	186	103	142	125	121	154	91	108	127	52	61	24	128	119	102	107	177	132	122	140	146	114	96	123	76	94	30	78	133	105	5	3	9	6	7	31	28	19	5	9	9	7	33
HERVH_8q24.21c	63	57	33	24	62	30	56	31	13	11	24	21	6	11	15	34	17	24	18	62	25	46	51	35	27	37	42	22	25	33	31	40	34	69	111	72	0	0	1	0	3	1	7	0	6	5	0	0	3
MER4_11p15.4a	63	45	62	54	48	43	62	33	76	152	161	214	102	133	86	96	88	116	95	122	73	124	164	106	151	104	123	89	82	115	143	151	59	79	100	73	0	2	14	15	39	37	45	13	38	7	28	12	15
L1FLnI_Xp11.3ja	63	60	53	35	43	41	29	18	32	21	25	45	20	30	30	32	31	23	51	32	20	24	39	15	24	38	28	17	29	34	24	39	24	34	22	24	393	322	345	294	268	295	440	271	346	358	664	456	423
L1FLnI_8q21.11u	63	46	43	11	24	47	19	33	9	9	15	21	4	11	24	6	6	17	33	15	14	20	22	67	36	15	27	31	10	18	10	5	8	9	11	5	10	19	29	29	24	33	34	28	52	23	46	27	34
L1FLnI_12q13.12	63	41	77	81	30	75	45	26	25	49	64	92	57	102	99	65	37	52	55	75	51	28	83	41	62	79	66	38	26	53	65	92	39	41	67	28	21	22	23	30	24	32	51	49	29	53	46	63	33
ERVLE_3q29b	63	68	60	54	26	26	34	31	25	29	27	59	29	18	33	31	30	20	40	31	42	25	35	37	27	27	38	33	21	35	25	33	25	31	49	41	56	33	37	21	13	9	12	13	20	36	28	32	21
ERVLE_1q42.12b	63	53	60	103	79	83	39	48	60	27	51	57	13	23	21	8	12	13	30	21	28	29	26	16	19	11	7	15	4	32	17	15	13	3	9	2	129	69	50	191	178	137	135	135	144	97	164	71	30
L1FLnI_4q22.3a	62	35	26	48	42	63	24	14	17	8	36	13	0	7	7	1	0	1	11	1	4	7	9	5	10	10	11	8	0	2	7	1	0	2	1	2	13	3	19	14	12	36	18	14	12	17	4	0	9
L1FLnI_3q23t	62	50	68	48	62	75	67	46	51	23	67	34	26	38	33	27	26	7	39	17	35	48	45	40	23	45	50	24	39	50	43	33	14	39	25	45	6	0	9	14	7	44	49	23	34	17	23	12	19
L1FLnI_4q25qa	62	48	89	58	56	58	134	86	71	73	176	113	30	39	60	86	75	64	94	115	59	57	102	97	94	37	112	44	59	63	76	96	50	179	158	132	49	48	63	30	50	29	80	86	49	74	123	56	57
L1FLnI_15q23m	62	46	25	90	98	115	73	53	27	5	36	19	6	0	14	10	6	9	0	1	7	0	9	13	13	7	4	7	0	1	1	0	2	3	6	0	18	37	67	80	102	95	107	52	79	54	70	26	34
L1ORF2_6q21b	62	17	33	79	42	41	47	10	11	15	34	24	1	0	14	1	0	5	0	4	0	4	13	7	1	1	0	2	1	2	4	3	0	3	3	12	8	3	37	30	52	60	49	36	60	33	84	10	47
L1FLnI_2q11.2p	62	63	71	74	64	59	141	91	95	55	93	91	23	65	73	51	55	38	80	126	58	96	191	159	85	141	125	114	63	85	130	94	95	44	80	51	3	7	10	2	21	26	48	8	26	16	7	8	28
L1FLnI_5q13.3h	62	80	76	75	119	126	307	287	286	420	430	368	192	271	330	263	287	132	348	276	272	159	370	240	248	240	408	271	219	209	283	318	231	426	402	315	37	7	42	53	68	50	193	173	144	139	176	112	103
ERVLE_2q35a	62	49	56	74	78	52	100	90	75	30	19	85	21	10	14	33	19	6	27	21	14	9	35	7	27	26	18	11	11	37	25	32	15	10	25	17	22	1	7	76	80	59	52	40	59	43	61	47	40
L1FLnI_2q22.3a	61	31	30	20	27	53	12	1	2	28	24	40	9	8	29	48	23	29	28	14	19	24	17	18	18	25	2	15	5	24	19	28	12	109	72	57	27	43	34	34	12	13	19	29	18	26	16	3	8
L1FLnI_15q25.1b	61	53	56	64	105	67	62	70	49	44	68	58	29	26	54	18	20	18	33	52	24	18	30	62	46	39	36	20	33	18	15	24	9	8	35	19	7	15	18	58	48	82	147	47	59	47	50	16	40
L1FLnI_4q26xa	61	51	71	28	33	27	113	47	62	102	85	153	39	22	27	17	10	47	97	66	28	33	57	61	70	32	79	16	55	34	31	8	19	19	16	22	8	5	11	19	16	24	40	54	27	51	50	15	9
MER101_18q21.1a	61	40	60	19	26	27	25	35	37	59	36	71	13	8	9	10	9	5	45	9	33	4	21	40	39	13	27	23	9	10	10	12	7	24	14	16	26	19	41	36	34	22	53	31	44	44	21	6	20
L1FLnI_6q22.33i	61	38	48	49	31	35	14	21	26	23	32	32	7	17	16	20	9	20	30	33	29	21	50	46	36	30	46	22	28	21	23	10	12	23	44	22	0	0	4	0	0	3	0	0	0	0	0	0	0
HERVE_5q14.3c	61	101	94	118	116	87	382	319	253	247	266	363	111	99	88	66	63	115	64	94	57	92	97	68	104	88	140	71	60	80	96	75	53	88	96	84	37	39	55	59	63	41	119	133	127	166	261	228	113
L1FLnI_2q21.3e	61	40	61	66	45	72	71	68	20	36	58	61	103	114	99	135	134	84	97	51	60	52	56	52	66	44	49	36	52	43	47	38	48	149	128	121	24	31	45	42	92	77	140	38	123	103	134	69	115
MER4_16q23.1d	60	50	53	54	47	82	55	92	64	63	69	87	9	2	4	7	3	2	13	9	3	3	15	29	12	5	17	9	16	7	10	7	3	0	16	9	0	0	2	21	24	34	45	12	31	7	27	5	8
HERVL_10q26.3b	60	56	42	53	46	36	15	15	16	20	16	2	49	44	35	48	44	42	34	34	47	38	59	21	42	53	54	55	21	38	40	62	29	141	188	124	144	98	92	61	68	56	46	36	25	75	55	50	129
L1FLnI_1q42.3d	60	58	48	84	53	82	67	31	28	19	43	27	7	24	19	7	15	6	3	9	12	9	40	45	21	13	14	25	9	15	11	4	7	23	15	10	25	17	26	58	28	85	95	52	97	47	88	28	24
L1FLnI_15q21.3ea	60	78	69	69	87	81	200	92	79	62	55	70	34	22	41	22	34	9	58	71	57	52	126	66	56	54	100	40	72	55	46	28	34	45	30	51	204	179	176	178	164	208	328	189	221	158	285	135	126
L1FLnI_7q22.1e	60	29	44	56	57	44	64	35	41	56	38	63	60	67	106	80	40	89	50	49	59	44	68	46	78	55	57	25	42	50	77	64	43	75	62	53	48	35	82	56	50	85	184	148	116	124	195	119	183
L1FLnI_17p13.1a	60	45	48	75	100	52	156	124	103	73	91	155	50	26	51	45	40	49	86	129	65	68	119	109	106	100	76	112	105	100	30	21	34	93	86	86	2	0	7	23	13	21	29	4	2	18	10	0	10
MER101_6p12.1	60	19	16	214	170	207	164	90	125	30	67	50	34	64	62	38	49	31	62	78	63	46	105	56	64	49	55	51	100	57	63	63	37	75	112	86	11	21	11	56	64	31	76	52	45	33	62	37	60
MER61_1p34.1b	60	39	31	30	36	36	64	53	79	69	95	147	71	84	62	58	55	41	49	57	62	27	26	32	30	39	37	37	25	45	59	46	34	64	63	72	15	7	12	43	48	66	70	63	73	55	102	38	61
HML5_6p12.1	60	37	41	43	40	47	37	59	56	60	40	67	34	25	43	44	22	40	42	39	38	20	55	54	48	52	42	21	23	62	47	41	53	65	51	75	46	37	40	68	64	51	112	71	117	113	233	150	52
HERVW_Xq22.3c	60	45	72	41	42	35	112	72	75	68	88	126	37	19	19	34	23	14	56	34	73	44	81	95	67	52	79	52	45	42	37	28	7	56	51	26	9	10	8	3	5	6	23	34	60	9	42	11	8
ERVLB4_Xq26.3y	60	54	81	56	27	47	131	145	94	87	121	154	29	16	28	29	23	56	11	15	14	11	31	33	30	10	18	11	14	11	11	15	14	38	60	21	15	4	9	52	19	49	58	46	87	19	91	40	14
L1FLnI_4q31.22c	59	19	34	28	26	72	26	1	3	12	22	7	5	0	2	1	0	1	0	9	0	0	0	0	3	0	6	3	0	3	0	0	4	0	1	0	39	6	19	39	29	33	67	35	85	23	46	20	23
L1FLnI_4q22.1b	59	22	57	34	48	38	34	11	17	5	13	9	26	13	12	16	5	4	20	32	27	35	29	37	10	20	24	38	5	15	51	25	10	1	12	7	6	13	11	50	50	64	100	33	47	40	73	25	51
HERVI_15q25.2	59	35	37	32	66	29	62	23	37	29	59	57	22	25	44	31	17	34	26	16	35	18	48	52	18	45	44	19	15	20	25	8	6	17	24	28	9	2	4	34	7	29	67	24	18	17	58	4	28
L1FLnI_5q14.3y	59	34	66	57	55	48	27	20	12	5	39	32	4	1	1	2	4	9	0	10	1	4	4	3	0	3	3	9	4	1	0	0	1	2	13	0	10	4	22	22	32	63	88	46	31	52	37	21	20
L1FLnI_14q22.1i	59	22	44	38	27	37	25	22	29	19	57	41	33	11	16	7	19	29	13	22	20	17	15	28	48	33	19	23	3	6	8	34	8	64	59	38	15	14	21	24	16	25	26	19	23	16	44	28	31
L1FLnI_1p31.3k	59	83	82	69	83	82	77	60	40	42	45	50	39	37	53	46	45	35	26	58	27	33	49	27	20	21	31	34	29	40	41	20	19	40	34	19	12	10	14	43	33	66	54	20	22	48	32	5	40
L1FLnI_5q14.1q	58	45	49	68	70	67	28	12	23	8	19	40	2	1	13	10	0	11	0	0	7	3	10	6	6	17	0	6	11	1	1	3	0	0	5	0	0	9	11	30	39	42	45	18	49	16	15	9	4
L1FLnI_7q34c	58	89	82	117	61	64	103	66	95	66	75	128	38	49	38	23	10	31	56	58	47	38	52	89	83	82	81	57	51	67	45	41	25	47	23	20	38	60	74	65	55	44	118	113	107	133	220	154	81
L1FLnI_10q22.1d	58	33	75	54	52	78	52	18	23	12	42	30	5	4	19	1	18	22	16	10	5	9	10	34	5	3	11	6	6	9	7	0	5	3	18	1	2	10	53	40	35	58	78	30	65	43	44	20	65
L1FLnI_2p21d	58	47	94	84	79	62	104	31	41	18	50	53	34	54	83	51	79	104	111	69	70	49	82	67	82	30	50	39	68	91	83	75	50	76	81	88	171	168	208	140	131	175	191	125	136	112	158	60	212
L1FLnI_18p11.32k	58	27	70	49	67	70	33	20	41	27	44	27	14	18	27	8	28	17	28	12	19	5	28	33	27	24	11	12	29	8	7	11	11	43	55	10	12	0	11	8	39	61	96	11	18	33	20	2	34
L1FLnI_1q42.13c	58	64	84	59	53	39	54	23	24	24	37	19	14	8	20	9	11	11	24	13	13	9	23	10	31	23	18	13	19	11	1	21	9	77	50	55	1	12	26	29	28	43	38	15	23	39	33	13	22
L1FLnI_Xq13.3a	58	48	35	59	43	39	24	9	8	4	15	5	1	1	0	1	1	1	0	0	0	2	0	6	1	0	7	0	1	0	0	0	0	0	1	1	2	0	3	1	0	8	9	0	6	16	11	2	0
L1FLnI_7q34f	58	70	45	91	100	192	192	242	150	106	121	246	94	69	86	45	45	32	85	92	58	36	86	55	76	96	99	117	30	87	74	62	52	43	100	69	10	14	9	204	89	150	321	299	365	187	471	260	104
L1FLnI_3p24.3db	58	59	26	27	33	18	36	23	27	10	60	13	16	6	33	20	19	9	16	12	13	12	38	24	13	28	11	25	11	25	21	6	13	15	19	11	101	64	72	100	102	42	161	67	101	91	161	58	73
L1FLnI_9q22.31h	58	83	64	57	52	103	97	70	134	224	139	235	143	176	218	116	129	86	218	233	259	219	194	242	294	203	241	300	295	232	157	220	101	178	164	144	7	13	28	70	33	64	120	86	127	129	109	95	67
L1FLnI_5p12g	58	32	36	35	46	36	17	8	37	4	30	33	3	3	6	2	8	1	0	1	2	0	6	0	2	0	3	3	3	2	1	0	0	12	0	0	21	21	21	12	5	50	27	13	17	11	29	7	14
HERV9_5q11.2	58	52	28	43	17	29	56	66	75	82	81	104	13	21	25	45	7	28	40	48	26	40	42	37	43	70	61	79	49	41	25	33	18	45	34	23	12	20	18	12	9	2	52	11	20	23	18	10	2
L1FLnI_2p16.3h	58	77	34	33	32	34	27	30	29	36	45	23	8	29	22	37	24	30	9	29	21	30	25	34	18	11	21	35	23	27	25	24	27	40	41	39	45	58	45	43	49	125	48	34	57	40	35	37	43
L1FLnI_9p22.3f	58	37	49	17	59	66	31	33	34	15	44	30	22	16	50	58	39	46	49	39	49	35	54	76	57	60	54	50	88	41	46	57	61	89	89	92	29	29	49	44	51	21	82	33	35	19	36	21	37
L1FLnI_Xq22.2d	57	60	77	93	58	97	67	45	53	30	65	59	15	8	14	15	25	28	13	21	20	33	45	51	18	27	10	25	18	5	9	13	6	28	35	12	9	11	7	66	33	43	54	66	54	45	43	38	49
L1FLnI_Yq11.223j	57	45	55	29	20	36	51	23	62	13	22	22	25	8	29	14	17	1	15	25	35	21	31	25	27	28	33	25	26	10	20	23	7	8	6	3	0	0	0	0	1	0	0	0	0	0	0	0	0
L1FLnI_11p15.1x	57	59	66	79	54	105	85	49	36	31	48	34	19	13	43	14	31	23	37	29	37	11	43	38	24	40	26	23	24	29	21	12	8	84	83	27	0	8	51	36	31	49	114	36	62	34	69	11	73
HERVE_8p23.1n	57	38	17	5	1	10	17	41	31	24	18	3	7	8	8	14	6	5	32	34	75	11	38	43	76	68	44	70	62	25	12	14	6	80	131	19	44	81	75	13	50	37	24	19	81	100	104	67	31
L1FLnI_7q36.1a	57	52	46	61	51	45	58	83	40	18	53	33	20	27	12	10	11	27	24	25	33	49	71	53	34	32	30	23	18	30	19	47	10	15	19	9	63	43	26	46	14	42	83	40	49	40	54	35	36
L1FLnI_2q32.3ca	57	42	43	38	18	59	15	8	12	13	26	42	11	19	31	23	3	1	44	24	21	29	51	57	31	39	27	34	13	20	15	33	26	11	15	3	10	3	9	5	15	31	22	16	20	8	26	2	0
L1FLnI_9p22.3s	57	17	17	37	61	40	44	15	14	10	33	6	2	1	8	2	0	0	1	11	9	1	0	28	8	5	1	0	7	1	1	2	0	1	4	0	0	0	3	9	13	45	46	28	62	25	32	2	6
ERVLE_1q23.2b	57	90	63	64	58	38	57	91	55	66	37	68	48	32	41	35	36	33	40	20	21	15	38	33	24	26	31	15	32	34	28	35	30	22	38	32	26	67	43	120	49	81	85	58	113	38	98	57	24
ERV316A3_5q35.3a	57	10	20	9	10	15	24	4	9	12	29	19	12	4	29	13	7	15	11	8	6	18	20	12	14	13	3	13	1	5	17	7	7	4	1	6	22	8	30	38	24	29	26	7	12	23	21	7	9
HERVL40_11q13.4b	57	54	80	25	31	45	56	46	28	42	24	72	14	19	20	2	2	8	22	12	16	18	41	18	31	27	8	13	38	19	19	8	8	8	13	20	86	103	97	67	55	32	92	65	101	69	95	112	34
HERV4_4q22.1	56	43	81	40	56	32	43	31	32	29	39	48	19	23	13	11	28	28	24	16	33	33	56	47	27	50	25	31	11	32	25	39	19	26	57	43	0	0	11	25	11	23	48	10	1	22	12	10	21
L1FLnI_5q11.1b	56	19	29	28	38	33	34	23	11	38	41	66	35	68	62	57	27	54	92	57	67	47	91	91	108	70	122	44	74	50	71	38	39	31	40	29	2	5	1	5	0	21	2	0	4	3	8	7	64
L1FLnI_15q15.3d	56	35	18	78	89	89	101	82	129	34	82	52	28	25	40	31	22	32	49	49	26	27	52	28	43	24	35	43	27	17	45	20	34	41	57	29	53	60	64	100	112	134	241	108	130	94	111	48	126
HERVS71_19q13.12b	56	51	69	73	37	46	77	93	81	73	81	105	43	48	44	83	55	88	66	57	61	45	52	40	55	47	72	40	59	68	57	71	55	93	155	150	9	4	2	2	7	6	26	13	22	7	27	29	6
L1FLnI_6q13o	56	48	39	48	18	26	31	9	12	12	16	15	2	0	4	7	4	2	8	7	9	4	8	21	14	14	9	14	7	4	7	9	2	13	8	4	19	39	36	27	55	26	52	29	23	15	30	34	42
L1FLnI_9p22.3a	56	33	59	44	42	83	90	42	49	34	88	47	45	23	57	39	32	16	67	60	74	68	70	55	77	76	71	45	57	60	73	70	40	57	47	38	41	104	93	69	63	96	107	89	115	72	99	62	113
HERVH_10p14a	56	26	27	45	6	33	30	33	21	10	13	45	10	7	22	6	5	15	21	30	17	10	18	26	17	11	12	18	5	14	9	2	24	9	10	8	2	0	0	0	0	2	9	11	9	3	13	3	0
L1FLnI_3q25.2a	56	17	42	77	116	64	82	15	9	23	55	13	1	0	16	4	12	1	0	0	5	1	2	3	7	2	7	10	6	3	1	0	3	2	13	0	89	75	75	140	181	198	177	68	62	68	93	14	42
HERVH_14q32.2c	56	42	34	55	32	30	36	18	47	40	20	42	28	15	37	7	16	19	10	38	43	23	38	44	38	20	31	31	37	31	20	17	8	11	10	8	1	0	1	0	3	0	1	8	3	0	1	0	0
ERV316A3_6q22.33	56	64	51	33	10	34	70	29	20	41	42	119	24	33	26	48	15	40	22	23	14	11	38	4	35	14	20	26	1	10	8	20	19	56	25	9	0	0	0	0	0	0	0	0	0	0	0	0	0
HARLEQUIN_17q25.3a	56	42	56	127	102	87	74	75	49	46	54	61	8	9	20	4	10	3	53	28	43	22	44	56	42	31	19	41	43	20	18	31	9	16	10	26	6	8	36	56	67	62	86	23	49	35	75	37	44
L1FLnI_13q21.2e	56	28	40	57	44	58	42	6	25	27	44	11	4	5	24	8	13	6	0	4	8	6	7	10	9	0	11	2	4	6	7	3	0	5	12	0	8	26	32	36	43	89	113	24	45	22	79	23	40
ERVLB4_2q37.1a	56	45	51	44	55	35	50	66	78	103	104	102	32	28	57	19	7	29	64	123	87	43	73	78	69	75	44	40	63	67	30	35	19	25	24	19	8	13	37	33	36	28	49	33	60	56	61	55	24
L1FLnI_8q21.11w	56	62	50	72	27	59	38	32	34	49	62	24	35	54	35	41	43	37	32	56	60	61	39	93	50	33	34	47	50	56	38	58	33	64	53	52	30	29	51	49	49	35	53	60	29	44	38	39	78
L1FLnI_6q14.1kb	55	39	58	80	90	86	69	53	86	103	136	81	35	26	50	16	30	18	50	47	65	39	51	102	60	70	56	57	46	72	37	37	15	38	28	21	6	3	16	12	18	74	41	43	13	15	28	6	19
L1FLnI_8q22.1p	55	38	38	31	50	30	42	18	20	13	39	22	5	7	29	13	13	10	6	5	19	4	10	14	7	7	13	1	6	4	14	3	4	5	11	5	2	5	14	72	30	51	67	21	37	14	57	26	41
L1FLnI_18p11.32c	55	86	105	100	108	58	85	41	79	71	92	45	45	72	87	81	40	35	81	58	60	108	101	85	113	79	85	60	82	68	63	112	52	116	181	135	9	1	0	21	10	18	35	28	16	8	21	3	13
L1FLnI_21q11.2g	55	71	100	121	148	90	202	168	201	278	336	269	148	201	175	210	206	157	288	239	212	182	379	351	313	359	297	209	300	295	265	247	124	302	327	211	0	0	15	12	11	79	33	25	47	32	66	8	54
L1FLnI_10p13h	55	35	48	47	45	51	42	7	1	10	54	23	1	1	9	8	3	6	1	5	7	8	3	8	13	8	6	1	7	2	13	1	0	4	3	12	3	0	18	26	25	77	65	30	28	25	58	4	12
L1FLnI_22q11.22c	55	33	21	39	54	61	52	38	30	22	50	57	16	20	23	19	8	6	13	13	10	1	31	16	15	1	5	24	4	2	14	6	5	31	3	7	22	56	31	187	97	134	309	226	265	127	357	107	43
HARLEQUIN_6q21	55	62	77	64	75	91	82	79	102	84	83	106	78	80	71	43	37	49	36	74	27	60	79	56	112	85	123	70	32	78	75	80	53	81	79	44	28	51	46	44	43	110	119	77	70	146	172	83	157
L1FLnI_10p12.2c	55	41	24	33	80	60	49	17	31	10	47	42	1	6	20	5	3	10	22	17	9	20	22	13	14	8	18	10	21	5	0	0	2	10	24	1	3	19	28	56	15	33	62	22	16	31	48	9	17
L1FLnI_15q24.3h	55	54	48	70	70	40	57	47	64	66	39	70	55	80	110	76	56	72	69	60	81	76	102	90	98	56	49	65	41	73	69	93	62	128	148	125	81	95	73	74	79	52	85	55	70	46	63	42	65
MER41_22q12.3e	55	70	114	49	37	53	81	61	34	35	41	50	186	211	202	244	168	198	136	175	115	69	119	77	128	117	122	130	115	121	150	168	82	368	445	339	25	28	16	21	13	16	42	19	44	53	41	32	40
HERVE_13q14.13b	55	61	80	116	38	68	55	55	108	31	56	48	88	68	85	101	45	60	95	59	54	48	99	45	65	66	53	55	50	58	59	81	59	136	119	97	25	27	7	16	20	15	53	57	13	43	27	35	15
L1FLnI_Xp11.21nb	54	76	47	80	60	84	171	118	103	69	95	156	70	66	83	84	68	66	62	118	90	82	146	61	71	92	104	86	41	67	138	74	50	75	129	79	0	0	0	19	0	0	33	7	14	15	5	1	11
HARLEQUIN_21q22.3a	54	42	56	24	30	45	49	13	37	38	55	55	34	40	57	33	30	71	28	57	44	25	53	29	23	20	46	22	9	17	20	24	26	45	96	63	9	7	21	25	21	49	29	29	51	11	61	12	25
L1FLnI_2q33.1b	54	47	44	73	79	60	177	94	155	61	60	98	40	52	28	25	26	37	50	72	47	31	117	72	62	76	87	76	40	48	38	43	50	43	23	25	20	21	32	49	36	49	69	40	66	37	46	19	27
L1FLnI_5q23.1l	54	21	18	46	46	58	24	27	22	12	56	3	5	0	2	3	0	5	0	0	1	5	0	2	2	1	0	2	4	0	0	0	0	1	1	0	10	6	4	15	32	79	36	22	14	35	29	21	9
L1FLnI_1q32.3b	54	57	61	67	47	96	33	44	67	50	57	111	14	2	18	2	16	3	8	20	38	11	7	17	16	15	10	26	6	16	6	7	12	5	3	1	11	9	5	75	47	51	150	44	91	36	90	40	24
L1FLnI_Xq26.3h	54	54	58	22	46	25	74	67	50	52	118	92	95	68	67	96	58	48	122	102	52	63	90	112	55	62	44	49	39	77	82	104	70	111	114	104	20	19	48	37	28	27	75	67	45	60	68	37	33
L1FLnI_14q32.12d	54	70	53	63	58	79	65	31	23	37	94	38	12	18	34	15	12	24	21	16	18	14	24	22	20	13	10	23	8	6	22	14	23	16	16	18	0	11	12	50	20	53	76	23	67	23	46	42	16
L1FLnI_3q23s	54	55	68	44	49	81	38	19	27	15	29	36	9	10	19	23	3	8	23	15	23	22	47	53	40	30	32	44	24	17	17	36	21	16	31	13	5	0	34	24	12	30	40	3	32	10	31	4	22
L1FLnI_15q26.3d	54	69	65	29	29	83	235	152	140	132	115	172	156	154	144	289	212	243	177	125	90	210	245	290	207	283	261	230	174	231	224	188	122	390	498	289	12	6	22	22	21	10	64	52	49	53	48	19	80
HERVH_4q22.3a	54	31	16	16	10	12	9	5	5	2	4	16	6	0	2	2	1	5	1	3	6	5	4	4	2	21	6	0	11	4	8	3	1	6	0	5	7	5	6	1	7	0	0	0	3	4	4	0	3
ERVLE_20q13.33b	54	31	39	42	44	40	28	41	51	43	24	58	20	50	44	14	31	28	54	51	73	55	65	60	71	44	52	72	77	78	47	22	21	19	29	18	0	4	3	0	11	0	11	3	0	10	2	5	7
L1FLnI_10q11.21g	53	23	30	24	32	25	161	188	133	82	109	231	72	43	60	69	32	45	40	47	58	33	89	49	70	100	55	95	30	60	46	66	26	93	101	60	20	8	6	28	9	16	58	26	73	63	76	39	55
HERVH_5p15.33	53	35	58	55	103	118	79	63	45	21	68	22	15	9	19	14	3	13	2	24	5	0	4	15	19	9	28	5	6	4	9	6	2	16	18	15	0	0	0	7	0	8	10	3	2	5	10	3	7
L1FLnI_4q26ja	53	32	44	115	157	111	243	235	160	172	210	206	70	59	78	49	37	68	302	269	245	136	261	226	232	211	180	192	167	173	115	125	77	158	142	125	0	5	10	7	5	24	15	0	17	20	26	0	11
L1FLI_6p22.3	53	28	36	71	52	33	27	15	25	27	40	40	27	38	31	27	27	21	61	67	49	53	34	49	48	38	48	60	32	33	46	57	30	58	82	52	0	2	2	8	25	42	36	23	47	29	36	14	51
L1FLnI_5p13.2z	53	34	40	40	39	45	22	15	17	25	28	40	17	8	19	11	15	22	28	11	31	30	24	49	31	28	19	40	8	12	13	17	18	30	21	26	72	96	66	58	35	43	82	43	84	84	80	46	34
L1FLnI_16q12.2b	53	30	29	62	63	81	49	22	25	2	47	17	1	0	6	9	10	12	2	1	3	2	9	8	6	2	0	2	7	0	0	4	0	8	8	6	35	28	25	76	42	78	117	36	61	46	21	15	43
HML5_5p13.2	53	39	20	13	22	24	19	8	5	0	4	18	15	6	6	11	1	22	4	18	17	10	21	12	28	4	5	15	0	10	19	6	7	20	11	11	9	22	7	3	17	6	3	1	0	3	13	0	0
HARLEQUIN_4q13.3	53	9	56	31	47	44	31	36	25	16	33	18	0	4	1	0	0	0	0	0	3	0	0	1	2	1	6	1	0	0	1	0	0	1	3	0	7	0	6	5	7	5	24	14	18	28	19	1	26
HERVH_Xq22.2c	53	38	58	24	29	27	28	32	25	42	28	52	25	31	13	17	7	26	41	47	36	25	58	60	48	20	9	26	14	30	19	11	11	43	38	50	0	0	0	0	2	0	9	0	4	7	12	0	0
L1FLnI_Xq11.2z	53	61	47	44	31	30	80	31	18	23	23	30	31	38	79	52	78	27	53	39	29	21	67	38	44	24	58	19	24	41	42	42	22	85	107	73	3	3	8	15	9	2	25	25	24	12	8	8	24
L1FLnI_4q24p	53	66	53	54	90	87	94	103	47	46	71	68	125	65	134	112	111	85	67	40	35	36	57	60	22	47	57	43	38	51	78	31	62	169	191	110	9	12	17	34	41	34	71	23	13	21	25	16	66
L1FLnI_4q24cb	53	55	69	31	34	39	28	25	11	16	36	15	61	104	98	80	70	56	46	26	47	48	67	94	73	35	33	30	53	86	91	105	64	98	83	115	26	28	26	17	9	26	38	16	29	31	32	42	54
L1FLnI_9p21.1la	52	48	40	75	58	24	58	57	60	48	85	70	52	16	32	22	33	21	36	44	31	18	62	52	29	47	47	40	28	34	44	48	9	8	29	35	59	23	47	82	48	54	212	149	158	127	202	107	49
L1FLnI_1q31.2m	52	111	77	38	87	91	67	61	54	34	86	69	27	9	31	11	4	9	33	35	14	27	44	81	29	16	21	26	34	15	11	4	12	7	19	2	40	43	41	100	29	61	106	85	105	90	65	60	56
L1FLnI_Xp22.31c	52	49	49	32	40	32	66	50	44	59	78	25	25	59	28	44	34	17	69	40	45	52	74	79	70	53	69	39	34	38	46	29	37	65	40	19	15	0	9	6	20	14	12	23	27	15	14	11	6
L1FLnI_Xq21.1ib	52	19	40	18	44	32	40	7	12	3	24	18	4	2	3	12	16	13	53	19	25	7	41	15	14	5	9	11	9	16	5	11	7	29	17	4	3	0	3	1	0	11	11	7	2	6	6	3	1
L1FLnI_11p15.4c	52	99	57	61	59	82	42	15	14	25	75	49	13	13	26	25	17	17	49	40	32	21	46	37	36	40	50	22	35	30	29	19	11	55	54	31	8	9	15	36	22	31	54	26	31	66	53	34	41
L1FLnI_5q33.1b	52	59	51	173	166	166	183	200	176	148	188	149	77	96	139	126	141	77	116	109	121	104	137	186	119	93	114	85	133	101	127	130	94	122	184	138	53	13	60	93	67	112	124	70	113	105	148	72	74
L1FLnI_4q21.21l	51	65	35	88	79	73	72	11	32	15	58	23	20	39	15	19	7	22	20	39	25	21	73	31	41	31	39	50	31	33	19	13	15	73	37	39	1	9	21	58	53	103	99	53	52	36	58	24	38
HERVH_3q23a	51	66	51	38	22	27	8	34	35	33	21	31	15	35	21	23	7	27	41	36	61	44	73	88	68	74	64	44	27	51	42	38	26	34	30	39	0	0	0	0	0	0	0	1	2	0	4	0	0
L1FLnI_13q22.2d	51	93	50	62	48	84	54	24	27	14	35	10	6	0	26	19	22	3	14	25	12	5	35	32	24	27	11	25	16	20	7	14	3	21	10	15	122	71	102	161	125	124	132	99	88	72	86	58	44
L1FLnI_9q22.33d	51	88	88	35	49	44	74	28	14	21	44	29	38	31	23	18	26	30	49	54	53	36	54	53	42	26	34	44	50	44	20	21	11	40	71	77	0	12	1	6	8	25	54	17	23	36	21	5	14
L1FLnI_6q22.33g	51	51	46	22	40	64	35	8	24	28	45	44	19	28	45	11	8	26	27	17	21	20	33	49	34	36	32	24	17	8	22	38	13	10	7	3	0	0	8	0	2	0	0	2	0	2	0	0	0
L1FLnI_7q21.12g	51	91	42	68	29	40	33	30	9	34	25	26	33	38	49	56	36	34	24	61	23	55	41	55	55	36	25	33	40	24	60	22	28	42	106	43	27	36	76	41	46	38	23	27	20	47	34	15	24
ERVLE_5q35.1a	50	27	41	100	93	103	18	10	3	2	18	8	3	4	7	0	2	2	0	0	3	7	1	6	1	0	5	2	3	0	3	2	0	4	0	2	9	10	9	25	36	37	27	12	6	1	14	4	4
HERVL66_4p16.3	50	29	34	34	66	53	16	34	34	12	8	22	8	4	7	4	9	23	15	22	13	11	9	17	15	15	18	24	11	7	13	17	9	36	32	32	27	24	12	40	38	54	67	46	52	47	68	55	47
L1FLnI_4q24za	50	56	46	50	36	83	58	17	20	25	48	42	14	16	25	36	21	21	10	10	12	2	34	31	26	22	37	25	10	7	27	48	10	29	48	19	107	46	113	101	66	94	150	47	36	68	138	68	142
L1FLnI_5q12.3m	50	35	50	38	34	63	40	5	11	18	47	6	7	7	0	5	5	4	1	7	5	2	8	12	9	1	10	7	3	10	0	2	8	19	18	2	1	21	14	56	55	82	97	54	50	24	93	17	34
HERVH_11q24.1c	50	47	39	46	86	41	25	45	40	34	38	70	2	7	1	1	10	3	23	15	20	6	21	34	31	21	23	22	23	17	30	17	6	1	13	4	1	3	8	9	5	15	28	6	10	2	2	6	8
L1FLnI_12p13.31p	50	43	47	115	118	84	134	69	137	110	163	118	62	104	92	113	85	59	89	100	93	65	220	131	82	93	137	105	106	87	91	118	85	137	251	85	52	51	117	140	122	145	201	128	125	122	175	78	131
L1FLnI_14q23.3j	50	51	62	54	42	40	39	16	18	21	66	10	6	4	31	7	6	15	24	6	15	10	4	55	18	21	13	8	5	3	0	1	2	36	16	12	5	12	15	32	42	23	54	44	23	28	58	11	15
L1FLnI_2q14.2m	50	44	76	92	97	77	101	61	103	63	85	79	59	56	75	56	22	50	71	54	35	43	87	54	42	47	61	56	46	54	38	63	43	42	129	103	11	25	31	28	67	43	94	71	85	67	87	25	44
L1FLnI_9p24.1g	50	18	21	35	41	80	55	18	25	7	28	8	1	3	19	6	3	13	9	5	3	9	29	40	8	19	10	20	4	15	3	15	0	2	10	1	26	6	13	23	35	42	72	7	38	13	47	18	35
L1FLnI_Xq13.2fa	50	30	7	3	18	25	13	25	11	7	10	36	1	8	13	3	2	2	24	16	3	5	26	22	4	9	15	7	6	0	18	9	4	24	28	4	9	1	9	1	8	9	8	2	3	3	5	3	1
L1FLnI_11p15.3h	50	34	46	45	61	48	197	135	186	263	278	255	169	172	203	101	167	187	290	257	159	179	290	307	177	148	226	150	244	201	197	235	121	230	350	248	40	28	39	23	21	9	94	68	52	62	124	91	119
L1FLnI_1q25.3j	50	21	21	29	52	15	42	21	26	8	46	32	3	12	7	8	9	3	0	8	17	2	9	13	10	5	11	14	2	5	12	5	1	13	6	1	5	10	40	37	26	40	70	27	25	30	36	3	30
ERV316A3_13q14.13	50	42	34	43	73	59	55	79	91	56	69	110	86	73	128	89	122	93	63	56	37	32	100	53	26	33	69	41	32	33	63	87	42	95	105	53	13	14	18	15	18	43	138	34	81	80	83	70	26
L1FLnI_1q24.2g	50	24	35	23	51	41	72	19	48	39	90	32	63	59	58	76	71	43	78	91	93	51	63	102	70	48	73	41	35	66	92	109	38	49	69	54	1	2	5	25	4	7	14	16	36	16	31	0	5
L1FLnI_7p21.1g	50	48	104	78	103	82	125	41	63	53	135	74	88	80	101	130	85	79	77	70	60	35	90	65	62	56	63	53	78	56	111	90	72	123	147	116	13	40	31	52	88	41	122	76	82	45	93	55	96
L1FLnI_4q12q	49	47	12	35	58	40	47	30	35	5	23	12	3	0	4	0	2	1	0	2	2	2	0	3	0	1	5	3	0	1	0	0	1	0	2	0	4	0	17	34	27	76	32	18	42	29	35	16	11
MER4_21q22.3a	49	42	44	18	64	71	14	27	20	12	9	25	0	11	1	1	0	9	9	3	3	13	42	12	5	11	9	7	1	0	1	4	0	6	6	5	24	44	29	48	16	54	69	17	42	29	82	79	9
HML5_Xq11.2a	49	37	23	26	25	17	29	24	11	39	28	43	24	35	49	34	23	45	28	40	24	19	24	33	30	41	36	15	10	38	28	38	23	63	72	55	3	15	5	17	5	7	11	14	13	19	20	4	7
L1FLnI_Xq22.3ba	49	46	73	35	63	53	66	56	26	49	42	50	57	44	60	74	67	47	58	43	61	42	91	66	67	53	54	34	51	29	58	56	27	105	159	82	9	36	23	35	16	24	33	16	22	29	56	5	20
L1FLnI_9q31.2b	49	23	17	41	64	54	101	42	54	46	82	57	21	57	44	26	56	52	54	39	25	21	36	52	38	24	36	24	30	18	35	29	15	32	31	22	15	14	21	68	26	88	150	73	118	96	97	37	68
HERVH_4q31.1a	49	59	11	46	49	50	11	19	6	12	20	17	0	7	0	6	0	2	0	6	0	0	0	0	1	0	0	0	0	3	1	6	0	7	3	0	6	11	16	30	18	48	27	20	15	11	38	24	6
L1FLnI_4q12s	49	49	63	61	34	48	22	26	16	14	42	13	31	16	23	5	11	21	16	14	15	14	41	28	19	26	3	12	15	11	25	6	9	21	36	18	12	7	18	35	25	46	64	16	12	39	44	7	11
L1FLnI_3q13.33v	49	55	27	48	67	87	35	11	54	10	41	25	6	0	0	1	2	8	1	4	6	4	9	2	2	9	9	1	0	1	3	1	1	0	1	0	13	13	16	22	33	29	66	37	26	28	72	20	10
L1FLnI_Yq11.223b	49	46	75	75	119	80	89	52	71	43	66	80	76	50	88	89	95	57	26	49	51	30	41	33	20	39	36	28	22	31	44	50	26	201	233	127	0	0	0	0	0	0	0	0	0	0	0	0	0
MER61_7q21.12	49	50	59	86	86	105	68	60	82	56	94	76	47	59	96	90	59	85	70	57	22	20	54	87	35	29	41	24	37	33	67	68	52	103	164	70	32	43	21	46	41	37	54	50	43	45	45	46	49
L1FLnI_14q22.1c	49	31	22	50	57	49	24	16	13	12	51	22	9	0	16	9	17	4	5	31	15	6	17	10	26	10	19	14	6	13	13	2	6	10	12	13	1	8	17	11	13	30	50	25	19	29	49	26	25
L1FLnI_8q24.13h	49	39	85	68	38	70	55	10	34	30	46	34	12	6	39	27	7	17	6	10	11	17	25	20	22	12	33	7	18	20	14	14	13	10	30	18	14	21	35	100	69	75	185	72	146	120	171	75	149
HML6_19q13.43a	49	70	32	352	312	372	280	359	309	283	251	343	104	154	104	68	115	63	72	99	101	74	160	104	86	93	95	67	102	130	64	80	56	88	114	99	1	7	2	115	87	86	191	165	154	162	278	151	56
HERVFH21_13q31.1	49	33	42	40	20	52	41	55	24	18	16	30	17	4	22	31	32	25	29	50	45	74	98	64	84	59	48	90	45	82	32	53	15	64	79	36	0	0	0	0	0	0	6	0	0	0	0	0	0
MER4_2q37.3a	49	13	6	29	34	8	13	0	2	9	18	16	2	3	10	5	4	7	1	0	13	1	6	4	5	2	3	8	3	3	5	3	0	12	26	5	5	3	18	7	33	9	32	19	41	33	30	12	5
HML3_19p13.2c	48	53	42	65	115	104	187	213	166	123	122	168	72	91	83	25	50	69	38	120	100	119	214	154	93	95	111	108	60	78	77	80	50	41	77	38	12	15	33	75	55	31	166	100	165	132	240	130	104
L1FLnI_3q13.31k	48	16	17	13	21	34	26	6	34	32	44	13	21	3	15	5	7	17	21	7	21	11	20	25	41	15	5	15	12	11	11	1	18	11	15	18	7	4	25	2	1	14	3	5	7	6	4	6	4
L1FLnI_11q23.3k	48	41	34	62	41	42	23	23	28	19	42	16	40	20	36	18	28	15	15	13	17	20	20	41	22	12	16	19	23	31	24	21	15	5	22	5	19	19	47	70	66	95	89	42	51	73	84	41	38
L1FLnI_12q14.2a	48	26	34	60	47	63	39	6	31	19	45	28	3	13	42	3	14	14	14	7	4	2	9	8	24	9	11	10	6	7	6	6	3	8	18	4	8	7	13	11	35	97	54	20	26	33	35	25	42
L1FLnI_3q13.33ba	48	25	29	44	23	72	59	18	11	19	68	29	6	9	9	7	6	6	18	14	11	7	14	24	11	2	13	8	13	5	4	2	2	1	21	3	20	15	20	54	33	94	101	66	67	35	70	50	47
HML1_17q25.1	48	20	23	32	48	55	29	7	13	18	27	41	10	40	16	16	4	12	14	14	28	10	8	18	14	8	15	4	12	4	10	6	9	10	11	7	0	12	6	74	39	60	104	85	77	46	62	45	23
L1FLnI_1q21.2f	48	63	25	76	85	67	132	109	99	70	150	118	32	75	63	78	65	51	73	52	87	76	91	63	72	77	83	91	57	62	68	62	40	94	79	106	14	21	31	44	53	92	99	50	59	65	61	24	53
L1FLnI_12q23.2a	48	42	30	20	66	21	58	55	48	43	39	57	16	27	37	39	14	13	40	37	35	16	43	60	46	35	37	24	15	23	28	28	11	28	22	16	14	16	21	23	29	26	80	49	51	78	31	19	26
L1FLnI_3q25.1c	48	22	31	19	34	36	61	36	45	17	64	22	10	11	12	26	12	13	15	19	17	29	28	46	36	38	23	18	46	25	19	19	10	21	27	28	22	19	17	32	63	73	29	36	25	6	44	39	47
L1FLnI_10p13a	48	28	31	57	43	58	14	4	11	12	9	11	0	0	1	5	2	2	1	0	1	0	0	5	0	0	6	3	1	1	1	0	0	5	4	3	45	24	42	76	42	74	73	17	40	43	38	19	16
L1FLnI_7q21.3a	48	37	47	42	76	52	264	192	144	89	99	174	86	161	131	144	89	72	131	124	101	116	216	166	120	139	133	170	116	123	109	104	65	158	223	82	50	71	39	72	63	71	291	199	164	168	241	86	184
L1FLnI_Xp22.31a	47	53	30	61	44	49	55	32	36	13	44	32	7	5	8	3	3	0	33	35	20	26	39	42	57	19	45	41	7	19	6	40	5	2	0	0	12	7	0	57	17	47	43	37	45	6	51	13	0
L1FLnI_4q31.22b	47	24	28	57	27	33	13	2	9	11	31	14	2	4	4	9	10	1	0	2	0	8	8	9	2	0	4	2	0	5	0	3	2	2	2	2	10	19	22	21	24	53	113	25	60	8	78	14	2
L1FLnI_12q23.1b	47	88	63	78	118	76	242	191	199	249	259	251	157	201	219	181	170	175	184	227	145	167	282	269	236	216	215	228	179	177	190	241	163	314	328	344	50	51	45	85	86	117	216	207	124	192	242	185	159
L1FLnI_4p11b	47	112	110	57	63	75	68	31	29	34	82	74	140	137	135	164	150	85	150	167	178	110	149	120	143	121	108	143	107	168	146	174	99	131	213	164	45	52	45	65	44	72	91	50	56	47	106	68	137
HERVL74_6p25.1	47	41	48	33	38	42	21	24	11	30	35	46	104	145	138	45	72	53	69	57	61	50	47	70	66	66	37	69	22	70	61	88	58	53	48	46	20	35	12	23	14	13	27	9	20	12	28	6	41
L1FLnI_21p11.2m	47	58	52	60	73	96	55	8	25	30	105	25	9	11	27	13	16	12	11	4	18	7	22	12	24	7	36	11	7	7	11	5	12	14	16	2	6	7	31	60	61	131	193	63	67	66	65	34	67
ERV316A3_1q21.2	47	36	48	55	47	34	58	46	54	52	47	55	15	31	8	11	10	13	26	52	25	50	67	45	30	51	31	40	48	60	11	8	18	16	7	9	0	5	4	4	25	32	29	22	33	23	24	2	20
L1FLnI_6q27j	47	23	34	27	24	39	27	12	11	23	26	36	9	12	13	11	23	6	8	29	17	12	28	15	22	21	17	26	12	11	11	18	12	33	41	13	17	19	29	23	36	54	39	16	30	52	49	15	41
L1FLnI_Yp11.31b	47	24	37	36	63	53	24	21	18	35	39	25	14	9	23	13	9	16	7	9	14	10	14	37	16	12	5	16	12	6	18	6	4	19	16	5	20	8	22	22	22	57	53	35	40	25	60	24	38
L1FLnI_2q24.3p	47	16	12	38	74	33	45	18	23	5	20	14	2	0	7	7	2	3	0	2	3	0	0	4	0	0	13	3	1	3	0	0	3	0	0	0	9	8	3	29	36	53	23	22	22	10	12	1	6
L1FLnI_10q22.1c	47	67	59	82	52	50	42	9	41	16	86	23	0	5	13	20	4	4	3	5	14	1	10	12	20	2	17	10	6	2	8	6	0	6	9	2	30	15	64	103	93	146	127	65	141	93	141	34	100
L1FLnI_3q21.3d	47	9	27	19	13	15	33	21	18	1	18	9	11	15	9	4	2	6	9	17	25	17	24	21	16	17	40	26	9	5	14	8	11	4	0	0	1	0	2	8	0	11	3	3	6	1	2	0	4
HERVFRD_2p25.3	47	35	84	48	19	28	33	28	17	41	36	27	41	50	57	49	23	43	57	16	32	32	42	38	41	15	17	49	18	22	24	15	13	66	50	35	0	0	3	3	0	34	17	9	7	13	8	0	10
L1FLnI_2q37.3d	47	42	23	22	28	52	54	39	25	11	37	53	31	20	53	32	29	29	25	59	37	59	81	52	51	43	43	30	29	12	56	20	24	36	30	31	9	1	11	15	34	59	54	25	32	31	45	45	59
HERVL_18p11.32a	47	96	63	87	72	81	57	13	36	16	20	34	42	44	61	52	43	28	77	75	75	96	99	83	64	34	66	54	46	51	66	54	40	75	105	120	0	0	0	0	0	2	0	0	0	0	0	2	0
L1FLnI_15q22.2a	47	33	33	199	181	274	134	195	120	66	87	147	76	96	105	86	104	90	24	40	45	29	61	40	70	78	66	48	29	60	69	70	61	88	72	69	412	396	363	553	479	482	657	463	489	473	751	456	465
L1FLnI_7q22.2a	47	53	81	63	81	69	151	111	156	139	182	154	272	383	340	281	255	217	338	227	290	219	280	292	314	222	243	286	236	248	334	368	279	367	438	244	171	138	156	179	112	163	410	431	315	569	569	440	688
L1FLnI_Yp11.2x	46	46	32	72	74	60	54	11	28	22	55	31	8	13	25	25	20	7	2	2	20	9	9	6	12	10	15	22	6	8	4	10	3	9	3	8	13	12	31	42	31	29	60	48	32	38	44	6	22
L1FLnI_8q24.21o	46	47	64	23	41	27	46	56	39	30	44	25	15	18	9	6	5	13	63	36	22	32	53	68	36	35	58	21	32	35	38	39	37	25	38	36	0	0	0	0	0	6	1	0	7	0	6	0	0
L1FLnI_3q29k	46	32	32	22	66	55	30	41	21	29	30	35	21	15	10	19	14	13	16	10	14	18	26	18	15	23	20	10	13	14	20	16	18	33	24	14	2	0	11	10	8	18	27	20	17	27	36	7	28
LTR23_9q22.33a	46	63	65	74	56	57	47	52	37	45	48	66	45	54	59	62	57	45	46	26	41	62	53	59	41	60	52	33	32	22	100	39	48	94	102	90	52	89	54	52	36	57	83	54	83	66	151	53	119
L1FLnI_2q31.2k	46	35	30	42	33	69	31	10	17	10	41	14	0	1	11	0	7	13	5	0	8	4	7	9	13	2	2	1	4	0	2	1	0	10	0	4	30	45	50	83	123	215	127	75	93	46	89	37	64
L1FLnI_9q21.12h	46	16	26	21	22	14	43	46	38	38	33	42	85	84	79	23	35	38	60	82	29	41	76	33	39	39	74	74	29	19	57	49	33	52	36	21	29	12	9	7	3	16	25	33	33	23	39	3	49
L1FLnI_10p11.22e	46	38	16	56	58	44	47	42	32	4	19	22	25	17	42	20	14	24	41	18	17	26	60	23	35	48	38	16	13	17	15	23	5	14	20	4	12	10	18	46	62	63	111	57	50	99	118	22	31
HERVH_10q24.31a	46	45	42	57	68	46	97	45	49	27	23	58	121	103	129	419	432	326	78	93	62	29	57	54	92	83	77	92	57	67	282	321	153	983	1174	1068	169	188	165	187	119	136	168	176	184	130	217	105	153
L1FLnI_13q32.1c	46	57	91	68	66	93	77	27	45	24	50	29	14	7	32	11	6	9	36	35	15	10	29	40	16	25	20	18	18	22	31	13	21	22	17	4	105	44	114	137	109	121	292	106	138	116	166	34	108
L1FLnI_5q23.1k	46	55	18	112	115	87	128	57	77	65	61	46	52	56	58	52	75	48	75	41	55	64	117	127	55	47	54	59	59	62	61	75	39	38	57	81	0	3	14	17	8	28	39	8	17	36	13	23	27
L1FLnI_3p22.1ea	46	54	24	48	60	103	53	26	24	28	59	35	25	36	52	35	51	41	58	35	56	31	35	48	56	33	49	34	28	39	12	53	19	44	52	49	8	7	11	42	35	59	56	18	23	13	60	15	27
MER101_1q42.13a	46	26	28	39	45	48	50	50	59	89	93	85	21	37	43	38	88	28	36	33	35	23	30	20	58	48	27	41	31	36	71	58	23	76	124	83	0	0	0	9	0	7	14	9	5	1	0	0	15
ERVLB4_18p11.32e	46	31	25	11	28	4	6	0	1	1	13	5	0	1	2	2	2	4	0	0	1	0	0	0	0	1	0	5	0	0	2	0	0	3	0	0	18	10	11	8	7	11	18	7	28	5	22	0	4
ERV316A3_Xq28i	46	21	21	31	18	30	41	28	22	34	22	26	22	28	33	12	9	3	25	24	3	18	18	21	18	16	22	9	14	26	31	15	25	4	40	23	0	0	7	15	4	10	16	4	2	6	8	6	2
L1FLnI_1p32.1f	46	43	61	63	40	44	48	78	61	17	52	32	58	59	53	37	37	53	74	42	34	28	103	61	19	29	37	21	45	34	54	52	41	61	65	76	2	2	3	9	1	6	0	0	0	0	2	1	8
L1FLnI_15q26.2e	46	24	26	39	49	39	51	21	14	19	46	31	18	23	25	28	17	7	20	22	28	27	18	23	8	9	24	22	23	26	17	29	16	34	35	38	14	8	44	72	71	91	157	32	47	78	121	17	69
L1FLnI_6q25.3i	45	46	48	65	115	105	134	98	86	98	116	91	27	10	51	19	34	33	83	57	34	12	59	41	46	28	38	17	15	36	34	39	14	23	23	20	27	8	31	92	109	86	112	70	91	75	181	58	76
HERVH_3q13.31a	45	34	15	36	36	43	2	16	1	2	0	12	1	0	0	0	0	0	0	0	1	0	0	0	0	0	0	5	0	0	0	0	0	0	0	0	0	0	0	0	0	1	0	0	0	0	0	0	0
HERV3_1p34.3	45	13	17	57	56	52	77	22	49	16	54	87	10	9	19	1	5	9	8	3	1	6	32	7	12	7	9	6	13	2	1	2	3	4	3	3	8	10	16	45	31	78	90	14	16	65	50	16	16
L1FLnI_Yp11.32b	45	61	71	24	14	44	25	24	37	25	14	26	21	19	19	9	5	17	18	43	29	17	23	16	32	33	22	40	34	28	28	7	8	11	7	6	0	0	0	0	0	0	0	0	0	2	0	0	0
L1FLnI_4q23e	45	24	51	32	42	36	53	17	23	22	24	29	0	8	16	9	11	15	25	18	18	18	52	63	35	28	48	39	29	20	19	26	3	21	33	5	16	30	15	31	32	42	58	25	37	29	97	30	32
L1FLnI_12q12q	45	34	33	62	68	30	8	6	12	16	40	16	6	0	4	13	9	18	0	0	0	0	0	5	7	0	0	9	1	2	0	1	1	0	1	0	7	16	17	30	45	50	32	30	18	25	45	4	16
L1FLnI_2q23.1c	45	36	30	38	48	37	33	27	17	14	70	31	11	14	10	12	10	8	12	23	35	10	10	12	10	12	17	21	7	9	19	16	15	10	23	3	0	14	10	33	23	32	40	12	40	36	33	19	15
L1FLnI_1q25.3n	45	10	29	43	69	44	55	43	21	44	50	65	17	28	50	13	9	21	26	20	19	13	12	43	13	14	25	29	21	30	15	20	9	30	28	19	0	0	14	58	10	27	50	19	52	36	41	8	15
L1FLnI_4q13.3a	45	18	38	48	32	68	35	5	15	8	107	26	5	3	16	19	14	7	4	7	4	2	11	13	18	7	15	1	5	6	0	1	0	7	4	3	9	8	28	63	59	168	149	57	73	59	78	27	53
PRIMA4_1q21.1e	45	21	36	12	20	34	13	16	38	17	22	36	9	14	5	10	17	9	29	58	28	20	49	48	22	35	25	30	7	15	33	37	16	26	66	36	0	0	0	0	0	0	0	0	0	0	0	0	4
ERVLB4_22q13.31b	45	38	17	16	17	31	27	22	6	30	9	32	12	5	6	9	5	7	17	2	10	20	9	7	10	8	4	16	4	12	8	7	15	5	10	15	35	28	52	26	26	76	40	23	34	37	46	15	19
L1FLnI_3q25.31b	45	40	95	52	51	48	42	54	14	55	39	50	43	61	56	41	53	23	91	75	108	53	103	92	91	58	111	89	100	69	62	65	19	85	55	26	3	0	9	4	12	27	50	16	10	14	24	14	28
PABLA_1q24.2	45	34	35	50	64	47	80	109	114	73	65	133	26	42	52	39	27	32	44	76	43	31	43	77	70	40	72	44	44	51	48	43	24	54	50	40	26	25	16	19	12	17	35	57	25	29	50	36	18
HERV9_7p14.2	44	19	24	56	42	35	27	31	7	1	10	16	0	1	0	0	1	0	7	2	0	2	5	3	4	1	3	8	6	6	2	0	0	2	0	4	1	0	3	3	11	14	10	8	2	3	0	1	0
MER41_6p22.3	44	25	45	115	96	112	30	29	46	16	69	51	1	1	13	12	18	4	5	1	3	1	13	8	11	2	4	3	10	6	11	4	1	16	7	4	0	12	13	43	6	35	51	30	14	42	46	9	22
HARLEQUIN_8q12.1b	44	44	29	72	77	36	28	29	31	17	66	26	4	4	18	1	11	2	0	0	0	4	3	3	11	9	7	2	3	5	1	0	0	11	8	0	0	0	14	15	17	32	83	38	24	38	64	31	38
L1FLnI_7q21.12a	44	47	20	60	50	62	53	15	26	25	35	19	20	28	48	34	21	18	20	42	11	42	21	21	34	31	18	17	39	22	25	32	34	32	35	39	37	25	49	90	87	147	233	108	118	95	163	53	106
L1FLnI_1p31.1sa	44	50	26	106	134	87	186	153	94	60	118	138	18	37	34	30	20	17	23	49	19	13	37	25	18	18	27	31	21	21	32	46	40	10	30	1	4	7	14	240	163	231	198	94	189	131	216	120	9
L1FLnI_15q21.3ga	44	60	16	97	84	74	59	15	31	35	59	61	13	7	34	26	16	25	6	16	7	11	58	36	13	13	19	8	25	14	14	8	6	6	26	1	9	19	25	46	50	111	147	60	103	74	140	30	67
L1FLnI_18q21.1i	44	28	30	37	36	24	43	13	28	15	28	24	7	21	6	21	31	7	30	14	15	19	8	13	22	12	16	21	20	9	5	10	17	17	26	20	3	16	19	27	48	72	73	37	59	19	73	36	44
L1FLnI_2q23.3j	44	23	20	35	34	59	13	12	20	8	60	14	9	7	4	12	2	10	8	8	2	1	7	11	1	0	2	4	2	5	1	0	1	2	11	3	12	20	21	27	34	29	93	59	142	74	120	68	31
L1FLnI_11q22.3a	44	13	41	54	34	40	18	15	8	7	7	11	20	17	12	24	23	5	23	7	20	19	25	28	20	17	12	22	6	18	15	12	3	13	42	21	0	5	8	9	3	34	14	7	23	15	28	11	7
ERVLE_14q12b	44	17	55	19	35	21	27	25	38	60	27	54	93	49	85	77	64	77	43	70	56	29	78	52	53	66	46	56	68	68	78	49	51	61	112	122	3	3	8	2	7	0	29	9	15	26	33	29	9
L1FLnI_6p23	43	40	36	31	20	42	45	13	32	26	27	46	12	22	15	25	20	3	44	28	15	30	33	28	30	14	36	35	15	11	37	39	21	30	34	29	5	2	10	19	11	17	21	17	28	21	9	8	7
L1FLnI_8q21.3p	43	19	12	24	27	34	19	7	16	2	27	16	5	2	14	31	30	20	27	8	7	3	11	9	15	14	15	11	9	12	13	19	11	41	37	44	0	8	13	26	5	13	44	32	7	6	9	11	25
L1FLnI_4q31.21pa	43	34	52	29	37	50	24	6	39	9	50	11	5	5	14	1	20	3	1	3	4	6	1	6	14	4	22	4	0	0	1	0	4	3	9	4	1	0	10	45	39	59	47	34	41	42	46	6	36
L1FLnI_4q24ya	43	50	54	47	47	24	17	5	5	34	38	22	27	21	49	67	17	20	45	7	15	32	20	18	33	37	32	22	10	26	28	37	10	40	50	40	86	61	46	61	74	59	92	37	49	53	70	24	75
L1FLnI_4q32.3a	43	9	11	18	33	16	19	4	12	4	40	8	1	2	8	1	2	1	0	2	0	0	22	0	1	5	2	10	0	0	0	0	0	0	1	0	0	19	25	33	44	37	73	23	48	21	61	15	19
MER4_5p12d	43	25	57	136	91	117	104	138	108	66	52	76	50	35	81	69	70	51	36	23	20	23	61	34	35	62	36	27	12	20	44	50	20	121	156	120	31	17	40	96	72	56	101	68	52	59	97	55	34
HERVH_14q32.12a	43	40	35	201	211	245	185	277	168	192	190	245	73	98	64	99	73	111	59	78	68	69	63	56	95	125	105	77	73	68	71	61	57	144	145	95	15	8	18	122	55	98	199	140	142	83	118	100	39
L1FLnI_5q31.1r	43	16	17	20	53	39	41	30	23	16	41	40	6	20	29	15	8	15	15	12	8	12	9	19	21	7	18	14	4	18	27	9	9	11	14	10	12	29	24	65	43	51	118	109	110	140	144	69	58
HERVH_11q14.1a	43	6	10	6	14	8	26	35	16	11	12	26	11	10	14	5	5	11	14	14	5	4	17	9	19	12	27	29	14	15	10	8	7	22	15	7	2	0	0	2	2	0	10	0	0	1	10	2	0
L1FLnI_1p13.3l	43	32	42	119	112	58	119	106	122	68	122	123	60	25	44	27	37	38	44	28	28	46	98	69	36	46	67	58	33	30	52	40	12	70	37	16	58	56	37	186	113	125	281	270	260	162	280	122	88
L1FLnI_9p24.2l	43	53	33	72	53	80	52	39	27	16	64	49	4	5	5	6	15	11	1	1	0	3	2	21	5	1	4	3	10	14	0	9	3	0	3	0	12	9	50	78	60	88	119	60	43	76	96	48	65
MER61_18q12.3a	43	26	35	50	64	103	48	34	35	36	58	42	45	22	33	51	30	42	49	48	40	55	81	85	53	57	36	45	45	21	38	52	24	81	148	85	2	1	2	0	13	5	9	2	7	12	7	0	10
ERVLE_8q22.3c	43	24	31	24	33	16	22	27	16	37	26	44	33	16	47	14	21	20	24	52	15	27	41	32	20	28	20	12	21	12	52	34	11	14	22	20	28	6	27	37	12	20	55	57	35	16	100	38	28
L1FLnI_12q14.2i	43	26	56	39	18	58	34	33	32	25	12	23	44	11	32	19	18	35	45	20	38	20	49	55	15	32	16	21	29	12	13	48	11	41	24	10	153	240	196	83	50	38	171	164	104	188	300	168	224
L1FLnI_8p12u	43	42	27	42	37	55	18	35	36	17	44	19	25	15	28	19	23	20	24	20	21	18	25	24	18	12	12	41	22	22	22	36	49	18	27	15	26	27	53	27	44	65	57	39	50	23	49	25	55
ERV316A3_15q21.2a	43	22	48	32	15	22	56	52	75	43	66	98	56	42	59	35	10	26	35	57	35	10	40	30	48	39	38	38	29	19	48	36	28	19	64	22	19	6	9	38	11	13	76	55	64	58	54	34	15
L1FLnI_1q23.1o	42	63	17	43	88	87	75	47	50	30	63	99	14	10	16	29	5	16	10	8	19	12	14	8	13	7	13	7	6	3	7	14	5	17	28	9	2	0	4	22	13	28	60	10	11	33	33	11	28
MER41_12q13.12	42	81	66	76	103	129	63	85	67	52	59	74	25	26	55	113	49	64	35	49	30	42	38	30	41	26	53	46	33	23	46	48	34	82	108	71	49	53	70	50	74	83	91	47	94	66	110	58	40
L1FLnI_14q31.3ea	42	22	28	22	13	38	46	15	15	26	32	21	6	4	13	6	9	17	6	8	3	4	16	8	13	6	19	6	3	20	12	18	6	7	9	14	4	2	8	28	5	24	18	13	24	11	43	17	13
L1FLnI_7q32.3a	42	33	41	52	73	71	45	30	25	43	38	38	47	40	79	74	81	85	37	37	34	60	67	54	21	28	24	49	31	36	65	37	18	94	94	120	125	81	114	122	110	103	208	136	181	118	234	111	261
L1FLnI_5q11.2z	42	22	24	41	85	60	51	7	29	18	39	25	4	3	22	19	18	7	3	13	0	12	8	4	3	7	13	9	5	6	6	5	1	8	8	7	0	0	27	36	61	53	64	38	59	40	57	15	27
L1FLI_7p14.3	42	63	26	41	56	42	88	116	88	95	88	114	86	97	98	104	79	58	151	140	142	94	124	120	112	87	72	109	86	75	107	124	61	110	139	113	2	15	19	34	44	76	42	11	31	37	23	25	29
L1FLnI_8q24.21t	42	59	8	15	66	23	40	14	38	13	26	8	7	0	2	0	0	4	0	0	3	0	2	0	4	4	1	4	5	3	11	0	2	12	4	0	0	7	18	20	8	36	31	11	26	25	14	3	22
L1FLnI_8q24.21k	42	31	20	48	11	21	16	0	18	6	41	17	0	0	8	18	5	5	18	2	5	3	5	4	10	0	15	5	7	7	2	14	5	13	35	9	1	3	8	3	15	7	6	9	15	9	12	13	5
L1FLnI_2q14.2a	42	34	52	88	94	98	147	93	84	68	79	72	74	71	65	46	23	42	107	109	97	77	103	102	86	80	71	91	69	92	83	97	60	123	114	93	0	7	22	34	34	23	33	9	27	33	49	14	18
HERVE_11p15.4	42	10	22	14	12	12	2	8	9	8	10	8	8	4	12	3	1	1	48	22	17	24	49	31	59	31	23	45	15	34	4	14	3	7	24	16	0	0	1	0	0	0	0	0	0	0	0	5	0
ERVLE_3q26.32b	42	3	17	21	52	25	40	2	18	10	42	26	4	6	3	4	7	9	0	4	6	2	9	4	3	6	0	2	4	4	3	2	0	2	6	4	9	3	40	43	39	74	124	59	43	61	62	50	64
L1FLnI_5p13.2u	42	23	35	32	46	53	50	31	19	22	44	44	10	14	12	0	7	8	27	34	4	14	42	41	43	18	38	19	11	9	11	15	13	1	0	2	0	0	1	7	7	9	17	11	1	2	6	4	11
ERVLE_20q13.33a	42	24	46	24	27	29	36	23	17	23	33	33	25	27	30	14	9	14	38	15	8	13	18	21	12	25	29	17	19	14	17	24	13	22	18	13	0	0	0	1	1	9	19	1	6	4	18	1	1
L1FLnI_15q21.2o	41	29	17	66	82	101	37	13	50	18	46	34	2	1	3	5	1	1	7	5	5	6	6	6	11	20	6	10	0	6	11	2	0	3	0	2	15	11	18	21	26	49	77	38	16	46	48	20	8
HERV3_14q32.33	41	52	34	107	87	128	109	99	130	76	125	88	126	117	186	77	65	88	85	92	91	83	89	76	85	66	71	62	70	86	97	82	52	67	91	72	112	127	182	1009	877	933	1417	1034	1105	516	1011	595	485
HERVL_3q12.1c	41	23	46	20	21	5	17	24	6	2	42	9	1	0	3	6	4	3	0	0	0	0	1	2	1	3	0	2	4	0	0	1	0	1	7	3	27	24	30	42	33	74	68	32	67	32	37	15	8
HERVIP10FH_14q12	41	66	47	46	89	87	44	13	16	16	43	57	14	3	18	6	11	11	4	8	9	3	6	37	2	4	6	0	3	4	6	2	3	17	9	1	13	7	32	12	22	29	58	16	31	9	24	16	18
L1FLnI_9p24.1u	41	46	22	42	49	33	58	20	25	10	27	27	0	4	3	0	9	5	0	0	0	1	4	2	1	0	2	1	3	3	0	4	0	4	1	0	65	40	30	68	68	103	98	41	56	18	102	26	16
L1FLnI_9p21.3w	41	22	29	46	80	45	18	27	22	25	13	5	1	0	6	9	1	7	2	1	3	0	0	2	4	4	0	1	0	0	1	13	2	1	1	1	2	0	6	11	7	31	45	28	28	16	31	7	11
PABLA_19p12b	41	33	66	67	42	37	88	53	34	39	21	70	103	96	119	82	121	117	60	77	75	47	116	92	82	43	61	37	36	36	103	84	52	171	255	129	22	0	31	15	14	1	46	42	54	43	66	67	34
L1FLnI_17q24.2a	41	78	68	50	101	101	72	37	60	23	66	25	71	28	40	81	58	36	43	28	56	33	54	76	46	45	49	64	47	66	43	65	23	136	152	152	12	24	35	55	50	90	124	46	74	74	99	20	111
HARLEQUIN_11q13.4	41	45	50	57	78	45	80	58	84	57	121	136	30	24	33	16	31	26	38	30	34	5	22	39	52	43	31	39	28	22	17	38	18	25	40	37	10	14	15	94	47	92	324	200	357	139	286	212	37
HARLEQUIN_1p33	41	16	22	75	55	57	52	32	45	18	40	19	4	5	3	16	8	2	6	8	2	1	11	8	13	1	8	3	1	6	2	4	2	2	8	2	10	12	40	45	68	93	115	62	100	57	111	28	39
L1FLnI_6q22.1y	41	44	54	77	96	119	95	63	73	79	39	119	47	57	92	70	88	54	60	67	40	27	32	48	42	83	28	51	35	64	69	92	61	115	154	101	9	3	4	171	132	100	135	111	99	44	98	48	66
L1FLnI_7q31.1ga	41	42	46	51	49	47	189	99	140	92	145	133	79	53	82	76	64	45	56	68	111	47	89	68	60	78	79	54	83	56	71	74	48	102	86	66	40	102	67	64	76	38	132	56	105	88	114	79	94
L1FLnI_Xp11.21ec	41	26	49	37	43	42	50	14	13	12	50	9	13	7	24	13	19	23	21	28	12	9	21	32	6	38	16	32	9	19	10	4	6	22	31	19	0	0	14	25	5	25	71	8	26	14	29	3	17
HERVW_10q23.1	41	24	20	21	16	12	6	1	8	2	4	5	0	0	0	0	0	0	0	0	0	0	0	0	0	1	0	0	0	1	0	0	2	2	0	0	10	7	10	0	10	11	2	2	2	0	0	0	0
L1FLnI_6q22.32a	41	17	19	48	36	40	47	20	49	7	13	21	27	7	17	6	2	0	33	18	35	20	29	22	24	9	19	24	10	33	6	2	13	4	1	0	1	19	10	30	27	33	53	25	17	35	38	9	13
L1FLnI_1q21.2c	41	27	54	48	78	17	11	4	20	30	20	8	0	8	16	0	5	11	4	0	5	2	0	8	12	3	0	0	10	0	1	0	2	2	7	0	33	44	31	91	50	162	26	70	93	65	43	49	92
L1FLnI_8q11.21g	40	36	69	52	53	63	23	29	19	17	59	34	20	43	16	21	12	27	17	23	24	31	63	58	54	55	84	69	26	38	47	40	31	13	11	12	14	53	42	30	19	45	51	31	57	16	72	23	42
HERVK14C_1q44	40	43	46	62	103	69	71	52	48	45	61	64	27	42	45	28	40	44	36	16	37	16	11	33	22	31	21	24	24	37	59	25	31	72	53	53	15	8	4	39	28	21	31	24	17	14	37	15	7
L1FLnI_3q22.2a	40	21	35	35	23	36	31	13	23	14	38	23	8	12	21	9	8	9	21	15	19	15	15	19	18	26	23	9	19	21	3	22	4	7	11	2	15	3	34	45	32	74	134	17	26	43	66	21	33
L1FLnI_12p13.33c	40	16	30	48	84	70	122	80	88	39	73	89	14	12	18	21	3	8	26	28	18	30	30	62	25	21	21	28	18	15	20	9	13	15	8	13	3	8	36	70	65	99	160	69	70	91	147	54	50
L1FLnI_8p12fa	40	23	19	26	35	41	17	19	11	11	20	9	6	6	19	12	5	5	9	6	6	4	13	35	5	10	5	6	5	5	10	6	9	5	9	4	0	1	28	27	16	27	40	13	43	18	49	16	7
L1FLnI_15q11.2o	40	23	17	90	40	68	77	61	50	36	33	46	1	4	4	2	10	1	2	5	10	3	7	4	1	0	6	1	8	0	5	5	4	17	10	0	11	7	46	51	49	62	36	52	84	36	59	34	15
L1FLnI_7q22.1i	40	28	51	39	48	96	36	17	29	15	10	20	10	12	40	20	14	23	27	32	28	26	30	36	25	9	17	21	11	17	12	9	24	2	3	16	198	223	184	157	183	132	261	193	183	247	308	263	144
L1FLnI_15q22.2b	40	24	32	45	65	50	30	8	25	17	47	13	15	10	25	9	10	30	4	11	16	13	22	16	10	4	7	4	3	3	0	7	8	15	29	7	3	5	41	44	34	105	149	95	77	159	168	74	105
HERV3_19q13.42b	40	50	31	61	95	87	203	128	178	88	118	190	160	161	167	157	100	127	131	143	105	130	239	155	152	170	136	169	141	147	291	204	129	180	238	175	57	72	48	117	141	92	281	201	154	203	344	170	236
L1FLnI_9p11.2f	40	94	74	101	188	132	178	93	107	50	102	144	51	30	55	31	18	33	53	55	45	20	56	54	27	35	48	37	36	32	29	36	50	63	41	21	25	35	79	253	184	286	406	266	262	227	472	203	55
L1FLnI_8q11.21d	40	80	89	76	43	76	42	70	39	50	44	68	22	23	19	5	24	17	20	30	32	21	44	70	52	40	52	54	27	18	39	34	14	26	16	23	42	21	8	34	29	43	55	10	36	5	24	16	26
L1FLnI_9q31.1a	40	54	30	27	20	23	53	18	23	35	37	41	28	13	46	30	8	30	77	59	28	45	43	41	32	20	34	41	16	38	61	22	23	47	33	28	17	36	4	33	51	17	79	46	48	47	48	56	31
HERVH_3p21.31a	40	53	48	27	15	55	52	35	32	15	26	38	33	22	23	28	18	35	34	37	26	20	30	45	41	32	20	26	33	23	25	19	26	57	52	64	1	10	13	14	3	25	22	15	23	20	30	10	28
L1FLnI_8q22.3u	40	40	44	55	45	40	46	6	12	20	33	27	18	24	5	21	14	14	23	28	24	25	21	28	11	12	19	31	12	5	27	32	15	47	36	27	1	4	10	16	10	33	67	23	13	10	27	1	14
L1FLnI_Yq11.221q	40	28	26	33	14	5	33	20	17	62	136	60	109	116	131	150	132	127	133	138	72	85	120	118	173	116	130	120	97	126	184	168	110	302	311	231	0	0	0	0	0	0	0	0	0	0	0	0	0
L1FLnI_14q23.1h	40	28	23	52	29	27	40	39	34	37	51	34	59	48	45	49	29	24	74	48	66	63	87	57	59	59	41	27	33	41	49	41	21	59	53	33	21	20	20	32	28	54	71	54	71	75	81	44	85
HERVL66_21p12b	40	0	0	0	1	0	1	0	24	0	1	1	0	3	9	0	0	0	2	1	3	1	0	0	1	1	1	0	0	7	0	0	2	7	1	0	0	0	0	0	0	0	0	0	0	0	0	0	0
L1FLnI_6q13m	40	18	39	41	57	20	50	38	25	20	32	47	73	36	70	50	51	43	66	52	44	48	82	38	58	29	44	50	30	36	99	88	65	77	110	134	118	82	89	90	48	69	76	49	118	83	147	61	118
L1FLnI_6p24.1b	40	31	22	70	42	36	79	27	47	39	75	66	12	12	23	7	13	17	35	17	27	17	38	24	22	49	34	17	17	26	19	24	14	28	11	18	20	17	29	83	65	56	110	60	61	73	103	41	40
L1FLnI_2p13.1c	40	32	43	40	57	56	21	36	32	20	22	67	57	36	32	39	18	48	84	64	66	60	93	86	48	49	40	53	54	68	55	44	40	48	47	44	31	15	40	27	36	37	71	21	37	44	38	10	47
MER4_6q14.2	40	18	34	27	7	30	28	32	27	17	13	35	10	10	2	4	3	8	22	29	7	16	19	19	22	20	20	16	9	7	8	2	1	5	6	10	48	29	63	31	13	54	67	37	45	37	39	20	23
L1FLnI_Xq28u	40	12	5	13	35	19	14	2	4	4	18	5	2	0	10	0	1	1	0	2	1	0	0	0	13	1	1	0	0	3	0	0	2	6	2	5	1	0	20	24	11	24	48	12	6	19	16	0	8
HERVW_5p13.2a	40	14	24	27	5	7	7	4	0	1	20	5	5	11	13	16	7	9	10	7	10	10	5	5	9	0	4	7	12	9	17	2	8	10	17	2	4	6	16	6	2	6	2	5	3	4	3	4	4
L1FLnI_5q11.1c	40	18	12	5	15	33	20	9	8	0	23	13	3	1	0	7	15	0	6	4	7	6	2	6	2	3	0	0	4	4	5	2	1	5	4	0	3	5	1	1	1	22	23	5	10	5	16	2	4
ERV316A3_2q36.2	40	45	48	30	31	42	29	29	21	7	3	22	7	4	3	5	5	11	3	17	19	13	24	18	8	5	8	9	9	16	6	23	7	8	25	20	9	12	13	17	12	16	11	9	16	5	6	10	20
L1FLnI_18q12.2d	40	13	37	23	19	12	26	20	8	1	8	8	2	12	6	12	12	0	15	18	9	18	23	50	31	22	7	21	41	18	32	9	11	6	6	4	27	49	57	12	28	32	51	21	25	56	33	24	50
L1FLnI_9p24.2c	39	17	40	46	32	41	32	1	13	15	35	23	5	6	23	67	63	56	12	20	15	18	34	13	20	13	14	10	2	12	17	14	12	303	312	248	16	17	22	40	43	115	58	47	53	44	70	35	18
L1FLnI_7q22.2g	39	44	52	49	34	62	6	20	5	14	36	34	35	15	7	6	16	17	22	22	26	38	62	75	47	38	33	31	6	23	9	14	7	11	25	4	0	0	12	18	6	17	22	30	30	45	94	49	4
L1FLnI_2p15k	39	17	49	48	64	50	50	5	23	21	56	7	11	2	16	34	13	22	28	14	22	14	20	19	30	23	14	13	26	14	11	12	10	25	37	21	12	8	24	63	67	95	159	46	78	44	58	6	81
L1FLnI_3q29i	39	19	34	80	69	59	44	50	44	18	68	9	8	18	19	6	5	10	26	8	20	14	14	39	14	24	17	12	16	13	24	17	7	5	18	3	46	30	74	112	109	173	128	92	99	88	133	44	86
L1FLnI_8q23.1x	39	37	19	12	29	34	27	28	39	23	23	41	15	14	32	12	6	23	29	60	31	33	53	62	34	39	17	17	14	40	41	31	3	9	18	17	4	12	15	12	2	6	9	27	19	19	61	19	30
L1FLnI_1p22.1b	39	17	39	106	88	101	315	236	182	122	215	227	157	205	171	174	149	201	236	256	234	175	441	399	280	199	303	236	165	207	325	276	152	364	513	352	18	8	20	147	78	99	222	145	183	162	269	154	257
HML3_16p13.3	39	31	17	34	30	50	22	24	19	23	18	54	17	8	19	11	21	10	21	13	34	7	18	44	16	16	17	11	27	29	12	24	9	38	39	45	0	0	0	0	0	0	0	0	0	0	0	1	0
L1FLnI_3p21.2j	39	31	43	45	86	84	66	6	9	15	67	30	4	7	8	23	24	3	6	15	17	2	2	21	15	15	7	11	17	1	0	18	2	11	19	10	18	7	34	75	44	122	148	44	53	73	70	38	91
L1FLnI_13q13.1b	39	12	12	31	58	63	22	33	26	9	18	29	13	10	11	9	7	27	9	49	23	16	11	52	13	10	37	20	15	27	20	11	5	24	16	11	11	8	14	8	44	10	66	5	23	30	64	27	27
L1FLnI_2q31.1t	39	38	44	61	44	55	111	92	73	37	68	54	20	21	19	30	16	13	24	19	6	34	21	11	24	16	29	20	13	18	5	23	8	8	2	9	6	7	33	22	15	51	61	43	81	35	71	25	67
L1FLnI_10q26.11c	39	48	40	51	43	73	87	42	49	35	78	64	4	4	5	6	5	15	0	16	9	1	14	13	4	10	12	4	16	4	2	2	2	16	9	3	0	5	9	32	43	33	76	42	73	22	28	21	45
L1FLnI_9q21.33q	39	50	58	36	85	47	29	20	32	37	37	49	36	53	34	33	48	38	48	57	90	33	70	68	65	54	51	43	48	63	50	63	24	71	83	56	0	0	19	34	10	36	97	15	24	21	21	7	16
L1FLnI_3p26.1g	39	54	28	57	51	48	47	10	22	22	59	28	5	4	8	8	16	6	2	3	11	1	15	22	0	2	4	15	10	6	8	5	2	9	8	4	17	14	23	84	90	74	84	38	36	52	90	12	24
HERVH_14q23.1b	39	15	20	31	38	24	27	12	11	10	24	10	3	2	0	3	1	2	4	8	0	4	1	1	2	1	0	3	2	0	0	2	0	2	1	3	8	7	3	19	9	18	27	13	12	8	19	3	17
HARLEQUIN_10p11.23a	39	29	15	71	73	75	33	27	24	17	35	10	2	1	6	11	13	5	1	0	16	2	0	8	2	3	0	6	0	1	0	2	0	2	1	1	3	0	19	32	34	32	54	34	47	35	29	19	36
L1FLnI_14q23.1ba	39	20	58	28	33	19	38	6	11	7	19	9	5	5	3	9	4	8	11	8	14	8	19	23	9	8	16	17	8	9	12	4	1	13	9	21	2	4	23	19	36	35	47	26	27	30	41	20	12
L1FLnI_14q31.1j	39	35	46	51	49	21	86	20	42	31	72	67	82	62	64	95	56	72	54	67	69	35	119	62	84	82	111	80	27	63	59	146	74	181	136	89	5	8	8	13	22	37	56	24	44	4	46	17	17
ERVLB4_12q13.13	39	29	39	29	51	43	37	52	73	14	60	56	13	3	19	14	9	8	5	16	13	1	23	16	3	5	14	10	8	4	17	14	2	15	14	5	9	11	30	26	32	65	53	32	51	37	77	42	22
HERVIP10FH_1q42.13	39	26	11	5	7	10	14	11	6	34	17	17	13	7	19	2	9	11	16	26	10	7	35	16	12	8	14	9	13	11	1	8	11	9	24	20	22	17	17	7	9	3	57	10	17	17	10	7	17
ERV316A3_4q31.22a	39	21	21	6	15	17	8	3	2	9	4	9	2	0	0	0	8	0	0	2	0	0	0	1	0	2	0	1	0	0	1	0	0	0	2	0	2	5	3	13	8	38	22	25	11	25	18	4	14
L1FLnI_12q12ia	39	49	46	35	86	50	192	147	87	82	68	159	136	107	78	58	83	43	92	123	83	96	155	134	121	156	100	165	98	83	104	110	62	112	138	111	53	48	67	39	67	70	115	66	55	68	89	55	95
L1FLnI_Xp11.21vb	39	12	28	27	18	23	8	21	15	21	10	14	12	7	18	10	11	2	52	57	24	27	34	36	27	24	34	23	23	18	6	11	19	34	21	20	0	0	0	0	0	1	0	4	5	2	0	0	3
L1FLnI_18q12.2b	39	35	27	42	62	45	50	5	16	21	38	29	1	5	9	10	2	7	2	6	7	0	16	10	2	1	7	4	8	5	8	11	4	5	14	4	17	9	16	64	51	97	130	84	101	44	71	13	56
HERV4_15q26.1	38	59	57	35	47	52	44	48	32	26	38	44	15	28	15	47	26	50	49	43	55	15	61	42	50	56	44	40	45	27	75	84	32	89	91	82	0	0	21	13	17	16	39	14	10	17	6	9	25
HERV4_5q14.1b	38	22	44	31	49	54	27	22	21	23	39	38	8	24	7	10	11	16	16	19	23	8	28	10	34	27	17	8	5	9	23	13	10	13	13	10	26	9	26	65	56	58	39	26	31	42	47	38	23
ERV316A3_12p13.33	38	15	24	18	19	25	19	41	16	11	19	11	42	16	17	12	10	20	12	12	14	14	17	11	27	14	22	8	14	21	31	21	32	29	14	18	2	0	6	29	23	48	19	17	25	17	22	14	19
L1FLnI_12q13.11s	38	39	27	31	24	34	31	6	9	13	31	15	0	0	11	4	7	2	0	1	0	0	2	3	1	3	6	2	0	0	0	0	7	1	0	0	1	5	7	17	27	40	54	11	33	12	36	6	38
L1FLnI_9q33.2e	38	53	30	33	40	44	49	15	28	15	56	19	28	20	17	36	35	24	21	23	52	33	35	35	55	9	10	29	44	41	41	26	28	48	47	56	2	1	18	34	45	43	81	23	49	43	70	10	31
L1FLnI_Xq21.1da	38	21	15	16	26	19	16	26	6	10	27	15	2	0	5	7	0	10	0	10	4	3	2	8	7	3	6	1	7	3	2	0	2	5	2	0	5	6	11	15	20	22	30	5	11	14	10	10	30
L1FLnI_2p25.3g	38	17	24	30	46	31	20	19	7	15	23	21	20	13	25	33	9	17	41	9	16	12	19	27	21	36	13	29	12	16	9	6	7	11	12	7	1	0	4	8	2	5	2	11	3	2	10	0	10
L1FLnI_20p13i	38	52	63	79	65	78	147	120	116	87	109	120	61	75	106	71	61	89	68	96	70	80	106	78	72	71	77	69	73	71	70	175	63	58	69	64	28	26	17	27	40	51	49	51	48	50	70	60	37
HERVH_3p22.3b	38	46	21	20	48	36	17	11	14	5	4	21	0	3	0	2	2	6	0	4	2	0	2	3	6	6	1	1	1	0	4	2	0	11	5	0	3	1	0	36	18	23	38	22	19	9	18	7	6
L1FLnI_7p14.3c	38	31	40	37	50	69	92	66	65	46	54	119	20	22	49	14	16	8	27	31	29	18	31	55	53	49	69	59	27	26	18	19	2	8	21	25	73	42	77	98	90	65	81	83	74	87	162	99	95
L1FLnI_5q11.2ga	38	23	54	54	38	17	34	15	17	17	62	27	2	9	14	7	5	10	20	21	15	17	37	46	14	33	34	16	13	21	26	24	2	15	20	10	0	0	0	9	6	11	25	11	20	0	3	7	1
L1FLnI_6q22.1ca	38	44	45	125	196	161	217	196	231	141	335	216	101	81	116	74	87	62	129	89	94	60	112	140	98	88	140	87	58	121	111	96	145	154	107	84	8	1	27	142	95	92	275	130	232	130	200	118	80
L1FLnI_11q13.4d	38	36	46	45	50	47	37	14	31	33	82	19	4	7	18	9	12	27	8	2	12	6	27	6	7	2	12	5	5	4	10	9	4	16	35	13	31	11	61	78	92	139	142	60	81	80	91	30	59
HML6_3p25.1	38	51	33	28	50	58	123	104	86	144	62	123	47	47	66	24	31	40	96	111	76	89	123	100	115	103	87	82	98	85	60	66	58	60	92	81	15	1	1	4	8	4	19	24	28	34	64	34	3
HERVH_6q14.1c	38	29	48	28	46	62	16	7	16	9	45	11	9	2	7	6	8	9	11	0	0	1	4	3	13	3	5	0	10	0	1	5	2	3	11	0	11	12	33	28	23	34	35	19	15	19	29	8	10
L1FLnI_4p16.3c	38	12	11	17	48	15	46	5	9	22	20	13	13	20	30	9	4	13	6	9	17	23	13	11	15	15	19	11	9	8	11	1	13	4	33	13	0	1	21	43	8	83	48	34	28	44	50	16	28
HERVS71_8p23.1b	38	73	41	49	57	30	63	32	44	27	48	34	52	37	44	31	40	47	18	19	42	41	82	62	68	28	11	18	28	19	27	4	29	34	98	45	7	6	25	45	15	47	52	57	38	41	61	4	88
L1FLnI_6q21d	38	29	11	47	50	52	59	21	26	18	43	21	14	10	10	3	7	6	1	10	10	12	19	17	14	11	15	13	14	5	5	6	10	12	5	13	12	18	20	67	8	45	90	39	60	39	53	28	27
HML6_19p13.2c	38	34	38	75	76	55	83	34	70	48	78	70	27	16	16	13	15	21	18	11	30	7	17	35	27	29	11	20	18	14	23	22	16	20	37	22	13	9	7	40	20	40	32	45	42	49	36	27	23
HUERSP3B_7p21.3	38	35	52	33	43	15	41	42	55	50	59	77	26	16	29	35	36	27	54	53	39	36	61	64	53	51	52	50	29	50	40	24	25	61	88	69	29	37	57	41	30	60	67	56	58	88	86	61	83
L1FLnI_16p12.2b	38	10	38	6	27	26	34	10	23	21	14	48	59	57	44	30	13	11	96	80	49	56	60	61	68	48	62	45	38	47	43	65	33	32	26	35	12	20	18	23	15	7	11	11	19	22	31	16	16
ERVL_14q22.1	38	3	7	8	15	43	30	4	12	9	22	8	4	8	9	16	14	5	26	10	5	1	25	10	6	9	10	12	15	20	11	6	5	42	45	14	4	0	0	1	0	6	46	9	1	2	11	10	18
L1FLnI_9p24.1e	37	19	55	21	11	10	48	39	11	25	19	21	26	21	45	26	28	19	68	38	21	53	71	61	47	23	49	46	39	51	59	47	20	45	63	51	25	33	34	37	30	14	29	25	25	13	38	20	28
L1FLnI_18p11.21m	37	14	21	23	31	37	27	27	41	58	33	39	45	44	83	27	29	23	78	36	76	43	71	81	54	72	60	59	46	37	35	43	38	3	14	23	11	36	26	8	13	8	75	40	42	76	122	50	34
L1FLnI_11q22.3ba	37	32	27	39	36	53	36	26	32	15	33	27	6	7	10	9	1	8	31	13	10	3	5	18	16	3	13	6	2	12	14	11	4	11	5	4	27	18	34	60	38	35	75	40	52	61	44	19	34
L1FLnI_Xp11.21ga	37	30	27	17	42	44	37	10	3	8	40	22	7	5	27	5	6	9	17	10	6	24	13	9	8	6	5	7	6	14	23	5	14	36	28	16	6	1	9	34	27	42	57	13	12	15	42	16	15
L1ORF2_Xq22.2	37	28	7	66	69	57	53	23	63	24	71	88	6	23	36	14	13	28	12	35	12	16	32	30	14	41	37	23	20	17	4	5	25	35	26	12	7	17	24	37	15	23	47	34	57	43	52	20	27
L1FLnI_1p21.2m	37	56	38	30	26	27	53	46	17	16	33	27	26	7	25	26	14	9	52	60	45	56	111	91	43	26	46	41	23	41	25	47	16	26	42	33	6	8	6	33	9	14	17	9	24	24	27	13	15
L1FLnI_8q24.12q	37	24	27	38	50	64	24	14	8	17	28	15	6	0	4	2	8	2	7	6	9	3	4	9	3	0	2	0	3	2	2	1	0	8	6	3	17	4	30	29	15	42	88	23	49	32	38	12	58
L1FLnI_1p11.2h	37	31	30	28	17	30	13	7	18	12	10	7	10	13	8	8	6	15	20	27	29	13	29	34	23	33	26	32	25	45	21	20	11	15	14	28	9	8	50	44	47	31	56	30	33	25	62	34	34
L1FLnI_10q11.21i	37	48	30	23	48	51	95	76	56	57	84	60	41	30	37	21	28	58	28	34	20	27	27	36	42	55	57	51	12	27	56	31	25	36	57	46	7	7	10	24	14	35	52	17	37	33	71	29	42
L1FLnI_5q12.3o	37	29	12	14	33	28	30	7	7	30	28	20	7	8	12	2	14	2	1	7	6	5	0	16	25	3	11	5	4	2	6	4	10	11	3	20	1	16	18	20	7	36	82	33	35	35	27	9	18
L1FLnI_3p26.3a	37	27	14	6	31	20	26	3	5	8	8	7	5	14	4	2	5	10	0	0	2	2	0	0	6	2	4	0	6	3	0	0	0	0	1	0	3	8	16	9	17	39	57	7	28	29	23	12	27
L1FLnI_4q27h	37	78	42	57	109	60	28	1	36	35	61	18	7	5	36	20	9	6	11	16	7	2	18	24	5	5	6	12	21	0	2	5	5	4	10	3	8	7	32	58	34	91	175	63	62	103	83	28	60
L1FLnI_3q13.31h	37	26	12	25	48	50	31	6	11	9	47	8	6	0	13	12	1	5	2	0	10	0	12	8	3	10	3	2	1	4	0	6	3	2	1	0	2	0	6	17	6	21	27	6	18	12	4	2	8
L1FLnI_5p15.33b	37	91	61	143	137	118	81	15	51	48	73	74	26	10	52	22	29	17	13	30	32	24	23	31	30	19	42	23	23	20	28	22	15	44	41	21	2	0	26	9	17	39	25	18	35	20	11	18	6
HERVL_5q12.1a	37	28	33	23	6	35	8	16	12	7	6	2	31	52	29	78	37	51	80	55	55	41	71	72	63	46	58	82	72	85	97	80	81	55	68	59	0	0	0	0	0	0	0	0	0	0	0	0	0
ERV316A3_12q24.13	37	37	35	47	39	54	44	54	60	48	35	54	21	16	7	5	5	7	29	30	35	30	29	44	45	23	37	43	27	25	10	17	13	12	10	8	15	4	9	19	10	12	21	13	18	38	21	14	7
HERVH_1p34.1	37	16	25	7	2	11	8	6	14	3	10	11	2	2	1	2	0	0	0	2	1	1	6	3	0	2	1	5	2	2	4	0	4	0	0	0	7	3	2	8	7	7	6	0	2	1	0	0	1
L1FLnI_1p21.3v	37	22	10	63	21	55	34	9	4	1	27	11	2	3	2	1	1	0	0	1	6	2	1	6	0	4	7	1	0	0	1	4	5	1	0	0	3	0	2	38	16	32	47	13	6	20	3	10	7
L1FLnI_2p16.1a	37	35	15	16	21	42	37	2	12	8	50	21	0	5	8	17	12	2	0	0	1	4	7	3	1	3	3	3	2	0	0	0	0	3	11	0	10	2	8	33	14	32	56	16	28	22	49	34	47
L1FLnI_16p11.2n	37	43	56	59	62	46	82	60	63	34	72	80	7	9	10	6	8	5	22	22	21	12	30	37	10	23	26	17	17	7	7	17	13	14	13	0	22	20	15	33	21	15	60	59	64	37	105	22	23
L1FLnI_8p21.3i	37	51	46	37	26	28	23	20	30	37	12	21	14	5	17	2	6	0	6	9	14	4	6	14	3	3	22	4	3	2	3	0	3	4	9	0	77	108	77	110	82	125	128	93	131	116	161	85	101
HERVH_8p23.1i	37	8	22	10	8	11	31	10	3	10	24	16	0	17	7	8	5	1	4	6	14	16	22	23	6	25	4	29	17	12	0	7	3	13	28	4	1	17	17	19	24	20	28	34	15	25	39	10	20
ERV316A3_21q22.11b	37	37	42	96	80	130	109	120	205	134	80	161	115	102	107	74	91	78	133	139	108	108	129	134	166	109	111	121	87	128	98	139	51	198	179	158	17	26	14	363	268	310	271	217	260	80	175	120	76
L1FLnI_5q33.3j	37	33	56	63	62	60	47	46	34	25	70	24	23	26	42	34	30	38	26	17	29	27	38	22	49	21	31	30	7	45	24	22	12	22	71	17	11	4	20	71	87	113	157	103	151	94	151	61	173
L1FLnI_2q14.2l	37	47	65	36	79	28	72	49	41	31	68	54	30	36	62	52	38	48	62	51	24	69	61	70	40	30	45	38	40	34	81	60	38	78	126	71	8	22	12	8	18	19	24	8	24	21	12	26	16
L1FLnI_4q28.2h	37	45	28	33	50	56	45	15	40	20	72	50	78	48	64	69	67	44	36	49	35	44	65	102	45	28	37	47	23	15	52	69	31	83	60	60	53	50	44	64	56	75	104	40	69	98	142	84	70
L1FLnI_9p22.3j	37	11	37	44	52	50	31	20	34	5	37	16	25	35	57	27	29	29	33	39	36	7	71	65	34	17	18	18	7	58	50	30	18	66	93	65	26	26	31	28	30	44	67	16	25	18	30	16	53
L1FLnI_1p34.1a	37	21	13	22	35	38	9	2	14	5	19	10	2	2	15	8	2	0	0	6	10	8	2	7	7	4	10	7	0	2	0	5	2	6	8	3	3	9	20	32	25	33	52	28	31	25	35	8	28
ERVLB4_10q23.31c	37	23	24	27	9	25	42	32	38	31	18	28	32	26	25	13	13	27	15	33	24	31	58	75	43	39	31	52	11	34	32	35	17	28	27	48	0	0	0	0	0	0	0	0	0	0	0	0	0
HERVL_5q13.3	36	24	11	150	90	75	87	66	53	23	42	26	6	15	12	3	10	0	9	10	17	12	25	10	12	24	6	11	11	12	8	5	4	13	12	4	3	0	3	11	18	13	28	6	24	8	6	1	6
L1FLnI_11p15.2h	36	53	67	144	119	142	78	62	95	69	100	83	14	3	19	14	9	8	48	39	22	34	61	74	21	20	15	36	23	13	25	26	10	20	36	16	5	11	10	16	8	17	8	3	1	2	20	2	10
L1FLnI_6p22.3ca	36	65	62	109	134	143	110	85	84	55	104	66	54	59	60	54	49	41	61	43	65	62	74	102	95	52	64	45	37	40	61	69	37	51	57	68	3	3	14	24	35	49	74	34	33	23	35	5	50
L1FLnI_4q12ha	36	33	25	45	74	89	32	68	22	19	15	31	23	33	10	20	15	27	11	26	33	21	58	45	30	14	18	36	11	14	30	24	18	27	32	19	1	4	10	24	16	35	44	26	33	42	59	32	27
HERVP71A_10q24.32	36	23	17	67	58	34	11	9	18	13	48	25	0	2	23	7	13	3	3	0	18	1	11	9	13	3	1	8	1	0	2	0	5	0	8	0	7	7	38	44	14	79	54	13	25	33	68	20	34
HML6_4p14	36	35	31	25	8	2	8	17	9	12	2	33	5	1	1	0	0	1	3	1	8	2	9	1	6	5	0	1	3	0	5	0	5	4	25	6	3	7	6	22	9	6	53	25	48	11	15	37	22
L1FLnI_Yq11.221p	36	42	54	33	48	41	32	26	37	89	91	129	68	59	113	112	123	99	68	62	48	48	106	87	98	104	85	55	81	88	139	87	58	191	326	139	0	0	0	0	0	0	0	0	0	0	0	0	0
L1FLnI_Xp22.11a	36	31	37	36	35	17	14	16	31	7	12	38	6	17	24	1	3	14	16	35	18	8	20	33	17	27	30	29	14	19	29	24	8	10	11	13	20	18	16	52	17	29	10	27	18	43	31	19	21
HERVK11D_6q22.31	36	3	4	85	19	32	17	11	2	3	2	1	1	0	2	2	0	0	8	2	0	1	4	3	2	2	15	3	0	0	1	0	0	0	0	0	0	0	0	0	6	0	1	18	0	0	0	0	0
MER34B_1p35.2	36	1	5	17	4	16	7	6	4	8	7	3	2	0	2	1	4	0	0	9	0	2	0	4	0	3	0	0	2	0	4	0	0	2	4	0	4	14	23	8	24	45	27	11	45	11	8	5	16
L1FLnI_11q22.3oa	36	36	33	43	44	17	35	8	19	11	34	14	3	12	11	0	12	9	1	1	10	2	7	16	11	5	3	1	0	7	1	3	0	8	10	2	5	22	32	31	24	31	95	25	50	16	59	22	44
L1FLnI_3p22.3d	36	30	18	44	49	24	26	11	22	9	28	11	18	7	21	30	12	16	29	32	23	11	46	34	17	11	27	26	29	18	38	24	20	36	66	48	20	18	66	26	35	64	74	22	23	56	93	51	31
L1FLnI_15q21.2b	36	12	20	5	31	23	56	24	12	30	15	18	16	17	25	6	2	8	20	26	18	20	33	22	25	26	37	12	16	22	18	20	22	18	25	9	29	49	29	40	42	52	106	43	51	56	84	60	37
ERVLE_11q22.3j	36	10	32	40	39	53	15	21	10	8	35	16	6	0	6	2	0	5	5	1	0	2	2	0	1	0	8	3	0	0	0	0	0	20	7	0	5	15	22	30	6	23	28	29	16	23	51	9	19
L1FLnI_1q44a	36	23	32	59	65	66	37	25	7	14	47	15	0	6	35	8	3	18	8	2	11	1	15	15	5	22	3	4	12	2	3	0	1	8	1	8	5	7	16	71	33	105	100	78	60	53	91	11	56
L1FLnI_Xq11.2la	36	39	30	40	41	51	92	54	29	49	58	57	75	63	47	72	57	54	72	58	49	47	56	66	52	39	45	62	19	31	31	43	41	85	88	75	42	40	22	28	39	65	101	49	85	40	80	24	100
ERV316A3_15q25.1b	36	43	45	9	12	73	38	14	20	5	35	29	17	1	11	16	6	13	17	13	8	11	24	24	18	10	3	19	1	5	8	11	15	19	44	20	1	4	16	4	17	39	46	13	25	8	38	5	30
HML2_4q35.2	36	20	48	77	71	37	51	33	30	20	67	23	5	17	13	15	20	30	11	5	13	11	13	21	11	17	13	30	21	21	13	5	27	10	41	17	18	15	27	34	32	81	68	43	110	41	53	33	49
ERVLE_1p21.3c	36	10	24	43	26	38	41	27	19	10	43	41	25	28	21	7	11	21	10	20	27	12	24	14	20	28	19	21	14	8	12	13	21	13	14	38	5	4	4	17	11	43	9	14	22	8	19	4	9
L1FLnI_11q13.4c	36	37	30	30	29	40	18	14	23	8	29	36	19	11	4	19	1	13	3	8	5	5	6	15	5	9	7	14	4	14	2	3	4	0	6	9	2	11	31	58	29	41	69	39	33	48	41	12	31
L1FLnI_11p15.4fa	36	11	20	56	34	41	74	11	38	28	25	28	9	8	12	13	4	5	0	8	4	5	4	6	2	5	8	5	1	8	12	0	0	0	5	14	20	23	40	76	65	83	65	76	87	53	73	27	43
L1FLnI_6p11.2h	36	16	19	19	50	24	37	16	26	5	26	16	0	2	0	3	13	0	0	0	3	2	4	7	9	2	6	0	1	0	0	2	0	7	12	0	0	13	2	30	9	68	46	13	34	20	18	18	1
L1FLnI_9p22.3k	36	43	58	77	73	60	76	51	23	22	30	25	48	49	95	55	54	55	88	102	64	79	127	139	86	63	81	70	69	61	106	90	72	164	166	107	39	29	40	49	52	47	82	43	47	50	50	29	80
ERVLE_5q13.2a	36	16	36	11	3	10	67	38	33	36	22	61	11	13	21	15	5	24	17	14	11	4	13	1	30	17	16	32	7	13	9	20	7	3	2	5	22	35	16	30	19	14	62	26	16	14	39	31	19
PRIMA4_4p16.3	36	40	96	70	60	47	101	167	131	119	129	144	108	79	122	136	95	76	79	99	77	62	64	108	91	63	89	80	74	75	109	92	58	132	116	119	27	28	33	68	48	52	120	68	107	90	108	84	54
L1FLnI_7p14.2e	36	36	21	66	58	81	278	200	270	177	181	216	114	130	159	98	118	115	211	164	162	97	179	135	125	160	112	109	123	162	145	125	99	213	266	225	19	34	40	63	41	29	160	121	161	110	245	129	106
L1FLnI_9q22.32f	36	14	19	26	29	27	28	0	19	9	17	11	6	1	1	1	5	7	1	0	4	2	11	3	1	1	0	9	3	2	2	1	3	4	9	0	3	3	26	7	20	49	55	23	18	18	36	8	21
L1FLnI_1q32.1a	35	50	57	110	198	136	125	81	80	34	124	63	15	24	34	67	32	59	51	24	34	28	36	77	65	15	43	27	17	19	29	26	37	154	125	118	19	0	30	55	26	94	80	18	63	59	90	8	24
ERV316A3_3p21.31c	35	16	5	11	14	11	44	36	28	16	20	17	7	3	3	2	6	7	32	21	25	14	14	21	10	11	15	26	27	11	30	20	3	20	18	7	0	1	0	0	0	5	9	0	9	4	8	0	3
HUERSP2_1q32.1	35	31	25	68	98	127	86	71	64	28	74	90	19	33	17	13	9	7	37	57	48	21	25	31	28	47	44	60	29	28	16	23	5	25	22	12	0	0	0	6	5	5	11	1	1	1	4	7	10
L1FLnI_6q22.33d	35	8	24	78	92	53	91	66	60	35	62	71	37	31	48	61	28	60	49	31	16	14	37	15	19	18	53	25	12	10	22	25	17	22	29	23	0	0	0	1	0	3	2	0	1	0	0	0	0
L1FLnI_10p11.1a	35	47	42	48	57	96	117	104	83	70	85	129	42	63	55	37	15	26	56	40	57	60	137	84	59	71	72	65	35	71	57	39	60	39	37	44	7	5	24	43	17	92	51	21	50	62	55	31	39
L1FLnI_8q11.23o	35	22	10	56	36	34	71	62	45	41	50	71	2	3	3	4	5	8	3	13	34	14	12	4	28	10	5	8	4	4	8	8	1	8	9	10	8	18	11	46	41	48	81	33	84	14	55	31	18
L1FLnI_3p24.3e	35	21	26	48	41	56	26	14	19	24	38	36	2	2	13	4	6	3	1	6	3	4	6	14	4	5	8	2	15	4	19	9	1	19	15	1	23	11	32	41	30	55	83	11	51	14	48	45	26
ERV316A3_1q24.3a	35	12	10	8	14	34	8	0	3	3	21	30	0	2	3	3	6	0	0	5	2	0	0	4	2	0	0	1	7	6	0	0	0	1	1	0	10	11	18	5	8	15	28	7	18	15	22	12	22
L1FLnI_4q26ya	35	19	55	72	47	67	56	5	5	9	71	14	3	3	20	5	8	17	2	10	8	3	1	3	2	15	6	1	9	3	1	0	6	8	10	1	12	6	15	18	27	97	95	38	66	26	41	24	60
L1FLnI_11p14.3e	35	72	66	55	69	56	30	15	32	19	27	30	66	55	77	57	55	51	109	41	45	37	64	86	53	39	85	26	40	27	44	51	25	110	71	88	0	1	8	4	2	20	21	8	25	23	17	6	11
L1FLnI_4p15.1j	35	28	28	43	59	45	67	15	20	5	76	25	1	1	17	17	12	10	0	1	3	2	26	10	7	3	7	9	5	8	2	1	1	2	4	12	2	1	17	13	20	50	102	31	28	70	61	11	44
L1FLnI_9q13d	35	35	80	70	107	94	56	7	36	46	171	44	10	19	34	23	10	18	3	7	11	7	20	37	13	3	28	31	19	5	4	14	3	9	30	12	71	68	111	309	250	313	529	346	390	368	538	342	261
L1FLnI_8q24.13m	35	21	18	26	19	18	51	2	13	4	10	20	3	3	16	5	3	5	5	4	10	6	11	7	15	1	7	8	5	5	12	7	4	5	2	0	0	15	49	31	28	47	79	23	50	25	41	13	27
HERVIP10F_16p13.13	35	24	29	3	10	10	25	9	22	8	32	13	5	0	4	0	2	3	0	0	2	1	0	3	0	0	0	3	6	1	6	1	0	3	3	0	6	8	14	50	20	35	37	6	31	16	19	2	20
L1FLnI_5q23.1c	35	30	54	57	49	44	46	22	27	19	51	12	0	7	6	8	11	8	9	12	28	21	21	11	7	7	11	6	5	4	2	14	5	13	15	5	42	41	32	31	14	30	55	24	42	16	46	14	38
L1FLnI_4p16.1b	35	9	20	49	74	61	54	11	17	21	46	3	3	3	13	10	6	14	0	0	1	2	7	7	8	0	9	2	0	6	0	7	0	8	9	0	13	1	15	48	37	72	109	46	62	73	48	3	57
ERVLE_8q24.3f	35	28	22	16	24	35	13	24	17	17	38	29	22	12	25	13	11	25	10	5	9	3	9	6	7	7	7	11	20	24	9	14	1	37	23	12	6	7	4	31	27	53	49	25	39	48	17	7	8
L1FLnI_18q21.33b	35	29	42	48	35	75	56	21	65	58	64	48	38	29	63	30	56	34	44	61	47	33	89	40	49	43	53	65	61	51	38	30	74	62	65	71	77	53	66	37	30	19	85	33	32	86	99	78	122
L1FLnI_12q21.2a	35	10	19	111	61	68	123	44	82	68	148	89	10	7	0	6	2	8	7	2	4	11	2	19	13	0	7	8	2	10	0	1	0	2	8	0	0	3	15	52	26	44	53	20	59	68	79	26	15
L1FLnI_1q42.3b	35	24	37	65	82	67	57	17	7	30	73	8	6	4	23	9	17	18	1	7	10	6	23	23	5	5	22	34	7	15	13	8	9	7	0	3	6	2	20	31	39	91	148	42	21	57	42	32	72
L1FLnI_18p11.21b	35	19	23	35	62	50	55	3	8	16	24	12	1	18	8	10	0	3	0	7	4	5	5	3	9	2	7	5	12	3	1	12	0	16	3	2	6	2	51	52	38	65	152	31	47	73	92	4	72
L1FLnI_4q12fb	34	25	28	68	35	54	26	12	21	2	49	24	1	2	13	9	4	12	6	10	8	11	5	17	26	13	22	7	23	9	3	0	6	4	2	7	10	17	20	44	31	55	63	29	24	23	28	4	13
LTR25_15q11.2	34	19	35	18	34	20	39	55	87	34	47	46	66	50	91	69	31	56	44	34	61	33	87	28	38	27	35	29	23	22	57	70	29	60	48	38	0	4	12	29	4	25	11	23	9	8	4	13	15
L1FLnI_4q12u	34	26	28	60	30	57	16	33	22	4	3	8	9	1	1	5	8	7	13	2	7	10	29	22	3	5	6	16	0	1	4	3	4	1	3	0	14	1	10	22	14	27	24	23	14	14	44	4	8
L1FLnI_7q36.1m	34	22	24	69	54	56	22	13	14	8	16	11	1	12	5	5	3	1	3	1	0	0	2	11	0	2	2	8	2	1	1	2	0	1	9	1	8	2	7	34	16	19	44	17	29	39	47	6	18
L1FLnI_5q35.1b	34	83	72	65	37	62	69	19	24	34	68	51	31	28	35	12	19	16	37	32	41	55	110	35	61	37	77	53	45	36	30	31	6	20	28	14	24	9	38	47	27	49	92	28	45	36	54	47	37
L1FLnI_Xq21.33la	34	38	17	18	20	17	9	0	17	8	22	19	5	0	4	5	9	2	11	0	5	13	2	11	3	1	5	8	2	8	4	1	1	9	4	0	2	5	9	13	21	26	25	11	36	11	20	6	3
HERVIP10F_22q13.2	34	30	18	29	48	40	28	28	23	20	20	9	9	14	21	9	4	14	10	7	24	10	25	14	21	3	4	15	9	2	17	8	1	4	27	22	17	22	42	68	47	43	149	28	68	39	71	69	6
L1FLnI_Xq22.1la	34	17	45	31	23	22	43	20	10	12	77	23	3	28	22	32	64	14	41	39	30	30	36	50	25	19	29	44	32	18	39	29	29	77	97	109	13	6	19	22	22	40	61	22	13	33	36	5	19
L1FLnI_4q12v	34	14	28	35	59	22	27	11	13	13	33	31	8	6	3	2	4	15	7	6	0	8	34	46	17	20	13	19	4	13	8	5	6	3	5	0	25	3	29	33	27	40	49	18	27	28	45	7	35
HERVKC4_1q22	34	28	31	128	153	133	138	164	121	40	109	72	44	35	32	30	14	25	38	44	38	27	57	74	58	56	41	33	33	23	48	52	34	39	34	21	1	19	1	38	73	58	96	87	96	85	140	59	67
L1FLnI_5q23.2w	34	34	35	25	44	24	53	30	39	23	29	54	38	9	53	24	8	34	20	39	14	19	24	18	39	20	20	17	21	23	8	19	4	21	58	45	0	2	24	13	2	9	46	2	10	8	1	8	29
L1FLnI_2q33.1i	34	20	29	25	38	27	27	7	26	8	56	15	5	2	13	4	6	13	8	7	10	5	10	8	23	16	2	4	3	3	4	12	6	29	17	26	0	20	26	8	14	29	59	27	43	34	42	10	19
HERV9_5q13.2	34	15	22	9	47	31	10	16	12	4	6	25	1	5	0	2	0	3	2	1	1	0	0	1	5	2	1	1	1	0	0	3	0	3	3	0	23	25	30	23	33	12	31	36	40	17	57	36	1
L1FLnI_Xq13.3g	34	11	16	18	23	20	17	13	13	9	13	15	0	1	0	0	0	2	5	2	7	6	5	5	0	2	0	0	0	5	0	0	1	0	4	3	6	0	12	13	18	31	15	12	11	10	14	2	18
L1FLnI_3q13.32l	34	35	17	19	49	28	40	1	28	19	49	20	3	11	6	10	22	17	0	2	1	4	7	8	11	3	0	1	5	3	0	5	0	1	5	0	5	5	3	10	4	15	31	22	16	31	32	4	4
L1FLnI_1q31.3m	34	60	60	63	68	73	86	16	13	40	84	25	6	3	24	19	10	5	3	18	2	0	7	24	21	1	5	10	8	1	3	13	1	1	15	3	15	26	75	83	48	96	204	79	88	100	121	7	67
L1FLnI_14q24.2g	34	61	62	82	56	70	76	5	18	31	97	23	8	1	39	4	8	10	0	0	7	6	26	21	10	6	8	22	6	13	4	3	11	17	12	1	14	13	50	88	54	115	129	74	64	67	85	25	59
L1FLnI_3q12.1c	34	32	31	78	62	57	61	39	23	23	33	72	10	20	9	20	22	15	6	24	11	38	20	14	14	8	27	27	16	25	6	21	6	23	23	7	2	7	26	41	40	62	104	34	35	54	118	11	58
L1FLI_11q21a	34	29	17	2	17	6	50	17	15	6	16	6	7	0	19	0	0	2	8	14	9	20	11	10	36	41	42	12	17	2	15	11	5	17	41	2	8	0	0	1	0	2	8	16	1	9	1	0	4
L1FLnI_19p13.2b	34	17	18	34	33	18	64	29	39	18	38	33	8	11	6	8	10	0	3	8	15	0	2	6	14	4	6	2	1	5	2	10	2	32	14	12	1	0	12	28	40	39	73	28	52	32	42	15	19
ERVLE_1p36.11b	34	43	40	30	35	40	12	21	22	5	34	30	0	4	9	3	15	5	3	1	6	2	0	5	5	0	16	10	4	5	1	4	0	9	5	11	3	13	14	24	12	27	25	16	31	15	23	12	16
L1FLnI_14q12db	34	26	27	29	26	56	26	2	10	4	50	34	2	7	8	13	3	4	2	2	4	1	10	12	6	0	0	5	2	5	0	0	15	0	3	0	9	2	24	44	18	85	68	18	26	22	43	0	25
ERV316A3_1q25.3b	34	14	10	18	18	28	29	33	22	14	11	21	17	11	6	1	0	1	14	13	8	5	17	5	7	5	9	8	17	13	8	2	3	5	3	9	6	5	0	6	1	0	1	14	3	6	10	17	6
L1FLnI_16p13.13	34	29	35	80	68	54	59	27	42	21	39	23	26	39	43	26	24	44	22	41	19	13	33	40	27	19	24	21	36	22	36	28	31	19	26	44	58	72	100	100	86	88	81	75	82	53	99	39	52
L1FLnI_3q13.13h	34	44	19	56	45	42	58	31	49	38	42	42	15	36	36	22	36	31	75	35	38	27	44	34	37	33	32	46	33	21	20	20	14	56	45	25	0	4	0	0	5	36	19	26	7	12	31	7	8
PRIMA41_19p12d	34	37	26	24	48	19	63	18	44	46	44	24	19	6	33	18	12	33	22	13	14	23	29	37	26	27	36	31	45	17	25	31	14	34	22	21	7	12	10	29	30	29	29	3	30	28	46	14	26
L1FLnI_13q31.1x	34	5	10	18	14	21	12	8	6	5	16	4	1	1	1	4	0	0	11	7	12	12	4	14	8	4	2	8	6	4	0	1	3	14	1	1	7	6	29	20	11	35	39	16	35	13	42	8	8
L1FLnI_6p24.3d	34	40	30	54	74	60	53	12	9	19	51	24	4	1	13	7	11	4	1	4	12	5	13	16	17	0	8	10	1	0	5	4	5	9	22	2	6	2	24	80	80	93	217	47	86	85	115	3	120
L1FLnI_7q21.11l	34	5	30	40	32	46	35	12	18	5	57	10	7	2	14	9	3	9	0	3	7	8	8	0	1	0	10	6	12	0	3	0	4	5	6	6	0	3	20	43	51	86	106	47	60	50	71	27	54
L1FLnI_11p15.4ia	34	5	22	50	54	40	20	10	14	19	58	20	7	7	41	13	11	10	2	4	10	0	6	9	0	0	11	6	5	2	1	3	3	4	5	0	0	13	18	72	69	95	98	37	77	66	73	24	41
L1FLnI_11q24.1a	34	51	50	19	46	50	33	1	16	3	64	6	1	0	25	1	5	1	0	2	4	0	0	5	4	0	5	2	8	0	1	0	9	2	11	0	157	109	91	173	185	207	167	92	96	74	115	57	27
L1FLnI_18q22.1h	34	24	20	40	43	41	52	3	7	8	49	6	18	7	14	4	12	8	1	0	2	5	6	5	12	0	1	6	9	14	0	1	0	7	11	12	7	0	5	10	12	28	57	27	28	17	49	4	17
L1FLnI_2p24.1ba	34	21	32	31	42	29	19	18	18	15	16	4	1	15	15	13	8	15	12	11	9	13	25	12	7	9	13	21	9	5	5	4	4	12	16	0	39	22	35	26	28	18	41	19	25	8	51	11	26
HERVH_7q21.2	34	6	4	61	28	52	36	23	28	10	23	44	49	29	33	25	20	56	24	48	21	26	35	30	56	36	45	59	36	28	58	27	27	46	50	49	19	9	9	82	45	64	141	94	120	54	111	78	70
L1FLnI_11p15.2i	34	21	9	44	61	33	45	17	17	12	42	23	17	18	21	19	10	9	11	11	14	17	20	44	9	15	34	18	5	6	7	7	8	21	39	24	9	0	13	13	45	55	56	46	42	35	45	18	19
HERVH_4q32.2c	34	20	30	36	68	70	62	70	48	41	72	68	6	11	25	16	15	21	19	36	31	32	22	23	28	30	17	31	12	14	18	23	15	12	19	3	22	9	4	36	14	22	50	24	17	13	58	34	7
HERVL40_7q21.2	34	12	17	32	6	8	3	2	3	6	3	3	0	1	0	0	1	0	0	3	0	2	0	4	1	8	0	12	0	0	0	1	0	0	0	1	15	20	11	9	16	7	4	0	4	2	2	2	0
L1FLnI_12p12.3a	33	29	34	27	37	17	57	1	5	6	22	3	11	0	2	6	3	11	0	1	2	0	5	4	3	1	1	8	5	1	3	0	0	0	7	1	6	0	14	28	10	16	30	1	25	35	19	10	54
L1FLnI_6q14.2k	33	29	19	38	58	40	23	8	12	18	56	9	3	1	12	12	11	2	1	2	5	1	5	2	5	2	10	5	0	0	0	15	0	1	9	3	4	1	24	61	13	51	48	23	25	14	43	9	22
L1FLnI_11p15.2g	33	60	61	61	116	82	100	83	78	27	84	62	40	60	63	55	32	65	99	82	87	68	112	91	49	51	68	69	31	61	75	59	38	71	53	54	6	1	10	14	19	25	30	2	13	9	16	1	23
L1FLnI_11p15.1l	33	38	39	34	77	69	137	92	135	70	85	103	19	13	41	46	6	16	70	52	39	49	46	88	59	60	67	40	27	37	22	44	41	37	24	16	15	15	22	57	44	89	114	76	56	70	93	31	72
ERVLE_5p12b	33	21	9	63	32	57	58	45	22	32	51	53	6	5	3	2	2	3	10	0	1	4	2	0	2	0	8	6	0	2	0	3	8	4	8	8	24	9	18	64	32	31	46	36	26	32	25	24	10
L1FLnI_5q12.1k	33	22	11	30	35	32	71	13	13	13	63	13	4	4	6	12	2	2	3	13	9	5	16	6	27	3	19	1	7	20	12	4	6	22	6	6	4	9	25	56	23	30	44	31	58	18	74	14	31
ERVLE_6q22.1c	33	5	4	18	12	6	13	6	17	4	25	2	1	0	8	2	5	1	0	0	1	0	5	12	2	4	1	0	6	0	0	0	0	3	7	0	0	2	4	20	11	18	65	12	10	13	65	7	16
L1FLnI_10p11.23b	33	18	25	31	54	52	47	1	14	11	42	25	5	23	17	7	5	6	0	8	3	1	4	16	6	2	7	2	1	4	0	1	4	5	9	7	13	5	21	31	53	109	96	35	18	59	109	27	48
L1FLnI_9p22.3b	33	27	9	18	58	30	10	7	9	13	40	27	1	3	12	1	12	7	0	0	9	3	0	3	6	3	4	2	13	3	1	1	1	3	4	0	0	26	8	10	36	25	65	22	21	36	42	22	22
L1FLnI_12p13.2a	33	9	22	43	52	41	25	8	11	5	37	20	12	1	9	4	0	11	1	9	10	2	14	14	7	5	1	1	1	2	3	0	3	6	0	0	1	10	16	55	56	41	68	20	44	25	43	7	20
L1FLnI_6q23.3b	33	37	30	58	60	75	69	19	29	13	57	33	5	12	19	8	14	11	3	6	10	3	16	5	14	13	4	8	4	3	0	2	3	8	11	16	3	6	35	54	39	65	78	37	71	25	23	8	31
L1FLnI_Xp11.21cc	33	23	33	14	26	30	40	5	15	7	13	13	12	8	18	8	17	9	17	35	9	21	16	31	21	32	16	9	10	10	23	16	5	26	35	20	0	0	0	0	0	0	0	1	0	1	2	0	0
L1FLnI_6q25.3l	33	39	66	204	240	269	191	135	129	152	277	143	77	62	77	55	30	61	131	65	70	60	125	137	70	57	81	38	53	82	84	78	48	151	111	90	7	8	13	49	58	91	105	50	83	78	56	8	71
HARLEQUIN_7p22.1	33	55	40	42	35	41	68	27	50	82	39	69	60	57	70	34	33	52	32	68	32	37	87	41	71	60	54	77	33	60	121	60	35	42	63	19	13	24	14	21	36	9	77	18	33	42	88	35	56
L1FLnI_13q14.3c	33	40	76	55	54	81	52	22	20	6	44	18	7	2	44	12	10	12	5	2	3	6	36	28	13	9	16	14	4	9	6	8	4	15	21	15	3	10	18	77	26	55	102	27	78	53	101	22	32
L1FLnI_5q14.1y	33	15	55	25	48	20	57	12	24	17	30	34	0	10	1	3	0	0	0	1	0	2	1	4	4	2	1	5	1	0	1	1	0	3	5	1	6	6	28	26	49	49	78	16	55	30	55	19	14
L1FLnI_4q12ia	33	32	30	84	96	77	121	77	97	50	124	76	27	21	25	13	10	10	62	65	70	47	89	39	44	37	33	54	32	38	4	16	16	11	41	6	12	16	11	70	74	60	88	98	65	31	96	32	45
ERVLE_12p13.2d	33	19	8	11	28	10	16	1	8	8	15	10	0	0	0	0	0	0	0	3	2	2	6	0	5	0	1	1	0	0	0	0	1	2	6	2	5	0	14	35	14	21	31	10	14	17	8	4	9
L1FLnI_15q21.2q	33	34	23	14	28	38	27	33	11	17	37	20	26	16	21	12	14	18	30	28	35	19	31	27	18	16	16	8	16	15	15	7	3	31	28	26	7	7	27	23	21	29	39	35	39	41	31	12	27
HERVH_13q14.2a	33	16	23	214	220	230	459	462	324	190	170	345	115	104	106	78	54	56	114	152	103	136	142	143	185	144	155	168	119	118	151	171	73	95	128	90	55	34	29	319	317	334	442	313	345	188	363	224	154
L1FLnI_22p11.2a	33	35	10	13	23	10	15	5	20	5	33	19	1	0	1	6	4	1	3	2	7	0	1	4	9	5	0	1	0	3	2	1	4	1	6	4	1	1	2	33	15	42	29	27	23	26	30	17	16
L1FLnI_Xq13.3mb	33	20	27	27	23	28	16	18	5	10	22	16	0	0	2	0	2	0	14	3	3	5	0	5	4	0	2	9	0	0	0	1	0	14	11	4	0	0	1	10	1	41	38	4	9	11	18	0	20
ERV316A3_17p11.2a	33	14	12	15	29	22	33	3	6	7	24	5	2	3	5	1	12	9	0	0	6	2	8	2	3	0	3	0	5	1	1	4	9	2	2	3	3	0	10	5	18	11	18	9	17	20	23	7	5
LTR25_19q13.43	33	27	26	323	133	275	299	305	232	139	136	226	45	36	84	33	23	37	14	34	41	21	25	40	32	20	77	26	35	9	39	38	9	27	44	37	9	6	0	92	66	35	69	66	74	30	134	47	5
L1FLnI_16p11.2c	33	34	26	54	31	35	13	12	23	4	17	17	17	22	15	5	11	17	12	11	21	16	13	27	29	17	16	14	14	12	7	16	9	15	19	21	27	16	24	34	27	34	75	48	48	38	60	15	54
L1FLnI_1p36.23	33	9	27	16	18	5	15	10	14	2	13	12	2	0	1	0	6	6	1	4	2	1	11	4	4	9	11	3	9	8	1	1	0	2	1	0	6	8	5	36	37	22	58	25	66	43	39	18	48
L1FLnI_Yp11.2e	33	29	23	56	59	55	45	15	30	24	60	29	21	4	42	14	12	9	9	5	16	5	19	22	6	10	17	4	14	9	8	10	7	10	25	20	50	76	82	183	164	184	256	152	227	152	185	165	225
L1FLnI_13q12.11g	33	6	16	11	35	12	35	8	22	5	26	17	3	0	2	6	9	3	12	6	13	3	14	1	1	3	4	7	1	8	2	0	6	2	6	4	0	4	2	38	16	19	38	15	22	10	15	1	6
L1FLnI_1p32.1h	33	32	25	55	60	56	47	6	11	24	20	15	27	13	18	5	10	8	3	3	8	5	5	19	4	18	9	6	1	5	2	5	0	7	12	0	0	3	6	21	47	58	74	44	44	23	67	11	17
HERVL_12q13.12	33	44	26	23	42	20	19	13	29	17	43	10	42	68	59	27	44	41	39	19	21	3	7	20	12	23	6	14	19	12	37	13	26	41	32	40	19	7	17	24	24	13	32	13	30	14	20	23	21
L1FLnI_7q33j	33	28	29	43	42	32	59	12	13	24	71	34	16	10	39	10	25	11	14	9	9	5	23	26	14	3	20	2	10	12	8	10	0	7	7	21	29	18	61	55	75	118	194	49	111	56	82	36	95
L1FLnI_12p13.33b	33	16	16	47	90	58	40	12	16	23	42	37	2	12	7	19	16	11	6	10	14	2	14	15	24	3	7	6	5	12	1	2	5	11	17	4	30	21	31	37	58	61	98	40	87	35	47	20	49
L1FLnI_1q42.12e	32	45	30	22	31	36	13	6	16	8	51	30	4	9	6	3	4	30	16	8	8	13	21	20	21	13	14	8	18	8	5	12	7	12	4	27	0	4	13	28	16	50	83	27	40	7	25	9	39
L1FLnI_8q24.21l	32	22	37	19	42	43	43	23	22	7	28	24	13	4	13	3	11	8	4	11	4	11	3	11	6	23	8	0	3	9	4	9	3	31	28	9	0	3	10	9	28	44	73	10	20	36	42	18	37
L1FLnI_4q28.2a	32	40	41	51	50	42	71	39	58	39	62	86	44	51	62	48	26	40	37	55	36	23	56	61	49	21	62	21	18	45	38	62	22	78	62	57	33	20	29	31	45	47	87	51	93	54	77	35	50
L1FLnI_2q22.1z	32	18	20	32	33	29	25	11	5	8	31	8	0	0	14	8	6	0	0	3	5	1	6	2	18	0	0	12	5	3	2	0	0	0	2	1	0	4	15	36	28	68	131	42	45	43	42	9	53
L1FLnI_4q31.21qa	32	39	29	11	33	35	14	13	18	8	25	15	18	10	10	4	9	2	13	16	26	13	8	8	16	15	5	4	3	4	6	8	3	8	33	4	6	11	24	19	31	23	37	31	24	14	29	2	12
LTR46_8q24.3	32	41	21	43	44	32	63	62	61	111	89	140	53	88	69	76	69	28	70	56	119	64	74	75	69	94	104	79	62	96	105	57	53	52	89	86	13	0	11	77	31	62	161	163	177	138	254	211	49
L1FLnI_3p21.2l	32	38	46	23	45	69	48	10	10	13	40	18	22	10	14	24	13	23	12	16	9	18	29	25	11	10	27	6	15	13	24	4	10	17	15	22	8	7	14	26	22	20	89	32	29	45	21	29	36
L1FLnI_6q12f	32	15	21	28	30	38	43	23	4	11	27	12	6	3	11	3	1	7	2	0	1	0	0	9	16	5	4	1	0	10	0	3	0	1	7	0	15	25	50	95	74	82	88	61	104	26	75	43	13
L1FLnI_18p11.31n	32	26	32	69	86	72	26	0	21	7	85	25	13	4	29	8	2	5	0	4	2	0	6	16	1	8	5	7	5	4	2	1	3	11	6	7	4	3	26	12	42	94	133	71	60	44	65	11	37
L1FLnI_5q31.3c	32	36	27	27	38	48	25	4	6	31	39	16	3	10	20	12	2	12	0	1	3	8	7	5	6	17	7	15	1	5	2	2	2	8	12	5	5	1	23	31	39	58	83	21	54	25	43	12	24
MER41_3p22.3b	32	29	25	26	10	33	25	23	3	8	28	14	1	6	0	1	0	0	0	12	2	0	2	0	0	2	0	0	0	0	2	0	0	8	4	1	13	9	28	20	25	25	40	20	33	11	21	5	10
L1FLnI_4q12r	32	32	24	40	99	89	110	72	37	21	47	40	14	14	23	3	11	10	24	4	13	6	9	12	12	13	1	9	4	9	16	16	8	10	6	21	3	10	9	27	44	64	64	28	59	26	54	21	23
L1FLnI_2q21.3h	32	26	28	30	71	43	105	97	71	70	55	79	47	32	35	28	51	42	11	38	28	14	55	34	49	29	21	41	14	16	52	42	24	76	120	40	11	49	38	39	81	66	126	81	109	139	210	110	106
HERVH_19p13.2a	32	15	32	19	10	25	31	38	20	30	25	41	21	35	62	32	44	23	61	32	45	17	55	40	32	25	23	25	43	21	50	59	9	65	68	32	8	2	6	8	5	15	28	26	12	20	41	41	12
L1FLnI_2p15f	32	9	19	20	53	40	39	3	8	11	32	19	3	0	7	10	3	16	0	0	7	0	4	0	1	0	0	2	0	1	1	1	0	1	4	5	1	3	11	40	45	54	34	26	38	21	28	20	33
L1FLnI_8q24.21j	32	33	34	10	38	12	32	13	13	2	6	14	6	6	11	5	16	9	37	15	17	6	12	33	15	8	14	11	9	9	4	6	4	17	24	51	0	0	1	3	3	2	12	9	4	8	0	7	4
L1FLnI_4q24o	32	4	24	28	28	22	41	2	5	6	17	11	0	4	15	5	5	0	0	4	11	0	10	3	6	5	5	5	4	12	5	1	0	2	8	1	1	0	2	31	19	21	54	16	59	42	48	10	13
L1FLnI_3p21.2f	32	18	26	45	35	30	55	3	9	12	51	27	10	5	17	17	13	4	24	12	8	7	18	18	10	3	5	14	12	2	2	6	13	18	12	2	2	3	12	48	54	75	104	40	32	29	56	19	39
L1FLnI_3q22.3d	32	30	13	48	19	35	8	6	31	6	32	9	5	5	10	5	2	14	1	2	5	3	3	5	5	7	10	7	9	7	1	5	1	1	11	4	2	21	14	41	43	63	77	26	25	15	55	5	26
ERVLE_15q25.1f	32	8	11	26	17	9	12	17	12	2	8	16	12	16	2	7	2	1	5	7	1	0	4	10	0	2	0	3	2	2	4	2	3	1	18	7	2	0	1	0	1	0	5	3	17	1	14	3	3
L1FLnI_12q13.2f	32	28	39	31	19	53	51	4	14	2	32	29	4	1	17	7	1	16	6	8	28	1	20	5	9	7	10	5	9	4	7	14	2	5	6	0	7	5	22	26	47	38	68	43	13	17	16	0	31
L1FLnI_15q13.3b	32	40	28	45	41	46	47	7	18	9	47	16	2	6	9	12	1	3	5	1	9	3	8	5	1	2	6	10	5	3	0	6	5	8	11	2	12	16	41	96	81	114	162	72	79	57	142	43	56
ERVLE_7q34a	32	14	11	18	30	13	15	2	17	27	19	13	9	5	16	3	3	0	2	6	3	1	4	4	11	12	9	5	1	5	4	6	11	18	12	5	7	9	13	9	5	36	9	5	5	2	14	7	6
L1FLnI_11q24.2j	32	21	11	37	46	35	5	0	4	11	37	14	5	8	18	1	3	5	0	2	11	0	5	2	4	6	4	2	2	8	0	2	0	6	14	0	0	1	19	33	15	35	57	16	17	21	20	4	39
L1FLnI_1p31.1qc	32	15	18	14	21	43	22	11	10	19	34	13	6	2	7	4	4	8	0	0	2	1	7	12	3	2	6	4	0	4	0	4	0	8	18	15	14	3	24	21	24	39	49	57	42	36	89	12	22
L1FLnI_7q31.1r	32	25	37	26	24	60	18	1	8	4	28	6	0	2	3	1	0	3	2	8	4	0	9	9	0	6	6	1	5	8	0	1	1	4	1	1	1	0	16	47	30	46	86	47	35	17	80	7	33
L1FLnI_16p11.2j	32	19	15	25	18	41	15	0	2	9	12	8	1	0	5	3	1	0	7	0	0	8	2	2	9	7	3	4	2	0	0	6	2	6	22	3	13	0	12	28	42	37	68	17	34	23	57	14	15
L1FLnI_15q26.3h	32	4	26	33	30	37	34	4	12	11	26	17	0	2	16	10	3	12	7	4	7	3	18	4	6	6	13	18	2	8	17	10	0	20	10	4	0	0	11	11	16	53	62	21	33	23	59	6	31
MER4B_12q23.3	32	8	27	20	40	29	11	7	20	3	36	0	13	0	6	13	7	16	1	1	5	0	2	0	3	3	3	2	3	2	0	2	2	8	8	5	0	1	25	17	16	34	59	29	49	14	55	36	40
MER101_16p12.2a	32	15	53	46	28	0	26	20	28	506	7	16	53	52	159	488	1	514	7	194	60	11	32	184	9	214	741	11	4	19	19	724	229	3	959	161	0	16	7	1	56	4	148	241	124	139	250	167	19
L1FLnI_3p23a	31	39	31	58	75	100	63	7	14	33	52	29	1	5	36	22	8	1	6	5	2	3	5	23	21	8	15	13	12	0	0	2	4	6	27	3	14	17	41	54	33	95	128	66	63	52	97	13	47
L1FLnI_6q22.31p	31	36	37	31	129	62	54	31	43	23	58	53	18	16	20	19	29	21	15	19	23	21	34	38	41	6	29	21	15	24	35	46	24	54	79	42	0	3	22	6	12	43	62	27	12	22	19	14	23
ERVLE_11q13.3a	31	16	20	35	33	55	17	1	8	12	37	40	21	9	11	4	12	0	3	1	3	4	16	1	9	1	3	0	7	3	4	0	1	4	4	5	3	9	33	47	29	63	77	23	44	32	48	19	42
L1FLnI_Xq28i	31	46	64	43	20	27	20	9	13	21	7	22	5	0	2	0	3	3	6	0	1	2	7	6	0	9	8	5	8	2	2	2	2	1	3	3	58	29	61	41	29	35	66	42	49	14	54	16	6
L1FLnI_3q12.2h	31	54	29	67	72	73	49	9	18	17	63	11	1	0	17	4	2	10	0	7	4	3	3	11	11	0	7	8	6	3	1	2	0	0	1	0	0	3	36	53	45	75	100	66	53	30	100	17	29
HERVW_4q21.22	31	39	43	45	18	53	84	131	111	102	75	130	20	12	43	11	10	8	32	26	24	11	26	22	41	26	30	27	21	11	21	6	11	0	11	3	84	58	82	48	84	76	144	112	193	134	224	140	49
L1FLnI_20p11.21t	31	17	14	27	12	36	11	4	8	3	19	17	18	14	35	43	24	22	29	19	6	23	13	26	28	26	15	8	19	12	17	35	20	61	48	47	1	7	8	2	18	23	41	63	30	18	25	24	7
L1FLI_3q23	31	24	36	111	128	99	44	63	52	24	57	43	3	0	6	3	0	2	0	13	14	7	12	16	13	9	32	9	4	16	7	13	8	5	4	5	2	5	6	160	82	69	155	64	125	36	110	76	20
HERVW_7q21.2	31	6	12	142	137	130	39	37	19	11	28	34	21	43	41	20	21	17	12	28	28	12	47	20	69	28	32	18	19	29	25	40	15	25	42	12	8	16	7	99	99	81	129	81	90	61	99	53	71
L1FLnI_6q21k	31	26	15	2	1	9	5	12	7	8	30	18	11	11	10	4	5	3	2	0	14	12	25	16	6	2	5	1	1	3	0	18	7	11	0	5	0	0	20	5	4	12	11	11	7	17	21	2	7
L1FLnI_7q22.3e	31	32	14	35	63	33	34	15	38	26	65	39	7	2	8	10	9	15	30	32	25	7	16	7	15	5	12	20	12	22	9	11	5	5	13	0	21	55	50	91	55	101	141	62	94	73	118	51	34
HERV3_7q34c	31	21	10	38	30	41	32	19	23	13	15	18	2	9	8	7	5	2	9	4	10	2	12	7	7	10	9	6	6	14	3	1	1	8	13	10	52	43	66	122	111	92	124	105	127	77	84	42	107
MER4B_7p14.3	31	11	23	23	45	41	13	23	6	7	16	10	7	29	21	7	12	15	8	13	4	10	26	21	14	13	11	10	2	9	14	2	8	14	7	10	0	2	24	25	39	23	52	28	32	35	26	40	36
L1FLnI_13q14.3k	31	39	25	94	97	77	133	95	99	107	145	148	26	24	25	28	7	26	23	26	14	12	24	38	21	19	27	18	9	32	2	17	7	19	29	16	22	7	18	71	55	67	109	34	63	64	104	21	21
L1FLnI_4q13.2n	31	32	21	30	14	29	28	4	6	18	27	10	8	4	6	0	4	3	0	5	14	6	0	4	1	4	2	2	7	0	4	2	9	2	11	3	583	500	439	309	344	377	486	309	388	362	384	242	657
L1FLnI_5q14.2k	31	22	17	53	18	28	49	7	13	4	26	13	20	8	20	10	2	7	4	16	4	0	20	7	17	12	5	7	11	8	1	7	0	0	10	6	12	8	14	52	19	60	102	21	34	32	44	24	31
L1FLnI_7q11.21v	31	37	56	48	29	30	39	13	13	29	54	47	32	16	15	18	27	21	31	36	37	24	37	37	55	9	32	41	58	48	23	21	15	69	73	91	16	9	30	33	60	89	72	57	56	61	29	15	39
L1FLnI_3q22.1y	31	33	28	22	33	46	31	2	3	19	36	13	2	13	6	0	0	4	0	3	12	0	0	3	13	0	3	11	1	2	0	4	2	0	1	3	9	10	24	60	34	69	79	21	38	59	95	17	76
L1FLnI_10q21.1pa	31	35	46	41	33	29	153	120	113	103	136	110	46	39	57	42	32	34	56	70	47	52	72	76	76	68	62	73	60	32	79	51	24	80	56	62	41	44	32	26	30	8	98	92	93	88	107	85	36
L1FLnI_5q11.2l	31	16	21	46	31	55	31	0	18	21	59	14	1	2	9	5	1	11	0	13	4	5	27	14	11	1	2	6	8	10	2	0	0	3	5	0	7	1	24	44	33	52	109	37	38	31	64	5	22
L1FLnI_3p14.3k	31	33	18	54	60	77	61	45	52	27	63	60	21	25	47	27	22	33	22	39	22	28	39	39	28	29	42	25	11	45	18	35	43	27	29	16	7	17	13	20	17	61	120	37	34	37	29	40	45
L1FLnI_3q25.2j	31	36	24	32	51	16	109	17	39	23	63	36	35	9	26	24	5	25	22	26	24	23	21	20	16	34	21	22	18	22	15	13	15	7	23	5	16	19	39	75	55	53	241	66	112	144	146	60	106
L1FLnI_5q13.3g	31	20	38	26	58	52	43	11	18	34	45	64	4	19	31	3	10	3	38	21	9	19	41	9	7	7	11	8	12	12	12	27	7	14	19	1	11	2	16	30	13	20	53	34	30	15	54	15	14
L1FLnI_11p13u	31	18	24	13	61	37	10	16	16	27	36	26	27	15	11	10	7	8	18	39	27	9	37	35	30	19	15	5	35	26	50	23	25	10	9	12	10	12	16	17	4	20	16	4	3	6	10	11	6
LTR19_12q13.3	31	14	32	34	12	24	14	61	34	27	22	34	0	3	4	1	0	3	14	5	7	12	3	3	13	7	6	16	3	4	2	5	13	0	0	4	10	2	14	32	7	20	77	56	65	26	29	53	18
L1FLnI_1p21.3w	31	26	22	73	91	114	43	16	23	10	24	21	0	0	1	1	3	2	0	1	2	6	5	2	0	6	0	0	0	6	0	0	0	0	4	1	7	0	9	31	48	22	28	13	16	9	8	0	21
L1FLnI_2p25.3j	31	49	36	87	78	87	44	22	34	24	56	24	8	12	38	19	7	24	26	15	9	10	26	26	33	13	12	22	21	18	17	13	14	10	22	9	8	24	20	23	48	74	44	43	60	28	45	14	34
HERVW_2p23.1a	31	30	23	27	24	22	9	10	5	0	12	7	0	0	0	0	3	0	1	3	0	2	3	6	3	3	1	3	0	2	0	0	0	0	0	1	5	38	17	13	15	7	18	21	26	26	39	12	0
L1FLnI_5q21.1l	31	38	35	74	117	90	195	135	229	168	377	224	107	100	155	129	117	103	148	152	168	129	173	153	179	123	147	165	154	129	169	159	91	95	129	140	49	38	69	37	34	62	93	75	73	95	95	45	65
HERVW_1q22	31	19	14	8	28	25	44	38	38	42	49	47	15	26	20	14	5	7	18	19	22	7	19	18	27	26	10	11	26	11	6	15	4	7	15	8	27	31	42	40	41	23	53	30	46	40	79	36	15
L1FLnI_2p25.3e	31	23	23	45	48	39	48	1	31	12	72	5	1	0	4	2	6	5	3	3	6	13	5	18	7	0	8	2	9	0	1	6	4	0	6	0	1	0	19	25	16	42	51	14	19	35	27	10	32
L1FLnI_12q12s	31	18	35	58	42	60	50	9	12	17	55	16	14	13	30	9	22	8	43	16	33	13	64	44	15	15	24	26	18	31	59	30	15	41	64	10	4	22	21	38	23	25	59	25	42	25	70	20	38
L1FLnI_15q26.2d	31	16	27	11	25	47	26	13	10	3	42	35	0	1	20	12	1	7	0	5	1	0	1	24	7	0	6	1	13	1	3	0	0	4	11	0	155	149	192	319	186	362	327	121	211	120	170	101	55
L1FLnI_4q24xa	31	27	23	50	37	29	30	5	13	4	47	18	2	0	11	2	2	5	1	2	16	5	6	14	5	1	1	5	16	0	4	6	3	0	0	5	10	3	22	13	10	54	59	13	19	23	33	2	22
ERVLE_9q22.1	31	31	36	29	24	31	36	16	12	9	19	8	11	15	23	15	40	7	4	17	6	11	10	4	11	4	5	13	2	7	4	5	7	55	55	58	17	4	12	6	5	17	1	0	10	12	4	0	4
L1FLnI_12q13.2o	31	43	21	36	33	34	54	31	18	14	11	25	17	25	60	20	29	18	20	51	27	20	29	35	56	51	32	51	33	39	12	31	28	63	88	78	20	8	46	13	22	23	25	9	2	14	15	5	15
L1FLnI_Xq11.2ba	31	26	34	35	28	39	36	9	32	13	28	38	30	9	28	45	6	32	8	18	15	18	34	24	17	13	17	10	8	7	37	44	20	44	58	48	4	7	11	15	30	26	53	31	17	13	78	11	26
L1FLnI_1p21.2e	31	15	14	33	54	38	18	16	19	11	36	33	4	1	5	2	3	1	0	4	3	1	9	3	12	2	1	3	13	5	10	1	3	2	9	0	2	6	18	29	31	37	62	16	35	65	35	12	38
MER4_5p12c	31	47	29	84	64	62	84	63	148	42	36	69	43	54	86	69	76	52	55	61	59	22	56	38	27	51	31	55	38	39	76	43	31	120	173	130	6	12	14	19	23	24	85	47	37	52	45	43	24
MER4B_11q12.1	30	18	21	87	154	116	79	93	111	56	70	46	37	36	29	25	11	43	31	13	43	34	75	59	50	34	52	46	41	33	30	43	36	37	23	24	12	16	13	91	130	148	106	88	148	76	158	77	80
L1FLnI_10p11.22j	30	57	63	51	52	47	18	33	16	10	14	6	10	14	3	19	8	13	31	17	33	34	46	37	12	35	32	32	22	24	16	8	12	5	18	12	70	21	25	17	43	60	36	5	26	29	78	27	45
L1FLnI_9q22.31d	30	25	15	76	119	123	98	45	70	43	63	62	24	65	64	70	47	54	93	90	74	93	129	106	69	60	45	68	45	48	59	70	42	55	139	85	19	11	8	120	81	90	172	88	150	102	187	107	126
L1FLnI_12p11.22h	30	45	66	19	43	35	61	68	50	39	83	80	11	12	19	8	3	27	33	36	22	30	76	68	55	22	22	41	46	28	26	21	9	34	27	14	0	13	30	27	36	19	83	64	55	41	112	38	57
L1FLnI_20q11.21a	30	32	12	33	40	77	55	10	31	3	54	34	4	3	13	6	10	6	10	7	8	1	7	8	12	20	1	9	1	3	6	1	0	6	21	6	2	4	44	61	43	60	108	26	63	32	60	9	68
L1FLnI_1q42.12d	30	29	24	59	53	55	6	11	15	12	31	24	7	3	17	7	11	8	14	6	3	14	10	25	4	4	1	15	4	4	16	4	1	16	16	6	9	6	13	29	28	56	102	52	54	59	71	22	56
L1FLnI_6q23.2k	30	35	18	15	42	21	60	12	31	11	41	19	1	0	6	1	0	5	0	1	2	0	5	2	4	0	5	4	2	0	0	5	1	3	6	4	3	5	4	27	26	30	40	23	11	17	30	1	27
L1FLnI_Xq27.3ha	30	6	15	8	7	14	27	12	3	12	38	34	0	1	5	6	5	5	11	2	9	9	20	10	18	8	10	8	1	16	3	5	3	4	5	0	4	0	4	6	16	3	11	6	10	16	14	5	1
L1FLnI_18q23j	30	27	31	31	42	17	53	6	15	9	48	40	4	0	5	15	10	2	0	5	6	5	12	12	1	2	2	6	3	4	2	1	0	6	5	4	0	6	18	34	57	34	42	25	29	38	31	6	24
L1FLnI_8q11.21i	30	5	29	9	13	21	10	1	6	1	11	5	1	2	14	7	9	1	8	2	0	1	0	10	0	0	2	0	1	1	9	6	1	2	9	0	6	8	12	2	10	30	37	19	10	19	37	8	4
HERV3_11q14.1	30	26	15	6	15	30	51	22	15	28	30	42	12	28	28	9	7	14	19	23	8	15	30	12	13	24	23	34	7	24	30	21	12	4	12	7	1	27	0	8	12	13	50	13	16	3	37	3	12
HERVH_8q24.21b	30	28	15	32	37	25	72	59	30	48	16	53	7	7	4	9	15	18	10	26	18	10	35	32	38	17	10	9	18	5	5	7	4	32	44	41	0	0	0	0	0	1	0	0	0	0	4	0	3
HARLEQUIN_19q13.41	30	50	56	144	75	65	144	136	113	85	130	82	25	26	45	25	32	26	63	36	36	32	40	50	24	43	46	38	23	26	34	29	11	23	35	25	40	70	53	101	186	175	252	166	215	196	195	118	123
L1FLnI_13q12.13c	30	23	40	32	47	42	30	5	19	16	28	13	0	0	8	10	1	4	4	4	6	3	7	6	3	1	0	8	1	4	1	0	1	1	2	0	1	1	5	54	8	41	42	7	29	24	18	2	26
HERVL66_17q21.31	30	42	26	24	60	62	32	59	77	76	48	96	19	34	32	14	16	17	36	74	52	26	38	20	50	47	40	26	23	19	39	15	12	11	42	16	6	8	7	64	62	32	65	63	104	70	66	49	19
L1FLnI_5q23.1ja	30	12	42	37	47	45	84	9	40	26	71	41	15	7	42	19	10	5	16	8	3	13	33	27	8	16	16	16	19	10	23	5	19	15	17	10	16	19	51	45	29	40	81	68	67	86	112	47	59
L1FLnI_9q21.12f	30	17	20	81	76	48	53	34	39	46	73	8	5	6	13	3	6	6	20	3	13	5	18	25	21	9	5	18	16	22	2	6	5	12	38	30	3	6	30	21	24	57	56	18	70	58	73	21	40
L1FLnI_6p25.2d	30	16	10	5	17	20	10	1	4	1	14	15	0	0	1	2	0	2	0	0	0	4	3	6	10	6	2	1	7	2	0	1	0	1	14	0	0	1	7	18	17	32	46	17	5	34	21	0	8
L1FLnI_3p22.1v	30	31	14	19	20	23	10	5	12	11	30	5	1	14	13	8	3	12	10	16	18	6	4	15	10	4	8	2	1	3	1	10	6	11	13	1	0	2	26	16	11	19	59	18	29	11	14	9	9
L1FLnI_7p15.2g	30	54	31	51	27	65	45	21	26	31	67	27	14	14	21	14	15	11	25	10	12	10	17	7	10	17	21	31	8	6	19	15	2	11	36	7	7	15	33	74	71	98	162	43	79	50	103	23	56
L1FLnI_2p16.1f	30	43	52	27	30	15	36	7	30	16	55	18	8	0	21	10	6	4	6	3	6	4	7	21	25	9	14	4	3	5	4	21	16	6	10	11	3	5	8	25	12	55	67	24	20	21	26	20	18
L1FLnI_11p11.2e	30	21	29	8	23	17	23	22	15	17	20	23	14	9	6	17	2	4	28	7	13	10	25	17	17	7	11	7	2	4	15	1	5	29	40	21	0	0	0	7	1	4	21	12	14	20	5	1	13
L1FLnI_7q11.23e	30	34	31	30	77	32	38	34	27	8	25	6	6	5	19	4	5	9	13	1	1	10	7	12	2	5	8	11	1	6	5	2	3	11	7	1	9	3	4	34	63	21	35	13	21	11	21	26	22
L1FLnI_2q36.1c	30	34	44	44	75	55	36	29	11	23	36	9	6	25	14	10	3	15	15	2	20	27	25	29	15	14	21	22	14	18	21	1	16	4	6	11	18	7	29	49	25	26	110	28	47	57	64	34	30
HERVH_6q12f	30	35	43	22	25	47	43	12	17	10	29	30	28	24	29	20	6	6	12	21	12	10	28	45	35	20	58	44	19	34	24	24	11	45	74	59	0	0	3	8	3	21	19	17	15	15	13	2	23
L1FLnI_19q13.11d	30	25	41	23	43	51	52	33	34	23	72	37	16	16	35	21	19	37	20	13	14	14	36	39	26	21	28	39	11	23	12	14	35	27	63	37	1	8	23	47	5	37	54	21	35	40	63	31	65
L1FLnI_5q21.3p	30	15	9	10	34	8	76	27	20	41	19	12	35	8	26	12	6	16	22	31	47	31	43	47	21	17	31	30	25	13	28	10	13	32	17	18	4	20	16	5	22	15	50	16	24	17	18	9	27
HERVL_5q14.3e	30	48	35	29	53	23	24	6	17	17	30	19	7	7	17	11	9	7	13	5	13	11	16	22	16	18	16	21	9	25	18	7	4	37	18	8	0	4	11	2	2	14	9	0	0	3	0	2	2
L1FLnI_14q31.3ha	30	15	10	29	73	64	21	7	10	18	37	8	0	0	12	6	5	2	6	6	3	5	0	7	5	2	1	5	8	0	3	0	1	3	10	1	9	8	13	42	46	67	72	17	13	36	74	16	28
L1FLnI_4q34.3q	30	32	20	37	46	71	32	11	24	21	42	30	15	3	15	11	15	14	0	12	3	3	29	3	10	2	8	6	7	6	2	4	0	4	2	0	1	11	28	52	39	88	139	38	77	52	98	5	51
L1FLnI_9q31.1b	30	31	24	43	50	59	26	5	10	18	30	8	1	18	18	20	7	15	24	23	13	19	19	32	10	11	32	23	17	4	38	26	10	25	30	8	5	11	10	40	50	38	37	18	40	35	71	17	18
MER4B_8q21.11	30	16	23	7	33	19	26	27	12	6	31	20	18	20	24	21	26	31	17	16	10	16	16	13	19	10	13	28	12	8	25	12	4	13	17	16	3	4	2	8	15	12	17	17	27	12	16	19	7
HML2_4p16.1a	30	11	25	6	18	13	20	3	21	12	17	12	30	28	18	39	34	23	5	14	9	6	14	15	17	21	6	19	7	23	28	26	3	40	41	41	61	65	37	27	41	28	58	13	26	42	65	42	95
HERVH_4q13.3	30	12	46	55	90	97	38	67	34	42	28	53	38	32	20	22	19	35	46	42	40	35	27	46	39	49	44	41	27	55	44	45	24	37	52	27	51	26	41	261	267	304	236	146	217	70	147	55	61
MER4_4q23b	30	20	36	21	19	30	16	19	24	5	8	9	22	10	19	6	6	15	13	5	31	10	32	23	17	18	9	7	10	14	19	11	22	27	33	11	3	1	0	0	9	0	0	0	2	18	2	2	4
ERVLE_21q22.3b	30	41	37	35	78	63	123	96	95	116	58	128	107	90	145	68	47	39	67	127	114	91	100	71	108	95	92	91	95	130	123	120	67	34	35	14	0	0	0	0	0	0	0	0	0	0	0	0	0
MER61_11p12b	30	19	10	16	30	14	20	1	10	3	17	16	1	13	5	3	6	0	0	0	4	1	13	5	2	3	5	6	5	0	1	0	3	6	4	3	0	0	3	10	22	12	50	5	24	20	32	4	15
L1FLnI_9q22.32g	30	18	31	49	73	51	64	17	15	19	51	30	15	17	27	5	14	13	13	3	11	5	18	16	6	0	8	21	9	5	4	10	5	9	17	8	18	3	34	28	24	54	116	56	53	51	66	18	40
HERVL40_9q31.1a	30	21	25	30	20	23	23	9	23	19	16	9	28	20	42	17	20	25	43	36	16	14	19	27	23	18	26	17	6	33	35	26	8	12	30	18	19	3	9	9	18	19	16	12	8	8	3	7	16
L1FLnI_5q32n	30	16	17	8	27	17	13	7	23	15	28	34	21	7	24	20	21	15	26	33	23	10	35	34	30	31	29	12	20	34	25	14	15	25	27	34	11	5	3	11	1	16	33	19	32	10	48	37	51
L1FLnI_4p15.1g	30	15	6	16	4	21	13	2	7	9	9	3	2	1	5	0	5	9	0	0	4	0	0	11	0	0	0	0	0	3	4	1	1	0	4	0	0	10	14	19	13	5	32	7	20	11	5	2	8
L1FLnI_3q22.3b	30	5	16	11	41	56	42	16	18	13	72	44	4	2	11	12	4	16	0	6	2	10	5	8	13	16	2	5	7	4	5	5	8	3	6	6	5	4	16	40	43	58	59	32	34	32	55	28	44
ERVLB4_6p23	30	6	17	25	6	17	6	23	3	10	16	5	23	20	27	15	13	22	17	8	28	9	14	21	12	20	42	15	20	18	14	21	10	11	28	8	6	0	0	8	16	3	6	1	8	1	7	3	5
HERVH_Xq13.1a	30	54	56	28	22	35	36	30	43	20	32	50	53	65	38	28	48	49	32	40	31	33	56	43	34	39	45	50	14	52	73	57	32	35	74	63	16	30	18	20	2	27	46	9	57	19	17	25	25
L1FLnI_3p14.1h	29	28	25	75	72	28	53	23	28	14	97	22	12	0	25	11	12	7	7	5	5	8	12	10	0	8	17	10	1	10	4	5	8	1	3	5	21	43	68	82	58	105	173	78	59	61	95	26	33
HARLEQUIN_2q14.1	29	34	40	52	42	44	79	4	17	27	88	26	2	14	10	7	15	11	2	1	4	4	5	5	4	0	13	3	9	4	2	4	3	1	2	0	7	16	42	44	49	94	131	52	49	53	89	17	48
L1FLnI_Xp11.21mb	29	17	16	27	7	13	18	7	9	7	9	11	0	6	17	3	4	1	2	17	7	0	7	0	6	7	4	15	1	2	2	0	1	0	0	4	0	0	17	7	23	49	58	8	13	25	29	7	23
L1FLnI_6p21.32b	29	47	59	141	149	124	131	120	80	82	109	213	22	15	23	4	8	22	12	16	27	21	62	42	17	16	20	24	28	36	4	11	6	15	12	8	36	57	42	575	445	402	621	470	614	378	708	351	50
ERV316A3_6p22.1o	29	17	33	38	12	2	25	58	71	61	51	60	70	34	76	58	27	21	63	54	71	43	53	62	76	37	36	73	31	38	50	56	38	37	55	19	11	2	8	17	10	20	19	24	25	24	39	66	40
L1FLnI_Xq11.2y	29	25	47	28	71	10	65	22	29	4	40	31	25	19	12	25	10	12	5	2	10	8	19	30	9	10	15	3	3	6	5	9	5	22	21	12	8	0	5	57	24	23	29	24	7	20	29	4	15
L1FLnI_14q12ra	29	27	28	19	27	21	42	24	14	22	24	40	11	10	31	7	2	11	17	30	20	13	28	24	17	14	24	14	20	20	15	19	13	9	5	4	17	15	7	8	22	20	94	47	48	57	83	34	12
L1FLnI_20p12.1f	29	8	25	28	29	41	13	13	15	21	10	15	1	1	35	8	5	9	0	6	3	3	5	21	5	2	8	4	4	0	0	4	4	15	5	6	0	3	13	14	15	6	20	7	3	9	6	4	2
L1FLnI_3q22.3c	29	29	23	41	81	83	94	67	71	54	126	103	4	15	10	6	12	13	8	14	11	6	5	29	4	1	5	6	6	3	5	3	4	6	21	15	5	10	27	53	59	64	90	73	67	64	77	57	29
L1FLnI_10q22.3i	29	38	40	54	32	23	59	15	32	51	48	45	32	13	51	10	24	20	39	11	19	8	19	28	15	18	52	7	7	26	17	7	6	12	15	23	13	13	19	15	17	38	71	24	45	63	79	30	21
L1FLnI_9p24.2h	29	27	28	46	51	54	58	31	26	29	45	23	5	10	10	23	11	11	7	4	10	9	12	18	14	8	10	12	12	4	12	5	3	10	10	5	2	4	5	31	13	31	39	33	42	26	46	27	3
L1FLnI_14q12wa	29	14	17	12	42	36	30	11	8	7	21	13	18	6	5	11	18	4	7	15	4	2	10	11	12	3	9	7	3	12	4	10	12	10	18	7	7	3	12	29	29	49	39	22	35	31	47	10	10
L1FLnI_15q24.1c	29	31	50	22	34	48	20	14	15	10	50	24	8	5	8	3	7	6	1	3	9	4	6	5	7	2	8	1	0	0	7	2	4	10	4	13	8	14	22	40	29	45	100	32	50	41	47	25	36
L1FLnI_1p22.1m	29	10	48	44	61	43	51	14	14	22	32	26	14	27	33	10	15	17	1	18	35	13	18	25	9	8	14	11	4	18	10	10	12	14	48	31	1	4	16	37	43	37	46	30	29	45	89	21	30
MER61_6q16.3a	29	11	14	45	39	30	35	4	2	3	70	22	2	2	5	3	12	2	0	0	0	11	1	5	3	0	4	3	5	2	2	1	4	7	4	1	6	13	20	49	27	92	52	21	30	50	41	23	8
L1FLnI_9p22.3h	29	28	26	30	19	9	32	19	18	14	9	22	8	7	6	2	4	4	0	15	8	11	3	8	8	10	5	3	10	15	5	17	1	2	16	16	21	8	11	12	20	13	3	5	16	18	3	20	10
L1FLnI_4q24wa	29	14	16	25	34	30	12	9	9	3	17	19	1	1	4	6	0	7	1	0	0	0	0	4	0	3	0	0	3	0	0	5	0	0	3	0	1	4	10	10	12	8	37	24	19	15	12	5	17
L1FLnI_4q26a	29	9	11	15	17	24	6	13	8	9	5	4	0	3	8	0	0	10	0	2	3	6	5	2	1	3	0	3	3	0	5	0	0	0	2	0	31	32	43	31	53	48	36	31	31	19	41	25	18
HERVH_8p23.1f	29	25	16	46	28	49	15	17	18	11	39	29	0	1	8	5	3	13	0	0	4	0	16	0	0	2	4	7	6	0	0	1	5	2	3	0	11	20	6	42	26	39	47	36	52	31	63	23	34
ERV316A3_1p31.3a	29	2	7	15	26	51	6	9	10	0	1	4	2	2	3	3	0	1	1	0	4	1	16	3	2	0	0	6	2	0	1	0	0	0	1	2	1	0	0	3	8	10	9	1	31	5	12	6	0
L1FLnI_8q21.11r	29	9	29	49	55	49	52	35	42	48	67	29	22	19	25	17	16	14	16	19	8	15	11	32	12	11	30	21	14	5	17	16	6	13	33	12	0	3	18	54	57	99	62	34	49	30	31	20	24
__no_feature	29	39	0	10	50	6	34	16	31	40	57	2	7	21	29	3	18	16	44	17	15	19	19	37	12	8	16	25	13	4	12	14	12	19	16	28	18	24	8	17	33	31	40	6	18	27	38	21	31
HERVL40_Xp11.3	29	19	19	18	31	30	2	17	31	14	20	17	7	2	4	2	2	6	10	8	7	11	10	18	20	13	9	11	14	16	7	5	5	21	3	17	11	8	18	24	13	10	22	6	3	15	13	6	1
L1FLnI_11p15.2w	29	12	15	31	40	52	26	7	21	26	29	21	4	5	24	11	5	5	0	0	3	4	3	13	5	6	19	1	11	4	0	5	1	6	8	5	5	15	24	34	69	77	81	26	51	25	67	36	22
L1FLnI_13q22.1b	29	15	22	53	70	86	42	20	16	12	24	24	10	9	5	11	0	5	0	8	8	2	6	2	5	2	4	0	1	0	1	0	2	6	7	3	23	18	29	76	100	102	129	71	69	46	53	18	50
L1FLnI_9p21.1ha	29	8	29	13	37	15	26	18	28	16	16	21	18	5	14	0	5	1	17	8	14	10	21	6	20	17	10	22	9	5	7	7	6	17	10	10	12	7	26	38	22	30	64	17	23	46	40	9	27
L1FLnI_2p16.1da	29	12	17	21	29	30	16	21	9	23	15	10	30	11	42	16	15	27	27	22	22	13	31	17	17	2	15	39	6	18	16	12	14	17	30	18	0	1	5	0	8	15	5	1	6	1	0	1	10
HERVH_14q24.2c	29	9	33	60	21	28	43	31	7	18	36	17	4	8	6	6	0	3	1	7	3	2	5	4	0	2	9	6	6	17	5	3	3	3	6	1	3	12	4	26	32	31	39	29	54	32	33	12	20
L1FLnI_22q12.3j	29	23	7	48	22	24	27	9	7	4	23	28	0	1	16	1	10	6	7	6	0	10	0	9	2	0	4	6	4	2	0	6	1	4	8	6	1	2	6	25	32	20	51	13	31	7	63	14	12
HML2_14q11.2	29	32	47	41	47	55	93	53	63	39	58	81	42	67	46	25	46	22	54	65	42	48	93	53	68	72	54	57	32	62	65	60	39	36	58	46	21	1	8	18	40	55	119	51	45	47	93	40	68
HERVL_12p13.31b	29	31	20	23	68	18	49	14	23	26	56	31	23	4	38	8	12	10	13	7	13	13	8	19	13	14	4	5	10	12	14	7	4	16	39	18	13	12	24	40	42	56	125	37	35	44	74	12	38
HERVH_Xq22.2b	29	22	22	8	23	13	16	16	6	11	49	39	9	18	8	7	12	8	8	11	15	20	14	20	21	14	20	13	13	18	15	13	4	23	33	19	0	1	24	1	16	6	11	5	11	0	0	0	8
L1FLnI_1q44e	29	20	35	33	64	18	67	33	26	24	31	44	11	13	27	12	21	28	14	16	13	1	35	18	27	24	9	24	9	13	13	40	7	11	27	12	1	6	24	58	33	68	109	59	55	39	101	74	30
L1FLnI_8q24.3b	29	15	25	11	34	32	11	4	2	11	46	21	0	0	14	7	4	5	0	2	5	1	6	5	7	0	11	1	5	9	1	14	1	8	7	1	11	4	18	15	22	31	63	13	25	25	31	6	23
L1FLnI_5p13.1m	29	23	22	26	33	37	24	3	22	5	54	9	9	2	2	17	3	7	6	3	9	4	9	13	5	5	15	14	8	7	1	4	6	7	20	2	4	4	17	16	18	12	64	15	16	16	35	8	22
HERV3_1q23.3	29	5	21	48	39	25	32	22	37	15	26	16	11	28	31	16	7	22	22	25	16	16	15	33	27	8	33	16	4	9	34	15	14	9	58	10	3	4	12	16	30	34	76	12	24	19	45	32	67
ERVLE_17q21.31	29	41	18	59	29	59	16	28	13	19	49	15	5	10	17	9	9	2	20	37	24	14	10	10	10	16	14	22	13	14	11	8	6	19	42	29	14	3	12	12	13	23	34	11	16	29	26	14	30
L1FLnI_6p22.1d	29	29	36	18	52	45	44	3	10	4	43	37	1	4	15	11	11	11	0	7	10	0	3	5	1	1	9	4	4	0	0	1	0	0	4	0	1	5	16	23	21	49	64	23	54	33	55	21	14
PRIMA41_2q11.2	29	16	20	99	74	54	40	75	40	8	39	52	6	3	7	4	3	4	2	10	2	5	1	14	6	11	9	16	5	19	12	16	7	3	7	8	0	0	0	0	0	0	0	0	0	2	0	0	0
L1FLnI_14q12q	29	18	9	21	36	64	45	0	14	6	31	8	2	1	14	14	7	8	0	4	1	0	1	8	2	9	4	14	3	4	11	11	0	8	0	1	14	4	15	30	41	33	94	15	38	77	53	17	39
HERVS71_18q21.1	29	3	19	378	323	345	615	533	501	633	644	888	39	48	41	49	52	29	133	157	89	51	120	84	104	88	102	110	78	79	42	43	30	44	61	49	4	1	4	86	86	36	92	58	85	34	71	32	17
L1FLnI_5q15h	29	44	28	56	68	57	40	28	20	25	54	17	14	4	7	4	4	8	2	0	3	7	15	40	13	4	14	3	3	10	13	7	4	5	14	1	15	18	36	30	49	53	51	16	43	35	51	12	23
HERVL_18q21.2a	29	15	32	44	29	18	33	13	19	23	22	20	14	12	10	18	23	13	14	6	10	4	12	6	15	6	14	8	3	4	16	8	6	4	4	1	10	20	15	33	8	43	47	16	55	26	43	30	21
MER4_12q24.31	29	6	9	16	36	11	17	1	9	9	15	5	6	12	4	3	8	10	5	3	4	0	5	10	4	4	6	10	2	1	7	1	2	2	3	3	2	5	14	36	25	49	39	28	60	18	33	12	45
L1FLnI_1q25.1o	29	43	61	86	122	106	69	25	71	86	85	127	160	165	233	168	147	137	171	147	106	132	205	221	145	115	162	130	114	146	176	144	171	180	258	243	163	152	150	151	126	144	101	107	108	82	186	107	224
L1FLnI_2q35g	29	15	28	30	19	24	30	0	19	5	28	9	0	3	3	4	5	6	2	3	2	1	14	10	16	5	3	0	5	0	1	0	0	9	2	1	6	5	1	15	13	16	39	4	37	14	27	23	15
L1FLnI_2q23.1g	29	20	2	23	26	24	12	5	4	3	23	13	0	1	4	1	10	0	1	6	10	5	8	1	12	0	6	4	1	3	4	6	7	6	8	4	0	1	6	26	45	38	48	12	17	29	29	6	23
L1FLnI_7p14.3a	29	17	21	51	57	70	35	11	16	14	73	24	13	3	10	11	8	8	6	4	10	10	18	16	10	15	7	20	4	6	2	7	10	11	26	5	11	5	31	28	36	64	72	46	28	56	79	23	30
HERVIP10FH_11p15.5	29	7	9	14	11	41	15	4	12	9	11	19	9	9	25	16	33	10	0	11	7	12	10	1	1	9	5	0	0	10	2	3	0	15	56	17	3	0	20	26	7	48	70	24	44	15	27	21	27
L1FLnI_13q14.11n	29	16	10	24	34	33	9	1	16	5	12	2	0	1	8	0	0	1	0	0	1	0	4	0	7	3	4	2	0	0	5	0	0	1	0	1	5	5	10	22	32	75	94	28	19	19	47	3	43
L1FLnI_10p12.2d	29	17	20	22	27	31	20	6	9	15	40	13	6	5	2	2	5	2	0	0	5	0	7	5	3	0	1	6	7	4	1	1	0	1	0	0	2	1	13	8	20	66	104	21	27	21	21	7	40
ERVLE_16p13.3a	29	12	12	11	18	28	17	29	35	28	35	28	59	44	47	44	39	25	49	39	33	27	26	41	26	27	25	41	21	44	58	27	31	11	37	17	5	4	1	12	4	21	45	20	24	22	38	21	6
L1FLnI_Yp11.2m	28	23	28	46	58	58	27	1	23	7	42	17	1	2	7	11	7	6	4	2	12	2	7	15	2	12	11	5	14	3	16	1	4	3	17	5	1	11	11	19	23	33	37	15	20	27	25	13	19
HUERSP3B_17p11.2	28	58	46	83	63	69	87	103	81	77	60	88	111	77	139	48	79	111	126	103	64	53	81	54	100	64	81	60	24	46	64	77	79	116	140	105	1	5	10	9	15	13	45	49	29	28	48	5	28
PRIMA4_18q23a	28	49	36	71	71	83	37	41	27	52	94	91	30	24	32	28	25	16	7	8	7	15	21	18	19	13	13	13	12	15	18	2	17	43	67	49	7	1	6	29	31	44	66	23	19	23	36	42	30
HERVL_1q23.3a	28	20	31	88	61	42	54	36	34	42	33	43	56	77	101	84	24	72	68	63	57	50	67	30	136	65	41	66	67	77	77	118	52	97	105	122	3	6	3	11	11	4	43	5	13	8	39	5	29
ERV316A3_Xq26.1	28	25	43	80	86	79	108	124	109	135	81	173	59	66	53	58	44	49	87	108	109	56	91	88	72	109	79	87	83	51	72	56	35	79	88	81	2	10	11	11	27	44	45	29	14	25	51	42	10
L1FLnI_3p14.3n	28	8	4	23	23	12	17	0	0	4	13	1	4	0	2	1	5	6	0	6	2	0	1	2	1	0	1	0	0	0	0	0	0	1	0	0	0	1	3	5	17	24	37	13	6	9	12	1	0
HERVW_3p22.2	28	1	14	26	6	36	12	12	4	1	11	9	2	4	10	0	2	2	4	6	6	0	2	11	0	0	0	7	0	1	6	0	0	6	5	1	6	1	10	13	7	12	20	13	14	10	31	7	20
L1FLnI_3q22.1b	28	44	22	21	56	53	58	10	16	15	51	27	0	0	15	16	8	3	1	3	0	0	7	19	10	0	11	6	0	1	0	0	3	3	12	6	11	19	36	59	30	67	87	22	46	60	79	19	30
L1FLnI_12q24.32c	28	14	29	13	18	16	23	1	9	6	41	13	10	7	9	6	5	0	1	5	2	7	5	3	6	8	1	1	13	5	0	0	0	2	18	6	4	1	15	17	48	26	83	28	39	17	51	3	49
HARLEQUIN_6p21.31	28	13	15	41	26	37	43	11	31	12	22	30	10	11	25	20	8	9	5	6	12	10	30	27	18	31	17	20	6	12	11	7	17	19	32	13	61	58	64	50	68	60	76	41	87	48	51	54	53
L1FLnI_3q13.13j	28	25	13	30	21	31	33	25	16	18	39	18	7	17	21	17	7	4	21	18	11	8	31	15	30	13	9	23	13	14	5	13	13	15	16	4	0	1	28	11	8	34	12	2	25	11	22	11	14
L1FLnI_3q22.2c	28	23	27	18	48	67	17	3	8	16	48	28	7	1	13	6	4	10	0	6	21	7	21	11	28	7	12	14	7	7	13	1	4	6	19	9	0	5	8	43	21	55	59	19	49	22	29	24	23
L1FLnI_Xq13.3c	28	39	64	32	36	24	35	55	37	16	37	23	6	10	3	7	5	7	14	8	4	14	35	28	18	12	12	5	14	5	11	11	9	22	1	8	2	12	4	14	23	17	35	9	17	8	49	7	24
L1FLnI_4q28.1s	28	1	18	24	40	40	68	2	6	5	19	13	10	0	14	5	0	1	0	3	1	0	11	10	1	2	6	0	1	1	0	2	0	3	6	1	1	2	5	29	16	29	70	16	17	8	32	1	12
PRIMA41_8q24.13	28	24	21	89	107	104	135	172	147	80	179	137	3	3	3	3	5	3	3	2	11	1	13	3	6	4	3	8	5	1	0	17	1	1	15	0	4	10	15	41	37	43	50	53	74	58	69	60	18
L1FLnI_9q31.3e	28	12	21	110	98	66	46	25	62	22	55	49	16	4	9	21	16	1	6	17	16	2	17	12	13	7	13	15	9	19	19	12	2	16	7	6	6	7	26	67	70	51	72	32	63	53	69	36	35
L1FLnI_5q12.3k	28	31	8	17	28	15	64	11	18	17	25	12	9	10	6	14	23	0	9	13	10	7	11	16	22	8	26	16	5	11	5	9	2	16	9	1	7	17	22	26	10	30	41	22	24	26	24	13	28
L1FLnI_9p13.3e	28	12	25	24	48	72	36	4	14	22	49	10	2	2	18	10	5	5	1	5	10	6	3	8	9	3	10	11	8	0	3	6	1	11	7	7	2	5	43	16	29	53	108	47	30	67	44	5	26
L1FLnI_16q22.2e	28	31	42	22	45	32	66	15	31	18	55	24	10	19	22	16	11	26	16	11	18	21	22	33	36	24	14	16	15	12	7	7	20	45	67	21	29	39	47	55	55	87	56	53	80	72	122	25	65
L1FLnI_13q31.1l	28	31	15	33	84	51	31	5	14	19	51	27	6	6	20	17	5	4	6	2	12	12	7	12	15	2	10	9	2	4	15	0	3	3	2	7	14	27	52	75	82	112	222	43	96	117	121	45	58
L1FLnI_11q13.4g	28	25	31	29	20	41	46	4	9	12	16	15	31	28	12	4	7	21	29	20	19	15	19	19	17	24	33	17	12	8	20	7	11	19	12	12	17	23	17	20	33	25	59	16	16	30	21	19	37
L1FLnI_10q23.2	28	15	20	29	24	49	20	5	31	28	55	18	0	8	23	5	2	26	16	1	7	6	28	18	5	10	12	5	6	6	7	3	4	2	9	8	1	6	7	10	26	44	28	24	38	37	32	3	29
L1FLnI_6q14.1va	28	32	44	31	60	31	25	8	14	15	33	8	53	22	38	34	15	38	33	49	47	24	67	24	36	26	31	31	17	14	55	43	14	44	41	32	3	6	21	34	24	23	61	9	2	11	36	14	22
HARLEQUIN_1p34.3b	28	22	11	30	38	30	23	18	10	6	55	21	5	0	7	19	8	8	2	8	4	2	5	2	2	4	0	1	8	2	0	3	1	3	4	1	2	15	18	43	25	83	77	17	55	20	50	3	27
L1FLnI_3q21.3b	28	32	39	35	33	29	24	5	4	18	26	40	19	20	18	14	4	2	27	23	18	3	23	35	13	21	16	29	22	16	23	14	20	1	3	2	0	2	3	0	0	5	11	2	11	3	5	0	8
L1FLnI_10p13e	28	3	36	30	15	16	18	4	11	3	16	14	3	0	1	0	0	0	0	0	0	0	5	0	0	1	3	4	3	0	0	0	0	1	11	0	0	2	13	12	24	29	55	22	14	11	16	1	22
L1FLnI_5q21.3ca	28	28	42	49	78	35	73	13	19	19	81	8	8	22	8	11	6	16	0	3	10	2	3	9	12	1	3	15	5	7	2	6	7	3	3	10	1	9	28	45	31	50	71	34	46	38	35	23	51
HML1_11q13.4	28	6	18	25	63	33	21	7	21	14	54	4	8	1	7	2	4	5	12	7	9	1	6	4	7	2	5	14	8	5	7	3	4	8	4	3	6	2	8	69	10	61	50	26	41	37	32	23	16
L1FLnI_4q12z	28	32	28	13	9	21	22	15	11	15	22	16	4	2	14	8	2	1	8	3	5	7	5	12	5	7	9	5	1	5	6	10	1	8	5	1	50	22	11	38	12	33	44	44	35	38	83	27	13
L1FLnI_6q16.3ma	28	26	18	25	18	37	14	18	14	26	9	8	14	11	24	28	12	10	13	11	7	6	38	27	7	20	10	20	17	7	15	9	10	22	21	8	5	2	25	17	4	11	9	7	18	4	33	0	5
L1FLnI_18p11.32q	28	21	32	30	66	57	55	15	9	15	15	3	5	5	6	3	5	2	4	6	1	4	3	10	1	2	15	16	10	3	4	6	2	1	2	6	27	5	16	18	27	41	54	15	18	31	53	10	21
L1FLnI_1p22.2t	28	19	23	29	41	64	50	8	10	7	33	23	0	2	5	3	8	7	3	4	0	0	15	32	23	6	17	18	3	1	8	7	2	3	6	7	6	5	3	31	24	47	60	14	10	52	64	21	28
L1FLnI_Xq13.2ga	28	64	18	18	31	34	32	9	9	20	38	39	15	0	16	6	28	9	10	4	10	5	10	23	14	8	34	8	3	6	5	6	9	16	10	8	0	3	24	13	19	21	41	6	24	13	26	26	30
L1FLnI_9q21.12g	28	25	38	15	21	17	48	43	17	15	31	88	81	81	109	38	27	29	52	79	31	20	54	35	29	46	23	29	26	44	53	44	20	50	58	35	14	17	5	16	1	7	40	21	12	5	38	2	26
L1FLnI_2q14.3aa	28	13	13	14	22	23	17	0	5	0	22	10	0	6	4	3	1	0	0	0	0	0	0	4	3	1	1	0	1	1	0	1	0	5	4	2	3	0	13	8	8	15	31	4	6	10	25	4	7
ERVLB4_19q13.42d	28	25	34	36	52	45	27	38	16	26	53	52	0	0	2	8	0	4	0	3	13	1	0	1	1	7	5	7	0	0	3	5	0	5	0	1	17	21	22	62	17	59	54	49	46	25	71	33	11
L1FLnI_3q22.3h	28	15	42	27	59	55	41	58	52	56	44	66	21	34	35	32	28	13	65	44	62	37	61	52	75	57	33	71	32	47	37	53	51	22	31	14	23	5	19	37	21	13	58	47	50	32	35	10	11
MER4B_9q22.33	28	12	23	32	28	22	5	15	21	21	33	23	0	1	5	2	5	3	0	0	1	0	0	1	0	3	0	0	3	1	3	1	0	7	3	5	9	10	7	12	19	25	53	10	32	25	40	13	22
L1FLnI_5q14.1k	28	30	46	45	36	39	51	13	19	37	64	20	17	25	18	39	35	25	12	18	12	17	13	33	17	15	13	33	13	34	30	18	16	61	51	25	17	27	45	18	53	44	61	33	28	29	42	11	67
L1FLnI_Xq21.1pb	28	27	13	40	19	23	16	10	11	2	27	21	7	4	12	7	10	4	15	14	14	24	3	22	24	6	12	14	5	20	11	8	9	7	10	1	0	0	2	10	9	22	9	19	8	8	11	3	5
HML5_1q42.12	28	22	14	39	31	34	26	9	13	13	18	14	6	3	24	1	10	6	7	15	6	1	15	12	10	4	11	19	13	6	5	6	12	1	2	9	0	0	0	0	0	0	0	0	0	0	0	6	0
L1FLnI_7q22.1j	28	15	19	31	15	19	15	11	21	14	8	20	15	16	16	16	26	11	24	14	18	27	35	21	18	32	43	20	24	45	20	28	7	25	14	29	94	99	135	76	65	82	83	71	126	125	217	96	56
L1FLnI_6q21l	28	11	28	29	39	43	22	14	7	32	35	19	13	20	37	36	29	15	35	18	12	33	23	26	8	13	19	11	8	33	20	17	15	74	92	63	1	21	38	20	21	18	48	20	10	26	26	9	15
L1FLnI_1p33a	28	15	28	19	35	29	17	7	12	13	35	25	6	7	11	1	12	10	1	2	8	5	5	8	3	1	0	1	7	7	0	1	3	2	6	1	7	6	17	21	17	80	49	33	33	33	49	12	32
HERVL_13q14.11b	28	43	15	7	23	25	31	15	54	30	15	39	36	23	21	25	24	20	31	24	31	24	18	32	35	24	18	9	45	13	30	30	32	30	67	29	49	42	48	43	40	32	38	32	58	32	90	42	25
L1FLnI_2q14.3oa	27	16	30	31	24	46	35	0	20	9	31	12	0	0	20	7	5	1	0	3	1	3	8	0	5	3	7	22	0	0	0	4	1	7	3	5	3	4	11	30	16	60	72	21	31	35	64	18	33
L1FLnI_16q21ia	27	30	16	24	36	38	10	30	5	25	20	26	12	13	17	7	8	14	9	10	4	10	13	10	17	5	15	8	5	18	5	7	3	12	12	8	8	19	10	37	15	20	8	10	13	7	29	22	5
L1FLnI_10p11.22d	27	36	32	64	53	57	245	79	70	71	95	68	55	40	50	67	52	51	141	108	94	92	102	80	135	82	77	63	92	95	67	68	46	86	105	92	110	112	102	67	90	71	150	107	97	72	217	64	92
L1FLnI_3p24.1m	27	13	37	24	52	60	20	13	20	8	51	12	2	3	12	4	11	14	0	1	9	0	12	21	6	2	10	11	11	4	0	0	2	4	6	0	5	0	14	40	24	42	117	17	87	31	41	16	41
L1FLnI_7q36.1o	27	22	28	60	74	50	34	23	7	13	24	15	3	8	12	1	0	1	5	5	11	6	7	13	4	7	2	1	6	14	10	0	12	9	3	6	46	24	48	82	53	94	76	32	39	43	73	10	52
L1FLnI_14q31.3ga	27	21	37	44	29	51	49	50	23	44	57	38	19	21	21	40	30	36	20	24	20	19	31	29	20	23	24	25	23	10	24	12	17	33	37	10	6	4	26	21	17	24	20	22	23	34	23	14	21
HERVE_8p23.1g	27	1	0	2	4	0	0	1	5	0	0	0	7	4	0	0	1	6	0	15	24	27	5	0	16	1	2	0	0	25	24	0	0	1	0	1	0	0	0	0	0	0	0	0	0	0	0	0	0
L1FLnI_6p22.1k	27	17	18	33	65	73	71	90	49	26	33	115	23	9	12	1	13	7	9	9	16	3	9	12	25	25	12	11	7	18	9	2	10	2	17	10	14	2	9	15	18	19	61	27	50	11	42	22	15
L1FLnI_7q21.2l	27	9	31	41	28	18	51	11	28	0	30	12	8	12	17	20	6	18	3	13	25	15	33	11	18	5	14	19	4	7	10	13	4	36	23	15	7	10	12	51	33	64	93	37	57	79	62	12	43
L1FLnI_2q23.1a	27	35	26	36	46	42	44	18	24	19	44	44	15	17	14	20	12	24	37	11	19	5	5	24	11	29	11	11	13	18	21	9	20	33	22	5	16	6	34	26	27	52	54	29	43	20	58	22	28
L1FLnI_2q35q	27	7	17	16	31	45	11	12	9	4	35	17	4	3	13	15	3	17	0	0	0	2	3	1	7	1	24	11	12	1	0	0	6	9	3	0	9	3	17	6	23	76	126	26	48	19	51	16	50
L1FLnI_3p22.1ba	27	7	11	6	22	42	18	4	6	13	14	14	1	2	16	0	3	0	4	1	8	3	4	7	1	2	6	4	3	9	2	1	2	14	6	1	25	7	28	40	43	56	56	31	36	17	36	4	23
L1FLnI_10q24.31a	27	10	18	37	28	19	28	7	14	16	40	22	17	28	30	35	46	47	19	26	11	15	23	28	14	9	51	16	7	13	78	66	28	116	142	168	5	12	8	15	27	33	78	24	42	29	40	28	45
L1FLnI_2q31.1e	27	19	17	31	47	40	23	32	7	18	45	13	14	17	30	9	7	7	2	2	6	1	5	21	6	10	12	3	5	5	1	2	1	5	5	1	10	13	24	44	29	64	62	22	32	49	61	22	60
L1FLnI_3q26.33n	27	16	26	17	22	19	11	6	10	2	37	15	0	1	21	6	7	10	0	9	12	1	9	3	1	1	0	4	7	1	0	0	0	8	2	3	2	5	22	58	49	97	103	48	55	65	83	28	48
L1FLnI_5q22.1m	27	12	9	11	29	32	16	13	20	5	14	4	0	6	2	3	0	5	0	0	0	0	0	3	0	6	3	0	0	4	0	0	0	2	1	0	3	8	8	13	27	20	31	34	16	14	20	22	1
L1FLnI_15q11.2h	27	32	38	46	37	56	38	47	27	51	65	119	28	49	72	22	20	9	59	62	23	22	46	26	52	64	26	55	52	51	18	9	5	13	27	23	1	3	23	21	33	72	117	42	53	15	39	15	13
L1FLnI_19p13.2d	27	24	29	70	78	58	162	147	131	87	130	124	64	38	87	39	26	53	67	65	75	77	107	108	78	109	96	53	49	78	44	57	34	55	56	26	38	9	28	83	76	101	159	144	165	110	220	148	114
L1FLnI_Xq21.1fb	27	28	38	19	15	21	29	42	29	8	46	31	3	12	6	3	4	9	6	7	10	4	3	17	9	10	19	4	12	6	11	5	8	12	2	1	0	1	14	22	9	25	16	13	13	12	13	1	3
L1FLnI_4p11d	27	41	38	70	56	53	56	22	20	38	71	54	1	11	21	13	13	7	5	15	17	7	6	15	12	4	11	7	11	6	3	11	6	3	9	3	3	9	31	45	29	56	76	23	56	39	77	37	30
L1FLnI_11q12.1k	27	32	26	29	62	18	24	7	22	4	26	26	0	0	17	2	5	4	1	6	4	7	4	9	7	6	1	1	9	3	1	1	0	4	5	1	3	8	16	41	42	53	84	21	45	32	98	43	24
L1FLnI_2q24.2d	27	9	0	26	22	31	17	6	11	3	38	3	0	1	17	6	6	2	1	2	12	4	3	9	4	3	3	14	7	2	8	1	0	16	14	4	0	11	16	21	26	12	23	21	20	9	32	21	15
L1FLnI_1q23.1j	27	30	6	45	46	36	49	17	54	27	46	44	49	29	36	42	43	34	18	41	24	18	48	68	43	35	50	43	31	32	41	30	14	63	80	22	0	0	6	0	13	4	8	8	1	1	0	2	1
L1FLnI_2q34ma	27	30	14	31	22	42	28	14	6	8	12	15	3	17	12	38	5	11	8	14	8	3	23	12	16	7	15	2	1	0	27	9	9	0	6	6	0	6	5	0	9	13	0	1	1	6	4	4	8
HERVH_7p14.3b	27	20	14	48	54	40	92	48	57	31	29	41	5	1	8	6	11	8	2	5	7	10	16	5	15	6	18	1	12	23	6	1	5	5	7	8	0	2	1	2	0	3	1	1	0	1	0	1	1
MER61_7q11.21	27	26	13	9	16	26	20	18	20	25	40	27	6	4	7	35	1	3	9	6	2	23	2	17	19	12	16	4	6	13	6	4	2	15	6	3	30	24	32	45	32	39	106	51	75	51	83	31	35
L1FLnI_10q25.2a	27	29	19	52	27	32	21	7	9	4	17	7	3	3	9	3	6	0	4	1	11	2	4	3	4	4	6	0	12	3	1	1	0	9	6	5	37	35	80	93	36	69	97	55	60	52	89	36	8
L1FLnI_8p21.3f	27	17	21	29	20	54	25	3	11	2	20	9	1	13	3	7	6	4	2	13	8	12	16	17	8	18	3	14	9	3	6	1	4	11	11	7	5	3	3	12	16	14	16	8	23	17	42	16	7
L1FLnI_Xp11.22la	27	25	18	19	45	26	29	18	9	8	26	40	23	2	41	17	4	10	22	32	14	6	28	11	13	11	14	5	3	12	10	23	5	22	19	8	11	4	9	39	16	40	53	40	61	47	78	33	27
HERVL_9q32	27	18	31	29	43	64	121	90	98	77	75	104	106	138	88	187	126	144	91	124	85	56	62	91	90	98	65	139	84	124	126	104	69	165	197	128	10	3	2	13	25	52	77	26	54	44	45	47	32
L1FLnI_12q21.31ga	27	13	5	22	27	22	16	0	6	5	12	6	6	0	2	11	3	4	0	4	6	1	11	3	1	6	3	4	4	11	1	1	3	11	4	13	3	12	3	20	12	33	31	6	10	22	10	0	13
L1FLnI_9p21.1ma	27	12	33	10	34	31	9	5	28	7	26	8	6	1	1	8	5	3	1	6	2	4	2	0	3	1	1	0	2	1	3	0	4	21	8	1	8	16	12	17	14	41	32	24	29	9	33	14	16
L1FLnI_13q14.3n	27	36	19	62	45	37	33	10	23	27	69	15	9	9	15	11	1	3	3	9	3	4	19	3	5	11	1	7	0	9	2	0	1	17	5	7	2	2	12	31	51	54	57	29	40	39	58	11	23
ERV316A3_3q22.3a	27	21	11	27	54	30	39	7	4	7	51	14	1	2	16	7	12	9	1	1	6	2	4	3	0	0	10	3	5	4	5	1	1	3	1	0	2	6	27	17	36	59	44	26	17	26	24	24	13
L1FLnI_4q12ba	27	42	35	34	49	60	49	39	28	18	59	32	15	8	14	12	9	21	7	21	14	15	13	18	9	8	11	6	0	11	31	4	12	11	7	4	27	29	51	33	56	69	83	53	46	51	105	35	37
HERV9_Yp11.2b	27	10	28	20	6	15	20	10	8	1	2	24	4	23	3	3	0	0	7	13	29	10	10	19	6	6	13	12	0	17	22	3	2	3	6	0	0	0	0	0	0	0	0	0	0	0	0	0	0
L1FLnI_7q36.2a	27	41	57	36	87	66	34	21	16	21	55	32	5	14	22	15	5	20	0	5	13	9	3	8	22	2	7	6	7	1	4	6	0	12	17	4	5	11	41	126	51	154	247	71	137	88	160	39	79
ERVLB4_1p34.1	27	11	8	57	29	33	16	41	13	12	33	10	9	2	5	5	11	11	8	6	13	13	31	24	17	29	6	14	6	5	8	21	15	11	6	8	49	24	13	55	38	71	46	29	29	32	23	24	32
HERVH_2p13.3a	27	18	23	34	42	68	58	71	52	32	39	86	23	4	10	9	7	1	14	30	7	15	43	40	28	17	17	18	17	21	25	32	21	11	30	39	0	0	0	1	6	2	0	3	4	5	1	0	3
L1FLnI_13q14.2z	27	24	32	56	55	40	33	7	8	14	35	12	5	8	15	12	6	11	4	5	4	5	2	10	10	3	11	8	7	1	0	5	0	3	9	0	3	4	28	26	56	65	127	50	40	51	88	26	67
L1FLnI_4q35.1g	27	14	17	28	20	45	15	4	26	20	34	15	4	6	10	11	9	4	21	6	10	1	3	2	10	5	25	7	4	15	8	0	2	5	23	4	4	2	25	39	28	46	29	14	40	26	28	14	51
ERVLB4_4q23b	27	19	37	201	222	211	204	174	128	153	87	117	12	27	10	17	12	13	22	17	13	24	38	15	22	7	17	10	26	27	24	2	9	20	24	11	5	10	27	160	172	167	124	104	90	55	89	75	16
L1FLnI_9q31.2g	27	21	20	25	47	34	7	2	13	9	34	0	1	2	20	5	8	2	1	2	6	2	3	2	2	0	7	7	6	4	0	1	2	0	17	9	0	0	4	17	13	50	30	14	16	15	11	7	28
L1FLnI_18q21.1j	27	24	23	32	39	18	33	4	14	16	27	18	5	6	6	12	14	14	8	23	12	10	27	28	4	12	7	15	10	14	5	16	10	19	32	14	17	18	43	65	35	38	67	35	33	51	61	10	35
L1FLnI_Xq26.3m	27	11	17	4	22	22	22	6	13	10	23	18	14	19	12	12	6	23	6	12	4	9	11	21	22	8	12	6	10	15	10	12	1	8	28	14	15	9	3	25	15	35	13	20	9	20	12	9	12
HML6_12p11.21	27	6	9	31	7	10	2	2	10	6	23	13	3	10	0	14	2	2	2	3	4	0	4	2	0	9	6	6	4	4	2	0	7	4	12	0	0	0	8	13	27	20	58	38	41	39	26	15	28
L1FLnI_8q11.23m	27	18	23	9	20	26	14	5	5	3	28	31	0	2	2	0	10	0	0	6	3	0	10	5	1	1	14	7	2	3	0	0	1	1	6	2	4	4	18	38	6	33	53	12	26	30	34	6	23
HERVL_8q22.1b	27	2	10	1	12	12	2	7	2	1	2	6	0	0	0	2	2	1	2	0	3	2	17	0	2	0	1	0	11	2	1	6	0	0	0	4	1	0	0	0	0	9	2	0	0	17	0	0	0
HERVH_10q23.31a	27	39	17	16	21	19	7	17	9	4	10	10	5	3	17	16	10	11	11	7	9	7	4	9	21	23	20	8	6	14	4	12	6	15	15	20	13	0	0	2	1	4	4	0	3	0	1	0	0
ERV316A3_11q25e	27	29	36	24	12	17	5	5	7	9	18	9	18	43	13	31	27	28	21	27	20	12	24	34	15	21	14	16	17	8	47	65	25	29	47	43	0	0	0	0	0	0	0	0	0	0	0	0	0
L1FLnI_2p23.1h	27	14	10	33	31	41	10	14	17	2	15	16	4	0	3	5	0	0	0	0	4	0	0	7	0	0	1	1	7	1	4	0	1	0	1	0	38	15	20	84	23	79	91	46	63	55	44	24	38
MER101_11q13.2	27	2	8	3	9	15	18	4	5	9	5	3	3	2	3	8	7	10	5	2	1	0	1	1	4	0	0	3	6	3	1	2	0	8	4	2	7	6	9	22	29	49	47	19	26	16	27	11	23
L1FLnI_6q12qa	27	35	22	18	24	44	38	4	10	18	53	10	11	3	4	13	15	3	0	0	5	2	5	4	2	0	6	7	12	10	2	5	0	10	5	0	1	9	16	29	32	40	55	32	35	36	20	8	36
HML2_8p23.1d	27	17	20	23	21	47	31	24	7	4	15	18	5	5	26	15	6	19	3	22	6	25	29	25	7	15	19	23	19	12	37	25	3	14	49	20	12	25	23	26	19	20	44	49	37	35	25	23	54
L1FLnI_Xp11.21wb	27	28	35	53	47	21	61	14	17	15	36	13	14	37	20	27	19	20	18	16	20	8	57	39	23	31	17	19	27	26	26	20	5	67	70	48	0	0	5	12	9	52	31	20	30	10	15	8	2
MER4B_16q12.1	27	7	15	28	18	6	42	8	0	18	8	19	7	8	3	11	12	0	10	6	7	0	0	3	0	6	6	8	1	7	5	6	0	0	13	2	6	5	14	0	14	6	9	8	8	8	0	19	0
L1FLnI_3q26.32n	27	7	9	29	41	37	38	3	13	13	27	11	8	2	20	6	6	6	0	0	4	15	13	7	5	0	8	3	7	2	0	1	4	0	6	6	9	5	24	60	41	52	97	22	103	53	81	21	39
L1FLnI_2q34na	27	18	25	30	9	13	20	6	19	7	28	17	0	0	15	14	11	21	8	19	12	4	17	27	4	3	3	6	11	11	5	0	5	4	18	6	4	8	9	28	34	19	36	16	29	16	66	20	37
ERVLE_11q13.4c	27	5	25	37	40	43	18	5	8	8	37	14	2	0	3	6	2	4	0	1	7	3	1	5	7	1	4	4	1	4	1	0	1	4	2	0	4	4	23	23	21	41	44	36	43	12	43	2	15
L1FLnI_12p11.22m	27	8	15	20	10	19	7	7	12	4	13	12	5	0	4	1	1	4	0	5	3	4	1	0	5	0	6	1	0	3	0	0	0	6	9	0	1	3	6	26	6	54	36	30	17	19	11	10	18
L1FLnI_5q13.3u	27	43	18	74	43	49	46	16	14	7	68	26	2	4	19	8	2	6	0	0	6	0	8	8	13	6	7	13	5	0	0	10	6	5	3	0	3	9	32	42	50	82	167	57	85	82	86	29	39
L1FLnI_4q21.22g	27	38	52	51	73	38	46	3	19	19	62	26	2	5	11	6	7	4	1	5	11	2	11	12	7	1	7	10	3	3	4	1	0	3	4	0	7	11	36	41	55	70	70	48	72	41	96	31	22
L1FLnI_1q31.1n	27	18	16	17	28	35	37	0	3	2	32	27	0	7	9	6	0	0	0	0	5	1	4	0	2	0	0	0	4	0	0	1	1	1	0	0	1	0	15	19	9	23	35	10	18	5	21	7	15
L1FLnI_15q12c	26	15	31	25	39	14	27	8	8	4	12	6	0	8	0	0	0	0	0	1	0	0	0	2	0	0	0	0	1	1	0	0	0	0	0	0	0	6	4	14	1	8	4	6	3	7	11	2	2
HERVH_9q31.1	26	16	9	25	18	26	18	14	15	12	7	19	10	3	3	14	3	3	7	8	6	12	13	24	4	2	22	10	3	7	11	5	6	8	3	19	3	4	9	7	7	11	9	3	0	12	28	3	14
L1FLnI_5q14.3db	26	10	3	24	38	25	2	3	2	9	23	7	0	5	4	0	5	5	6	7	1	3	3	12	5	2	2	0	6	2	10	0	0	11	2	6	7	16	14	27	45	24	63	17	21	15	45	11	39
ERVLE_2q33.1a	26	19	24	12	36	42	14	10	18	13	42	30	3	0	27	2	29	11	3	5	2	1	6	3	6	4	3	4	0	3	0	11	2	1	2	0	15	8	29	37	46	34	49	22	37	19	22	4	14
L1ORF2_18p11.21	26	9	16	16	25	32	3	7	4	20	16	1	6	3	2	10	10	2	0	8	4	0	2	11	6	3	3	5	5	5	5	4	0	9	1	4	1	0	7	26	3	16	34	28	17	15	18	0	15
L1FLnI_15q24.3d	26	16	13	27	36	24	15	10	7	6	35	14	4	10	1	5	2	10	3	1	1	5	6	3	22	5	2	3	7	16	1	3	6	26	8	1	2	6	29	43	29	40	41	17	31	40	38	14	20
L1FLnI_4p16.1l	26	17	8	6	22	10	1	8	0	5	2	4	4	6	5	16	1	2	21	12	9	9	11	11	9	9	18	24	7	12	9	2	0	7	15	25	4	0	0	4	2	7	1	6	8	5	4	0	5
HML6_19p13.2d	26	38	15	139	121	86	250	233	252	145	183	219	144	133	178	88	84	83	128	131	102	101	146	92	139	108	163	137	69	112	199	140	129	159	154	153	4	9	21	67	85	64	191	161	219	186	231	194	158
L1FLnI_5q33.3i	26	23	34	28	36	60	49	5	17	18	60	6	2	7	11	1	8	13	0	2	6	0	14	0	3	0	8	2	0	1	0	3	1	3	9	0	3	9	18	22	33	65	119	15	17	47	60	15	28
L1FLnI_1p13.2m	26	9	21	19	27	7	22	8	13	22	20	21	51	61	39	46	46	25	48	39	29	27	51	43	49	30	30	58	35	32	46	72	38	68	66	98	11	2	9	12	4	10	18	3	21	8	20	6	3
L1FLnI_20p13j	26	12	33	26	27	57	64	13	12	6	48	26	4	21	12	9	30	16	4	14	17	7	1	16	14	21	6	9	13	9	12	4	6	15	28	16	3	1	0	25	19	19	32	2	21	25	33	10	21
L1FLnI_5q12.3n	26	10	32	52	46	48	30	11	13	10	54	35	12	0	23	6	14	1	1	10	3	0	15	6	12	5	20	11	2	1	7	5	3	21	8	4	19	10	34	27	38	74	103	37	61	63	72	16	35
L1FLnI_6p25.1f	26	53	50	28	32	52	33	31	24	24	27	10	9	9	22	38	20	25	21	7	14	13	19	55	23	16	14	15	9	16	11	43	5	21	29	26	12	14	27	13	17	37	41	40	32	15	26	5	7
L1FLnI_1p31.3y	26	22	24	26	33	14	25	2	4	8	72	23	2	1	18	9	6	14	0	10	0	1	3	4	4	0	6	4	0	3	0	0	0	3	7	2	0	3	31	29	66	70	72	70	58	60	90	28	53
L1FLnI_10p11.23a	26	18	28	32	30	34	32	11	18	18	42	24	1	6	11	1	15	9	0	4	13	6	8	8	15	9	8	4	3	3	11	0	6	9	1	1	4	1	12	24	24	62	148	32	31	18	33	5	15
L1FLnI_6q23.2d	26	11	24	20	26	16	24	1	10	6	21	14	0	2	3	13	1	2	0	2	3	0	7	2	2	1	6	2	8	4	2	6	0	0	7	0	2	2	9	2	18	9	21	7	16	24	25	0	13
L1FLnI_9q32c	26	16	38	15	36	35	51	5	15	13	35	19	1	9	27	4	2	5	1	9	17	12	21	9	7	4	12	14	15	9	27	7	0	20	8	1	31	21	30	40	36	41	72	24	30	39	71	23	29
HERVL40_4q33	26	0	8	6	26	24	34	10	16	8	3	15	1	3	4	0	4	0	2	0	4	0	8	2	0	0	5	4	0	0	0	2	0	0	0	2	8	10	1	6	29	12	14	16	27	11	7	2	7
L1FLnI_15q25.3w	26	48	37	15	20	23	16	18	9	20	20	25	24	22	58	38	6	26	48	44	30	23	62	49	28	24	14	38	22	43	37	59	10	71	78	36	0	0	0	0	12	0	11	17	6	11	6	2	9
L1FLnI_7q11.23a	26	44	19	49	79	50	35	65	31	21	49	70	26	16	8	23	15	3	9	26	59	17	49	53	31	59	48	18	13	24	35	9	7	25	45	27	27	38	33	98	49	89	199	120	148	151	210	107	172
L1FLnI_18q12.3y	26	8	18	18	24	45	32	14	31	11	28	17	6	3	6	1	7	7	4	8	2	1	8	9	11	10	8	9	13	13	6	5	7	9	19	5	0	2	12	42	22	59	56	19	29	31	42	19	42
L1FLnI_4q32.3fa	26	8	20	19	29	41	44	15	8	16	17	13	17	4	4	10	15	4	14	22	21	9	7	8	27	16	22	3	3	3	12	8	5	19	43	23	3	0	4	13	3	15	22	5	19	27	33	2	8
L1FLnI_14q22.1p	26	12	36	43	41	40	27	5	9	11	38	17	11	7	18	12	12	6	16	8	8	16	4	37	7	2	10	27	15	6	22	12	1	34	20	8	1	2	11	43	20	45	40	9	47	26	40	6	18
L1FLnI_5q14.2b	26	17	28	49	55	52	17	47	29	11	33	12	2	10	8	4	10	16	9	12	2	10	15	6	8	5	14	18	6	14	11	6	2	13	20	2	3	17	0	16	27	51	30	38	17	24	22	7	26
L1FLnI_12q24.22c	26	20	23	15	17	8	6	7	2	6	6	4	8	13	6	1	1	9	14	15	18	13	26	9	13	17	11	8	11	20	29	28	4	4	5	1	0	11	6	5	2	16	10	2	20	10	4	2	3
L1FLnI_11p15.1a	26	14	17	45	30	36	58	9	29	16	31	24	13	15	20	10	37	12	2	23	21	23	39	33	17	28	17	23	5	4	20	9	3	15	8	18	2	9	6	34	54	35	31	15	28	19	17	11	19
L1FLnI_1q24.1a	26	14	56	92	71	110	112	100	87	46	101	100	75	42	106	64	75	110	4	55	26	12	14	13	21	41	32	15	21	31	16	39	23	118	80	92	4	16	15	106	120	115	224	155	198	83	141	107	40
L1FLnI_4q13.2p	26	29	40	47	19	26	21	3	17	20	34	29	11	3	10	12	8	9	18	8	24	10	10	18	20	4	15	11	4	10	4	4	15	4	16	13	3	11	9	41	14	56	28	24	41	20	38	10	18
L1FLnI_18q21.1l	26	21	14	46	36	32	36	9	9	5	34	14	21	10	14	17	15	17	24	11	8	6	15	9	34	11	7	5	7	15	18	27	12	15	23	9	5	6	48	26	27	41	46	18	39	30	63	30	26
L1FLnI_8q13.3c	26	12	13	32	39	21	11	2	15	12	49	13	2	1	5	4	3	5	1	1	1	9	2	2	8	8	0	3	13	1	0	3	1	4	1	4	0	5	12	24	30	47	68	12	34	35	79	25	23
L1FLnI_3q13.33c	26	26	35	22	32	24	19	14	6	15	21	12	1	0	8	3	0	4	5	10	8	6	2	20	12	4	5	9	2	12	12	0	4	0	18	8	6	16	3	7	25	14	15	0	4	2	14	1	1
L1FLnI_5q22.1l	26	21	4	19	18	22	16	8	20	15	19	18	4	6	2	2	8	4	6	2	7	3	6	5	3	3	8	14	17	6	1	5	6	3	8	11	4	8	9	9	18	18	32	10	18	20	21	14	9
HERVH_3p21.31b	26	34	32	42	30	47	91	139	94	101	121	195	80	69	63	28	24	50	91	139	99	68	141	108	155	137	143	129	120	135	50	57	80	44	63	49	9	2	4	27	13	15	116	58	56	21	36	47	31
L1FLnI_Xq13.1c	26	37	25	18	32	36	13	14	28	18	24	9	13	2	7	7	10	20	4	3	7	16	7	22	10	18	11	22	23	5	17	6	10	11	11	12	1	2	4	4	10	28	11	12	11	10	15	2	17
L1FLnI_Xp22.33a	26	24	24	32	39	28	12	8	13	16	28	11	10	21	14	11	5	8	0	5	8	2	16	30	0	1	6	2	4	6	2	9	7	6	6	1	0	2	10	17	16	23	22	27	29	8	22	4	14
L1FLnI_12q21.32z	26	24	38	22	39	50	20	2	7	0	28	6	2	1	10	8	6	3	0	0	2	0	4	4	3	5	7	2	1	0	0	0	0	1	3	0	3	5	18	22	31	26	32	15	11	8	22	4	21
L1FLnI_3q11.2ga	26	29	30	60	32	53	58	6	11	12	68	16	2	1	26	6	2	8	0	0	9	4	2	9	10	1	19	3	31	1	4	2	1	9	1	6	1	0	18	45	19	79	151	18	55	36	70	17	36
L1FLnI_8p21.1	26	45	44	30	21	15	66	40	44	38	16	62	55	34	56	61	38	46	48	32	77	13	29	28	42	31	29	19	13	33	57	47	33	52	36	58	0	0	8	3	3	9	8	2	4	14	12	4	2
L1FLnI_10q24.31c	26	7	33	44	24	9	10	3	27	14	21	14	6	8	12	11	2	11	1	1	8	7	15	17	9	2	14	3	0	3	2	5	0	3	29	29	23	5	20	17	17	42	35	29	30	25	37	30	27
L1FLnI_10p15.3c	26	37	72	36	36	25	20	6	6	15	23	25	40	24	62	23	11	7	34	36	49	36	76	52	78	60	51	73	39	49	26	24	33	1	17	10	0	0	5	8	13	8	23	6	5	3	9	0	19
L1FLnI_15q21.3ma	26	20	19	18	61	47	22	2	5	3	43	19	6	5	6	13	6	1	11	1	11	12	13	19	10	13	0	11	7	11	9	0	10	0	8	11	0	2	16	16	18	50	35	36	23	33	34	1	24
L1FLnI_6q16.3j	26	10	10	13	41	29	36	9	3	1	19	23	0	3	21	0	18	1	8	2	1	1	5	0	2	11	8	1	1	0	3	6	6	2	4	2	0	7	11	26	5	20	20	12	16	11	33	6	17
L1FLnI_11q24.2i	26	18	35	38	30	16	14	6	23	12	56	24	7	1	5	21	0	12	0	6	0	0	3	6	11	8	2	4	6	4	1	1	0	7	11	0	8	7	18	18	24	7	44	13	23	25	24	15	28
L1FLnI_18q11.2a	26	23	12	17	26	13	17	13	6	1	24	2	1	0	4	5	3	2	0	3	3	2	22	7	8	2	2	1	0	7	0	0	1	1	1	0	19	14	30	18	22	47	43	30	35	30	52	1	11
L1FLnI_20q11.1g	26	21	12	21	45	46	36	10	17	29	41	29	17	7	11	9	11	1	2	7	19	10	16	25	2	5	8	9	18	9	1	10	14	5	18	1	1	7	14	29	43	47	67	32	55	45	47	18	42
L1FLnI_3p22.1t	26	14	30	48	49	81	99	5	11	35	68	18	2	0	28	7	0	10	4	2	6	0	11	2	12	1	9	2	3	4	0	6	0	1	12	7	1	2	26	34	16	47	131	25	56	23	74	17	53
L1FLnI_15q26.3e	26	18	62	25	39	32	53	68	58	20	53	61	50	49	71	62	35	47	68	73	29	99	195	152	74	110	103	75	40	45	91	102	41	123	158	51	0	11	9	17	28	35	41	25	35	45	34	11	79
L1FLnI_5q34sa	26	29	22	48	47	92	98	7	13	18	63	18	14	2	36	8	6	13	8	4	4	13	10	13	12	3	15	6	6	2	4	7	11	10	5	4	1	6	21	60	38	112	128	44	67	60	101	26	41
L1FLnI_1q32.2c	26	18	29	31	27	21	17	8	6	18	28	7	9	9	1	16	12	3	12	14	22	10	38	12	6	12	17	5	5	13	1	1	5	12	24	10	3	4	15	20	38	36	58	28	7	6	20	14	30
L1FLnI_11p15.2e	26	10	32	39	48	9	49	4	20	8	44	35	1	7	10	6	3	4	1	18	19	2	10	12	5	13	11	6	8	3	1	10	7	2	5	0	3	16	9	59	37	42	108	38	90	55	75	23	31
L1FLnI_1p31.1ab	26	44	29	48	60	59	14	3	6	20	59	24	13	1	18	22	7	19	5	8	7	1	11	26	9	8	40	14	11	7	5	0	1	10	13	1	8	16	37	30	29	58	106	38	47	25	75	22	44
ERVLE_2q12.1e	26	17	26	26	44	23	13	0	8	4	34	6	2	3	2	5	1	4	0	0	1	1	0	12	0	0	7	1	3	6	0	0	0	5	6	0	2	0	5	19	14	49	50	12	20	6	28	5	42
L1FLnI_2q23.2a	26	7	5	24	29	18	25	2	16	12	30	12	1	0	7	4	0	0	0	0	0	0	0	0	0	3	0	13	5	1	5	0	0	3	7	0	4	2	5	29	24	32	68	30	51	15	68	9	34
ERVLE_15q21.2	26	18	14	10	8	8	19	4	7	5	1	18	1	0	1	0	0	2	1	4	2	0	0	2	1	0	1	0	1	0	9	0	0	0	1	0	24	8	24	13	16	5	15	46	9	3	7	2	0
L1FLnI_2q24.1oa	26	27	7	15	36	26	36	9	16	4	45	5	4	6	14	3	5	0	10	1	9	11	4	8	10	8	0	5	2	5	0	7	2	6	0	10	5	10	47	35	41	42	53	29	57	40	42	9	27
MER4_14q21.1a	26	30	38	43	52	41	55	11	17	20	59	14	19	7	33	16	11	7	2	13	3	2	7	10	0	4	2	3	12	13	4	3	2	6	11	1	6	0	26	46	41	64	105	39	37	40	50	16	57
ERV316A3_2p23.3b	26	13	23	22	34	21	42	14	6	17	12	10	3	9	0	0	0	0	0	3	1	2	1	0	0	5	3	0	2	0	20	9	1	2	5	0	6	9	7	36	29	25	18	8	24	1	11	7	4
MER61_8q23.1a	26	19	17	11	26	30	12	19	35	25	61	9	7	8	17	4	12	3	17	5	12	8	21	31	9	7	8	11	17	2	7	5	3	9	1	1	12	3	14	15	8	23	40	9	17	22	39	15	3
L1FLnI_2q36.3e	26	26	11	25	36	28	24	3	21	8	27	10	10	1	6	2	12	2	1	1	3	0	11	6	0	1	1	3	4	5	0	6	0	7	15	0	0	0	15	45	16	64	67	16	30	32	29	4	17
L1FLnI_4p15.31q	26	24	28	44	52	36	26	22	33	44	36	15	102	53	79	24	34	38	52	68	29	38	110	88	71	54	58	76	56	45	60	64	41	36	48	42	31	15	18	33	20	26	62	20	32	50	58	24	23
L1FLnI_2p14x	26	6	10	4	9	16	14	6	5	9	3	1	0	2	11	0	1	5	19	10	11	14	25	12	3	9	12	22	4	13	12	6	1	2	11	24	128	141	182	163	116	138	271	211	202	249	272	156	226
HML2_1q21.3	26	3	6	10	21	10	29	18	49	19	20	18	26	22	22	58	38	30	28	15	12	3	26	6	32	25	24	9	8	9	21	25	12	57	110	56	14	4	2	48	11	20	101	84	144	57	86	60	56
L1FLnI_9q21.2g	26	15	27	36	16	46	23	10	19	17	39	30	1	8	13	12	6	9	0	2	5	2	13	13	4	10	5	10	15	7	0	8	0	6	20	10	1	3	17	38	33	36	26	25	11	36	39	17	10
L1FLnI_15q21.1l	26	7	7	2	11	20	12	0	8	8	9	6	2	3	8	0	1	1	5	0	0	0	5	0	0	0	6	3	1	1	0	1	0	2	0	0	11	2	7	29	13	51	69	13	23	27	31	5	8
HML1_15q24.2	26	16	21	19	16	23	30	27	4	8	9	23	7	10	14	10	4	25	14	18	3	10	22	30	11	13	20	10	7	11	15	4	7	14	32	37	2	1	9	18	27	56	58	16	28	33	58	13	18
L1FLnI_Xq23ga	26	7	13	31	25	55	42	0	2	9	36	1	2	1	8	0	2	2	0	2	0	0	0	1	5	0	0	4	3	0	1	0	0	0	8	0	1	0	11	15	16	10	61	2	11	26	18	2	12
L1FLnI_13q13.2f	26	1	5	2	11	14	19	0	8	6	23	8	1	1	4	3	2	2	0	8	1	0	9	1	4	12	3	1	0	2	0	0	4	1	2	0	0	1	5	5	1	5	15	8	1	8	5	4	4
HARLEQUIN_6p21.33	26	27	8	34	10	24	10	26	10	28	11	11	26	6	9	12	6	12	7	3	4	7	5	7	5	7	15	3	2	6	4	16	7	22	23	12	85	67	68	237	219	198	551	417	387	273	574	333	199
L1FLnI_8q22.2j	26	15	14	30	24	16	14	0	7	8	12	16	1	1	21	6	0	0	3	3	0	0	1	3	11	6	6	5	1	3	0	1	1	1	2	1	13	12	29	43	40	54	80	45	32	26	65	13	47
L1FLnI_8p23.1a	26	5	25	15	29	37	26	6	6	12	42	11	17	4	9	0	16	0	1	3	1	1	0	2	6	9	0	3	1	3	3	2	2	1	3	0	1	6	25	67	52	42	100	57	75	39	74	54	32
L1FLnI_5q12.3r	25	24	38	17	37	36	59	66	41	21	33	45	40	50	42	25	24	51	44	66	54	64	80	135	83	67	94	55	14	58	98	56	46	97	131	82	54	27	76	71	18	33	119	110	132	128	158	97	113
L1FLnI_2p16.1c	25	19	15	36	29	45	16	3	12	12	24	28	3	5	14	4	5	4	1	0	8	8	4	5	0	0	7	2	3	2	0	0	2	4	1	9	0	9	7	8	2	16	30	3	17	8	22	5	17
L1FLnI_2q22.3b	25	23	17	8	19	13	10	6	10	30	57	22	14	2	14	16	4	8	39	24	0	14	22	31	15	3	8	17	23	18	12	7	2	49	29	26	13	7	12	16	26	28	39	23	72	39	29	30	14
L1FLnI_1q44g	25	19	37	20	32	53	26	12	6	6	47	19	4	2	2	0	9	1	1	3	0	3	9	8	3	5	11	3	9	3	3	3	0	3	9	2	2	4	64	59	36	53	52	47	57	38	61	10	41
HERVL_4q31.21b	25	17	19	24	39	33	51	81	41	38	96	67	14	47	28	30	45	28	27	35	34	26	31	48	23	33	45	40	48	32	25	29	40	73	68	48	15	13	18	21	28	8	54	43	34	28	34	28	20
L1FLnI_12q23.3r	25	31	26	87	73	69	56	9	18	14	39	33	5	3	14	13	6	15	0	1	5	0	12	5	12	1	9	6	1	0	3	5	2	0	5	2	7	3	19	72	38	66	103	27	32	59	68	4	51
L1FLnI_4p15.2v	25	43	67	60	105	69	115	134	70	90	116	83	9	11	27	15	2	12	7	11	19	9	28	35	24	9	24	16	29	12	7	7	2	5	19	1	33	10	30	75	76	67	162	91	129	118	167	100	38
L1FLnI_2q11.2o	25	17	11	43	24	62	15	10	17	11	23	12	5	4	4	3	3	2	0	0	7	1	4	3	0	0	2	0	2	4	6	2	10	9	5	2	1	0	0	4	1	10	12	9	2	6	28	0	7
L1FLnI_Yp11.2l	25	32	23	58	51	37	62	8	18	10	59	29	1	4	11	10	10	9	1	4	14	5	12	21	8	3	8	22	6	0	7	1	2	17	17	1	12	4	27	19	18	40	53	24	16	28	33	18	37
L1FLnI_7q36.1l	25	7	37	35	25	44	24	14	40	9	72	56	8	7	34	22	29	16	20	10	20	2	14	12	7	8	16	17	5	2	10	13	2	63	47	24	7	12	10	24	16	40	46	27	30	29	60	5	45
PRIMA41_10q22.2	25	23	5	45	67	44	54	39	13	23	39	10	7	5	3	2	5	1	0	0	6	5	7	8	1	0	3	3	3	0	4	0	3	1	1	2	33	26	58	64	55	72	155	60	94	42	53	38	28
L1FLnI_17q11.2a	25	12	33	22	32	38	12	8	9	8	23	15	0	0	4	5	6	0	6	2	2	16	11	11	1	8	10	5	1	4	0	0	2	0	7	2	3	3	10	8	18	12	39	8	34	4	41	24	4
L1FLnI_3q26.32k	25	10	9	26	29	23	10	4	9	8	14	3	3	0	14	12	4	5	0	4	5	0	11	3	1	4	18	6	2	2	0	0	1	1	1	6	17	6	9	29	52	61	56	23	25	38	67	19	27
L1FLnI_5q31.1c	25	3	18	44	37	52	26	13	24	38	29	13	8	3	12	8	2	2	7	21	3	9	6	11	15	2	9	9	25	9	6	19	5	13	2	5	13	19	14	46	27	86	54	28	28	36	60	26	19
L1FLnI_1q42.12i	25	16	51	49	46	32	18	25	15	22	13	34	19	40	25	4	4	6	39	28	13	34	82	48	23	32	76	13	11	21	20	23	29	16	25	9	1	6	1	1	5	8	13	1	10	7	17	9	2
L1FLnI_Xq13.2ma	25	20	22	45	45	22	20	5	2	9	47	9	0	5	17	5	0	0	0	4	0	0	11	0	1	0	4	8	2	0	2	3	1	1	6	0	2	4	5	14	15	22	11	1	19	16	17	11	7
L1FLnI_1q32.3i	25	18	34	50	41	53	71	5	19	1	31	29	7	1	10	1	5	12	3	2	17	0	1	7	18	8	7	6	3	3	5	0	0	1	16	0	0	2	13	22	40	40	73	32	47	44	74	8	23
L1FLnI_5q23.1fa	25	21	8	13	27	13	24	0	14	11	39	13	0	2	7	7	3	7	0	0	5	4	4	6	0	1	0	2	8	4	0	1	2	0	4	0	0	1	21	52	26	17	32	14	30	28	44	10	34
L1FLnI_4q31.3d	25	21	48	65	90	89	65	9	21	16	94	29	11	0	9	17	11	1	1	7	12	0	7	16	3	14	8	3	13	3	5	4	4	7	9	3	10	10	33	67	51	131	165	38	97	47	102	49	82
HERVE_8p23.1h	25	27	41	21	8	26	2	5	2	8	7	22	12	8	2	7	0	19	51	81	17	61	72	80	29	17	51	38	10	42	39	20	12	28	38	72	7	15	30	28	21	32	70	95	25	16	11	14	68
L1FLnI_11p12xa	25	11	30	44	47	47	24	26	27	41	68	46	18	3	26	8	2	11	9	8	22	6	23	29	10	12	18	20	10	25	14	2	8	5	5	7	9	11	8	40	36	57	58	20	43	45	70	26	33
L1FLnI_Xp11.21qb	25	4	20	11	22	16	6	6	11	4	19	15	14	1	9	2	4	3	2	4	4	3	11	2	14	11	1	3	9	4	4	3	1	7	23	4	0	0	6	10	1	11	20	7	18	11	19	4	3
HUERSP3B_18q12.1	25	7	7	26	30	12	13	1	5	10	22	33	0	0	0	3	0	3	3	3	1	2	11	1	5	3	0	3	8	2	2	0	3	4	10	0	0	7	15	55	13	21	31	5	36	26	35	5	22
L1FLnI_11p13j	25	18	28	9	72	82	40	2	5	27	66	10	13	2	8	2	8	7	3	1	5	6	2	5	3	5	10	3	2	4	3	0	0	0	7	1	2	4	25	46	30	63	88	38	30	17	45	1	25
L1FLnI_18p11.32f	25	64	81	82	99	120	85	37	36	47	96	31	18	22	34	13	31	25	85	20	50	29	54	77	70	49	41	40	30	31	32	16	9	103	68	69	0	1	17	17	34	17	63	6	37	51	78	8	19
L1FLI_5q35.2	25	5	12	20	18	14	25	7	8	4	19	8	3	3	6	4	4	1	0	9	0	3	0	7	2	6	2	0	4	0	0	7	0	18	0	0	0	9	8	16	24	27	42	20	27	24	34	0	25
L1FLnI_8p23.1f	25	16	9	13	14	0	12	0	7	0	6	0	7	0	0	5	1	0	0	0	7	1	4	0	0	0	0	0	3	0	0	1	0	0	4	0	5	4	8	29	14	20	17	10	21	12	10	0	16
HERVH_17q25.1b	25	25	18	117	83	77	113	165	106	80	79	158	47	37	72	44	66	63	45	106	28	53	120	90	89	70	92	60	67	82	74	40	58	100	101	57	9	9	17	160	136	84	120	113	141	70	130	88	77
HERVH_11p15.4c	25	19	13	9	45	29	1	6	3	3	4	0	0	0	0	0	6	0	0	0	0	0	1	0	3	0	0	0	0	0	0	2	0	4	1	0	0	9	4	15	3	14	24	6	18	6	16	0	2
L1FLnI_Xq11.2oa	25	26	10	30	30	34	27	11	9	4	12	13	14	20	15	17	9	21	32	23	16	11	20	21	1	8	8	15	15	8	11	19	8	30	33	13	10	9	14	8	32	37	47	27	24	14	47	1	11
L1FLnI_14q23.3m	25	33	49	27	62	47	31	23	42	32	51	25	18	9	23	26	3	11	52	10	13	9	19	20	25	12	30	10	17	13	1	18	0	24	38	8	3	7	8	22	16	9	73	7	25	16	15	2	37
L1FLnI_11q24.3k	25	36	22	60	76	48	29	9	31	29	100	48	4	3	42	8	3	7	2	3	5	1	13	19	8	0	12	4	13	18	5	6	1	14	8	10	5	3	10	18	26	39	72	16	19	33	34	17	35
MER101_2p25.2	25	9	17	95	72	65	128	102	86	56	63	157	39	51	86	81	52	69	34	58	43	34	38	40	60	35	50	49	19	40	27	40	24	104	98	91	0	0	0	0	0	0	0	0	0	0	0	0	0
ERV316A3_21q22.3e	25	48	58	331	377	312	567	706	542	359	254	552	323	307	314	345	271	291	191	216	181	122	141	131	310	243	263	225	245	192	237	274	170	258	386	319	20	22	51	219	209	185	653	519	593	349	565	369	368
HML3_3q22.1	25	14	37	49	44	47	87	44	54	84	133	161	405	405	500	372	246	297	151	124	108	74	81	60	81	64	70	94	51	120	160	186	118	121	188	131	61	47	51	56	81	66	226	164	226	260	343	285	362
HUERSP1_7p13	25	13	10	14	18	27	30	8	23	19	42	25	3	10	17	8	5	2	2	1	15	4	13	9	15	5	29	12	6	9	7	6	0	3	17	2	4	0	6	16	17	34	90	30	56	24	55	11	32
L1FLnI_5q11.2i	25	20	4	22	16	21	24	32	32	36	22	53	14	17	13	24	3	9	65	37	30	32	35	25	102	42	71	52	45	44	31	10	10	46	64	36	0	0	21	25	4	4	15	4	24	19	30	0	25
HERV4_1q22a	25	12	23	27	15	29	27	43	38	41	86	50	16	12	6	4	7	17	17	12	3	10	2	12	5	7	17	6	5	4	8	11	5	1	22	2	6	0	11	36	14	29	116	34	54	50	55	71	3
L1FLnI_9p24.2p	25	5	20	18	36	19	18	6	29	12	17	19	3	0	7	6	8	0	9	0	13	3	15	4	10	2	1	4	10	10	1	5	0	6	13	8	0	7	10	15	16	9	16	4	12	18	4	7	18
L1FLnI_10q23.33b	25	20	30	52	30	13	12	5	16	13	37	6	3	21	12	4	12	9	0	1	7	0	0	5	2	3	2	0	5	3	0	2	1	5	6	1	7	0	25	41	44	67	88	58	74	44	113	12	41
L1FLnI_3q26.2i	25	35	21	32	36	40	51	29	25	22	58	32	16	14	18	6	11	14	39	13	23	12	22	13	29	19	25	14	14	25	12	9	1	20	25	8	14	26	25	59	22	67	56	47	49	39	32	34	40
L1FLnI_6p22.3p	25	15	24	32	62	42	45	18	15	11	19	30	5	9	23	12	3	0	14	12	9	2	14	6	3	2	4	3	6	9	2	5	6	7	15	7	1	0	10	15	13	32	31	30	44	49	46	20	28
ERV316A3_2p25.3b	25	25	17	22	29	37	24	40	30	20	22	53	15	7	10	8	0	10	23	17	30	23	23	27	26	25	22	21	27	12	21	12	21	3	11	9	8	1	25	4	2	0	17	3	13	49	38	9	9
ERV316A3_9p13.3a	25	40	14	35	87	74	26	13	30	21	55	23	8	8	23	23	2	8	6	4	22	1	10	8	5	3	2	20	9	10	1	3	2	12	22	6	5	21	39	100	101	93	123	60	101	79	122	62	39
L1FLnI_10q26.11b	25	43	49	27	21	34	102	13	77	27	50	44	0	7	0	11	2	1	18	11	9	0	24	9	3	0	11	7	3	5	7	7	2	1	5	4	7	0	1	16	11	13	22	7	10	12	27	5	10
L1FLnI_6q22.33f	25	24	21	46	39	52	64	15	23	7	41	9	3	7	10	10	15	10	1	12	8	1	20	4	15	1	11	8	10	7	4	4	0	4	5	6	0	6	16	13	10	24	18	11	38	16	17	1	14
L1FLnI_10q22.1b	25	19	14	31	22	20	16	6	21	8	23	11	2	5	18	5	4	9	3	3	8	6	7	11	9	12	6	2	7	4	10	14	8	17	24	6	8	6	13	11	19	29	37	18	38	22	31	5	31
HML3_1p21.3	25	17	12	14	18	40	58	87	37	62	67	115	8	5	11	5	13	4	8	18	22	20	36	16	15	20	34	37	21	18	19	13	8	5	1	0	23	28	35	33	20	19	59	38	64	70	117	62	35
L1FLnI_7q32.2c	25	35	37	42	36	37	49	14	16	29	28	43	20	12	24	11	23	15	36	20	16	26	51	59	23	11	24	41	27	36	15	29	20	34	45	16	31	12	52	65	51	56	126	60	70	58	82	31	74
L1FLnI_3q22.1ea	25	30	11	38	25	19	24	4	16	15	39	9	4	1	16	12	2	3	3	1	16	0	21	7	1	0	10	0	2	6	2	1	0	9	9	4	0	15	21	33	22	86	85	35	84	38	85	28	71
ERVLB4_22q11.21a	25	27	14	11	7	28	4	11	12	15	6	7	6	6	13	5	3	12	12	19	6	2	2	3	14	13	4	12	14	2	12	5	8	10	4	3	8	2	0	2	1	0	0	4	0	0	0	1	1
L1FLnI_15q26.2a	25	42	48	66	87	27	52	5	26	31	43	30	1	5	10	15	10	22	1	1	5	4	21	20	10	9	4	0	19	2	3	12	5	6	21	6	14	37	61	84	93	130	182	73	76	126	147	20	141
L1FLnI_15q21.1d	25	45	56	79	50	56	47	23	9	17	40	50	0	2	14	15	15	9	14	9	28	7	13	25	23	11	15	15	14	7	3	10	6	21	15	16	0	0	23	21	39	104	74	47	63	64	52	15	43
L1FLnI_4p15.2f	25	12	12	23	49	34	25	7	16	2	54	18	2	0	12	4	0	10	1	0	4	3	0	3	4	2	10	2	4	5	2	0	0	2	11	0	1	0	3	14	6	28	43	12	34	9	36	4	33
HERVL74_7p14.1	25	31	20	31	31	21	37	36	37	23	26	72	23	10	29	24	12	12	26	15	26	7	25	20	16	16	16	27	9	18	10	12	8	17	12	14	1	9	21	33	36	36	40	33	64	30	68	27	41
L1FLnI_Xq22.2e	25	54	58	36	37	15	60	46	34	28	25	42	6	0	10	12	14	8	9	7	14	23	60	35	17	3	16	23	13	14	12	17	6	13	19	21	9	15	10	27	4	43	26	11	17	18	44	18	5
L1FLnI_7p14.1c	25	9	8	19	23	21	17	13	5	8	8	18	8	4	6	8	2	3	6	10	3	4	4	18	3	1	3	4	6	8	3	0	0	12	0	6	13	8	12	20	16	23	30	14	14	17	19	2	28
L1FLnI_Xq25r	25	29	10	11	20	12	21	8	6	7	29	14	0	0	14	2	2	5	4	6	1	0	1	4	6	5	3	6	1	7	3	1	0	9	5	3	0	1	2	3	22	14	15	16	26	8	28	1	9
HERVP71A_3p26.1	25	3	18	16	20	8	23	13	14	11	9	15	2	11	5	5	5	13	6	4	3	4	12	4	4	6	5	1	6	4	7	7	6	30	32	26	37	20	17	44	14	63	70	60	56	64	99	72	31
L1FLnI_6p21.1l	25	30	43	124	145	84	76	18	35	10	64	26	4	9	22	4	28	19	6	10	15	4	16	26	11	8	6	19	26	13	1	7	9	21	15	0	3	9	22	73	46	98	146	20	66	33	102	5	43
L1FLnI_6q16.3fa	25	21	20	22	22	32	26	5	5	2	37	4	0	0	12	6	3	4	0	4	6	2	0	4	0	0	6	6	5	0	5	0	0	0	2	1	13	2	4	46	17	26	32	19	18	23	15	9	35
L1FLnI_18q11.2b	25	13	22	29	34	28	23	1	4	7	30	21	1	9	2	2	10	4	2	6	5	5	8	11	9	0	3	11	4	4	6	5	0	5	2	1	2	0	15	40	21	66	82	26	48	20	31	11	35
ERVLB4_5q23.3	25	4	12	12	13	7	3	0	5	1	9	22	0	2	0	2	0	0	4	4	1	3	0	7	4	0	4	25	2	7	2	1	0	0	5	0	0	0	0	0	0	4	6	1	1	11	7	0	0
L1FLnI_7q31.32h	25	11	3	5	9	20	37	14	21	29	47	38	4	7	5	5	5	5	12	3	9	0	12	1	0	0	5	9	1	10	4	6	14	4	10	3	1	5	14	17	9	30	23	16	27	8	14	16	23
L1FLnI_3p22.2f	25	10	47	36	70	62	31	4	21	3	70	8	6	0	22	8	8	25	3	2	1	4	14	7	12	1	1	11	2	5	0	1	0	8	5	2	0	4	15	22	20	60	122	31	33	37	53	13	65
MER4_10q11.22a	25	5	6	13	39	23	9	3	2	2	18	14	2	5	8	0	9	3	0	0	1	0	1	16	10	6	20	8	2	1	0	12	0	3	21	4	15	5	19	18	4	58	65	38	30	30	37	29	12
L1FLnI_11p14.1i	25	13	29	63	52	60	38	2	17	10	37	20	6	0	14	8	11	15	2	10	4	6	12	4	12	6	1	8	1	9	2	0	2	4	16	5	1	6	14	17	20	78	106	44	43	35	76	17	33
L1FLnI_4q12va	25	10	28	9	16	38	20	10	6	14	31	7	2	0	17	10	4	2	0	1	0	2	11	10	2	0	6	2	6	2	0	0	0	6	3	0	1	4	26	39	18	23	105	38	26	22	53	9	29
PRIMA4_14q23.1	25	25	3	58	77	56	61	61	34	31	26	19	34	22	14	17	19	15	17	36	9	14	46	35	17	21	25	29	11	28	18	18	10	24	73	16	16	14	12	41	25	37	46	17	34	30	56	27	18
MER61_Xq21.1b	25	5	3	10	6	8	0	3	11	0	0	0	1	0	0	0	0	0	0	0	0	0	0	1	2	1	0	3	0	0	0	0	0	6	0	0	0	0	3	0	0	0	0	0	0	0	0	0	0
L1FLnI_7p21.3e	25	43	32	28	51	23	27	18	43	2	11	14	6	25	15	27	21	18	38	37	18	10	45	38	26	29	23	22	12	32	20	22	16	39	70	55	0	0	0	2	0	5	0	3	17	4	7	3	11
L1FLnI_19q12n	25	6	4	10	19	13	40	1	3	6	47	24	0	4	1	1	2	6	0	6	4	3	8	4	2	1	5	8	1	1	3	3	2	4	6	4	5	7	9	19	7	36	82	11	30	20	48	11	28
PRIMA4_Xp11.22	25	8	3	16	13	3	10	5	9	15	24	8	20	7	3	6	12	11	5	17	18	5	24	17	7	26	15	13	4	10	20	17	5	9	12	16	0	0	0	0	0	0	2	0	0	1	0	0	0
L1FLnI_13q13.3b	25	34	17	5	32	45	17	10	15	6	23	14	8	26	17	31	14	6	4	20	18	15	30	12	13	7	11	9	8	13	17	18	3	19	39	34	23	29	33	27	15	31	27	13	18	25	24	6	29
L1FLnI_7p21.3y	25	11	21	18	31	36	19	3	11	13	31	14	0	0	3	4	2	0	0	1	7	1	9	4	3	10	5	0	1	9	0	3	8	1	3	0	2	3	5	18	27	37	44	24	43	26	41	7	22
L1FLnI_21q11.2a	25	0	4	9	7	11	3	0	1	0	3	11	0	0	6	0	0	0	0	0	0	0	1	2	0	1	0	0	4	0	0	0	0	0	3	1	0	3	7	2	6	33	33	7	5	10	14	2	1
HERVL_5p13.3b	25	46	33	13	8	28	9	30	18	5	16	11	3	3	0	3	3	1	0	5	6	7	5	15	1	3	14	10	9	5	0	5	3	1	1	1	34	34	38	67	22	41	47	38	62	60	107	82	19
L1FLnI_12q23.1m	25	18	6	8	24	40	27	9	1	4	31	4	0	0	3	17	1	10	0	2	5	3	6	13	11	2	6	3	1	0	6	5	1	0	4	1	6	2	13	18	31	23	33	14	18	4	39	20	25
L1FLnI_10q23.1ta	25	12	3	13	39	33	39	3	7	23	21	1	8	7	5	2	1	12	4	0	0	0	5	14	2	2	1	3	4	1	0	2	1	18	13	3	0	4	16	21	18	76	81	28	78	12	38	1	46
ERVLE_1q32.1a	25	26	14	7	16	12	31	8	14	22	25	4	7	9	10	7	12	22	12	12	10	7	11	4	6	2	10	6	24	2	1	6	0	31	51	20	0	3	4	17	6	15	44	7	3	11	8	1	0
L1FLnI_2p24.3p	24	22	22	43	55	37	41	13	20	12	31	30	21	5	15	12	0	6	8	10	3	2	6	2	8	3	7	2	7	6	2	1	2	7	5	0	3	11	28	53	46	58	133	64	64	39	62	17	44
L1FLnI_Xq13.2ea	24	29	17	19	21	23	33	13	30	20	32	59	30	14	33	13	19	20	18	22	35	10	44	21	44	49	40	39	18	17	12	37	19	26	51	20	2	2	0	6	8	6	3	1	7	17	13	9	29
L1FLnI_12q15j	24	30	8	27	25	29	26	8	17	19	21	23	1	0	10	4	5	4	8	7	4	0	2	2	5	7	1	5	2	7	6	2	1	3	1	0	67	57	72	91	94	112	122	114	120	102	217	109	67
HERVW_3q23a	24	1	9	18	12	14	15	7	15	3	31	8	6	0	9	0	5	2	0	0	2	2	0	3	2	2	3	0	1	0	2	0	0	0	1	0	0	2	3	9	16	22	52	11	38	16	34	19	19
L1FLnI_12q22k	24	8	10	10	15	37	5	3	10	8	15	9	4	2	1	6	2	4	2	5	5	0	1	5	7	5	4	3	3	1	1	3	1	4	2	1	2	2	18	21	31	16	19	4	11	21	54	9	4
L1FLnI_7q22.1b	24	20	24	7	36	26	17	7	17	5	33	23	2	0	1	0	2	5	7	1	7	0	1	21	7	1	0	1	6	0	5	15	2	2	21	1	1	6	20	36	4	57	111	30	51	69	69	14	42
L1FLnI_18q12.3m	24	17	17	15	23	51	10	2	6	17	33	6	0	0	0	2	1	3	0	0	12	0	3	8	5	2	1	0	2	1	1	6	0	1	9	5	1	0	8	38	9	51	83	25	36	67	73	6	52
L1FLnI_5q12.3q	24	35	25	26	31	44	13	9	28	30	25	26	1	3	13	6	3	18	13	12	5	7	22	13	8	12	3	8	7	5	3	4	1	1	10	1	17	1	28	27	16	21	62	25	24	29	84	5	23
L1FLnI_7q22.1g	24	29	31	26	35	33	17	17	9	30	34	19	16	7	5	8	32	1	6	12	6	7	29	21	15	32	21	15	11	15	3	23	15	24	13	24	20	14	43	35	31	86	94	46	66	26	70	32	21
L1FLnI_6q23.3l	24	29	25	158	82	116	104	95	80	24	70	69	13	4	13	18	1	22	1	10	11	2	13	4	15	1	3	7	3	0	1	1	3	15	10	3	1	2	24	109	60	80	115	67	85	79	90	51	40
L1FLnI_7p14.1w	24	24	62	118	63	97	89	75	58	52	105	131	41	27	67	39	30	24	19	22	20	23	47	21	24	36	21	41	16	40	18	30	14	29	19	15	101	105	89	131	96	97	103	80	116	87	152	51	71
L1FLnI_12q13.11u	24	25	19	23	45	45	68	6	6	7	71	11	0	2	24	4	14	7	0	5	12	0	4	8	19	3	2	1	2	1	1	3	1	2	1	0	1	9	7	42	48	49	93	32	36	20	53	10	36
L1FLnI_4q25g	24	6	15	15	11	15	37	11	5	3	28	7	8	3	9	2	1	4	4	3	4	4	1	11	4	1	2	6	1	4	12	9	9	3	7	2	1	1	0	4	8	8	7	4	5	0	10	2	9
L1FLnI_Yq11.223sa	24	26	26	43	59	74	43	23	24	27	83	29	5	2	6	13	15	9	0	5	16	7	7	14	11	6	15	3	5	1	0	2	3	17	2	6	0	0	0	0	0	0	1	0	0	0	0	3	0
L1FLnI_2p12b	24	13	18	37	76	30	27	4	21	10	37	9	6	8	2	6	2	13	0	11	0	1	1	0	6	1	2	2	2	5	0	5	1	1	10	3	1	1	27	20	15	90	72	38	29	19	81	12	51
L1FLnI_Xp22.12d	24	23	22	30	31	27	58	22	33	36	21	49	6	11	17	3	11	11	7	4	7	9	17	18	4	16	13	10	7	7	7	9	1	41	20	6	4	12	12	13	8	28	63	5	35	18	44	2	33
L1FLI_15q25.3	24	25	20	18	31	28	37	25	14	16	22	12	9	9	15	6	17	21	17	29	16	6	37	12	4	16	24	12	11	6	15	10	7	0	27	12	8	2	11	31	15	28	39	20	37	24	29	4	14
L1FLnI_3q13.13b	24	12	13	46	70	74	18	14	24	22	17	14	21	8	11	6	7	2	0	0	7	13	7	7	2	10	4	12	15	9	0	5	3	2	0	2	0	1	3	4	12	35	16	3	14	18	43	6	14
L1FLnI_2q23.1h	24	14	27	42	17	48	24	4	15	13	41	16	9	6	8	0	2	10	1	9	4	8	23	11	5	1	2	8	13	1	4	1	3	5	8	6	2	1	13	17	22	16	33	19	21	7	20	8	15
L1FLnI_7q22.1f	24	42	58	37	63	52	54	12	38	21	48	22	14	24	40	15	7	20	29	15	40	13	31	25	28	14	32	24	3	12	23	39	3	20	22	10	6	18	63	63	70	116	137	58	79	68	154	64	68
ERVLB4_2q31.3	24	9	2	52	45	50	27	21	20	8	4	3	0	0	4	0	6	0	4	0	0	0	0	0	0	0	0	0	0	4	0	0	0	0	0	0	0	0	0	1	6	6	19	11	0	10	16	7	2
HML5_2q31.1a	24	10	13	35	58	40	33	3	8	5	2	10	0	0	0	0	0	0	7	0	0	0	0	0	0	1	0	0	0	0	0	0	0	0	0	0	10	13	5	19	8	16	28	25	18	0	2	1	0
HERVIP10FH_10p11.23	24	14	39	11	21	14	7	18	12	0	23	16	16	6	10	7	3	3	16	7	5	3	8	4	4	0	11	8	8	7	5	8	0	11	9	8	1	0	3	0	6	2	17	0	3	7	3	1	7
L1FLnI_3q26.32a	24	9	5	6	16	10	4	2	1	2	11	0	3	0	7	0	2	0	1	0	7	0	4	1	0	7	7	5	0	2	0	0	0	1	1	0	0	2	12	17	13	16	64	10	38	18	18	5	13
HARLEQUIN_6p12.3	24	33	35	37	11	36	26	20	20	13	3	2	4	2	9	3	4	3	0	1	0	0	0	1	0	6	0	1	0	2	6	4	0	0	4	0	12	22	20	30	47	31	58	22	28	60	15	16	14
L1FLnI_15q21.3ha	24	41	27	63	53	25	72	13	10	24	58	8	0	1	22	2	5	0	10	3	13	3	11	20	12	2	2	3	1	10	10	3	3	13	2	2	8	0	33	58	39	76	147	62	42	40	72	31	58
L1FLnI_10q23.31d	24	31	39	58	41	55	23	3	18	17	33	9	1	3	13	15	14	6	11	0	3	2	4	11	10	3	4	4	2	4	2	1	7	26	22	0	16	21	36	99	51	89	103	45	49	44	50	10	100
L1FLnI_5q23.3d	24	31	5	23	63	68	29	3	15	13	41	17	6	10	11	2	10	3	3	2	1	0	3	9	4	5	11	3	3	0	1	1	1	0	0	0	12	2	16	17	30	35	88	11	18	19	38	10	25
L1FLnI_2q14.3pa	24	29	27	35	31	32	19	7	5	8	53	8	0	0	10	8	8	11	0	9	3	6	3	3	4	1	2	6	6	1	0	0	4	3	1	0	3	0	22	7	21	37	61	10	26	12	35	22	29
L1FLnI_8p12q	24	26	29	64	97	56	52	20	13	12	60	59	8	3	23	24	12	5	1	3	4	0	0	18	11	7	5	23	7	1	0	11	0	4	5	0	11	6	59	64	51	96	157	91	76	72	64	38	58
HERVK11_4p16.3	24	6	10	2	1	3	0	8	3	2	1	3	0	1	4	1	0	1	6	21	17	7	6	12	3	3	15	9	7	14	2	2	2	20	18	12	0	0	2	0	0	0	0	2	2	0	0	3	3
L1FLnI_15q21.3ca	24	4	21	8	11	14	13	3	5	14	38	5	6	8	3	2	0	10	4	8	4	3	1	12	9	6	4	5	0	2	2	0	7	4	7	6	4	0	18	31	6	19	28	22	9	18	30	9	13
HERVH_3q21.3b	24	5	13	8	18	3	5	18	15	9	23	5	3	2	5	0	2	0	2	9	3	0	0	2	11	6	6	2	0	1	7	2	2	2	0	5	2	5	2	10	4	4	10	7	5	3	3	6	8
L1FLnI_5q21.3w	24	12	36	30	47	48	37	2	7	16	56	8	0	1	4	4	28	0	2	0	17	0	7	4	12	3	0	6	3	2	6	0	1	16	0	8	2	18	18	50	33	55	61	36	16	33	72	29	21
L1FLnI_10q26.2o	24	21	26	11	38	41	59	18	16	6	45	21	2	7	5	7	24	19	9	8	6	21	10	9	21	19	21	3	13	3	12	2	3	23	37	27	0	10	7	14	26	32	66	13	44	24	25	10	19
L1FLnI_7q21.3p	24	17	13	26	46	21	91	37	21	17	83	21	7	4	11	8	2	5	26	8	16	2	10	22	16	8	11	3	4	7	7	6	2	1	3	0	17	10	2	47	26	46	155	46	86	92	100	21	53
L1FLnI_1p31.1z	24	22	45	41	37	74	26	15	10	22	45	12	5	3	4	16	19	10	3	6	3	2	18	2	1	6	11	23	16	2	19	5	1	18	13	8	0	3	3	48	27	50	81	22	22	28	72	18	19
L1FLnI_1q23.3b	24	6	19	45	30	49	23	5	14	3	44	20	6	5	7	5	5	6	4	12	0	11	14	7	13	19	4	10	6	1	13	5	7	9	9	0	5	0	2	16	3	26	46	15	10	13	19	2	21
HML3_12q13.12	24	3	16	5	20	11	11	0	7	4	10	9	0	0	2	2	0	0	0	7	2	0	0	5	4	0	0	0	6	3	0	0	0	0	0	0	0	3	3	10	5	13	4	14	6	5	12	10	0
L1FLnI_Xq13.3r	24	25	24	47	10	34	45	19	22	4	26	19	9	4	6	6	2	6	28	14	30	15	12	44	13	11	10	6	7	6	1	4	6	13	9	0	4	1	32	1	37	11	32	16	15	8	24	6	13
L1FLnI_5q11.2ea	24	19	24	14	24	31	15	0	9	6	35	17	0	1	12	1	1	3	1	1	6	1	3	6	1	8	2	1	0	0	2	4	0	3	0	0	1	6	5	26	7	25	31	9	28	14	10	6	19
HML5_20p13	24	11	30	18	17	13	36	40	46	34	50	82	12	11	12	10	8	9	26	41	33	28	37	25	27	38	15	25	33	36	21	30	27	13	22	45	6	18	14	9	9	8	34	19	37	24	26	19	10
L1FLnI_12q21.31u	24	6	13	33	34	37	25	9	13	10	34	16	3	6	3	11	5	9	1	0	5	1	1	4	0	2	1	0	1	1	8	2	0	3	7	0	9	2	19	13	17	39	29	11	28	13	45	10	29
L1FLnI_1p22.1j	24	26	37	56	124	63	51	16	18	21	37	18	8	4	14	3	5	7	0	8	5	8	2	4	16	2	8	0	4	6	2	3	5	29	10	0	10	5	9	75	67	71	51	33	41	16	25	13	34
L1FLnI_3p26.2d	24	20	36	56	55	58	18	0	13	9	18	14	2	15	25	4	4	10	12	9	16	3	1	17	4	0	6	4	9	11	5	15	3	13	9	9	8	8	19	11	33	76	66	8	34	37	21	2	33
ERV316A3_18p11.32c	24	18	32	31	53	50	80	32	40	17	28	13	2	17	8	5	5	4	11	17	30	17	23	25	8	7	27	15	9	7	8	19	23	34	32	15	0	2	0	0	2	9	0	1	0	0	0	0	2
HERVL_12q21.2c	24	7	22	10	14	17	6	2	4	1	18	3	0	2	12	1	2	3	11	0	1	1	0	0	4	2	6	6	2	0	0	0	0	1	0	0	13	10	7	30	16	32	38	25	18	23	30	11	16
L1FLnI_3q11.1c	24	6	12	45	18	39	36	1	11	7	47	14	6	0	4	3	5	7	0	3	1	17	3	1	11	1	2	5	2	5	3	0	3	0	5	1	1	3	14	35	22	32	97	11	46	39	27	12	20
L1FLnI_7q34k	24	11	17	31	16	25	21	11	5	11	79	13	5	31	10	8	6	18	1	5	11	0	4	12	6	16	0	14	3	3	2	0	4	14	22	12	2	22	15	15	19	44	55	17	40	11	35	17	9
HARLEQUIN_5q33.3	24	19	6	34	41	24	40	6	19	3	23	10	0	0	6	3	3	5	0	1	6	3	2	3	3	0	11	17	1	4	0	6	1	0	13	8	12	0	29	63	78	98	94	40	42	50	98	12	45
HERVH_18q11.2	24	8	11	2	11	11	8	8	12	1	1	2	1	2	5	1	2	2	4	1	6	0	5	0	11	1	2	6	2	5	6	6	5	2	0	2	21	21	22	11	13	9	7	8	1	0	6	8	17
ERV316A3_15q26.3a	24	19	18	60	55	54	21	13	25	4	3	4	12	10	2	5	1	5	8	7	6	4	5	7	1	12	7	5	7	4	2	7	0	16	5	5	0	0	4	13	0	0	6	0	0	0	4	0	5
L1FLnI_4q31.21oa	24	14	20	24	21	25	33	9	12	6	25	26	10	0	17	11	11	4	16	15	9	0	7	16	16	7	7	0	16	12	4	5	3	10	3	5	2	6	4	7	24	10	28	7	8	12	34	3	7
HERVIP10FH_1p35.1	24	5	10	28	26	34	17	0	11	2	29	16	6	6	4	6	3	1	0	8	1	0	1	1	0	1	1	7	3	1	0	3	0	3	4	0	1	16	15	22	31	54	76	35	12	21	31	15	56
L1FLnI_5p15.2d	24	11	23	50	38	43	45	2	16	10	19	14	0	2	12	4	4	2	0	0	6	0	2	0	3	0	16	3	3	1	0	2	0	15	4	13	9	12	18	48	23	61	86	45	29	28	58	11	70
L1FLnI_4q25i	24	21	30	27	61	43	33	23	14	13	48	16	9	6	5	29	16	18	16	20	9	10	30	22	16	19	22	3	10	10	35	14	8	35	20	15	1	0	14	13	6	22	47	16	11	24	6	11	11
L1FLnI_1q42.3a	24	22	32	20	41	36	39	21	14	12	55	13	9	4	23	11	11	22	4	3	16	6	1	15	1	0	3	27	2	9	8	9	3	30	33	8	3	4	16	26	9	54	61	12	7	42	40	5	28
L1FLnI_8q12.3t	24	10	41	62	29	36	33	10	2	13	29	17	7	4	12	1	8	6	0	1	2	2	4	3	3	6	6	8	18	0	0	0	3	1	7	1	4	1	22	32	23	66	45	38	80	37	38	8	42
L1FLnI_2q34ka	24	7	15	19	41	35	27	26	17	2	13	10	5	0	12	5	2	6	7	8	2	8	4	7	2	4	12	0	4	3	7	0	3	4	1	3	0	0	3	0	0	6	9	13	14	5	11	2	1
L1FLnI_4p16.2d	24	12	31	48	21	34	11	2	8	6	34	13	0	0	19	7	4	6	1	3	4	0	3	10	12	0	6	0	6	0	4	1	0	1	14	0	0	0	8	17	28	36	47	28	24	18	23	15	19
L1FLnI_7q35c	24	18	31	44	46	49	29	8	4	5	43	19	0	0	15	3	3	8	0	7	6	0	6	1	5	0	4	1	0	0	0	0	7	5	2	2	0	0	5	52	21	51	46	46	46	51	47	1	28
L1FLnI_12p12.1m	24	5	4	4	11	19	16	2	7	7	8	4	0	0	5	0	7	2	0	0	13	3	1	0	7	0	0	0	4	1	0	0	1	3	0	1	0	2	6	10	6	7	47	3	6	9	10	0	9
HERVFH21_5p13.3	24	21	19	20	26	38	17	12	7	8	43	2	9	3	16	15	9	5	2	2	5	4	16	17	6	5	20	12	4	13	7	17	7	15	26	13	5	2	14	20	16	15	70	9	7	19	7	6	16
L1FLnI_14q31.1f	24	3	21	5	27	26	35	9	14	3	9	18	0	1	7	0	1	5	0	1	1	0	4	2	9	3	1	5	2	0	1	0	1	0	1	2	6	3	9	20	13	17	48	8	11	37	32	7	4
L1FLnI_2p12bb	24	17	14	18	50	73	34	8	15	24	74	17	0	0	14	19	10	8	8	6	4	12	2	16	15	8	6	7	5	0	3	1	3	1	3	4	1	15	21	7	25	22	27	43	16	36	49	6	26
L1FLnI_4q24ta	24	3	20	26	26	30	8	6	7	4	25	6	2	9	7	5	6	2	0	2	5	0	5	15	4	4	9	1	7	4	2	1	2	4	1	3	1	3	10	13	9	22	44	4	20	15	22	8	10
L1FLnI_9q33.1a	24	5	7	19	24	17	28	2	2	12	28	5	4	2	4	2	2	0	3	0	10	2	8	2	5	0	3	3	1	1	1	2	0	2	1	5	0	0	7	4	13	26	77	40	23	12	41	22	13
L1FLnI_7p12.1o	24	20	24	11	24	44	27	0	14	2	40	14	2	2	17	2	5	1	2	0	8	7	4	13	4	0	3	8	2	0	2	2	3	0	0	0	8	0	1	20	37	84	130	11	18	18	39	3	30
L1FLnI_11q14.2a	24	9	22	21	27	47	24	13	31	22	40	19	13	12	33	10	9	17	14	5	11	3	26	26	7	18	19	17	12	5	12	20	4	4	13	21	0	4	0	31	33	39	49	23	38	18	26	15	30
L1FLnI_8q22.3p	24	12	6	30	17	7	17	2	3	2	10	5	10	9	5	1	1	7	0	0	1	1	3	0	0	0	5	7	7	7	0	0	1	1	1	1	1	3	9	16	10	34	45	6	5	10	17	6	26
L1FLnI_6p12.1m	24	23	16	6	23	25	17	0	4	2	21	24	0	0	12	6	3	3	1	0	6	0	13	5	17	1	1	2	2	0	5	1	1	1	10	3	1	1	6	21	11	22	39	8	17	6	19	2	28
L1FLnI_15q15.2	23	37	27	23	37	45	21	6	25	29	46	44	8	1	11	4	0	9	0	5	10	6	18	6	8	10	7	7	8	3	0	0	2	4	10	1	30	28	37	79	47	152	116	61	71	34	88	31	49
HERVL_3q26.33	23	10	3	26	25	29	52	35	50	22	26	22	24	28	44	12	15	15	13	30	9	14	15	16	13	29	25	19	4	22	16	21	23	21	46	13	1	3	1	41	31	42	49	55	57	28	26	22	4
MER41_1p36.12	23	39	37	76	53	29	34	13	20	27	45	22	3	12	7	18	7	6	6	4	5	3	27	20	3	0	13	11	4	4	2	5	0	9	19	2	11	12	44	90	51	92	132	37	49	64	72	27	42
L1FLnI_6p25.2c	23	38	55	46	59	72	66	12	36	24	94	38	7	4	52	15	10	14	16	17	19	21	25	18	22	11	23	39	5	12	6	0	3	19	8	1	55	16	32	118	114	88	246	89	147	113	205	43	87
L1FLnI_2q11.2i	23	19	35	63	53	107	73	7	11	38	70	11	0	10	36	11	7	7	5	2	16	2	2	3	6	5	1	6	1	6	0	8	0	4	4	2	11	18	19	46	45	59	123	37	57	60	116	19	53
L1FLnI_3q25.31f	23	30	66	35	55	58	49	8	26	13	51	32	2	4	17	3	13	9	0	2	6	4	23	13	8	2	8	9	2	2	1	0	1	2	3	0	14	30	39	96	72	85	185	131	108	90	77	33	37
HERVH_2p14b	23	15	19	25	7	9	4	15	0	10	15	21	3	5	4	7	6	15	2	15	13	5	18	13	22	4	13	2	10	23	14	7	7	16	26	18	510	458	462	396	392	301	444	338	429	503	701	608	480
L1FLnI_11p15.4v	23	19	28	44	58	68	34	22	12	31	47	30	3	6	16	12	15	27	19	13	24	15	12	11	15	12	6	9	12	2	32	4	13	12	25	16	0	8	3	31	15	30	88	31	46	31	71	25	42
L1FLnI_10q22.2a	23	32	14	36	45	48	14	9	21	18	17	14	8	17	8	13	10	4	6	8	10	13	9	11	2	10	15	2	5	6	14	14	9	9	1	5	7	18	23	39	23	50	32	28	58	20	44	44	24
HML6_Xp11.21	23	13	20	16	31	38	36	63	29	31	30	31	19	20	41	18	12	10	30	40	14	27	35	49	45	23	28	31	53	45	20	55	12	17	17	16	0	0	0	6	0	2	11	23	2	0	11	0	9
HERV3_4p16.1	23	16	40	67	47	42	101	179	154	87	109	137	64	60	94	93	73	79	65	52	64	60	81	50	91	86	50	66	57	54	91	108	33	104	161	101	25	30	21	82	30	97	229	138	159	153	268	200	122
L1FLnI_9q21.13n	23	11	27	46	79	49	38	2	11	14	50	11	1	8	14	1	7	3	2	0	6	2	2	10	6	2	5	7	0	2	1	2	1	4	5	2	2	0	28	32	50	74	85	25	15	31	82	11	27
L1FLnI_3q21.2c	23	16	24	22	35	22	83	51	27	10	27	18	29	18	37	26	24	27	16	19	33	3	7	3	5	23	21	12	7	7	12	21	5	10	9	19	11	2	10	82	34	34	118	105	115	83	123	51	47
PRIMA41_1q32.3	23	14	5	18	47	24	20	2	11	2	44	15	2	4	10	4	17	17	13	4	2	1	3	22	5	1	16	2	2	5	2	10	4	15	22	15	0	5	25	6	28	28	37	11	13	31	17	11	27
HERVL40_15q22.31	23	25	14	22	36	28	10	3	13	6	35	4	2	0	10	9	2	9	0	3	0	6	4	11	3	6	4	4	0	20	1	0	0	4	15	4	17	10	29	34	52	55	109	13	90	37	61	31	41
L1FLnI_3q25.31a	23	8	13	53	33	14	23	2	14	2	45	21	0	8	21	15	1	5	2	6	2	1	9	2	7	0	9	2	8	3	8	0	0	11	4	0	1	5	17	17	46	70	61	21	53	35	39	7	58
HERVH_1q42.2e	23	25	23	22	10	15	19	21	12	12	9	1	8	6	2	7	0	0	10	4	4	5	12	9	7	5	2	7	5	7	2	9	3	5	0	0	17	2	2	5	6	8	8	4	11	0	3	4	14
ERV316A3_3q26.2b	23	2	18	29	12	28	8	0	5	11	20	11	1	6	16	0	0	6	0	13	1	2	5	0	0	0	3	2	0	0	0	0	0	0	1	0	3	13	55	38	32	60	99	23	68	58	85	22	49
L1FLnI_11q21j	23	37	18	13	44	20	12	9	13	9	21	21	3	2	1	2	4	0	6	2	10	0	8	3	0	4	2	1	2	1	5	0	0	1	1	5	0	0	7	8	6	14	28	6	17	9	24	6	9
HERVH_6p21.32	23	10	19	29	15	37	22	17	25	20	46	36	5	16	21	11	9	7	0	29	12	11	34	13	32	16	24	21	17	29	14	17	11	26	45	24	1	0	16	3	5	31	20	18	24	11	29	6	17
L1FLnI_17q12f	23	11	44	21	39	36	47	4	21	13	56	7	0	6	11	11	15	6	0	0	17	2	5	18	0	8	2	2	3	3	3	2	4	0	5	2	2	9	50	76	34	42	76	53	31	42	69	15	41
L1FLnI_7p14.1n	23	3	19	29	33	36	22	3	11	6	26	13	4	6	8	1	3	0	1	0	3	2	0	5	0	1	3	14	4	1	0	0	1	1	2	0	0	2	11	20	20	31	62	21	43	14	27	19	20
L1FLnI_12p12.1x	23	22	17	12	32	11	14	0	7	0	22	10	1	2	6	1	1	0	9	0	8	0	0	0	4	0	3	3	8	4	0	0	1	3	0	0	42	24	41	42	53	108	53	34	38	29	25	18	12
L1FLnI_3q13.2h	23	8	17	16	15	13	32	3	7	2	10	10	2	7	9	4	7	10	0	0	1	0	1	3	0	1	3	3	4	0	2	0	1	3	5	0	0	0	13	6	3	9	41	2	2	0	5	0	6
L1FLnI_2p25.3a	23	45	92	65	76	105	62	13	34	15	82	48	9	1	22	8	12	4	2	3	11	3	13	6	10	4	7	20	17	0	3	0	3	13	20	6	2	1	15	27	15	48	101	29	33	40	50	15	33
L1FLnI_14q22.3k	23	34	23	39	45	27	36	25	12	5	40	21	10	17	15	15	4	19	23	14	16	22	34	17	19	28	36	28	31	20	16	25	11	8	15	2	2	10	12	8	4	11	63	7	35	16	35	12	43
L1FLnI_12p12.1g	23	16	11	34	36	23	25	10	15	17	9	27	5	33	34	4	1	8	7	7	0	5	26	2	3	18	8	8	11	20	4	10	8	3	6	0	7	18	7	29	27	51	37	12	18	29	62	6	20
L1FLnI_11q14.3h	23	11	23	24	19	28	22	1	6	6	17	25	1	4	4	0	1	14	1	3	5	4	7	6	3	1	9	2	2	0	2	3	0	2	0	0	0	5	25	2	18	20	33	7	12	12	34	10	43
HERVH_5q23.2g	23	6	16	32	17	64	19	30	26	15	28	27	1	16	15	13	1	2	7	5	8	4	1	12	15	11	14	12	5	21	9	12	5	2	10	10	13	21	21	54	53	29	74	49	56	47	83	57	13
L1FLnI_13q14.13e	23	12	8	18	37	26	6	3	20	13	31	13	7	4	6	16	13	12	10	7	1	1	14	8	14	6	20	6	5	11	11	16	10	18	52	12	19	16	9	70	61	140	58	51	67	34	51	12	34
L1FLnI_8q23.1r	23	43	13	22	33	27	20	13	33	29	34	64	8	1	6	9	0	11	3	6	28	11	13	13	14	4	12	13	10	6	31	3	1	13	10	16	17	21	43	54	84	52	159	113	194	87	189	118	34
L1FLnI_3p26.1f	23	39	40	89	85	74	89	14	26	31	73	44	10	10	20	10	2	12	14	12	23	13	5	29	23	25	18	8	19	5	4	17	4	25	20	3	1	4	26	56	39	68	94	88	40	70	35	19	70
L1FLnI_10p11.21j	23	47	40	40	45	36	21	12	10	26	55	67	53	28	48	37	15	36	47	51	61	61	91	70	49	38	82	44	58	68	54	37	35	63	80	46	1	10	5	18	5	23	31	12	28	32	18	16	13
L1FLnI_10q23.33q	23	12	38	42	28	53	40	3	17	20	43	27	10	3	6	1	5	10	5	2	3	7	8	6	12	4	5	14	5	4	3	1	2	8	4	7	1	12	30	29	24	90	124	56	44	34	103	20	13
L1FLnI_12q13.3b	23	59	48	80	60	65	96	44	45	36	106	50	12	12	28	37	17	14	9	8	20	23	42	47	21	15	6	42	15	9	7	12	5	31	50	26	43	9	37	57	36	85	200	57	97	56	98	33	81
L1FLnI_3q27.3a	23	16	9	44	30	30	22	3	9	6	37	23	2	14	3	5	7	2	13	9	0	5	11	10	10	6	11	12	4	25	0	0	5	3	8	1	1	12	31	44	53	94	117	36	59	58	75	15	44
L1FLnI_2p16.1h	23	26	17	29	27	30	38	0	8	11	38	10	0	5	13	1	5	3	0	1	4	2	0	8	13	0	1	2	3	8	3	0	0	0	8	0	4	6	38	20	52	70	67	44	52	14	58	4	25
HUERSP3_19q11	23	31	50	49	14	36	13	11	10	8	16	7	33	58	49	20	22	12	50	24	24	34	36	31	12	25	26	16	28	31	15	15	11	12	43	26	4	1	1	0	0	2	0	8	0	0	1	0	4
L1FLnI_11q22.1u	23	11	17	23	9	21	30	1	11	3	20	7	0	1	13	12	0	2	0	0	13	0	0	2	4	5	4	2	0	7	0	0	0	3	1	0	0	8	4	30	13	24	44	19	21	33	45	0	15
L1FLnI_6q22.1k	23	31	13	16	51	29	41	0	18	9	37	10	0	0	11	5	0	3	6	8	0	3	0	1	9	2	0	9	0	8	0	0	1	0	0	3	7	0	12	22	14	60	54	38	14	21	46	4	26
ERVLE_6q22.32	23	46	31	7	14	18	35	12	13	10	23	10	3	5	10	3	0	7	17	15	5	6	15	17	6	6	3	4	3	2	0	12	0	3	6	2	34	15	10	22	15	26	28	19	12	24	32	30	18
L1FLnI_3p14.3q	23	20	38	32	29	36	48	29	23	66	69	43	69	74	114	48	82	59	111	76	62	60	105	64	101	78	98	39	64	43	128	102	76	63	107	110	59	43	65	100	64	38	122	41	102	91	227	124	142
L1FLnI_8q22.1ja	23	10	4	21	14	22	4	6	2	1	6	6	1	0	5	1	7	0	0	0	1	0	0	1	0	0	0	0	1	0	3	1	2	0	15	0	4	0	7	1	4	32	36	11	22	16	22	4	19
L1FLnI_5q33.3e	23	9	18	30	36	41	18	7	24	14	21	9	1	5	7	6	2	3	0	3	3	0	0	13	4	0	0	9	3	1	0	0	0	2	4	0	4	0	42	49	24	51	91	26	41	54	43	31	25
L1FLnI_6q14.1vb	23	8	8	23	19	14	15	19	4	4	23	13	3	3	0	3	2	4	0	1	2	6	5	9	0	1	7	4	4	0	0	0	2	0	2	0	2	2	7	16	6	20	23	15	32	28	22	2	13
L1FLnI_12p13.31i	23	17	21	20	42	20	7	22	11	12	14	8	11	4	9	4	2	6	2	7	16	12	11	7	24	11	15	6	4	9	8	1	10	9	12	0	0	12	6	18	28	37	48	13	28	21	38	24	11
L1FLnI_4q31.21ra	23	19	22	27	26	33	30	4	14	10	10	9	1	0	4	0	4	4	2	0	4	4	5	5	1	4	16	6	6	12	3	0	0	1	4	0	9	5	24	15	22	77	62	44	51	31	61	12	40
L1FLnI_2p22.3b	23	19	51	38	45	38	74	13	11	17	37	34	10	15	15	11	6	20	9	12	6	5	24	20	13	4	21	6	4	3	7	6	7	22	29	16	6	31	35	44	27	78	133	55	60	50	130	21	93
L1FLnI_14q12ta	23	15	22	17	24	23	26	0	6	8	23	18	6	1	15	3	1	5	2	6	2	0	5	2	0	5	2	0	6	1	0	2	3	1	1	0	4	7	18	17	15	37	41	23	43	20	37	11	31
L1FLnI_4q32.1z	23	14	17	33	38	16	10	5	17	3	26	10	0	0	0	10	0	5	1	9	3	2	3	18	2	4	4	4	2	7	2	0	0	2	5	3	0	0	19	34	17	34	23	41	27	21	47	11	27
L1FLnI_9q21.11f	23	5	3	26	7	64	5	4	2	21	54	0	0	15	4	24	6	21	9	17	7	3	4	15	0	6	10	0	0	0	4	1	4	31	51	30	14	0	5	37	51	1	98	27	3	6	68	4	25
HML3_2q11.2	23	22	29	29	8	16	43	57	41	25	48	49	15	14	16	8	11	4	7	13	11	19	18	1	23	17	24	23	14	16	22	11	2	1	8	14	4	5	1	18	10	3	7	13	17	13	23	15	12
HERVH_6p25.2	23	8	5	22	22	3	13	0	11	16	11	2	7	0	0	4	2	3	0	0	15	0	0	3	0	1	2	1	0	0	5	10	0	1	6	7	1	0	2	6	4	13	27	18	6	9	18	6	7
HERVH_19p13.2b	23	15	16	25	23	31	28	11	23	6	12	20	3	10	8	12	5	10	9	14	1	6	10	16	12	6	5	8	3	4	7	14	1	13	29	31	0	1	10	41	8	16	28	6	13	8	13	19	2
L1FLnI_9q21.11b	23	32	111	72	140	34	77	70	79	72	168	126	40	50	53	24	28	90	74	24	130	31	60	73	164	28	43	58	47	112	71	67	29	87	74	24	173	30	120	124	45	277	141	203	135	178	279	204	217
HERVH_1p34.2a	23	41	32	86	63	55	110	77	80	100	126	185	52	38	79	40	46	48	28	47	38	19	41	19	27	26	54	52	37	31	35	50	38	35	62	50	7	6	16	28	29	23	52	22	42	51	69	40	12
L1FLnI_2p23.2a	23	41	15	68	28	63	57	8	16	24	34	20	6	3	17	20	11	1	15	13	15	4	9	25	23	9	20	13	10	11	0	23	8	11	18	2	28	27	28	40	50	67	145	25	62	49	84	66	46
HML6_8p21.3	23	19	17	23	28	18	27	38	35	28	36	41	6	15	16	5	4	8	3	6	18	6	23	16	17	23	17	17	10	13	17	7	3	12	16	5	26	22	48	73	43	49	76	65	69	85	92	67	40
MER4_2q32.2	23	19	8	15	11	5	32	24	5	17	20	25	12	1	8	3	2	0	26	17	12	2	4	3	22	4	4	11	2	14	4	0	2	3	0	2	10	20	9	0	1	3	34	5	7	8	6	7	1
L1FLnI_8q24.21q	23	22	7	38	56	50	33	4	26	13	48	21	18	2	4	5	1	2	3	24	8	8	11	5	19	9	4	7	13	7	12	6	1	9	4	7	0	0	18	13	20	38	45	17	41	24	38	10	47
L1FLnI_Xp11.21fb	23	30	21	35	18	45	35	21	35	18	27	21	11	9	17	12	8	1	20	27	9	9	29	32	16	16	18	15	12	8	13	5	21	9	22	4	2	5	38	5	10	39	41	22	32	14	26	12	27
L1FLnI_18q11.2c	23	18	24	6	36	14	17	4	12	10	0	4	3	8	2	15	9	4	17	13	2	4	11	26	15	12	13	3	8	7	21	7	18	31	7	13	26	71	41	45	44	21	91	81	41	49	91	49	69
MER4_Xq27.1a	23	14	36	4	7	11	1	3	8	0	0	0	4	15	12	7	29	11	5	7	5	9	3	16	3	9	13	3	4	1	12	20	14	23	26	34	0	0	0	4	18	3	2	1	9	2	0	3	3
L1FLnI_3q22.3f	23	7	25	35	36	41	34	9	23	16	41	12	3	6	13	1	2	3	10	10	11	4	30	14	9	1	12	17	6	8	9	5	3	6	12	11	6	6	1	35	21	50	72	20	46	38	55	20	35
ERVLE_4q22.3a	23	19	29	26	26	37	25	18	35	37	26	27	10	4	13	10	8	9	23	19	15	4	23	8	15	8	10	9	1	16	12	17	5	18	12	10	6	1	4	17	9	27	36	15	21	21	73	22	17
L1FLnI_1p13.2b	23	11	28	25	38	30	18	2	22	12	27	5	0	1	17	2	1	8	0	0	0	1	0	15	8	0	16	2	1	0	2	2	1	2	3	2	3	0	9	19	41	51	103	18	21	48	42	7	16
HERVK11_9q32	23	9	14	10	19	39	74	39	27	27	20	41	24	17	52	9	3	9	19	11	15	16	18	24	24	27	20	23	11	30	17	8	9	18	26	6	3	7	3	10	20	16	35	23	25	29	49	53	12
L1FLnI_1p33l	23	20	39	20	32	37	34	1	17	6	16	27	6	1	21	12	1	10	0	14	12	4	4	15	4	5	13	9	4	3	3	8	3	11	3	2	9	12	12	29	31	23	26	13	16	26	27	13	31
ERVLE_1p32.3b	23	3	25	10	37	15	19	0	17	7	25	9	0	0	1	2	1	0	0	1	0	0	0	0	6	1	3	3	0	1	2	0	0	0	2	5	0	0	14	23	18	25	28	31	19	7	26	15	12
L1FLnI_1q23.2i	23	10	23	28	37	25	17	19	7	16	28	48	10	4	12	0	3	1	5	5	5	14	6	4	3	8	2	8	4	1	3	3	3	13	10	1	24	14	19	38	57	66	70	44	67	51	91	51	20
HERVIP10FH_1q23.1	23	5	30	29	50	56	44	18	15	28	39	33	15	11	43	14	8	24	10	5	6	22	29	39	35	11	13	11	7	6	21	7	8	29	39	20	1	0	6	13	22	29	22	14	24	29	39	9	13
L1FLnI_2p25.1g	23	3	8	17	15	10	20	0	1	3	7	5	0	2	6	1	2	2	0	2	0	0	4	3	0	0	1	0	1	0	0	2	0	0	3	0	4	0	2	8	7	21	21	11	13	19	35	7	13
L1FLnI_6p21.1i	23	17	6	16	32	33	12	28	16	12	19	16	0	5	13	5	4	0	5	13	6	7	7	5	4	6	2	7	7	4	3	6	6	1	9	1	9	6	5	5	12	12	44	6	19	18	24	6	9
HML6_16p11.2	23	33	64	54	52	74	96	106	109	126	111	70	58	38	68	49	51	56	91	122	99	134	171	163	199	172	131	155	105	166	53	84	51	33	41	70	3	2	11	21	24	12	14	17	29	16	21	9	5
L1FLnI_9q31.3d	23	9	40	29	48	49	45	6	18	19	28	15	16	7	27	16	10	7	14	7	10	6	12	15	19	11	7	13	18	12	6	22	14	15	24	10	0	3	18	13	15	47	44	8	34	50	50	13	26
L1FLnI_3q28d	23	27	14	34	26	16	33	10	12	12	33	17	3	0	2	4	14	5	0	1	3	5	21	7	8	4	4	5	1	6	5	0	8	2	2	0	13	12	34	63	23	50	112	41	87	22	56	37	43
ERVLE_19q13.31d	23	23	36	18	13	12	58	59	41	42	77	89	26	41	25	29	30	22	40	29	40	13	25	43	24	24	25	22	21	7	20	23	14	42	41	39	15	20	13	29	29	35	83	73	96	89	113	39	64
L1FLnI_22p11.2e	23	3	7	8	19	15	11	1	1	5	12	0	0	0	4	1	3	0	0	0	0	0	3	0	6	5	9	4	2	1	4	1	0	1	4	0	0	1	5	25	27	28	57	13	20	17	29	2	9
L1FLnI_4q22.1ea	23	25	37	45	68	59	45	1	24	7	54	32	3	3	5	7	4	2	0	0	7	4	3	5	10	9	3	3	17	3	1	0	4	7	15	1	2	0	16	39	32	59	124	24	50	49	72	21	46
ERVLE_19q13.31c	23	12	15	16	20	20	56	48	49	40	35	89	24	26	43	29	27	26	19	17	29	8	25	36	16	17	28	23	7	20	10	11	23	28	51	30	2	5	8	37	24	19	134	53	76	45	52	33	55
HERVL_1p36.22	23	15	10	19	10	22	2	31	8	22	30	32	3	5	6	3	0	2	0	3	1	3	13	8	0	7	10	4	1	4	2	4	0	6	15	5	17	13	1	17	9	47	41	4	10	27	17	4	23
L1FLnI_14q23.1a	23	6	4	11	24	38	18	0	4	10	30	14	0	0	3	0	9	2	0	2	1	1	2	7	1	2	3	2	0	2	1	9	0	0	2	0	1	3	8	14	20	26	35	17	11	11	32	9	11
L1FLnI_Xq11.1k	23	25	12	6	29	12	7	7	0	4	23	9	2	7	3	2	2	1	1	2	0	3	0	0	1	0	1	0	4	0	1	1	0	1	4	0	17	2	10	18	10	18	48	18	52	5	7	10	11
L1FLnI_8q21.3ga	23	8	1	23	12	23	23	0	17	8	9	20	1	1	10	5	1	7	1	0	3	1	4	3	3	0	0	1	5	2	0	0	2	8	13	0	0	4	27	26	9	44	35	38	8	32	51	15	15
L1FLnI_1q23.1h	23	1	21	3	39	31	12	6	7	7	9	10	2	0	3	7	15	5	0	12	5	2	0	3	1	5	1	2	8	0	0	1	0	2	3	0	22	40	25	144	93	126	371	307	347	349	637	265	831
HERVL_13q34	23	12	14	13	8	19	17	1	8	2	16	1	0	0	3	0	0	0	0	0	3	0	4	8	8	0	3	0	0	0	0	13	0	3	0	0	2	6	7	28	7	35	33	11	8	12	20	7	9
L1FLnI_2q24.3s	23	56	30	37	83	59	39	21	11	18	71	30	11	5	12	7	11	8	0	11	7	10	19	11	5	5	18	7	3	7	6	2	8	5	13	1	18	3	6	33	45	57	85	24	49	25	47	19	42
ERVLE_10q11.22b	23	5	4	3	12	12	4	0	0	2	7	2	2	0	4	0	0	0	0	0	0	0	0	0	0	2	0	0	3	1	0	0	0	2	4	0	0	0	5	4	10	10	9	7	4	4	8	2	26
L1FLnI_9q31.3h	23	6	10	17	8	20	19	3	8	12	34	23	6	9	21	0	12	1	0	0	10	8	10	2	1	4	1	2	0	2	1	0	0	0	0	1	0	20	11	27	15	53	92	28	20	33	30	21	39
L1ORF2_6p22.3	23	9	17	13	17	14	48	3	4	5	30	3	7	0	10	14	3	11	3	4	2	0	3	13	8	1	14	10	5	6	5	0	0	0	0	0	7	26	14	75	23	46	79	68	79	24	40	31	36
L1FLnI_10q21.3s	23	16	24	15	46	25	28	3	11	14	25	19	8	0	7	7	12	1	1	3	5	6	0	1	8	8	5	10	1	2	2	0	0	1	0	12	8	2	6	28	16	44	68	38	31	18	38	13	23
L1FLnI_2p22.3e	23	7	22	30	28	26	25	1	4	7	19	8	3	0	7	9	4	6	0	2	0	3	10	3	1	4	0	9	0	8	0	3	0	2	3	0	8	1	22	26	35	85	91	35	39	27	38	17	85
L1FLnI_12q21.2o	23	4	18	32	31	19	18	0	5	1	29	0	1	5	7	0	0	0	0	2	0	0	0	4	0	0	0	0	0	10	0	0	1	2	3	0	0	0	9	4	6	60	51	13	17	8	17	9	13
L1FLnI_3q22.3g	22	20	26	32	76	47	36	21	21	10	32	37	14	8	14	11	9	12	0	24	24	30	32	14	29	7	22	10	5	8	17	1	10	8	8	9	0	9	17	40	46	46	83	22	46	49	55	12	21
L1FLnI_5q15ba	22	42	31	14	44	35	87	7	28	17	50	14	12	6	11	31	23	13	36	37	11	24	2	18	2	11	26	19	22	14	22	17	5	34	16	7	0	6	18	50	21	44	107	55	37	50	61	13	29
L1FLnI_6p25.3c	22	13	14	18	17	9	26	0	5	2	19	7	3	0	2	4	12	1	0	1	12	0	9	15	1	3	13	1	1	2	6	12	1	8	8	0	4	6	17	26	32	49	48	12	19	14	6	19	11
L1FLnI_1q31.1h	22	14	13	18	16	18	12	6	14	5	48	9	2	10	0	2	5	3	1	2	2	0	2	1	0	1	8	3	0	0	0	3	0	2	3	0	0	4	5	11	11	47	22	18	13	8	12	8	17
HERVIP10F_14q11.2c	22	10	27	19	49	47	32	8	28	9	40	10	3	4	19	22	8	3	0	11	3	0	10	23	0	16	11	4	12	6	0	1	4	11	17	0	5	16	8	43	53	123	119	56	68	80	74	12	82
L1FLnI_7q36.3d	22	10	8	35	42	25	36	8	16	12	29	25	6	0	13	8	4	13	5	5	2	0	1	11	8	3	12	9	17	3	10	3	2	3	13	7	6	19	40	65	48	80	158	57	93	57	77	67	61
L1FLnI_15q26.3f	22	15	18	15	20	46	31	9	12	13	48	26	14	15	17	6	11	3	8	1	9	7	16	9	10	6	14	15	17	22	4	11	7	19	21	4	5	0	10	31	18	56	100	22	38	16	47	4	12
L1FLnI_2p14a	22	43	53	71	71	65	52	43	39	36	45	78	20	7	29	6	24	8	36	19	14	12	19	25	11	12	17	20	25	33	16	14	15	10	7	3	28	31	52	53	47	28	70	58	45	24	122	39	78
L1FLnI_1q25.1q	22	29	19	11	32	47	46	3	25	34	29	11	13	7	28	14	12	15	19	9	15	0	26	16	8	23	23	11	13	4	11	14	3	13	21	7	21	15	23	51	57	47	63	31	55	69	71	19	36
L1FLnI_13q21.2h	22	6	34	41	37	26	53	4	12	2	49	29	2	7	3	7	26	9	4	4	2	1	12	12	18	0	4	1	0	4	4	2	0	0	6	6	7	9	19	29	46	57	85	23	50	29	80	30	35
L1FLnI_19q12a	22	17	19	27	46	13	32	23	18	13	20	3	1	0	9	5	5	2	2	6	0	2	0	8	12	1	1	5	4	7	0	1	9	0	6	0	5	0	22	17	6	40	68	12	41	29	38	4	30
HERVH_18q12.1c	22	11	19	8	18	13	24	11	15	11	2	37	0	1	2	0	2	6	6	0	6	5	13	5	18	18	14	13	5	4	11	0	0	2	0	0	3	2	1	21	0	2	0	1	1	0	0	3	0
L1FLnI_2p22.2f	22	1	4	9	4	6	9	5	6	0	6	13	3	5	3	8	2	0	3	8	6	3	16	3	6	6	14	1	6	4	4	6	3	3	0	2	0	2	6	26	13	20	18	13	27	11	42	3	10
L1FLnI_1p13.3b	22	10	10	28	23	11	17	10	13	3	16	11	12	1	14	2	0	4	17	4	13	5	3	10	9	6	13	11	4	8	8	5	1	7	7	7	2	0	5	13	14	24	10	7	12	9	1	0	6
L1FLnI_2p23.3b	22	33	21	11	36	21	18	13	10	2	17	5	1	1	4	7	6	1	2	2	8	0	3	3	14	4	0	1	0	1	5	0	0	0	4	3	1	7	2	13	3	16	24	11	22	13	11	0	12
HERV9_6q25.1	22	1	8	14	25	17	12	7	14	17	0	12	10	14	5	15	16	19	10	27	12	19	25	29	18	5	21	17	30	15	17	28	2	25	29	43	14	18	19	30	6	17	17	25	34	22	56	61	4
HML3_8q24.3	22	18	12	12	8	8	16	32	28	43	39	38	62	57	30	36	34	11	24	36	52	51	49	36	28	28	44	42	37	24	50	37	31	39	34	27	4	0	3	6	3	11	28	17	24	28	25	31	17
L1FLnI_11q13.5a	22	31	16	43	30	39	30	5	16	7	22	29	0	6	13	17	4	7	0	7	7	1	0	4	0	2	2	2	2	4	0	0	2	7	13	7	0	1	15	44	26	20	49	25	54	47	53	10	24
L1FLnI_2p13.1d	22	11	19	27	31	37	25	29	27	6	25	8	1	1	7	11	5	0	8	3	6	10	7	5	3	3	4	1	8	3	3	7	5	13	9	1	1	1	3	10	6	20	17	12	20	15	35	3	8
L1FLnI_14q22.3f	22	21	12	42	33	58	37	8	19	26	51	24	2	4	5	3	4	6	7	4	6	2	4	9	8	3	1	5	4	7	0	3	0	6	11	10	1	0	11	35	25	27	57	32	43	34	16	27	49
L1FLnI_3q26.33a	22	26	29	45	28	61	38	4	9	8	32	6	17	2	6	3	6	4	0	6	2	6	6	11	0	1	0	1	0	0	3	0	7	8	0	0	0	10	24	47	51	71	116	56	72	46	72	14	39
LTR25_4q34.1a	22	12	26	44	50	38	16	8	8	4	23	23	3	5	22	1	6	0	0	14	4	14	23	22	9	6	6	19	8	4	9	3	4	9	7	1	11	1	30	88	88	43	230	132	265	180	409	197	51
L1FLnI_2q22.3c	22	19	17	17	25	39	9	3	8	2	5	2	0	0	10	0	10	2	0	1	0	3	0	0	4	0	0	8	1	0	0	0	0	0	0	0	1	25	9	31	24	28	25	12	5	7	13	0	4
ERVLB4_4q32.1b	22	4	35	5	10	17	20	13	7	6	16	3	1	0	7	0	0	7	5	11	20	5	25	8	8	4	3	5	4	19	0	2	2	0	0	2	0	0	0	1	0	0	1	0	9	1	2	0	1
L1FLnI_1q23.3d	22	30	61	24	23	40	49	14	13	24	34	25	6	7	6	11	4	5	2	2	12	5	19	11	7	17	9	5	0	5	7	2	5	18	13	10	20	17	24	51	53	85	150	81	73	33	76	29	32
L1FLnI_1p32.3i	22	10	31	28	50	49	35	1	16	7	80	25	7	9	21	8	2	2	0	5	13	1	2	17	13	9	4	7	7	6	9	0	6	0	13	0	10	10	27	40	24	52	84	30	90	42	59	6	25
L1FLnI_2q32.1l	22	17	32	20	34	30	31	4	5	4	39	16	1	0	22	9	2	3	0	1	9	0	18	5	10	7	4	3	6	4	1	0	2	5	6	0	0	0	17	44	19	44	64	35	35	22	48	2	25
L1FLnI_6q21b	22	18	9	13	19	11	22	1	2	5	10	17	2	5	19	0	17	11	1	3	1	3	19	12	4	0	0	10	17	6	2	1	1	6	3	12	1	3	2	8	20	17	16	1	27	17	3	1	8
L1FLnI_9p22.3i	22	27	17	21	12	25	16	11	6	8	11	12	6	8	4	2	2	6	0	5	3	18	5	10	7	3	8	5	2	1	0	10	0	7	0	3	3	3	19	6	9	7	37	6	12	11	11	5	2
L1FLnI_12q23.3o	22	9	17	30	26	5	8	7	12	10	10	30	11	8	0	5	3	3	24	15	2	8	26	24	22	12	14	1	11	20	2	9	6	5	2	3	1	7	15	7	29	11	34	8	14	11	15	6	19
L1FLnI_14q21.1da	22	25	20	25	29	49	46	10	13	6	50	29	4	1	31	0	9	9	1	0	14	0	11	2	3	1	3	8	1	1	6	3	1	6	12	6	9	5	7	26	27	57	103	20	21	24	80	20	28
L1FLnI_6q27v	22	44	17	68	67	53	70	44	47	28	72	82	7	6	18	27	3	26	7	13	18	11	13	10	12	20	12	14	4	20	13	19	9	0	7	1	21	8	32	66	44	56	148	27	85	76	122	23	57
MER4_1p34.3a	22	8	19	19	26	29	20	4	18	10	28	13	5	11	17	0	9	2	14	4	8	3	7	4	7	1	5	1	0	6	0	4	1	0	13	0	0	7	10	27	44	38	46	12	20	36	31	7	21
L1FLnI_11p14.3q	22	5	5	27	20	25	19	5	4	16	24	19	3	13	5	3	3	0	0	3	0	1	3	2	1	6	2	13	0	3	0	0	1	8	2	0	3	11	21	14	9	44	29	16	24	24	40	9	15
L1FLnI_10p12.31b	22	33	31	14	36	88	31	2	11	9	54	31	1	4	23	5	6	9	1	1	7	3	10	6	6	4	12	13	17	5	11	9	0	4	17	4	8	19	12	29	15	40	34	35	50	18	41	12	29
L1FLnI_8q21.11t	22	28	20	7	16	13	9	22	10	3	2	13	3	6	8	2	1	1	19	27	9	10	53	12	15	6	29	19	15	8	15	11	8	0	19	2	27	5	19	11	9	9	9	11	28	24	25	8	12
HERVL66_19p13.11b	22	24	16	7	19	20	24	29	13	15	41	26	6	20	21	7	17	14	11	5	5	2	6	7	6	18	1	3	2	4	14	27	6	11	8	3	4	4	6	9	3	8	15	16	18	9	15	3	2
ERV316A3_17q21.31	22	6	7	17	46	14	25	1	3	3	22	5	1	2	6	5	3	8	0	0	0	0	6	0	7	5	2	4	3	2	0	1	0	10	0	1	4	18	13	18	31	42	15	20	44	17	42	31	26
ERV316A3_4q31.1b	22	45	72	35	42	37	22	25	56	23	15	32	60	50	70	81	62	92	72	64	48	38	59	58	59	43	31	42	38	104	51	38	35	113	142	185	3	1	2	1	2	23	20	7	11	26	14	6	4
HERVI_10q23.1	22	10	19	32	21	20	7	0	5	5	11	14	0	5	7	0	3	3	0	1	6	3	0	0	9	0	0	0	7	0	0	0	0	2	1	4	2	1	11	23	11	32	31	10	28	13	7	11	16
L1FLnI_5q22.1k	22	4	1	16	21	33	29	8	7	7	5	11	0	0	8	0	0	1	0	0	0	4	0	3	0	0	3	1	0	2	0	0	1	0	4	0	3	5	9	16	2	11	71	21	22	23	27	8	7
L1FLnI_Xp22.2p	22	21	23	20	16	4	2	1	9	8	10	35	33	44	73	53	38	15	18	17	23	16	17	37	32	33	27	5	19	13	12	27	18	30	50	27	30	32	17	29	39	8	30	27	15	57	83	28	44
L1FLnI_9q21.31q	22	26	19	35	18	59	31	4	22	15	47	20	3	0	15	5	5	4	0	3	3	0	7	8	10	0	1	17	6	6	3	5	4	6	19	4	1	7	2	43	41	51	78	23	56	22	28	12	38
L1FLnI_Yp11.2a	22	18	12	34	23	41	12	2	22	13	32	13	2	2	13	8	7	12	2	1	12	6	12	3	16	8	5	2	1	1	2	1	0	9	2	3	1	15	3	3	20	7	11	14	23	9	21	12	16
HERVH_1p34.3b	22	9	1	20	12	23	5	6	5	1	0	11	0	0	0	0	2	1	0	0	0	0	0	0	0	0	0	0	0	1	0	4	0	0	0	0	1	1	0	13	4	1	0	0	1	3	0	0	41
L1FLnI_14q32.33e	22	20	17	28	38	59	40	6	21	25	70	19	9	11	19	9	9	11	6	4	24	12	15	15	12	11	19	8	18	18	24	13	13	5	2	3	9	7	29	26	38	57	103	23	34	54	49	21	92
HERVH_17q12	22	10	9	25	16	16	1	1	4	4	21	1	4	0	4	0	0	1	0	2	0	4	12	3	0	2	3	3	1	5	1	0	0	0	2	1	0	1	3	2	1	20	12	8	10	2	9	7	4
HML2_6p21.1	22	16	22	45	44	39	46	24	22	24	57	27	6	42	5	17	24	28	13	3	14	10	5	9	10	6	22	24	3	15	13	13	0	5	10	1	11	17	15	32	17	71	53	5	32	56	48	28	18
ERVL_1q44b	22	18	35	46	36	46	59	19	49	17	64	46	14	25	36	19	6	11	33	6	26	9	6	13	21	24	16	12	4	24	18	15	7	17	19	6	13	16	34	75	75	108	114	93	59	52	137	68	62
MER4B_11p15.4	22	13	39	13	71	39	37	5	6	11	39	22	6	0	19	1	7	12	3	0	2	2	2	2	7	2	6	6	2	6	0	0	0	3	13	1	3	7	20	26	54	85	136	48	59	76	102	35	50
L1FLnI_1q25.2b	22	47	39	52	79	85	51	22	26	13	55	22	6	1	11	12	3	6	2	4	0	13	8	1	3	4	0	6	9	0	0	0	0	4	11	1	4	3	41	45	38	95	179	60	59	54	107	31	47
L1FLnI_16q21j	22	4	28	31	57	64	22	3	8	11	26	8	1	9	13	4	9	4	1	3	6	0	9	1	1	2	3	9	10	0	0	3	2	3	10	0	0	7	39	40	28	72	98	24	26	41	31	9	41
L1FLnI_4q28.3j	22	20	55	59	54	54	45	8	17	8	33	28	5	0	5	10	18	9	4	3	21	9	4	16	2	5	14	8	10	3	4	0	0	11	16	19	0	0	31	32	19	33	75	41	33	17	81	0	41
L1FLnI_13q12.3g	22	12	20	29	24	10	18	1	4	14	28	22	2	3	4	7	1	7	11	4	9	10	4	4	9	18	2	6	2	0	13	4	0	7	6	16	2	0	2	11	20	18	53	21	13	13	9	2	1
HML1_7p14.3a	22	23	7	0	6	4	10	0	12	1	1	14	25	4	19	31	1	28	2	4	4	4	7	5	7	6	6	14	2	4	12	14	2	7	20	18	0	0	3	5	2	4	6	3	4	4	2	12	0
L1FLnI_2p23.3c	22	8	13	13	31	37	30	5	27	12	28	7	4	6	2	8	0	2	21	5	4	3	10	26	1	10	13	11	3	4	1	2	5	23	2	10	15	3	12	6	23	28	20	16	18	8	38	2	14
L1FLnI_8q21.13m	22	3	19	17	32	49	13	0	7	3	10	12	0	0	0	1	0	8	0	1	6	7	10	2	3	1	3	9	1	0	0	3	0	4	10	0	3	10	2	34	7	17	29	6	18	27	27	4	10
L1FLnI_4q22.3l	22	13	13	24	28	20	5	0	12	5	30	25	1	7	8	2	14	4	3	1	3	6	1	6	3	2	3	9	4	1	5	3	1	4	4	0	1	2	13	18	15	23	27	20	14	12	44	15	17
L1FLnI_2q37.3b	22	35	27	70	73	42	52	4	17	18	38	19	6	1	21	5	3	3	0	0	8	0	8	5	5	8	11	9	18	1	8	0	4	13	5	0	4	4	19	56	22	54	144	62	74	94	100	6	37
L1FLnI_7q33o	22	10	8	14	13	19	7	0	0	2	10	15	1	0	8	2	0	1	0	7	5	5	5	0	1	10	1	1	0	8	0	0	0	3	0	1	1	1	7	22	14	21	9	14	8	11	25	4	16
L1FLnI_6q22.32h	22	5	20	17	14	9	18	3	0	1	43	2	0	4	3	1	1	0	0	4	0	1	0	1	2	0	9	4	0	15	7	1	0	2	1	2	0	0	0	7	2	27	7	11	1	0	23	5	10
MER4_14q12b	22	18	3	18	23	13	6	0	4	7	9	3	0	7	2	0	2	1	0	0	0	1	0	3	2	0	0	0	5	0	1	5	0	0	13	4	7	6	6	24	20	32	65	9	37	34	37	10	23
ERV316A3_1q42.12b	22	26	45	40	35	16	35	2	9	23	19	12	0	4	5	6	2	2	0	0	4	0	8	4	12	1	1	5	2	3	11	0	0	1	2	0	2	2	25	31	37	22	82	30	37	25	38	13	24
L1FLnI_Xq22.1ea	22	19	3	11	26	20	21	3	1	9	25	3	0	2	1	0	2	2	0	5	0	2	0	1	2	4	2	1	1	0	1	1	4	0	0	0	2	0	14	15	17	2	18	20	34	13	22	2	17
L1FLnI_12p13.2e	22	16	7	20	22	27	33	2	6	12	16	2	12	3	8	9	5	4	3	3	7	5	4	9	7	18	2	4	5	2	0	0	6	9	8	2	0	1	0	38	19	62	81	29	70	38	30	14	6
L1FLnI_2p13.3b	22	31	13	37	36	27	19	7	12	9	26	22	10	8	21	12	7	7	10	20	6	9	13	4	7	8	25	23	7	11	11	1	4	22	15	11	3	14	11	9	13	32	98	49	83	68	102	45	33
L1FLnI_5q13.3p	22	37	61	22	49	22	54	7	12	16	38	8	0	2	25	4	1	5	3	1	16	5	6	10	6	9	10	3	3	1	0	1	1	10	6	6	0	0	19	38	26	46	72	16	12	12	61	4	38
L1FLnI_9p24.1b	22	8	0	9	4	33	7	6	17	10	6	1	0	0	4	1	2	1	1	2	3	7	3	2	8	0	10	0	9	4	3	0	0	0	0	1	3	1	12	15	6	8	53	13	30	18	62	45	29
L1FLnI_Xq21.1t	22	2	8	7	8	2	8	0	1	2	1	4	0	0	0	5	1	0	0	0	2	0	6	0	1	0	0	0	0	3	0	0	0	3	3	0	0	0	8	4	3	2	5	2	16	3	15	0	2
L1FLnI_4q21.23a	22	16	28	37	29	23	11	22	14	8	13	18	18	26	23	14	10	2	24	34	13	21	48	28	21	29	21	11	14	25	33	32	11	8	6	14	16	19	30	52	33	49	92	43	80	32	96	29	52
L1FLnI_5q23.2ma	22	19	0	15	29	24	27	18	18	20	9	24	7	14	9	11	4	5	6	10	11	18	14	23	9	9	15	21	1	15	9	2	4	15	7	13	50	52	50	58	36	43	109	82	88	66	137	73	72
HERVH_19q13.32d	22	21	12	17	25	41	36	37	29	11	14	48	14	1	8	4	7	27	9	6	15	12	4	6	3	11	13	4	3	18	9	13	16	6	8	0	15	5	22	14	27	14	10	21	11	9	16	14	16
ERVLB4_4q24g	22	10	35	33	34	27	16	0	3	21	32	24	3	0	5	0	11	7	5	4	2	1	1	1	5	3	3	3	5	0	14	2	4	0	12	1	7	0	19	28	20	33	61	34	46	22	51	10	22
L1FLnI_10q21.3ca	22	10	5	9	20	6	8	0	1	4	9	5	0	0	1	9	1	6	1	0	3	0	9	2	0	4	6	3	0	0	1	0	0	5	5	2	2	0	7	4	15	24	13	8	28	27	5	3	15
HERVH_1q43a	22	18	27	31	23	17	20	20	9	16	22	29	5	8	1	7	3	1	1	12	1	6	10	5	5	12	5	1	4	1	2	1	0	0	0	0	1	6	4	15	9	28	70	22	29	16	32	9	16
L1FLnI_11q14.3e	22	24	19	15	18	29	34	3	8	8	38	22	0	1	4	8	10	4	0	3	11	0	4	13	0	0	3	3	6	1	0	0	1	2	1	0	4	0	16	8	2	55	64	19	33	14	6	5	15
ERVLE_8q24.13b	22	9	13	8	8	12	11	2	5	1	13	18	0	1	21	5	4	3	5	3	17	1	4	11	9	2	5	4	5	2	2	0	7	3	11	0	5	1	5	22	11	6	13	18	19	10	20	5	15
L1FLnI_Yp11.2k	22	13	11	18	36	29	7	7	10	9	11	20	1	5	12	11	8	5	1	6	1	0	10	1	2	11	2	4	4	0	0	3	1	8	5	3	0	0	8	31	17	15	16	0	12	3	4	2	0
MER41_4q13.3	22	0	3	19	6	8	1	0	6	1	6	2	3	1	1	2	0	2	0	0	0	0	1	0	0	0	2	1	0	1	0	0	0	0	2	5	1	19	0	5	5	14	6	3	7	5	4	2	7
ERV316A3_6p22.1f	22	4	0	4	16	5	1	4	1	2	9	4	1	6	2	10	0	3	3	0	1	2	0	9	0	0	4	0	0	3	0	0	0	0	0	0	6	0	0	7	16	20	18	11	9	14	17	2	2
L1FLnI_14q23.1d	22	6	12	27	49	51	37	2	15	19	33	19	2	2	5	7	6	3	0	4	7	4	1	4	8	0	13	5	6	2	0	0	5	3	8	0	6	1	25	20	24	46	82	36	66	67	48	11	35
ERVLB4_11p15.5c	22	5	16	12	5	12	3	11	12	6	0	12	2	3	12	9	4	2	9	7	8	8	11	21	20	12	13	23	23	17	0	4	0	11	10	17	2	1	0	15	0	2	0	4	1	1	9	0	2
MER61_4q31.23	22	27	15	34	45	38	57	18	4	15	30	12	4	1	7	11	3	6	0	9	6	4	2	4	10	1	3	9	11	5	1	0	0	2	1	1	1	3	6	22	14	30	46	19	16	28	21	4	62
HML6_19q13.41b	22	4	12	19	4	2	1	11	4	11	10	2	0	1	0	0	3	0	4	4	1	2	0	1	7	2	4	6	4	4	0	2	0	6	0	0	0	1	0	2	0	5	13	5	0	8	7	4	0
PRIMA4_21q22.3	22	24	23	41	29	13	47	48	51	36	18	60	10	0	12	2	7	12	17	19	15	1	21	24	15	11	22	17	30	21	16	4	5	10	7	16	0	0	8	7	8	0	10	4	19	3	3	10	0
L1FLnI_3q12.3j	22	41	32	44	44	65	78	8	15	35	68	30	7	3	16	2	5	9	2	0	4	1	4	14	14	10	6	5	7	1	5	6	5	18	0	0	2	1	11	18	20	17	47	8	32	25	38	10	17
L1FLnI_4q28.3ba	22	2	22	13	27	30	18	14	6	7	36	3	1	2	11	8	13	2	0	6	1	1	2	9	0	0	9	2	4	2	0	1	0	0	0	1	2	0	20	20	26	23	50	35	7	34	64	3	41
L1FLnI_9q32a	22	32	24	56	35	26	21	33	24	11	40	21	28	27	34	30	16	29	37	42	8	15	38	49	41	23	38	34	26	35	29	29	14	36	53	55	23	44	39	13	44	56	39	34	37	42	75	38	74
MER101_8q21.11a	22	5	15	28	36	12	7	2	17	3	34	10	3	0	7	5	0	5	0	1	1	0	5	1	4	5	2	14	0	5	0	0	0	3	5	3	0	8	25	17	17	40	22	10	13	10	28	8	15
L1FLnI_1q25.2e	22	21	24	51	15	37	25	6	6	16	7	20	3	0	6	6	3	2	0	0	5	0	3	5	4	4	11	5	4	0	0	0	0	7	0	7	5	3	6	9	17	55	74	22	22	24	28	12	27
HML5_6p21.31	22	10	0	3	14	1	6	0	1	0	3	5	0	0	0	2	0	2	0	3	0	0	0	0	0	0	0	0	1	0	0	0	0	0	6	0	1	3	0	2	3	1	4	0	4	1	0	0	0
L1FLnI_5q31.1i	22	50	34	69	43	51	25	1	14	17	43	25	6	5	6	12	9	1	5	2	14	0	6	14	1	0	1	1	3	1	0	0	0	3	6	2	5	15	14	44	46	101	95	56	76	40	70	25	56
L1FLnI_13q13.2c	22	18	10	18	3	8	38	21	23	5	18	9	4	4	9	3	0	3	13	12	7	7	7	9	5	7	5	8	2	2	1	4	0	14	7	1	0	0	4	8	2	11	20	4	10	2	26	4	7
L1FLnI_4q21.22h	22	31	28	55	72	48	30	8	7	18	88	13	6	0	5	4	22	1	6	5	6	3	1	11	11	0	2	4	8	1	10	5	2	6	12	0	6	4	46	78	32	84	180	25	94	81	135	7	47
HERVH_3p21.31f	22	24	28	33	46	49	38	21	27	8	26	23	5	4	13	14	1	3	0	0	14	5	7	6	16	4	5	14	4	4	1	0	4	8	4	6	2	8	39	53	34	52	88	44	44	38	57	4	59
L1FLnI_12p12.1d	22	9	20	24	29	38	14	2	1	15	19	1	5	6	11	0	0	4	0	2	3	1	1	10	9	0	3	0	1	0	0	0	0	2	3	1	0	5	3	23	10	18	34	24	23	18	37	10	19
L1FLnI_6q14.1tb	22	48	18	54	64	55	38	2	21	16	55	11	4	4	2	10	1	2	0	0	14	3	12	12	2	4	8	3	2	8	2	1	2	7	4	0	8	5	12	28	28	41	71	9	32	27	52	11	17
L1FLnI_3q24z	22	15	13	14	31	24	19	8	7	1	28	1	1	1	11	0	0	3	0	1	0	1	2	4	3	0	0	7	3	0	3	0	0	8	10	0	1	8	18	31	14	42	59	48	42	45	48	10	46
L1FLnI_15q21.1m	22	30	24	45	30	22	30	12	5	12	13	13	2	0	17	3	0	9	0	4	0	0	3	13	7	8	10	5	3	0	0	2	10	6	9	2	3	15	27	35	39	59	97	50	62	56	57	12	82
L1FLnI_4q24l	22	25	24	20	56	38	43	2	17	10	39	12	4	8	10	14	5	8	9	0	7	0	8	6	17	8	8	5	4	4	2	3	9	6	43	2	8	5	25	36	32	69	102	31	16	33	32	18	22
L1FLnI_1p21.3c	22	11	10	27	47	44	18	9	26	6	33	20	1	0	26	7	7	5	0	1	7	8	13	13	9	0	1	13	0	4	0	0	1	0	3	1	1	4	10	16	12	46	86	36	28	28	30	5	24
L1FLnI_13q13.3e	22	7	5	15	16	17	3	0	3	0	10	9	0	0	1	2	0	2	5	3	2	1	0	2	1	1	5	1	5	1	0	6	0	0	8	0	0	0	2	3	2	1	11	4	11	0	11	3	5
L1FLnI_5q14.1u	22	31	41	28	22	53	39	33	30	15	31	23	21	38	38	21	14	5	23	9	42	47	61	44	53	41	23	61	42	33	21	18	31	73	42	28	15	6	19	33	28	46	58	11	38	17	50	12	49
L1FLnI_9q22.2a	22	16	9	13	41	27	23	12	5	9	56	29	2	2	12	1	8	11	4	7	3	0	3	7	1	6	17	4	3	0	2	16	3	1	1	1	4	8	18	20	23	41	56	33	15	34	33	5	13
L1FLnI_18p11.21l	22	6	13	18	24	32	31	0	5	1	6	3	4	1	5	1	4	0	0	3	4	1	11	0	3	5	5	4	1	7	11	2	1	6	8	0	2	0	12	17	6	17	42	11	9	18	43	2	28
L1FLnI_2p24.3r	22	11	12	22	11	30	8	3	15	7	0	4	1	8	2	0	0	1	3	8	10	6	14	25	4	9	3	0	0	8	0	2	1	18	11	0	0	2	5	6	0	2	1	1	8	2	0	2	10
L1FLnI_5q15d	22	9	11	24	31	39	23	2	5	3	26	23	4	0	10	11	0	2	1	1	1	2	9	6	7	0	2	7	4	1	2	1	8	3	4	0	5	2	7	34	6	33	40	26	20	25	54	9	34
HML3_17p13.1	22	62	27	18	10	38	19	11	18	5	18	13	18	24	25	13	16	10	26	18	27	18	32	37	15	27	27	28	13	2	17	20	9	61	35	21	1	0	3	1	7	1	1	0	2	1	3	0	3
L1FLnI_4q31.21e	22	4	4	10	15	22	23	3	3	0	11	8	2	3	11	13	0	4	0	0	10	0	0	3	8	3	2	1	1	0	2	0	0	7	8	10	0	2	14	12	23	24	40	6	11	12	19	6	9
ERVLE_3p24.3e	22	4	2	14	19	9	17	2	3	4	7	1	5	1	12	0	3	1	3	0	4	5	0	3	2	1	0	0	7	0	2	0	2	13	3	0	0	0	6	47	1	15	58	24	18	17	25	8	6
HERVKC4_6p22.1	22	4	39	6	12	22	21	2	8	7	5	31	4	3	2	4	5	8	0	5	2	0	5	3	3	3	2	0	0	2	0	0	0	1	5	2	4	1	5	14	16	11	17	16	11	11	28	13	11
L1FLnI_16q12.1j	22	21	13	13	16	41	7	1	6	4	25	4	0	0	8	16	1	3	0	3	5	0	0	4	0	3	5	1	0	0	0	0	0	1	0	0	6	5	13	32	50	31	52	30	34	17	13	8	13
ERVLB4_9p13.3	22	11	9	4	18	5	8	0	4	9	15	1	0	4	5	1	0	0	0	0	2	0	2	6	2	2	0	1	2	0	4	7	1	1	6	1	0	4	9	18	16	40	45	14	20	38	39	11	6
L1FLnI_2q32.2f	21	14	9	20	46	27	5	6	4	15	29	10	0	0	1	6	4	5	5	0	9	0	27	0	1	5	1	1	10	0	0	4	1	4	1	0	3	3	11	5	24	29	45	13	15	25	34	5	3
L1FLnI_4q28.1e	21	9	3	24	5	19	13	0	2	3	20	0	0	3	0	0	0	5	1	0	0	3	0	0	7	0	0	0	1	2	0	0	0	4	1	0	5	2	4	11	17	11	30	19	32	10	27	14	32
HERVE_2q37.1	21	22	7	52	45	71	5	6	4	0	12	1	0	0	1	0	0	0	0	0	2	0	0	0	5	4	0	0	2	0	1	0	0	0	5	2	9	0	1	17	31	22	14	20	33	27	22	36	26
L1FLnI_5p13.2l	21	10	8	7	21	9	8	1	0	5	21	24	8	0	3	6	2	29	0	0	0	0	7	2	6	0	0	6	3	1	0	4	1	5	1	1	0	2	3	10	17	20	12	14	9	10	25	0	3
L1FLnI_10q23.31a	21	23	17	18	95	64	31	17	13	16	47	13	11	11	31	19	18	25	14	9	9	17	33	23	38	5	28	15	12	18	17	7	7	28	38	3	18	8	9	21	21	72	69	15	27	31	66	17	32
HERVIP10FH_7q22.1	21	22	37	33	35	48	57	6	9	5	37	13	2	0	17	14	4	18	4	4	11	5	13	9	6	8	4	7	9	7	5	15	3	9	19	9	10	6	61	55	109	120	225	68	148	114	121	18	117
L1FLnI_4q12l	21	38	55	63	82	74	62	9	16	22	73	29	7	6	30	7	17	23	0	3	6	6	11	12	7	8	7	3	1	9	0	3	0	12	19	1	19	19	59	81	69	119	206	36	93	76	181	27	66
L1FLnI_7q31.32i	21	12	26	30	26	21	3	0	8	0	15	3	5	0	13	7	1	0	0	6	1	0	2	1	0	0	5	0	2	2	0	3	0	0	0	0	21	3	8	18	35	22	84	36	18	27	84	3	34
HML6_20p13	21	36	39	76	131	154	113	86	37	81	84	104	32	49	58	41	35	46	76	45	53	67	153	89	72	56	70	71	59	84	63	53	32	75	59	63	5	0	9	1	5	12	9	1	11	7	10	0	3
L1FLnI_4q21.22i	21	4	17	10	12	34	33	3	22	4	41	10	0	2	11	10	2	0	0	1	1	4	11	6	0	5	8	6	1	1	4	0	0	2	3	0	0	0	11	28	35	21	43	37	13	30	41	5	10
ERVLB4_1p34.2a	21	5	12	33	22	21	15	20	26	9	20	12	0	8	15	4	2	3	3	2	7	3	2	21	3	1	15	9	0	0	7	2	3	1	2	0	1	19	29	5	9	34	68	33	27	23	28	15	26
L1FLnI_4q21.21k	21	0	11	14	1	11	24	2	10	0	6	0	5	1	6	5	0	4	0	3	0	6	4	16	11	11	11	6	5	0	2	4	0	20	23	17	8	1	2	3	2	17	16	6	16	4	18	2	16
LTR25_2p13.3	21	9	9	9	15	11	9	6	5	9	10	11	0	2	0	0	4	1	16	3	4	2	12	3	4	9	3	15	6	9	0	12	3	13	22	1	6	0	0	27	24	13	18	7	10	16	5	4	3
ERVLE_8q12.2	21	5	14	32	11	12	29	0	9	8	32	8	4	9	10	4	10	0	0	4	0	5	14	2	0	0	6	4	2	2	1	0	0	1	0	0	21	27	21	25	12	15	27	30	36	17	16	8	24
MER4_2p21	21	19	11	12	34	30	17	8	7	3	15	9	0	6	6	1	9	2	0	7	10	2	5	23	5	2	5	2	4	4	6	4	0	7	12	0	22	11	37	94	55	130	154	40	67	71	88	24	67
L1FLnI_7q33f	21	29	18	54	91	64	92	65	93	32	61	20	18	26	6	13	11	3	1	1	2	0	7	27	6	7	15	24	14	2	12	7	2	8	6	12	30	44	115	120	185	224	353	106	165	112	175	56	160
L1FLnI_15q14p	21	21	16	38	47	43	46	0	4	10	37	26	0	0	8	7	2	5	3	2	12	0	3	12	0	2	7	8	7	0	3	3	8	9	7	0	8	10	33	38	48	63	65	29	101	35	68	30	27
HERVH_2q33.3a	21	17	18	42	44	53	38	53	35	20	18	40	14	9	16	7	4	15	16	9	23	16	30	31	20	28	27	12	20	11	18	7	2	0	1	1	0	0	0	7	1	13	18	10	14	11	28	12	4
L1FLnI_8q22.3v	21	14	18	53	65	63	48	14	9	8	75	14	9	0	16	16	3	6	5	2	11	3	13	16	8	6	3	7	7	5	9	1	15	10	2	1	0	7	19	39	35	45	68	25	40	19	50	10	48
L1FLnI_11q23.2h	21	30	27	49	50	33	12	15	2	12	32	15	10	0	5	1	3	5	14	1	4	1	31	12	3	2	1	8	2	1	1	0	2	5	2	0	1	10	15	32	15	13	56	24	5	50	74	18	15
L1FLnI_5q11.2k	21	9	37	24	21	25	32	10	15	20	17	14	2	5	7	18	0	4	2	0	2	8	2	5	4	0	0	0	3	2	0	0	1	0	5	1	7	0	0	13	1	7	24	2	36	17	16	1	13
L1FLnI_5q11.2g	21	10	9	11	19	17	20	1	11	5	12	4	4	12	3	6	0	1	0	1	10	4	8	11	3	5	17	2	2	0	0	2	2	3	0	1	0	1	7	7	11	29	32	23	18	4	21	5	22
L1FLnI_7p13d	21	26	28	19	25	30	30	9	17	5	50	24	5	0	4	0	3	5	0	8	3	18	22	6	2	0	1	6	6	8	0	0	0	0	4	1	3	1	33	47	28	55	87	63	32	34	84	10	46
L1FLnI_6q16.2f	21	10	12	17	28	30	25	5	4	9	50	6	0	9	4	0	1	1	6	5	0	5	2	7	2	1	2	0	0	1	0	2	0	0	11	0	0	2	21	12	16	27	34	20	18	14	23	6	34
MER4_3q29b	21	22	31	12	20	27	33	27	26	41	59	38	28	12	23	19	16	7	16	33	28	35	33	26	20	19	18	20	27	16	17	4	11	18	27	15	6	12	12	46	22	29	146	41	118	110	108	105	16
HERV4_8q24.3	21	75	29	29	16	26	49	30	41	45	23	17	19	45	55	21	27	30	33	27	14	21	54	53	25	11	20	32	19	29	10	12	29	39	17	20	5	2	4	7	19	30	34	1	8	18	24	7	11
L1FLnI_12q13.11z	21	10	19	19	24	9	22	15	25	8	42	10	0	5	13	2	10	3	3	8	1	2	7	8	5	4	7	3	14	2	3	1	1	6	0	6	12	5	7	17	20	17	32	8	17	12	27	3	25
HERVK11_8p23.1b	21	25	26	3	12	17	14	1	0	12	1	2	20	4	6	8	1	32	25	12	7	17	50	5	9	6	2	13	8	33	11	11	16	21	21	4	9	17	6	17	58	19	66	11	15	18	102	82	10
L1FLnI_11p13p	21	17	11	46	33	99	32	2	15	9	68	39	3	13	8	5	13	19	0	6	8	0	5	3	11	7	12	12	2	3	0	2	0	5	21	3	1	10	21	36	43	94	122	60	57	39	104	30	85
L1FLnI_10p12.31m	21	10	2	17	18	13	8	1	5	6	25	3	2	0	5	8	1	0	0	0	3	2	9	1	0	2	4	4	2	0	0	0	1	6	8	0	0	7	6	48	11	41	34	14	24	33	37	6	32
L1FLnI_7q21.2c	21	8	13	1	15	18	8	0	6	0	14	4	0	2	0	0	1	0	0	8	2	0	3	1	1	0	0	0	0	1	2	2	1	0	2	0	1	0	5	14	6	26	25	4	18	12	12	20	8
HUERSP2_12q23.3	21	7	8	70	76	68	22	14	4	7	3	0	0	0	2	5	0	1	0	2	3	0	5	3	0	2	1	3	8	0	0	0	0	0	5	0	0	0	2	4	2	0	9	6	3	1	5	3	10
L1FLnI_1p36.21c	21	13	36	32	38	42	42	10	25	26	36	3	35	16	24	17	11	17	42	50	49	55	108	55	63	55	58	51	44	35	10	41	23	19	12	2	1	0	1	16	2	17	21	3	4	10	23	0	7
L1FLI_3p12.2	21	24	30	17	14	36	9	2	19	6	11	15	12	0	5	0	1	7	33	11	23	9	5	18	3	5	4	6	8	4	6	3	0	4	9	4	0	2	9	1	4	16	18	0	13	1	22	6	14
LTR19_14q23.1	21	44	20	77	75	70	79	67	60	54	23	33	23	31	16	21	12	14	38	21	39	22	48	58	30	32	31	24	25	19	24	35	33	30	59	21	7	4	18	30	16	22	35	17	26	16	45	24	22
HML3_9p13.3	21	1	3	30	22	14	5	0	1	0	5	0	1	0	0	3	0	2	0	0	0	6	5	2	3	3	1	0	0	0	0	6	0	15	5	2	0	0	0	3	6	6	8	1	21	1	4	4	3
L1FLnI_8q24.21p	21	26	34	26	54	74	56	9	17	17	32	20	12	23	11	4	17	16	13	28	17	4	17	16	14	23	17	12	11	13	25	11	17	12	9	0	2	10	16	53	44	71	121	23	48	36	68	25	50
L1FLnI_14q23.3l	21	10	18	66	29	50	66	8	9	11	33	6	8	4	31	4	8	4	0	7	5	0	13	6	12	3	13	8	3	2	5	2	6	6	3	2	0	8	16	39	23	86	188	35	55	52	67	8	49
L1FLnI_3q13.11x	21	10	36	22	15	48	10	9	30	1	12	8	6	4	13	1	2	0	0	5	4	0	0	2	1	4	0	3	7	1	3	3	0	7	1	4	2	0	2	11	4	11	35	32	10	10	4	10	13
L1FLnI_2q13c	21	14	24	24	46	17	29	3	24	11	38	13	2	1	10	2	5	7	0	0	1	4	2	0	2	2	2	6	3	2	4	0	2	1	8	0	0	7	12	18	11	21	31	26	25	24	11	3	18
L1FLnI_14q23.1l	21	9	1	17	14	12	6	15	21	2	13	7	21	14	0	9	6	7	10	6	12	11	22	10	9	15	16	5	2	6	15	8	3	5	6	1	10	14	7	12	0	8	32	8	14	7	18	3	7
L1FLnI_5q14.1ba	21	38	59	74	82	82	66	14	29	31	56	21	20	5	49	5	18	8	14	7	18	7	16	31	9	11	11	15	26	14	9	3	13	8	25	1	18	5	49	78	52	69	112	41	71	80	102	17	29
L1FLnI_15q12d	21	10	18	37	46	24	37	6	16	11	50	37	3	15	25	8	7	5	14	7	14	7	9	16	5	2	7	6	6	0	1	4	1	3	10	0	0	16	17	38	36	54	49	9	13	39	22	5	10
L1FLnI_12p12.3da	21	28	14	76	59	22	19	6	7	11	50	31	16	4	3	10	4	20	1	3	0	4	9	3	0	0	0	3	1	0	2	1	2	5	15	11	3	6	10	21	19	65	65	16	22	7	59	2	24
HERVL32_8q12.1	21	10	13	20	57	49	7	21	20	1	1	10	0	0	0	0	0	0	0	0	0	1	0	0	0	0	0	0	0	0	0	0	0	0	0	0	6	8	12	3	9	1	0	0	1	2	0	5	0
L1FLnI_14q23.3d	21	2	3	7	7	15	25	19	3	3	8	16	5	0	6	1	0	7	5	1	0	1	3	0	4	2	1	3	1	0	0	3	0	1	2	1	1	1	4	12	12	35	42	7	33	7	24	8	35
HERVH_19p13.11	21	33	15	24	24	24	5	8	11	0	6	0	0	4	2	6	1	5	2	0	0	0	1	4	0	0	0	0	0	4	0	0	3	0	0	0	30	20	30	20	49	23	10	4	24	6	23	9	2
L1FLnI_18q12.3u	21	8	10	12	40	24	33	0	15	8	24	22	5	1	8	4	2	0	0	0	0	0	1	5	11	0	6	4	1	0	0	3	6	2	3	13	11	4	16	27	35	65	111	34	57	67	66	8	48
L1FLnI_20p12.1b	21	28	28	42	34	34	70	5	5	9	45	16	4	1	26	10	1	8	0	7	6	12	19	6	11	1	1	1	6	3	0	8	3	8	3	0	0	0	6	11	8	15	53	20	18	19	42	6	17
ERVLB4_3p25.3	21	1	30	44	23	21	18	31	9	10	20	23	8	3	13	18	2	9	13	31	41	17	18	36	18	13	15	5	16	7	18	22	17	19	11	6	0	3	4	12	7	26	12	17	17	11	17	8	12
L1FLnI_1q31.1d	21	5	11	18	11	15	4	1	4	2	13	16	0	0	4	0	0	0	0	0	2	1	0	3	0	1	1	2	3	2	5	0	0	1	5	0	0	4	5	31	11	40	41	21	39	27	23	3	31
HERVH_14q23.1a	21	32	28	20	22	8	17	48	30	25	3	32	23	21	13	20	17	20	25	31	19	30	29	32	41	59	37	29	25	51	22	29	13	23	11	19	10	8	1	26	5	16	6	3	7	18	21	11	11
HERVH_2q37.1b	21	14	19	10	4	23	20	9	5	13	4	12	6	9	2	7	1	0	5	22	3	21	16	18	17	5	14	12	7	9	16	10	9	3	13	3	1	2	5	8	11	3	18	0	18	0	21	4	13
L1FLnI_12q14.3d	21	11	33	39	61	45	14	6	8	21	67	7	4	0	12	15	6	4	0	1	5	0	2	1	5	1	2	22	4	6	1	3	3	0	0	0	8	5	22	17	24	81	63	34	67	30	72	18	26
L1FLnI_11q24.3d	21	8	1	32	20	16	5	0	10	14	6	2	1	3	7	4	5	1	1	3	0	6	0	4	2	2	0	1	6	6	0	1	2	3	6	1	1	1	0	3	8	9	11	1	5	11	9	10	4
L1FLnI_4q26b	21	16	14	26	5	13	21	6	6	11	22	12	12	12	0	2	2	9	7	19	8	11	4	9	6	4	2	21	4	9	4	7	6	6	17	3	20	10	23	51	35	39	42	60	37	42	51	20	49
HERVH_Yp11.2e	21	21	21	45	27	19	11	6	14	14	22	26	3	6	11	11	0	3	11	41	33	17	33	28	23	18	24	13	31	24	9	26	6	2	1	2	0	0	0	0	0	0	0	0	0	0	0	0	0
L1FLnI_11q21c	21	21	30	58	21	47	29	4	23	17	22	16	8	1	20	10	38	21	1	0	10	0	4	9	6	4	2	3	6	3	0	22	6	6	10	1	1	4	36	34	37	46	50	16	52	18	54	6	46
L1FLnI_2p14f	21	6	24	18	39	32	43	7	25	13	59	12	1	4	8	23	14	16	6	3	16	5	22	15	9	13	13	13	10	6	9	4	5	15	11	7	4	2	7	10	10	34	42	23	33	11	16	6	17
L1FLnI_14q22.2d	21	38	23	24	48	54	42	2	24	11	52	16	6	2	13	5	7	8	0	2	3	3	0	12	8	8	2	11	10	2	4	1	0	5	5	0	7	0	45	25	26	63	114	56	63	84	53	4	20
L1FLnI_18q21.32d	21	2	5	12	12	16	22	2	9	3	26	4	1	3	9	0	1	0	0	0	0	2	3	11	0	1	10	1	7	2	0	0	2	0	3	0	0	2	5	9	2	0	3	2	16	7	2	0	15
HERVL40_4q31.3a	21	8	9	172	165	138	113	120	79	28	22	44	8	2	5	1	5	1	6	9	3	5	22	26	10	16	4	8	7	13	7	2	7	2	2	2	0	0	6	82	85	78	49	44	68	17	25	12	12
MER101_7q22.1a	21	16	4	15	14	9	9	9	13	4	20	22	13	3	17	5	11	16	12	14	5	26	9	22	7	3	9	7	6	5	7	11	9	11	13	2	25	25	38	31	46	69	91	65	55	51	58	25	34
L1FLnI_11q22.3ka	21	8	1	12	10	16	19	2	10	12	20	3	2	5	8	7	2	1	2	4	2	0	3	5	2	0	6	1	4	2	0	1	1	6	6	0	0	1	5	18	1	10	23	35	27	8	34	7	16
L1FLnI_1p21.1i	21	20	38	48	41	26	50	5	0	12	40	31	7	12	24	10	3	9	1	2	0	7	9	1	14	7	10	11	4	7	0	1	2	11	3	0	4	4	19	34	35	63	96	30	49	54	50	2	50
MER4_9p13.3a	21	20	26	32	23	9	17	30	33	16	28	43	8	4	11	6	20	8	3	3	14	3	15	16	25	6	22	5	4	7	5	2	2	15	9	8	6	10	22	21	17	29	85	55	79	32	68	19	33
MER4_3q29c	21	28	19	32	48	27	33	15	22	20	32	49	19	31	25	6	17	21	8	12	7	9	22	25	21	9	23	5	12	18	7	6	6	8	22	11	12	14	56	61	96	95	169	101	149	80	180	90	84
L1FLnI_Xp11.21rb	21	11	20	25	15	18	10	3	7	8	13	20	18	12	4	16	9	9	25	26	21	22	26	34	12	19	10	5	16	9	19	4	16	7	18	24	0	0	7	7	15	23	14	11	13	21	16	4	4
HERVH_6p23	21	22	4	24	15	28	17	18	11	6	5	16	0	0	5	0	3	4	9	8	5	12	10	9	14	20	1	11	2	3	3	1	2	16	9	6	0	1	0	0	20	0	0	0	3	2	2	0	4
L1FLnI_5q12.1l	21	19	24	31	65	62	38	11	24	5	57	40	4	7	15	19	18	3	0	0	2	0	8	2	8	3	4	10	3	6	3	1	5	2	6	0	3	3	36	37	36	71	159	58	47	42	52	24	32
HERVIP10FH_7q36.1	21	13	31	5	2	6	8	8	11	3	9	4	3	0	0	6	0	0	1	12	6	3	10	4	8	1	7	5	4	12	3	10	0	3	2	1	9	7	4	4	2	12	10	12	6	6	10	5	4
L1FLnI_5p15.1n	21	20	25	34	32	54	31	5	20	18	25	13	3	15	6	7	7	3	3	1	7	1	1	2	7	4	2	1	8	11	1	5	2	0	11	3	13	1	12	29	11	26	58	8	27	25	13	12	20
L1FLnI_11p15.2k	21	15	21	37	46	44	70	60	73	75	103	88	116	51	70	71	55	111	129	55	75	77	121	108	48	99	83	76	48	62	86	86	33	195	156	111	0	3	1	19	41	17	32	10	19	30	31	9	11
L1FLnI_Xq28h	21	12	14	10	48	59	36	2	19	2	22	5	4	3	11	8	2	10	8	5	0	0	3	4	8	9	2	8	3	0	6	5	0	11	8	9	5	4	21	21	29	47	32	15	8	23	39	9	37
HERVK11_8p23.1c	21	10	22	27	24	13	30	40	13	17	26	16	10	29	12	43	25	17	34	29	30	35	17	58	41	20	27	15	15	20	48	38	11	46	85	58	100	90	97	67	26	103	32	77	89	71	31	28	60
L1FLnI_1q31.1k	21	14	26	22	20	34	24	0	7	11	33	8	2	7	13	10	11	2	5	4	3	12	3	5	0	2	1	6	2	4	2	2	2	9	2	5	11	6	22	24	8	10	38	8	39	10	67	6	22
L1FLnI_7q31.1c	21	7	36	24	46	41	22	3	4	15	35	4	0	5	2	5	3	9	4	1	0	1	0	6	1	0	1	6	12	0	1	0	3	1	9	6	22	4	36	31	12	61	130	9	25	22	38	21	39
L1FLnI_15q21.1r	21	34	27	45	75	69	36	1	12	18	48	10	8	2	37	1	6	4	5	2	5	1	15	10	14	0	10	8	11	3	3	1	2	0	2	4	12	6	41	77	44	84	165	90	109	99	112	28	123
L1FLnI_8q21.11e	21	8	22	15	35	17	15	0	24	11	8	12	2	4	3	0	4	12	1	1	7	0	0	3	3	0	7	8	2	1	0	0	0	4	1	2	3	3	13	13	6	23	67	7	33	20	59	15	30
L1FLnI_1q44z	21	6	11	26	13	15	12	6	2	5	21	11	9	7	12	1	4	13	4	3	12	4	13	19	8	11	10	11	2	20	2	11	3	15	4	8	0	6	6	8	6	36	17	19	36	29	23	18	13
ERV316A3_3q13.13a	21	15	0	13	0	2	10	8	27	5	12	19	0	0	0	0	3	2	1	3	17	3	5	15	11	5	4	7	4	8	4	8	0	0	0	1	0	0	0	5	0	0	0	1	14	6	11	8	3
L1FLnI_5p13.2f	21	12	11	5	20	19	55	0	2	2	23	1	6	1	3	0	0	12	0	1	0	0	4	3	2	0	0	2	2	6	0	0	0	0	3	0	1	15	25	22	19	30	62	15	24	16	45	9	24
L1FLnI_6q25.3d	21	28	32	55	86	50	41	22	16	16	65	52	25	17	22	40	21	11	13	19	21	14	33	28	16	24	36	50	23	25	22	41	20	19	27	4	8	13	58	46	42	59	80	51	18	36	37	31	39
L1FLnI_20p12.1k	21	35	31	73	39	51	51	7	21	6	68	28	5	2	31	7	8	21	9	17	7	5	8	9	4	8	16	9	8	22	3	1	11	14	15	2	3	1	18	16	17	36	68	27	17	24	57	13	17
L1FLnI_12p11.1n	21	13	7	30	16	12	14	4	7	4	22	11	2	1	6	0	1	0	0	2	10	0	6	0	3	5	0	2	3	0	0	1	1	0	0	4	0	14	9	15	12	18	18	23	13	9	19	13	6
L1FLnI_17p13.3h	21	20	18	26	7	24	29	20	36	17	32	29	34	44	33	47	17	27	31	40	39	35	53	37	20	28	31	26	33	42	27	37	19	26	38	28	0	0	2	4	1	2	12	4	6	18	9	0	9
L1FLnI_11p13l	21	24	9	41	27	14	47	29	22	32	37	30	14	18	18	24	25	36	27	18	24	32	41	38	12	13	35	14	11	25	19	43	14	49	55	38	19	12	13	17	45	28	65	40	36	40	57	18	47
L1FLnI_6q21ba	21	6	32	19	21	11	5	4	14	18	23	16	3	1	2	2	3	8	0	4	3	2	2	7	3	2	2	7	3	0	1	1	2	0	13	0	0	4	27	24	7	33	69	34	19	17	25	17	39
L1FLnI_12q14.1t	21	31	9	29	20	24	22	2	8	5	39	5	3	0	1	3	2	0	0	1	0	0	0	3	0	0	0	1	0	0	0	0	0	2	4	0	3	0	6	9	14	18	15	8	27	3	39	3	7
L1FLnI_7p12.1g	21	13	41	40	45	29	27	3	3	15	19	8	10	5	20	11	7	6	2	11	3	1	21	6	10	4	3	1	3	5	3	16	4	1	13	3	1	2	42	27	33	45	79	39	44	21	73	10	31
L1FLnI_12q12p	21	18	18	48	32	31	23	0	9	19	29	6	2	1	9	5	4	11	0	1	6	0	0	9	4	0	2	7	3	2	4	0	0	1	1	1	6	1	5	17	24	49	25	8	25	17	42	7	28
L1FLnI_5q35.2e	21	14	18	16	32	32	41	6	13	12	19	12	1	2	10	11	9	11	1	1	1	4	2	4	5	4	10	6	1	4	0	1	4	0	11	0	1	6	13	46	43	28	62	43	22	67	60	16	30
MER4B_17p12a	21	11	4	13	8	4	13	2	8	6	19	17	1	0	2	0	4	3	0	2	0	1	1	6	0	1	0	0	0	0	0	2	0	0	0	0	4	1	0	9	2	2	30	5	24	7	4	0	6
L1FLnI_8q22.2a	21	16	15	25	43	22	19	9	15	1	8	2	1	1	3	3	9	2	3	1	0	6	4	6	6	1	3	2	3	0	1	2	3	0	8	2	5	8	13	17	34	26	64	32	22	29	26	22	23
MER41_3q13.13	21	0	4	9	16	2	5	7	0	1	3	12	0	1	7	0	0	0	6	4	0	0	0	0	4	1	0	1	5	0	0	0	0	3	0	2	0	0	4	6	2	7	27	9	6	6	12	2	6
L1FLnI_8q23.3b	21	5	6	0	10	2	5	0	3	0	1	1	0	0	0	3	5	8	0	0	2	0	0	1	0	0	0	1	0	0	0	0	0	0	0	0	0	0	0	2	1	5	22	1	6	12	2	2	2
MER4B_12q21.2	21	7	8	15	15	0	21	2	4	7	7	13	11	5	9	7	3	1	3	11	10	6	5	12	4	2	12	10	2	2	10	6	10	26	18	6	0	4	2	7	11	30	41	10	4	16	28	3	16
PABLA_1q25.1	21	28	14	54	39	51	51	51	68	40	58	54	27	30	8	15	18	21	45	36	26	9	53	37	40	26	17	27	9	10	25	20	8	15	8	13	9	18	14	77	110	68	43	86	51	27	46	30	10
L1FLnI_13q14.2v	21	12	7	17	19	38	49	41	26	11	24	26	15	2	13	11	12	10	12	8	11	9	16	24	34	14	22	22	11	14	5	4	4	18	19	6	3	0	6	16	10	6	40	23	66	48	35	42	23
L1FLnI_2q21.2l	21	23	6	6	16	30	14	0	2	13	19	8	3	3	9	0	7	0	0	2	7	2	2	7	8	1	9	0	3	1	0	1	0	4	6	1	0	4	12	8	16	23	31	5	23	13	13	7	7
L1FLnI_3p22.1aa	21	5	9	23	34	22	17	8	5	16	22	9	5	0	4	10	9	4	0	0	4	0	5	5	2	1	2	5	6	2	0	0	5	1	1	1	20	19	21	52	47	39	52	62	46	22	50	18	6
L1FLnI_7q36.3c	21	11	16	28	26	36	30	9	9	8	37	1	0	5	7	8	7	3	1	5	5	1	5	9	2	1	1	7	7	2	6	4	0	0	3	3	9	9	36	52	42	72	131	25	45	23	89	19	45
L1FLnI_Yq11.221kb	21	2	5	13	11	3	6	2	0	0	23	4	0	1	6	1	3	5	1	0	1	0	0	0	3	9	3	0	0	8	1	4	0	14	2	1	1	0	0	0	0	0	0	0	0	0	0	0	0
L1FLnI_14q31.1i	21	6	24	17	20	15	24	6	8	8	26	3	2	0	13	0	6	3	3	0	12	5	6	1	2	4	5	2	0	1	3	0	2	3	6	3	0	1	18	5	7	33	43	11	42	17	45	11	32
MER34B_4q21.22b	21	12	22	29	22	30	14	2	3	14	18	4	0	7	11	0	0	0	1	1	0	1	1	16	3	7	10	6	4	0	1	0	1	6	1	0	2	0	16	8	6	25	32	16	7	5	23	8	13
HML1_19q13.41b	21	6	37	4	18	11	15	16	30	14	21	12	55	70	61	73	53	80	4	29	27	32	32	33	39	26	33	32	24	38	25	28	15	60	44	41	1	2	4	18	5	10	22	7	12	14	17	23	17
ERV316A3_16q23.1a	21	5	15	38	5	31	10	2	2	11	32	2	5	4	4	0	3	14	0	3	1	0	2	4	2	0	5	3	0	0	3	2	1	1	0	0	3	3	0	2	1	11	23	4	1	7	17	4	2
L1FLnI_Xq11.2ha	21	8	16	4	24	5	16	4	1	3	16	14	2	1	16	7	4	14	0	5	17	9	18	6	30	9	10	3	10	6	9	16	16	12	8	14	2	0	11	5	11	5	3	5	3	9	9	2	8
LTR25_14q24.3	21	12	17	17	35	19	23	7	5	3	28	14	2	2	1	6	9	16	0	0	2	1	2	2	12	5	4	1	10	2	1	0	2	3	5	3	10	8	8	44	10	43	83	18	29	21	47	31	25
ERVLE_1p35.2f	21	8	12	5	11	4	3	3	6	1	11	7	7	0	0	0	0	0	0	0	1	0	8	6	1	6	1	0	2	0	4	0	0	1	1	0	0	13	8	15	47	6	6	0	3	12	12	8	4
L1FLnI_5p14.1i	21	22	13	24	36	21	30	1	18	2	35	10	3	0	8	15	2	1	0	0	2	0	0	1	0	6	0	12	3	3	1	2	2	1	0	0	0	2	6	4	29	37	48	16	27	1	24	5	30
L1FLnI_5q22.1n	20	19	49	37	52	40	37	8	48	33	31	33	13	0	23	43	14	8	12	15	31	16	45	32	12	13	26	14	12	7	17	9	7	15	31	16	0	7	7	29	33	38	63	46	45	17	50	8	19
L1FLnI_4q32.1j	20	7	29	25	41	28	33	30	20	11	17	30	29	24	18	39	15	28	30	27	17	37	58	69	45	40	31	39	16	50	30	23	13	65	91	75	0	0	1	0	0	3	0	0	3	0	0	0	0
HML3_7q11.21	20	15	5	14	31	5	31	15	21	18	4	20	0	4	2	12	5	8	5	14	10	8	9	3	14	3	8	10	10	2	7	7	7	19	4	8	0	2	4	4	4	15	5	3	21	2	0	1	0
L1FLnI_10p14f	20	5	30	14	31	27	27	6	17	13	22	15	4	5	9	11	1	6	3	4	10	1	10	1	0	0	0	0	4	4	0	3	3	5	11	1	10	9	9	35	10	56	78	30	20	32	54	3	27
HERVL40_15q21.3	20	3	16	3	8	13	13	7	7	2	16	13	1	1	0	2	3	3	5	9	1	11	17	4	0	16	3	2	10	1	7	5	0	1	3	0	7	1	4	4	3	1	10	1	5	6	5	4	6
L1FLnI_17q23.2d	20	38	46	50	46	28	19	21	28	11	52	25	6	2	11	12	1	19	4	3	16	13	19	11	4	4	16	7	15	5	4	12	1	24	4	3	18	8	36	53	56	61	64	18	55	38	59	37	43
L1FLnI_11q12.1ca	20	15	19	16	23	32	32	0	7	13	56	6	2	1	12	3	14	3	0	2	7	1	7	1	13	1	16	2	5	0	1	2	1	0	4	8	3	2	5	22	15	7	60	18	31	34	42	13	44
HUERSP1_12q24.31a	20	5	16	13	14	24	7	3	23	6	29	2	4	0	1	2	6	0	0	4	0	0	7	0	2	0	0	1	2	1	3	0	0	1	1	0	6	11	26	32	23	20	41	12	14	13	32	6	28
L1FLnI_3q12.3g	20	3	11	28	11	11	16	12	2	0	5	0	1	0	9	13	1	2	0	0	8	6	3	0	2	6	2	4	1	2	0	3	3	2	5	0	0	1	4	7	6	23	16	5	4	8	17	5	19
L1FLnI_17q22aa	20	9	21	15	17	4	6	2	1	8	6	7	9	5	2	1	3	1	4	4	13	1	12	1	10	11	2	3	5	5	0	2	0	0	0	0	6	7	5	9	10	22	44	26	16	18	25	5	33
L1FLnI_6q16.2g	20	11	23	30	22	22	16	0	0	12	31	10	6	7	8	1	6	1	2	6	1	3	7	1	2	4	4	19	1	8	18	3	2	6	16	5	0	6	7	12	12	23	43	16	13	11	24	3	13
L1FLnI_2q31.1j	20	18	29	42	23	39	29	8	9	10	28	22	7	5	9	2	3	0	1	5	12	5	3	4	9	0	6	7	2	0	1	0	4	2	11	0	32	1	29	67	48	125	88	56	24	30	81	8	39
L1FLnI_2p15a	20	16	14	84	98	81	65	68	66	66	49	74	27	43	32	42	25	23	70	44	32	31	80	47	54	30	58	30	26	42	37	36	34	23	30	46	22	27	19	101	87	74	80	69	79	107	73	30	52
L1FLnI_14q23.1v	20	25	17	32	40	31	44	2	8	9	42	23	10	1	18	5	2	3	2	3	2	0	0	16	3	1	6	8	7	1	0	7	1	2	4	4	7	15	18	16	36	80	55	36	41	53	42	21	34
L1FLnI_2p14d	20	22	11	12	24	22	11	8	4	20	25	7	7	8	23	5	0	6	2	0	6	1	9	1	1	1	1	2	8	2	1	4	1	5	5	4	2	3	24	40	21	46	87	30	41	43	20	24	38
L1FLnI_5q22.1d	20	29	21	68	66	60	105	5	25	13	96	21	1	7	24	18	10	1	2	3	35	9	18	28	10	5	6	14	6	2	6	0	4	7	3	0	6	8	33	79	68	105	186	82	85	67	121	31	47
L1FLnI_7p22.3	20	9	10	9	19	20	25	9	10	3	23	6	7	0	6	12	3	1	0	0	6	0	8	7	12	2	11	11	6	11	5	2	0	8	17	7	6	15	21	53	27	42	73	53	49	33	77	19	49
L1FLnI_8p12h	20	22	8	41	63	70	27	5	4	13	70	18	0	5	2	13	1	0	0	1	3	0	15	0	2	4	2	1	6	0	0	0	0	1	13	0	1	5	14	26	14	44	71	39	15	20	20	6	32
L1FLnI_8q22.3b	20	11	29	30	53	48	22	4	10	3	30	21	5	4	2	8	3	11	0	2	2	7	8	12	0	10	1	2	17	1	5	3	6	15	9	4	9	1	22	87	25	87	95	61	89	64	81	15	51
L1FLnI_11q22.3ha	20	28	38	36	53	66	31	4	11	18	54	23	1	5	9	8	3	5	0	12	8	0	12	5	4	3	0	0	10	4	0	2	10	6	0	0	10	1	21	64	29	55	84	37	20	44	68	10	26
ERV316A3_4q32.1f	20	10	13	10	48	12	24	38	28	25	23	39	9	2	6	10	9	11	9	7	5	4	6	4	8	1	16	5	0	12	26	5	8	34	24	13	0	0	0	0	0	1	10	6	0	0	1	0	0
MER4_4q31.3b	20	13	9	32	34	25	4	5	1	9	12	6	6	0	8	8	4	1	1	0	0	1	3	5	0	3	1	0	3	2	5	3	1	3	3	0	8	15	18	17	50	43	55	33	34	5	22	11	8
L1FLnI_1p13.1e	20	44	43	61	78	100	75	21	37	29	69	42	6	8	28	10	8	10	17	1	8	0	21	6	19	10	3	10	14	12	10	3	2	9	10	0	6	4	24	53	49	54	108	42	34	31	53	21	47
L1FLnI_18q21.31f	20	20	29	28	46	19	45	28	38	47	27	16	33	25	82	46	39	36	60	37	57	51	64	99	45	47	42	43	21	42	68	45	20	89	83	24	21	29	40	50	49	144	112	78	98	132	150	87	187
L1FLnI_1p22.2o	20	7	15	37	27	40	39	3	14	21	8	24	2	0	30	12	12	14	0	7	4	0	19	12	6	7	7	1	3	2	0	1	7	10	12	3	10	12	13	20	32	57	27	28	19	51	38	21	34
HARLEQUIN_7q36.1	20	29	21	29	25	14	12	22	9	4	21	11	6	2	2	3	3	5	0	6	12	3	13	19	2	2	12	3	0	3	0	0	3	1	11	0	19	4	33	24	30	57	86	27	38	57	52	4	51
L1FLnI_9q21.11c	20	38	33	47	84	66	58	2	9	7	79	17	21	0	15	16	0	5	0	0	9	2	3	1	13	9	8	2	6	7	4	1	1	8	6	0	5	6	14	56	38	74	135	60	57	74	87	14	81
HML2_15q25.2	20	19	33	53	56	91	58	17	37	21	56	12	10	20	16	15	8	17	8	28	25	15	41	16	19	24	23	12	12	12	19	9	5	24	19	23	1	14	11	46	16	50	170	82	59	25	128	12	81
L1FLnI_Yq11.222w	20	24	16	27	50	24	39	5	19	27	48	5	7	1	20	11	3	8	2	6	0	7	3	3	0	2	4	3	3	4	0	0	0	3	4	7	0	0	0	0	0	0	0	0	0	0	0	0	0
L1FLnI_9q33.1i	20	21	19	9	13	16	15	2	10	7	4	10	1	5	1	10	0	0	0	6	4	0	0	2	0	0	3	10	3	0	0	0	1	2	0	2	2	0	8	8	6	11	80	11	18	18	23	2	21
L1FLnI_13q14.2a	20	33	21	53	80	75	47	7	12	15	82	30	7	2	16	1	16	16	4	16	11	6	9	7	12	1	4	19	29	3	7	3	2	14	9	2	18	23	42	82	81	99	190	43	82	107	81	40	85
L1FLnI_1q42.12a	20	8	10	16	49	43	25	11	6	17	13	19	3	6	5	10	4	8	6	11	18	4	18	20	4	2	0	7	8	4	9	8	2	15	23	6	2	4	23	24	25	41	66	49	29	38	48	4	47
HERVL_11q24.2c	20	12	29	17	8	2	28	5	5	13	9	0	0	0	13	0	4	1	0	2	1	8	3	2	0	0	1	1	1	0	1	0	0	1	4	0	6	0	9	1	4	6	16	0	7	26	4	5	5
L1FLnI_18p11.32b	20	16	16	37	22	18	37	2	3	11	31	10	3	7	3	5	5	0	0	0	1	1	13	6	1	0	2	0	2	11	0	4	0	0	3	0	0	4	19	7	18	37	60	6	37	9	14	8	13
ERV316A3_Xq28b	20	34	20	1	34	19	7	21	15	11	13	11	14	9	2	8	10	3	13	8	12	4	15	14	18	5	1	2	6	21	11	5	2	3	4	5	31	7	9	15	40	13	10	23	26	21	32	14	13
L1FLnI_2p16.1ja	20	20	12	16	8	9	13	4	6	2	16	3	1	0	0	9	5	9	7	0	3	0	2	1	5	0	0	10	0	1	0	9	3	5	7	0	0	4	4	3	13	12	24	3	15	12	14	2	21
L1FLnI_4q28.3t	20	17	24	64	46	47	43	6	17	14	22	18	7	5	27	6	7	16	3	5	9	3	5	8	5	7	15	5	13	6	2	3	6	4	5	17	2	9	25	29	35	63	99	22	13	21	46	8	33
L1FLnI_11p13x	20	6	20	5	35	20	13	20	9	5	6	1	1	1	6	0	0	3	9	5	3	4	23	6	6	0	5	1	20	3	17	6	4	1	8	1	6	13	26	29	18	28	19	20	20	18	36	1	17
L1FLnI_18p11.22i	20	16	8	28	19	21	12	10	15	13	45	28	7	6	7	1	2	2	5	0	4	2	11	18	10	6	12	7	0	1	4	0	2	5	5	3	5	8	4	19	25	66	94	37	55	49	96	55	19
L1FLnI_3p14.2x	20	36	9	42	34	53	21	5	2	10	25	13	3	0	11	6	6	3	0	2	0	1	6	4	7	9	2	9	10	8	0	0	1	0	3	3	0	6	10	20	22	55	74	22	38	48	60	11	27
HERVH_7p14.3d	20	13	0	7	0	6	0	8	4	9	7	5	8	10	2	2	5	1	3	10	12	9	4	7	12	17	10	11	11	8	10	10	7	20	12	4	0	0	0	0	0	0	0	0	0	1	0	0	0
L1FLnI_13q14.2m	20	15	55	72	34	41	34	14	37	15	44	37	8	2	21	13	27	4	18	8	1	4	22	31	19	24	14	17	16	6	3	0	3	3	14	5	4	13	18	27	44	53	85	71	26	39	88	43	33
L1FLnI_12q21.31ea	20	10	6	29	38	18	3	2	18	4	13	18	3	0	10	3	8	3	0	0	4	0	7	1	0	0	13	4	1	0	9	0	3	2	3	0	2	13	4	17	28	29	50	33	17	26	32	5	38
L1FLnI_11q14.2m	20	5	19	21	11	17	4	8	11	9	22	1	0	3	10	2	0	5	0	1	19	0	8	0	3	2	4	1	0	0	2	0	0	6	4	4	13	21	20	30	14	45	49	20	39	11	55	12	13
L1FLnI_7q21.13y	20	30	28	36	45	57	23	9	15	16	52	20	6	0	8	2	9	7	1	3	3	5	13	5	3	1	0	15	0	9	0	0	7	6	4	1	52	72	78	115	59	110	208	84	105	165	177	72	88
ERVLE_19q13.12a	20	10	19	12	16	13	23	2	10	5	17	2	1	1	5	2	4	11	2	1	1	1	0	6	0	4	0	0	0	3	1	0	1	7	2	0	5	7	5	10	12	21	30	28	12	11	12	5	3
L1FLnI_2q14.1a	20	21	45	50	61	44	25	14	10	33	76	35	9	3	23	18	20	14	6	8	8	3	20	27	17	13	14	13	12	8	18	27	0	3	17	1	11	5	12	74	63	83	90	53	64	86	86	13	40
L1FLnI_2q34ba	20	24	26	192	251	254	244	258	139	88	102	187	166	156	179	132	121	74	133	196	157	155	284	218	176	222	193	212	96	192	255	231	129	156	216	138	2	1	14	67	34	64	131	39	74	73	89	69	149
L1FLnI_3p25.1h	20	13	14	26	39	23	9	10	20	4	28	17	2	0	4	0	14	5	6	4	1	8	1	8	2	1	8	18	11	4	17	0	15	3	2	1	9	10	9	46	10	39	60	30	20	21	33	10	18
L1FLnI_16q22.1	20	6	19	41	25	18	30	18	14	21	16	26	5	5	23	7	15	28	19	11	3	8	22	2	9	10	14	8	3	5	15	10	8	39	35	18	3	2	13	14	8	25	43	16	25	11	28	8	42
L1FLnI_1q24.1b	20	15	13	40	44	36	62	1	9	17	59	14	1	10	8	5	15	1	0	0	0	5	2	7	14	6	13	8	10	3	2	0	0	1	10	0	2	0	11	34	15	19	73	34	31	41	39	8	51
L1FLnI_Xq13.1o	20	1	5	4	2	16	5	18	0	7	6	12	0	0	1	1	3	0	0	1	7	1	5	8	3	5	1	3	4	2	0	0	0	1	2	0	5	7	7	7	9	9	33	1	5	8	4	7	11
HML3_6p22.1	20	11	19	19	40	7	9	18	5	5	18	4	15	7	25	1	29	7	20	29	10	15	50	34	19	19	30	27	16	11	5	16	29	23	40	27	0	7	1	11	4	6	5	4	3	15	9	5	14
L1FLnI_Xq13.3ba	20	9	0	0	8	15	5	1	0	0	14	6	0	0	1	1	1	5	0	4	13	0	0	4	0	0	0	4	10	0	1	0	6	0	0	3	0	0	3	6	9	8	1	1	3	9	8	0	4
L1FLnI_5q21.3u	20	20	13	4	24	27	21	4	3	2	11	8	0	0	11	5	2	1	5	0	2	3	5	3	0	5	1	1	2	0	0	0	0	1	1	4	4	0	30	11	18	38	28	27	16	2	12	14	14
L1ORF2_10q23.1	20	8	10	8	11	18	22	1	3	19	23	7	7	8	2	0	3	0	8	3	9	1	0	5	0	3	0	3	0	0	8	0	2	1	5	3	4	2	10	17	16	25	33	18	9	16	50	5	54
L1FLnI_6q25.1d	20	14	19	20	38	26	21	2	10	2	10	12	4	3	3	28	5	3	0	0	2	0	14	0	8	5	0	7	2	4	0	1	11	4	4	4	0	12	15	34	19	33	50	9	40	11	21	17	42
ERVLE_13q12.13b	20	15	4	13	18	7	16	13	19	10	7	33	9	9	8	8	2	8	16	2	6	0	1	7	12	0	3	4	3	2	4	6	0	4	5	5	0	0	0	15	7	0	32	12	27	22	46	36	9
L1FLI_13q14.11b	20	6	10	8	27	9	1	2	5	14	8	5	5	5	7	4	0	1	2	1	17	0	3	7	7	4	7	4	3	1	2	3	2	5	3	1	7	0	11	24	31	39	30	5	5	6	18	5	9
L1FLnI_7p22.1f	20	29	32	57	95	80	37	15	27	2	61	22	9	1	7	8	3	17	2	5	4	5	2	23	9	3	8	8	4	0	4	4	10	10	11	7	3	6	28	48	2	47	88	44	30	66	57	11	64
L1FLnI_14q22.3g	20	31	38	34	69	39	29	14	22	1	28	26	0	5	5	5	10	7	2	3	14	1	1	3	9	2	22	6	3	3	6	0	3	10	5	0	4	0	12	1	14	31	28	13	20	29	30	3	15
L1FLnI_3q26.32u	20	36	47	24	29	42	47	6	24	1	54	12	10	5	14	2	5	1	3	15	14	1	16	26	2	6	4	30	7	13	6	10	1	3	8	0	18	15	32	51	53	104	150	60	66	70	158	41	47
L1FLnI_3p25.3g	20	32	29	55	67	53	55	10	11	16	42	18	12	3	18	2	2	13	1	0	5	9	9	7	6	1	10	9	9	1	9	0	5	4	3	0	4	0	8	52	43	110	111	35	50	45	69	12	78
L1FLnI_10q26.2h	20	19	35	36	54	74	24	11	12	18	60	9	0	0	14	11	3	4	0	1	2	2	2	6	6	1	7	3	1	1	2	7	2	9	11	0	2	3	17	28	24	82	73	9	34	13	47	11	17
LTR25_21p11.2	20	17	15	17	32	22	16	4	11	1	16	21	0	0	7	4	1	9	0	0	3	2	0	7	9	0	7	2	0	3	0	9	0	1	16	0	0	9	9	15	15	26	73	5	14	37	44	4	33
L1FLnI_Xq12eb	20	12	10	16	22	13	18	0	2	2	34	23	0	0	24	10	8	6	0	1	0	2	10	1	1	2	0	4	2	3	9	0	0	1	3	0	2	1	5	14	5	41	35	21	14	10	1	0	11
ERV316A3_8q13.3a	20	10	18	4	7	14	4	5	4	8	9	0	0	0	0	2	0	0	0	0	0	0	4	2	2	0	0	0	0	0	0	0	0	11	0	0	18	43	38	53	61	36	50	22	20	25	21	14	5
L1FLnI_6q22.31s	20	28	16	16	54	52	44	3	26	9	32	8	1	0	8	11	8	0	0	1	2	1	1	5	0	2	2	1	2	2	0	1	5	4	3	0	0	0	2	8	6	14	21	12	42	23	7	1	11
L1FLnI_20q12e	20	23	20	36	49	47	49	2	12	7	20	6	7	4	13	1	3	8	0	8	4	1	5	8	7	3	13	2	2	4	7	6	2	3	10	1	10	8	20	53	43	80	120	30	40	52	77	41	41
L1FLnI_11p13b	20	2	5	7	5	11	10	4	14	9	16	4	2	0	10	5	3	4	5	3	0	1	2	6	0	1	7	6	1	5	1	8	2	3	4	0	2	2	0	8	5	18	37	3	16	18	24	1	27
L1FLnI_14q31.3n	20	15	7	12	4	11	12	4	1	1	6	10	0	0	1	0	2	0	2	1	4	4	8	7	3	1	2	2	0	0	1	0	0	3	7	0	0	3	4	9	4	29	39	8	12	8	25	21	17
L1FLnI_2q22.3m	20	13	24	24	19	32	35	3	5	9	54	11	0	3	7	6	9	11	0	0	2	0	10	21	18	1	1	7	21	7	0	1	2	9	7	3	5	4	11	34	35	49	99	47	24	19	62	20	49
[truncated: 24,161 more rows]
[truncated: 23 more columns]
