# Supplementary material for: CDK9 Inhibition with enitociclib reveals influence on HERV and LINE RNA abundances in whole blood, T-, and B-Cell lines
Source: BMC Med Genomics. 2026 Jan 13;19:27. doi: 10.1186/s12920-026-02309-6 (PMC12888618; doi:10.1186/s12920-026-02309-6)
Supplement: Supplementary file 10 — Supplementary Material 10. [file 12920_2026_2309_MOESM10_ESM.csv]

	E0J1	E0J2	E0J3	E1J1	E1J2	E1J3	E2J1	E2J2	E2J3	E4J1	E4J2	E4J3	E24J1	E24J2	E24J3	E48J1	E48J2	E48J3	V0J1	V0J2	V0J3	V1J1	V1J2	V1J3	V2J1	V2J2	V2J3	V4J1	V4J2	V4J3	V24J1	V24J2	V24J3	V48J1	V48J2	V48J3	E0R1	E0R2	E0R3	E1R1	E1R2	E1R3	E2R1	E2R2	E2R3	E4R1	E4R2	E4R3	E24R1
ENSG00000223972.5	5	0	3	2	0	2	2	0	2	0	5	0	1	1	0	0	0	1	6	3	1	1	1	2	4	0	0	2	1	2	1	0	6	0	2	7	0	0	0	0	0	0	1	0	0	0	3	1	1
ENSG00000227232.5	142	131	119	218	170	180	187	197	272	264	183	369	158	250	273	223	177	270	237	187	226	245	246	206	195	187	184	208	214	209	198	239	152	213	310	318	154	127	157	195	207	150	320	162	182	168	266	233	118
ENSG00000278267.1	0	0	0	4	0	4	3	2	3	3	1	2	1	4	1	8	3	0	0	1	1	5	1	0	12	3	4	1	2	2	4	2	1	7	6	4	0	1	0	2	1	3	1	0	0	3	0	0	3
ENSG00000243485.5	6	0	0	1	11	3	0	5	2	3	0	2	1	0	1	3	0	5	0	1	0	0	0	5	2	0	9	2	2	0	2	1	0	8	7	13	0	0	0	0	4	0	3	0	0	0	0	0	0
ENSG00000284332.1	0	0	0	0	0	0	0	0	0	0	0	0	0	0	0	0	0	0	0	0	0	0	0	0	0	0	0	0	0	0	0	0	0	0	0	0	0	0	0	0	0	0	0	0	0	0	0	0	0
ENSG00000237613.2	0	0	0	0	0	1	0	0	0	0	0	1	2	0	0	0	0	0	0	0	0	0	0	0	0	0	0	0	0	0	0	0	0	0	0	0	0	0	0	0	0	0	6	0	1	4	0	0	0
ENSG00000268020.3	0	0	0	0	0	0	0	0	0	0	0	0	0	0	0	0	0	0	0	0	0	0	0	0	0	0	1	0	0	0	0	0	0	0	0	0	0	0	0	0	0	0	0	0	0	0	0	0	0
ENSG00000240361.2	2	0	1	3	5	1	0	0	6	1	8	0	0	0	3	0	0	0	0	0	3	1	0	0	2	0	0	1	1	0	0	0	0	6	0	0	0	0	20	7	8	23	6	6	11	16	11	0	3
ENSG00000186092.7	0	0	0	4	4	0	0	0	0	0	1	1	0	0	0	0	0	0	0	0	0	0	0	0	0	0	0	0	0	0	0	0	0	0	1	0	0	0	0	5	4	4	28	0	0	0	5	12	11
ENSG00000238009.6	6	3	12	3	10	12	10	2	14	4	11	3	0	0	0	4	8	7	0	0	3	0	0	4	2	2	0	0	8	0	0	0	2	6	3	1	0	5	9	10	11	17	27	4	20	13	11	7	22
ENSG00000239945.1	0	0	0	0	0	0	0	0	0	0	0	0	0	0	0	0	0	0	0	0	0	0	0	0	0	0	0	0	0	0	0	0	0	0	0	0	0	0	0	0	0	0	0	0	0	0	0	0	0
ENSG00000233750.3	2	5	6	6	5	11	3	0	0	0	2	5	0	0	0	0	0	9	0	0	1	1	0	3	0	2	0	0	0	0	4	1	2	0	1	6	2	1	5	3	4	11	8	5	8	12	1	15	15
ENSG00000268903.1	0	0	2	4	0	0	0	0	0	0	0	0	0	0	0	0	1	0	0	0	0	0	1	2	0	0	0	3	0	0	0	4	0	3	0	1	1	0	0	0	0	0	0	0	0	0	0	0	0
ENSG00000269981.1	0	5	0	0	0	5	1	0	3	3	2	0	1	5	2	2	1	0	0	2	0	0	8	2	5	4	2	0	1	3	0	0	0	5	18	12	0	0	0	0	0	1	0	0	0	0	0	0	0
ENSG00000239906.1	0	0	0	0	0	0	0	0	0	0	0	0	0	0	0	0	0	0	0	0	0	0	0	0	0	0	0	0	0	0	0	0	0	0	0	0	0	0	0	0	0	0	0	0	0	0	0	0	0
ENSG00000241860.7	11	18	10	5	3	6	5	11	13	5	12	5	15	22	14	16	16	4	16	4	6	8	14	6	11	6	3	2	2	8	15	3	1	33	22	11	10	8	0	5	2	2	1	0	2	5	14	3	5
ENSG00000222623.1	0	0	0	0	0	0	0	0	0	0	0	0	0	0	0	0	0	0	0	0	0	0	0	0	0	0	0	0	0	0	0	0	0	0	0	0	0	0	0	0	0	0	0	0	0	0	0	0	0
ENSG00000241599.1	0	0	0	0	3	0	0	0	0	0	0	0	0	0	0	0	0	0	0	0	0	0	0	0	0	0	0	0	0	0	0	0	0	0	0	0	0	0	1	4	0	0	2	1	1	0	1	0	0
ENSG00000279928.2	0	0	1	1	0	1	0	0	2	0	2	3	0	0	0	0	0	0	0	0	0	0	2	0	0	0	0	0	0	0	2	1	0	0	0	0	0	0	0	1	0	0	0	0	0	0	0	0	0
ENSG00000279457.4	150	116	147	264	200	197	224	241	304	313	214	352	226	256	271	228	245	231	233	238	202	269	205	261	245	176	243	250	199	245	260	231	131	277	325	254	90	86	87	192	159	138	161	138	150	145	267	205	122
ENSG00000273874.1	0	0	1	0	0	0	0	0	0	0	0	1	0	0	2	0	1	1	0	0	0	0	0	0	0	0	0	0	0	1	0	2	1	0	0	0	0	0	0	0	1	0	0	0	0	0	0	0	0
ENSG00000228463.10	40	38	18	33	29	16	18	15	14	51	43	46	10	31	19	19	23	17	35	35	25	22	33	31	26	26	14	22	21	18	17	16	4	38	15	11	8	4	1	2	4	11	14	16	28	14	30	9	14
ENSG00000286448.1	0	0	0	0	3	0	0	0	4	0	0	2	0	0	1	2	0	0	0	0	0	1	0	2	0	0	1	0	0	0	0	0	0	0	0	0	0	0	0	0	0	14	0	0	1	0	13	0	0
ENSG00000236679.2	0	0	0	0	0	0	1	0	0	4	0	0	1	2	0	0	3	5	0	0	1	3	0	0	1	0	2	1	1	0	0	0	0	1	0	1	0	0	3	0	0	1	0	1	0	0	0	0	1
ENSG00000236601.2	0	0	2	0	0	0	0	0	0	0	0	4	0	0	0	0	0	0	0	0	0	1	0	1	0	0	0	0	0	0	0	0	1	0	0	0	0	0	0	0	0	0	0	0	0	0	0	1	0
ENSG00000237094.12	63	30	40	11	12	30	12	7	23	30	13	28	35	44	63	33	18	60	16	39	16	18	53	58	21	27	16	24	26	49	37	41	13	70	63	37	1	4	5	11	4	12	10	13	3	8	16	4	17
ENSG00000269732.1	0	0	0	0	0	0	0	0	0	0	0	2	0	0	0	0	0	0	0	0	0	0	0	0	0	0	0	0	0	0	0	0	0	0	0	0	0	0	0	0	0	0	0	0	0	0	0	0	0
ENSG00000284733.2	0	0	0	0	0	0	0	0	0	0	0	0	0	0	0	0	0	0	0	0	0	0	0	0	0	0	0	0	0	0	0	0	0	0	0	0	0	0	0	0	0	0	0	0	0	0	0	0	0
ENSG00000233653.3	0	0	0	0	0	0	0	1	0	0	9	0	0	0	0	0	0	0	0	0	0	0	0	0	0	0	0	1	0	0	0	0	0	0	0	0	0	1	0	0	0	0	1	0	0	0	0	0	0
ENSG00000250575.1	3	0	1	1	0	0	0	0	0	2	0	0	0	0	0	0	1	0	1	0	1	0	1	0	0	0	0	2	0	2	2	0	1	0	0	0	0	0	0	0	1	0	1	1	4	0	0	0	0
ENSG00000278757.1	0	0	0	0	0	0	0	0	0	0	0	0	0	0	0	0	0	0	0	0	0	0	0	0	0	0	0	0	0	0	0	0	0	0	0	0	0	0	0	0	0	0	0	0	0	0	0	0	0
ENSG00000230021.10	27	13	32	23	21	22	13	14	14	35	12	26	38	17	21	20	11	33	18	27	29	19	37	24	29	22	16	16	17	26	24	8	14	18	24	41	6	10	13	25	32	31	55	32	45	37	35	14	43
ENSG00000235146.2	0	0	0	0	0	0	0	0	0	0	0	0	0	0	0	0	0	0	0	0	0	0	0	0	0	0	0	0	0	0	0	0	0	0	0	0	0	0	0	0	0	0	0	0	0	0	0	0	0
ENSG00000225972.1	167	204	114	96	85	104	69	91	102	118	105	68	85	119	77	77	100	88	66	106	110	110	65	100	113	71	78	100	73	113	70	91	61	63	67	61	263	278	215	270	383	284	244	147	166	123	156	152	101
ENSG00000225630.1	415	361	301	228	230	256	204	193	214	229	243	185	192	206	187	153	154	144	117	209	211	204	165	208	196	144	183	216	216	212	182	182	131	126	122	152	555	542	464	614	693	614	595	420	368	323	375	295	262
ENSG00000237973.1	2069	2085	1426	1066	1138	1118	934	845	1034	1021	1139	722	882	1042	644	999	1016	929	632	940	1057	945	719	874	868	671	760	889	813	813	968	1002	778	1626	1346	1392	1783	1673	1482	1651	1855	1977	1525	958	1045	929	1016	917	1029
ENSG00000278791.1	0	0	0	0	0	0	0	0	0	0	0	0	0	0	0	0	0	0	0	0	0	0	0	0	0	0	0	0	0	0	0	0	0	0	0	0	0	0	0	0	0	0	0	0	0	0	0	0	0
ENSG00000229344.1	710	889	561	353	395	395	346	407	454	499	494	214	328	324	259	485	472	450	247	358	403	410	263	427	324	221	288	340	308	344	340	371	334	741	579	657	560	687	527	740	825	887	628	445	474	440	400	373	384
ENSG00000240409.1	4	2	3	4	2	0	1	0	0	0	1	0	0	0	0	0	1	2	0	2	0	2	3	2	3	0	2	1	1	3	0	0	1	3	0	0	0	0	2	0	3	3	0	2	0	1	1	0	3
ENSG00000248527.1	13034	12998	9521	7321	7547	7431	6304	6335	7238	6704	7251	5067	5826	6452	4885	6056	6368	6326	4144	5360	6005	5805	4545	5908	5614	4482	4981	5334	5283	5515	5503	5598	4888	6488	5491	6692	11891	11156	9432	11398	13903	10591	9745	6718	7062	5241	6716	4784	6413
ENSG00000198744.5	550	654	345	237	260	276	231	276	288	340	276	140	261	287	204	224	249	257	166	224	274	311	201	250	235	177	207	257	230	232	243	220	245	314	267	265	897	885	749	944	992	1170	752	534	559	434	396	450	481
ENSG00000268663.1	0	0	1	0	1	0	0	0	0	0	0	2	0	0	5	1	0	0	0	2	0	0	0	0	0	0	0	0	0	0	0	0	0	0	8	0	0	0	0	0	0	0	1	11	0	0	10	1	0
ENSG00000284662.1	0	0	0	0	0	0	0	0	0	0	0	0	0	0	0	0	0	0	0	0	0	7	0	0	0	0	0	0	0	0	0	0	0	0	0	0	0	0	0	0	0	0	0	0	0	0	0	0	0
ENSG00000229376.3	22	4	10	18	8	13	19	13	18	27	4	29	16	5	25	8	15	3	2	25	26	24	8	14	10	17	11	21	11	21	13	10	6	17	12	8	9	1	6	18	6	15	24	20	12	6	48	12	20
ENSG00000228327.3	326	313	304	278	164	241	166	253	282	367	183	358	397	450	435	324	269	363	223	346	379	372	484	339	469	389	394	413	307	419	485	480	312	416	548	476	174	254	150	247	162	122	317	223	295	294	466	402	302
ENSG00000223181.1	0	0	0	0	4	0	0	0	0	0	2	0	0	0	0	0	0	0	0	0	2	0	0	0	0	0	0	0	0	2	0	0	0	0	1	0	0	0	0	0	0	0	0	0	0	4	0	0	1
ENSG00000229905.1	0	0	0	1	1	1	0	0	0	0	2	0	0	0	0	2	0	0	0	1	0	0	0	1	0	2	0	0	0	3	0	0	0	0	3	0	0	0	10	0	0	1	11	5	4	3	1	0	5
ENSG00000237491.10	110	85	59	662	877	823	693	591	425	335	471	549	178	182	312	189	139	203	176	162	166	179	279	187	177	140	238	170	158	181	211	209	157	238	268	263	26	63	63	375	386	330	489	318	367	312	549	319	250
ENSG00000285268.1	0	0	0	0	0	0	0	0	0	0	0	0	0	0	0	0	0	0	0	0	0	0	0	0	0	0	0	0	0	0	0	0	0	0	0	0	0	0	0	0	0	0	0	0	0	0	0	0	0
ENSG00000230092.7	6	5	15	24	38	24	38	9	4	18	36	44	12	15	15	13	3	15	15	7	13	9	19	22	22	8	12	2	6	17	20	7	6	10	26	6	13	0	2	1	1	0	21	12	12	11	32	11	2
ENSG00000177757.2	3	10	10	17	38	37	23	40	29	15	44	49	16	25	5	12	11	27	13	15	4	25	20	18	15	15	21	11	18	30	18	2	7	37	38	24	1	4	0	6	13	14	15	15	10	22	11	24	1
ENSG00000228794.10	927	880	892	1213	1221	1629	2844	3146	2953	3095	2454	3896	1344	1422	1585	951	861	893	2092	2370	2079	1542	2165	1972	2455	2197	2251	2154	2033	2228	1658	1731	1131	1103	1381	1492	364	327	345	758	624	576	1431	1312	1198	1471	1959	1389	734
ENSG00000225880.5	9	10	11	161	182	131	226	173	150	168	119	133	39	36	58	88	96	95	28	53	46	72	72	39	62	43	64	63	51	64	51	76	33	101	100	94	15	3	1	14	20	8	58	53	39	59	76	47	34
ENSG00000288531.1	1	13	4	22	23	19	26	14	11	3	12	18	4	11	3	1	0	3	1	15	0	8	8	13	6	5	5	2	1	7	0	11	13	1	0	0	0	0	15	15	8	16	35	22	16	12	35	16	27
ENSG00000230368.2	1	2	5	6	9	5	8	3	2	1	10	19	0	1	0	3	1	3	3	0	1	3	3	2	0	1	0	1	0	0	3	0	1	1	11	8	0	0	5	3	1	9	16	7	6	4	18	19	11
ENSG00000234711.1	0	0	0	0	1	1	0	0	0	0	1	0	0	0	2	1	0	0	0	0	0	0	0	0	0	0	0	0	0	12	0	0	0	0	0	0	0	0	0	0	0	0	4	1	0	6	4	0	0
ENSG00000283040.1	0	0	0	0	0	0	0	1	0	0	3	3	0	0	0	0	0	0	0	0	0	0	0	0	0	2	0	0	0	0	0	0	0	0	0	0	1	1	0	0	0	0	0	0	0	0	0	0	0
ENSG00000272438.1	94	87	105	73	78	76	43	44	44	29	21	22	34	54	28	31	25	22	48	40	43	51	47	39	25	47	53	32	39	62	33	33	17	56	55	43	0	0	0	2	4	2	2	0	2	0	0	0	0
ENSG00000230699.2	628	555	558	428	278	356	246	311	250	120	80	153	117	102	143	151	99	142	133	184	169	167	229	213	296	189	215	202	203	240	161	105	92	232	291	197	2	4	11	2	0	10	1	3	14	12	2	1	2
ENSG00000241180.1	2	2	6	4	0	1	1	1	3	1	0	8	6	2	0	0	3	0	1	4	9	5	0	7	1	1	0	0	2	0	0	0	1	0	9	0	0	0	0	0	1	0	0	0	0	0	0	0	0
ENSG00000223764.2	229	252	210	122	130	124	80	86	73	75	58	71	77	61	95	58	44	86	65	131	83	72	115	85	145	108	97	113	147	95	68	38	73	206	255	131	3	6	6	2	1	1	2	0	5	0	3	0	0
ENSG00000187634.13	24	9	15	16	8	9	8	11	16	8	11	6	13	7	5	21	13	14	11	6	3	3	3	7	14	11	2	4	3	3	3	12	6	61	73	57	10	12	9	10	4	14	8	1	12	17	19	24	14
ENSG00000188976.11	7346	6517	6471	5532	5070	5747	5687	5565	5576	5015	4790	5609	6187	7489	6808	4266	3776	4616	5629	5774	6021	5558	5772	5360	6001	4859	5452	5962	5553	5927	6851	7119	4994	2972	3525	3409	13274	12894	11270	9338	9427	8964	10288	8585	8726	8546	11782	8216	8952
ENSG00000187961.14	1008	1002	820	1008	861	1242	878	933	1057	1354	1054	1375	963	1171	1006	1175	1073	1155	755	903	958	964	927	1005	1082	798	949	1135	1064	1104	1224	920	805	1736	1974	1548	274	257	241	230	242	171	163	148	211	196	322	213	167
ENSG00000187583.11	4	24	29	8	4	15	1	14	3	10	3	16	20	22	14	13	8	11	5	3	7	8	5	16	11	7	2	7	3	3	14	2	9	6	22	16	3	1	0	0	0	1	0	0	0	0	1	0	0
ENSG00000187642.9	7	5	2	1	1	1	7	4	3	1	2	16	9	0	6	11	1	14	0	0	6	6	0	6	7	1	2	4	22	9	12	9	0	3	9	2	0	0	0	0	0	0	0	0	0	0	0	0	0
ENSG00000272512.1	780	866	636	1061	979	1070	1004	1107	1262	1506	1482	1906	179	247	188	147	165	208	548	763	729	736	679	591	777	604	610	780	774	741	328	222	148	183	238	232	0	2	0	0	0	2	0	2	4	2	6	0	0
ENSG00000188290.11	4308	3477	2940	2727	2533	3169	3277	3108	3432	4089	3888	3215	3096	4254	3842	3829	3773	3815	4923	4793	3949	4876	4766	5674	5991	5115	5673	6588	6157	4582	3264	3314	2529	4581	5318	4955	2	8	2	7	6	3	7	2	8	4	6	6	6
ENSG00000187608.10	2130	1890	1909	1554	1557	1575	1748	1433	1474	1471	2284	1443	1398	1770	1634	1155	954	1068	1665	1538	1711	1754	1658	1839	1676	1459	1764	1744	1815	1839	1778	1720	1357	1200	1240	1128	236	254	226	172	252	206	254	122	159	141	152	118	213
ENSG00000231702.2	0	0	0	0	0	0	3	0	1	2	1	0	1	0	1	0	0	0	0	0	0	1	0	0	0	0	0	0	0	2	0	0	0	3	0	0	0	0	0	0	0	0	1	0	2	0	0	0	0
ENSG00000224969.1	33	25	25	19	7	12	18	15	5	28	24	29	10	13	20	18	3	11	14	6	12	4	13	11	21	7	15	6	2	5	7	8	3	26	37	7	0	0	0	10	3	0	6	0	0	4	0	0	0
ENSG00000188157.15	2603	2624	2199	2032	1448	1824	774	1324	1016	1070	700	1102	1182	1438	1291	1568	1371	1878	991	1189	1225	1208	1405	1171	1466	1123	1179	1361	1377	1494	1304	1197	859	1797	2061	1851	219	228	169	148	157	176	139	120	118	69	129	80	127
ENSG00000242590.1	0	0	0	0	0	0	0	0	0	0	0	0	0	0	0	0	0	0	0	0	0	0	0	0	0	0	0	0	0	0	0	0	0	0	0	0	0	0	0	0	0	0	0	0	0	0	0	0	0
ENSG00000217801.10	96	73	64	53	46	81	47	74	68	45	47	53	33	48	46	38	38	25	24	80	81	45	70	49	74	77	67	65	63	64	56	56	25	156	123	106	50	58	50	56	63	37	33	45	31	43	94	48	27
ENSG00000273443.1	2	17	14	1	0	2	0	0	3	0	0	3	2	0	3	0	7	3	5	2	1	3	9	7	0	1	6	1	1	3	1	3	3	1	1	6	0	2	0	14	0	0	2	0	0	0	3	0	0
ENSG00000237330.3	38	14	24	17	27	23	20	25	13	6	16	24	0	2	0	0	0	0	0	1	0	0	0	0	0	0	1	0	1	0	0	0	0	0	0	0	18	15	2	17	6	19	11	2	11	3	11	4	3
ENSG00000131591.18	921	920	815	631	519	635	596	691	790	1199	804	1092	990	1233	1154	881	880	1074	1005	1234	1195	1133	1195	1102	1060	1060	1057	1196	1120	1133	1052	923	734	966	1021	915	391	389	254	374	321	282	384	372	349	419	634	539	547
ENSG00000285812.1	77	86	105	47	88	95	48	97	56	45	92	50	41	37	37	15	19	32	30	65	41	33	74	54	58	39	37	51	51	49	48	61	31	20	41	28	9	13	33	33	25	28	33	18	10	19	83	11	38
ENSG00000223823.1	4	5	2	4	0	0	0	0	0	0	0	0	0	0	0	2	5	0	0	1	1	1	2	0	0	2	0	0	1	1	0	0	0	4	6	11	9	0	3	4	0	3	7	9	9	14	4	20	2
ENSG00000207730.3	0	0	0	0	0	0	0	0	0	0	0	0	0	0	0	0	0	0	0	0	0	0	0	0	0	2	0	0	0	0	0	0	0	4	0	0	0	0	0	0	0	0	0	0	0	0	0	0	0
ENSG00000207607.3	0	0	0	0	0	0	0	0	0	0	0	0	0	0	0	0	0	0	0	0	0	0	0	0	0	0	0	0	0	0	0	0	0	0	0	0	0	0	0	0	0	0	0	0	0	0	0	0	0
ENSG00000198976.1	0	0	0	0	0	0	0	0	0	0	0	0	0	0	0	0	0	0	0	0	0	0	0	0	0	0	0	0	0	0	0	0	0	0	0	0	0	0	0	0	0	0	0	0	0	0	0	0	0
ENSG00000272141.1	1	0	2	2	0	0	0	0	0	1	0	5	0	0	0	2	0	0	0	0	0	0	0	0	0	1	0	0	0	1	0	0	0	0	0	0	0	0	1	0	0	0	3	2	0	6	1	0	3
ENSG00000205231.1	2	3	4	0	15	5	1	0	0	0	4	8	0	6	3	0	0	1	1	0	0	3	0	0	1	0	0	0	0	0	0	0	0	0	1	0	0	0	0	4	0	11	22	7	10	7	13	2	10
ENSG00000162571.14	6	0	4	9	0	2	9	1	0	1	0	0	0	1	0	0	0	0	3	0	1	0	0	0	0	0	5	0	0	0	0	0	0	0	1	0	0	9	0	2	13	0	4	0	10	0	10	0	4
ENSG00000186891.14	21	24	11	9	7	15	5	8	9	11	12	14	0	1	2	5	7	4	7	5	7	13	0	13	1	3	18	0	3	9	2	0	0	5	1	0	6	0	4	6	1	11	4	1	5	16	10	6	5
ENSG00000186827.11	200	183	150	140	114	126	77	94	106	81	85	77	266	340	219	132	98	165	268	324	278	313	274	288	264	229	219	234	278	270	326	272	260	139	119	140	10	5	7	4	8	7	4	1	4	0	5	0	0
ENSG00000078808.19	4913	4324	4077	3822	3495	3962	4759	4840	4975	5336	4801	5535	4162	5366	4798	3303	3310	3518	5018	4747	4649	4574	4654	4697	5533	4466	4633	4881	4887	5228	4608	5013	3393	3946	4826	4986	6605	6516	5799	6098	6038	5415	6261	5699	6013	5748	8045	6239	4948
ENSG00000176022.7	1726	1340	1336	809	802	941	1129	1223	1347	2631	1822	2180	4169	5188	4879	2708	2601	2833	4106	3548	3866	3183	3524	3838	3965	3494	3517	3634	3661	3270	3872	4282	2963	1941	2251	2119	423	559	480	515	453	374	713	767	773	1320	1819	1188	1631
ENSG00000184163.3	104	106	65	36	29	53	29	68	56	64	44	33	35	30	40	27	29	53	39	42	49	64	71	56	88	81	64	48	57	75	25	24	12	83	92	55	26	29	10	31	19	9	11	13	2	17	16	2	1
ENSG00000260179.1	23	19	24	17	14	11	8	8	12	16	19	14	22	10	4	9	1	3	14	6	11	14	34	14	23	30	16	22	8	12	6	3	1	5	5	16	2	13	16	12	11	18	19	7	34	23	16	12	4
ENSG00000160087.21	1700	1425	1472	1843	1654	1845	3167	3768	3570	5450	4602	5778	3166	4173	3758	2635	2553	2866	4064	4016	4418	3352	4223	3901	4114	3394	3838	3700	3593	3620	3788	4121	2735	2681	3307	3323	1602	1674	1442	2275	2187	1856	3393	3005	3173	4011	5527	4415	2901
ENSG00000230415.1	112	148	156	119	122	92	59	99	79	53	53	75	50	55	83	106	66	100	36	53	37	48	92	45	65	75	27	81	76	85	59	46	36	211	173	112	63	72	70	56	50	24	47	25	17	16	25	30	31
ENSG00000162572.21	1165	1248	989	931	695	846	464	603	625	502	459	513	286	368	331	403	322	426	253	402	388	431	409	404	462	335	321	471	393	497	368	299	203	998	1071	719	657	596	518	732	676	482	648	352	485	323	564	388	93
ENSG00000131584.19	5862	6178	5361	4255	3408	4122	2430	2829	2817	3589	3193	3740	3532	3848	3355	3583	3139	4289	2565	2725	2879	3027	3178	3192	3357	2657	2892	3542	3270	3325	3513	2879	2275	4253	4545	4069	2033	1999	1802	1826	1940	1410	1557	1292	1278	1045	1718	1254	777
ENSG00000278073.1	0	0	0	0	0	0	0	0	0	0	0	0	0	0	0	0	0	0	0	0	0	0	0	0	0	0	0	0	0	0	0	0	0	0	0	0	0	0	0	0	0	0	0	0	0	0	0	0	0
ENSG00000169972.12	295	261	215	230	245	235	303	359	369	409	300	402	394	373	368	262	266	298	358	507	497	471	401	420	490	450	451	465	527	597	419	371	341	280	259	294	165	242	145	146	112	94	179	143	135	228	269	217	373
ENSG00000127054.21	4285	3927	3602	3442	2938	3486	4010	4426	4640	5349	4327	5295	4940	6366	5703	4680	4395	4788	4258	4783	4922	4094	4276	4192	4496	3859	4310	4419	4204	4741	5086	5171	3701	4767	5721	5385	6512	6189	5484	5570	4635	4637	6077	4856	5440	5181	7433	5722	4414
ENSG00000283712.1	0	0	0	0	0	0	0	0	0	0	0	0	0	0	0	0	0	0	0	0	0	0	0	0	0	0	0	0	0	0	0	0	0	0	0	0	0	0	0	0	0	0	0	0	0	0	0	0	0
ENSG00000240731.1	89	103	88	78	61	68	93	80	109	132	116	113	69	89	46	46	48	51	92	106	102	74	94	77	125	74	91	80	76	78	97	73	47	75	87	73	43	34	26	55	45	23	58	39	74	59	123	104	70
ENSG00000224051.7	72	91	95	458	420	530	1304	1438	1729	1807	1644	1774	574	827	712	440	451	531	695	988	1007	675	725	681	988	952	789	834	909	1034	702	800	534	587	636	602	340	228	205	753	593	553	1865	1749	1853	2180	2753	2159	1579
ENSG00000169962.5	95	74	86	95	42	62	145	176	162	177	150	230	48	49	76	59	35	35	80	83	114	84	111	73	62	55	49	73	105	86	69	43	49	57	51	37	595	673	477	571	526	397	527	481	461	506	737	471	169
ENSG00000107404.20	2706	2876	2381	2250	1932	2390	1877	2136	2298	3171	2558	3001	3437	4210	3885	2930	2759	3180	3108	3145	3804	3140	3134	3045	2953	2511	2511	2829	3002	3018	3983	3853	2801	3614	3829	4040	2024	1914	1801	1898	1670	1349	1688	1491	1553	1587	1953	1584	1633
ENSG00000284372.1	0	0	0	0	0	0	0	0	0	0	0	0	0	0	0	0	0	0	0	0	0	0	0	0	0	0	0	0	0	0	0	0	0	0	0	0	0	0	0	0	0	0	0	0	0	0	0	0	0
ENSG00000162576.17	1300	1343	1153	757	636	824	417	604	563	473	405	532	596	573	569	583	413	628	277	489	388	432	383	387	399	426	350	486	424	411	483	450	283	632	614	484	302	293	267	183	96	134	126	100	99	106	209	128	90
ENSG00000175756.13	3859	3361	3097	2657	2362	2777	2698	2906	2732	2908	3286	2590	3592	4466	4120	3074	2864	3126	3697	3283	4129	3615	3600	3911	3734	3290	3664	3939	3831	4051	4033	3931	2896	3141	3441	3422	5741	5858	4794	4650	4647	4472	4699	3865	4020	4199	5021	3679	4479
ENSG00000223663.2	21	1	1	20	20	16	6	0	7	0	3	1	2	10	8	1	7	4	6	0	1	1	4	0	7	0	2	1	2	4	2	2	1	0	1	0	5	0	1	22	23	15	23	16	5	14	15	8	6
ENSG00000221978.12	4228	4117	4030	6129	4737	6186	6560	7948	6788	7392	7531	9390	4323	5107	4659	4137	3972	4398	4082	4034	4236	3514	4361	4030	4463	3565	4097	4271	3897	4026	5100	4324	3094	5348	5903	5374	6421	5701	5349	6859	6414	4585	7597	6763	7176	9100	14289	10638	3372
ENSG00000224870.7	227	243	157	430	462	505	1286	1513	1624	1629	1510	1878	1593	1909	1881	1353	1284	1489	1122	1226	1233	1111	1121	1163	971	970	1036	1103	1029	1025	1519	1539	1116	1223	1410	1474	155	152	202	347	252	261	933	955	900	1469	2116	1562	1067
ENSG00000242485.6	2896	2361	2353	2018	2466	2322	2433	2213	2484	2443	2889	2179	4477	5256	5033	3575	2705	3170	3465	3235	3561	3486	3446	4176	3620	3065	3256	3702	3467	3731	4422	4046	3149	2002	2076	1684	3717	3857	3404	2475	2748	2804	3030	2279	2538	2547	3253	2509	3321
ENSG00000264293.2	0	0	0	0	0	0	0	0	0	0	0	0	0	0	0	0	0	0	0	0	0	0	0	0	0	0	0	0	0	0	0	0	0	0	0	0	0	0	0	0	0	0	0	0	0	0	0	0	0
ENSG00000272455.1	37	54	40	542	522	583	660	620	591	688	647	791	437	468	403	208	268	282	236	217	280	262	344	295	358	261	296	294	235	279	328	424	314	229	232	241	5	24	11	223	216	156	319	283	301	327	547	375	227
ENSG00000235098.9	6	4	3	23	14	6	11	9	7	10	30	66	2	10	1	4	1	2	1	3	1	0	0	2	0	0	0	0	3	0	0	0	0	2	7	0	0	2	0	13	10	5	8	7	1	8	9	6	0
ENSG00000225905.1	5	3	0	4	2	4	4	0	2	3	1	11	0	0	0	0	0	3	0	0	0	2	0	0	0	0	0	0	1	0	0	1	0	0	0	4	0	0	0	1	0	0	10	6	1	0	0	8	1
ENSG00000205116.4	9	5	6	9	7	7	10	6	6	3	6	1	6	7	3	0	0	6	5	1	2	9	1	4	4	1	9	2	5	9	7	0	4	3	9	1	0	6	9	8	13	5	13	2	12	0	2	2	3
ENSG00000225285.1	2	1	1	0	0	0	3	0	5	3	0	0	1	10	0	0	0	8	1	4	0	6	2	3	0	0	9	0	2	1	1	4	1	1	10	3	0	0	0	0	0	0	0	0	0	0	0	0	0
ENSG00000179403.12	18	5	16	3	8	14	14	3	14	1	7	10	6	21	20	9	9	17	43	55	33	34	36	32	27	28	41	26	36	25	38	40	36	38	40	66	2	0	0	5	4	1	1	0	2	1	3	3	0
ENSG00000215915.10	12	22	15	8	19	23	11	2	14	1	19	8	4	8	25	8	3	1	4	4	5	0	1	6	2	1	10	0	3	3	10	1	2	5	0	0	9	9	17	18	31	42	85	30	37	49	22	14	23
ENSG00000160072.20	2369	2225	2055	1748	1369	1758	1632	1673	1793	2103	2017	2646	1667	1985	1796	1218	1010	1209	2008	1946	2162	1781	1979	1957	2028	1735	1856	1793	1844	1747	1913	1682	1282	686	821	692	3740	3528	3390	3138	2999	2363	3307	2674	2883	4269	6054	4727	2368
ENSG00000284740.1	57	56	44	37	54	26	26	25	32	35	83	19	17	22	29	29	26	22	7	10	19	16	32	25	26	13	13	11	12	25	15	21	22	25	38	35	73	57	59	62	64	55	77	86	64	43	61	72	12
ENSG00000197785.14	5482	5272	4798	3503	3239	3612	3310	3528	3685	3805	3275	3854	4854	6021	5467	2845	2611	3129	5098	4885	5422	4625	4820	4619	5077	4380	4858	4839	4751	4986	4931	5159	3813	1741	2310	2355	4958	4619	4089	3427	3391	3349	3549	3177	3208	4023	5727	4302	6315
ENSG00000205090.9	71	81	43	62	34	55	50	68	53	105	52	92	24	42	29	20	18	19	44	42	44	28	35	34	47	25	40	47	44	26	25	31	19	68	41	43	20	44	27	24	43	13	25	23	32	26	57	38	19
ENSG00000160075.12	4864	4205	4067	3317	3485	3744	5325	5486	5418	5711	5209	5881	5084	6347	6182	3791	3704	3743	5617	4990	5406	4915	5975	6274	5570	4520	4912	4853	4956	4575	5465	5792	4065	4282	5037	4631	5242	5030	4537	3969	3913	3716	4117	3918	4069	4330	6401	4601	5338
ENSG00000215014.5	48	35	40	254	190	175	166	202	162	197	173	124	61	69	83	50	78	67	27	81	36	61	85	103	68	65	92	92	49	41	54	43	39	60	58	49	13	19	49	104	95	121	207	132	75	105	89	91	54
ENSG00000274481.1	0	6	0	5	12	10	0	0	0	5	0	0	0	0	0	0	0	0	0	0	2	1	0	0	0	0	0	1	1	0	9	0	0	0	0	0	0	0	0	7	6	2	5	0	3	0	2	0	0
ENSG00000228594.4	905	749	811	495	467	524	491	437	600	491	444	399	541	825	631	474	448	429	819	795	925	763	698	804	890	717	719	698	874	805	656	700	548	381	532	616	7	15	2	0	16	0	1	0	0	6	4	9	18
ENSG00000286989.1	68	93	53	46	49	54	64	41	41	45	42	36	30	57	35	19	14	45	65	78	61	73	50	83	84	90	96	52	72	83	42	44	27	64	55	51	0	2	1	0	0	3	1	2	1	0	0	0	5
ENSG00000272106.1	48	56	70	174	252	236	307	385	284	347	301	339	130	171	147	131	145	132	83	95	122	136	161	135	123	118	155	99	136	157	102	158	90	163	163	203	34	32	53	85	89	78	125	86	109	94	141	129	100
ENSG00000197530.13	3048	3512	2675	2620	2215	2782	1951	2294	2545	2596	2517	2774	2089	2305	2355	1841	1677	2266	1898	1923	2033	2090	1827	1944	2175	1618	1780	1989	1988	1949	2114	1798	1356	3096	3411	3405	1592	1637	1241	1600	1353	1210	1509	1007	1151	1246	1695	1403	738
ENSG00000189409.14	39	22	24	31	33	26	17	16	33	14	15	27	6	16	5	7	1	6	6	15	10	8	4	13	18	11	7	22	12	13	12	8	4	10	6	3	3	3	1	9	1	3	2	0	1	4	18	0	0
ENSG00000248333.9	4568	4331	3958	4104	3369	3895	3771	4005	4332	4722	4094	5209	3850	4234	4373	3545	3323	3611	3370	3684	4098	3370	3809	3532	3777	3053	3433	3639	3548	3764	4077	4080	3188	3544	4464	4397	6228	5928	5599	6812	5960	5515	6527	5293	5790	5277	7771	5674	4598
ENSG00000272004.1	0	4	6	1	0	2	1	6	0	6	2	3	4	1	8	0	0	2	0	0	0	4	4	2	2	2	1	6	2	1	0	0	1	1	0	0	5	1	0	1	1	4	1	17	1	6	4	9	4
ENSG00000189339.12	2606	2779	2664	1768	1510	1825	2306	2727	2676	3511	2721	4723	4000	4849	4884	3755	3371	3599	4979	5517	5469	4045	4801	4392	4656	3957	4297	4414	3982	4471	4700	4785	3237	4064	4874	5081	828	959	1016	829	725	787	1383	1170	1211	1496	2153	1721	2018
ENSG00000269737.2	40	41	37	73	44	71	213	210	209	184	169	241	117	105	143	77	86	126	110	215	140	141	175	151	252	167	184	223	157	184	171	144	108	149	190	150	15	8	7	34	23	38	68	61	100	58	102	52	17
ENSG00000215914.4	18	28	44	30	9	16	6	0	14	20	15	7	13	22	5	17	1	5	25	4	13	9	2	6	9	3	5	6	20	20	9	6	5	12	15	16	0	0	8	4	0	2	1	0	1	3	3	4	1
ENSG00000008128.23	47	52	44	65	74	82	100	95	95	91	59	77	32	32	30	46	36	46	23	29	48	54	73	54	54	34	58	44	46	56	27	32	20	42	79	61	38	60	31	84	117	103	92	72	97	69	99	137	31
ENSG00000268575.1	95	55	66	75	55	80	89	114	103	76	68	87	75	91	65	77	88	87	89	117	91	69	78	61	83	82	90	89	63	71	115	76	76	118	105	181	14	31	28	40	15	33	28	15	57	43	38	34	35
ENSG00000227775.3	742	697	668	541	348	477	665	731	703	884	566	1178	878	1006	977	856	742	883	975	1050	1091	694	904	735	976	886	811	742	659	880	984	1064	713	995	1137	1194	129	115	126	92	94	88	160	122	144	130	264	178	145
ENSG00000215790.8	248	247	262	173	160	195	197	225	227	266	209	368	243	301	283	244	260	263	206	250	312	144	197	225	250	191	206	183	197	240	264	264	180	358	386	410	71	77	81	78	70	70	115	101	99	106	183	110	86
ENSG00000008130.15	4443	4439	4279	3922	3289	4021	4097	4350	4412	4367	3731	4958	5048	6269	5824	4340	3853	4645	4605	4619	4936	3750	4301	4012	4368	3862	3937	3970	3871	4151	5214	5110	3475	3364	4095	3772	5729	5188	4844	6594	5962	4964	8632	7504	7934	8738	12697	10058	7239
ENSG00000078369.18	33830	27272	29674	21147	17789	21792	22572	19511	19916	18857	17935	20905	21268	25782	25585	16899	16366	15787	26862	24580	24526	19808	25544	25148	26655	22936	23213	24724	22632	23185	23713	27286	18161	18151	21699	21893	26737	27204	25387	18650	17496	17847	21569	17340	17684	16679	24129	16243	22563
ENSG00000231050.1	4	34	31	33	19	23	22	22	12	14	35	34	34	53	30	35	34	25	26	33	18	35	42	9	28	22	12	31	13	10	16	22	14	43	29	38	15	18	7	14	8	18	29	20	32	28	25	24	20
ENSG00000169885.10	25	16	15	11	6	11	0	0	8	7	6	13	15	13	4	7	12	24	7	3	5	5	21	9	3	5	7	5	1	4	1	3	1	5	5	2	174	243	189	131	102	103	134	80	72	105	153	120	30
ENSG00000178821.13	30	24	26	20	10	24	5	15	11	15	10	23	18	91	12	59	34	40	37	62	68	41	45	40	32	32	49	49	28	56	48	51	34	21	23	16	46	42	47	33	33	28	38	45	33	24	42	15	52
ENSG00000142609.19	4	14	30	11	12	10	4	0	10	1	25	6	0	0	6	6	5	2	0	5	3	0	8	4	0	0	0	4	0	0	2	0	2	9	1	1	2	1	8	16	2	27	29	19	15	23	31	16	12
ENSG00000233542.2	1	0	0	3	0	0	0	0	0	0	5	3	0	0	0	0	1	0	0	0	0	0	0	0	0	0	0	0	0	0	0	0	0	0	0	0	1	8	0	0	3	8	2	0	4	0	3	0	0
ENSG00000187730.9	29	27	20	14	9	26	12	12	12	13	13	17	12	15	10	20	6	17	24	37	18	19	33	9	17	14	25	18	17	18	11	12	6	20	42	57	0	1	0	0	4	3	19	10	1	2	13	3	24
ENSG00000226969.1	0	0	2	2	12	1	0	0	1	2	5	2	2	0	0	0	1	0	0	2	0	0	8	0	1	0	1	6	1	0	0	0	0	8	4	1	2	3	3	8	7	8	41	3	13	21	19	2	8
ENSG00000067606.17	49	20	10	23	20	24	32	14	20	18	27	10	20	25	25	15	15	23	35	45	46	17	22	20	15	18	9	19	13	19	16	25	13	21	33	14	358	415	302	268	234	301	246	181	188	194	328	195	364
ENSG00000271806.1	3	11	1	6	10	12	5	6	2	4	28	8	1	2	6	7	3	7	3	0	6	1	11	2	1	3	1	2	3	1	5	2	0	3	3	0	5	2	17	15	8	18	47	0	8	5	5	7	0
ENSG00000182873.5	52	41	56	49	49	39	60	70	55	88	36	101	29	23	7	3	13	7	34	41	68	34	63	39	51	39	40	61	77	68	36	27	15	22	7	27	43	30	36	15	26	29	21	40	29	35	93	51	43
ENSG00000162585.17	2526	2475	2066	2016	2074	1954	2043	2437	2355	2219	2412	2293	1782	1999	1896	1466	1546	1635	1948	1853	2152	2061	1976	1892	2106	1934	1950	2186	2027	2049	1967	1737	1261	1923	2173	2006	1348	1402	1171	1192	1191	1206	1289	1022	1189	1042	1389	1015	793
ENSG00000234396.3	3	3	2	2	2	3	6	3	3	1	11	2	0	0	2	1	3	2	0	0	0	0	0	2	0	4	3	0	0	0	2	0	0	0	1	0	0	1	5	3	4	15	23	2	11	0	6	1	4
ENSG00000157933.10	670	555	527	582	486	609	1728	1981	2092	2342	1540	2420	1632	2068	1962	973	1037	969	2238	2620	2582	1996	2281	2302	2476	2216	2089	2333	2122	2456	1623	2012	1369	1119	1397	1522	273	274	245	294	188	269	338	409	320	375	409	386	618
ENSG00000287356.1	175	191	132	151	82	95	60	107	81	58	57	44	45	59	66	42	48	19	73	102	73	101	74	94	102	74	124	118	82	123	45	36	37	120	152	120	0	0	5	0	0	0	4	5	11	1	0	3	4
ENSG00000116151.14	332	334	317	300	221	343	322	372	353	309	235	416	564	697	681	440	436	512	489	501	404	419	454	428	480	344	368	361	349	425	392	369	283	352	411	349	235	199	282	177	175	134	352	223	267	302	401	365	217
ENSG00000272161.1	0	0	0	1	0	4	4	0	1	0	1	2	0	0	1	0	0	2	0	1	0	0	0	0	1	0	0	0	0	0	0	0	0	3	0	0	0	0	0	0	1	0	3	0	0	10	2	0	3
ENSG00000269896.2	15	7	21	6	7	9	3	9	0	14	3	26	47	46	37	40	18	18	16	5	17	15	23	13	31	7	17	13	12	19	18	32	15	25	40	28	5	19	14	15	11	14	25	5	18	28	58	41	15
ENSG00000272420.1	1	12	8	15	10	11	19	8	4	4	11	9	4	3	21	9	8	6	1	0	6	19	9	1	5	6	0	12	3	0	3	0	1	15	17	13	5	5	7	4	7	22	18	18	25	38	26	11	20
ENSG00000157916.20	3258	2772	3089	3288	2784	3309	3729	3649	3467	3718	3787	4469	3384	3741	3759	3007	2512	2789	3414	3636	3448	2840	3473	3394	3617	2995	3210	3160	3061	3243	3759	3808	2592	3603	3954	3440	2942	2994	2575	2879	2740	2623	3491	2905	2991	3052	4278	3112	2706
ENSG00000157911.11	619	464	481	369	448	441	441	363	407	484	402	446	748	910	910	713	603	709	609	675	617	669	601	634	720	611	647	590	642	800	744	783	524	590	661	505	287	365	275	248	249	303	366	228	210	291	468	371	362
ENSG00000149527.18	154	150	130	112	50	95	58	99	70	56	25	63	34	45	45	26	19	23	54	41	49	53	80	49	53	61	34	97	63	103	22	5	8	105	57	29	41	66	86	47	28	4	10	20	5	13	24	12	5
ENSG00000224387.1	11	18	13	2	0	3	1	3	3	1	1	0	4	1	1	1	0	0	1	3	4	3	2	3	2	1	1	0	1	2	0	0	0	0	0	0	4	1	9	2	6	5	3	0	1	0	0	0	0
ENSG00000229393.1	6	11	4	4	10	7	11	8	2	0	3	6	2	2	0	6	6	1	4	5	3	4	1	7	10	3	12	2	2	5	1	0	0	9	1	9	2	9	10	1	4	0	4	0	0	0	1	0	0
ENSG00000157881.16	270	304	303	566	454	577	1310	1661	1640	1429	1284	1657	1108	1202	1162	1102	1073	1044	1592	1750	1667	1404	1603	1502	1594	1372	1420	1544	1556	1879	1567	1579	1058	1745	1695	1860	391	409	361	506	372	371	667	672	737	736	1123	786	875
ENSG00000197921.6	4	1	0	0	1	3	1	1	0	0	0	0	0	6	4	3	0	0	3	0	1	0	4	2	4	1	0	1	1	0	5	0	0	1	7	0	4	0	0	0	0	1	0	0	0	0	0	0	0
ENSG00000272449.2	101	78	84	119	198	180	296	304	319	331	330	271	164	171	158	244	161	202	161	133	145	152	183	193	184	161	174	191	205	246	194	201	124	219	232	173	36	20	45	54	48	21	46	40	56	57	80	73	65
ENSG00000238164.6	36	51	56	41	31	24	11	31	51	17	20	27	20	40	44	33	10	16	41	55	44	20	62	39	37	39	41	44	62	68	27	17	19	25	23	40	106	87	87	55	91	61	110	84	51	85	93	69	43
ENSG00000157873.18	1051	1197	1091	962	890	1155	554	630	678	718	692	814	417	483	415	413	321	433	545	666	679	738	711	788	755	621	671	898	753	890	518	442	327	905	974	779	606	540	476	551	479	394	373	329	368	456	707	548	339
ENSG00000225931.3	7	6	2	4	8	2	7	0	3	1	3	3	1	1	1	3	0	2	2	2	10	0	0	0	1	0	2	1	1	2	0	6	5	3	1	3	8	8	19	13	2	5	9	10	26	8	30	7	7
ENSG00000228037.1	8	4	2	5	7	18	9	7	6	6	22	18	9	1	18	7	7	10	0	5	13	5	1	8	9	5	4	1	3	3	2	6	6	2	14	6	13	4	10	16	13	28	35	21	31	17	43	14	43
ENSG00000157870.17	887	839	814	655	574	645	707	816	792	915	807	985	1040	1376	1143	701	780	792	1480	1397	1431	1227	1337	1320	1374	1294	1324	1387	1407	1408	1298	1358	989	771	1035	944	213	197	226	248	155	74	170	124	147	155	217	235	336
ENSG00000142606.16	2	2	0	1	2	0	0	2	0	0	6	2	0	0	0	0	2	0	0	0	0	0	0	0	1	0	1	0	1	0	0	1	0	0	0	0	3	1	2	0	0	0	1	0	0	3	0	1	2
ENSG00000237058.1	0	0	0	0	0	0	0	0	0	0	0	0	0	0	0	0	0	0	0	0	0	0	0	0	0	0	0	0	0	0	0	0	0	0	0	0	0	0	0	0	0	0	0	0	0	0	0	0	0
ENSG00000215912.12	356	397	267	187	136	186	136	150	212	142	88	200	148	199	232	185	131	180	132	202	137	157	183	178	199	123	125	133	92	184	159	135	110	184	265	164	8	6	24	11	6	2	12	10	7	13	12	5	23
ENSG00000285945.1	0	0	0	0	0	0	0	0	0	0	0	0	0	0	0	0	0	0	0	0	0	0	0	0	0	0	0	0	0	0	0	0	0	0	0	0	0	0	0	0	0	0	0	0	0	0	1	0	0
ENSG00000283259.1	0	2	0	0	0	0	0	0	0	0	0	0	0	0	0	0	0	0	0	0	0	0	0	0	0	0	0	0	0	0	0	0	0	0	0	0	0	0	0	0	0	0	0	0	0	0	0	0	0
ENSG00000233234.1	0	0	0	2	0	3	0	0	0	1	1	0	0	0	0	0	0	0	0	0	0	0	0	1	0	0	0	0	0	0	0	0	0	0	0	0	0	0	0	1	3	6	3	0	0	0	1	0	0
ENSG00000287396.1	0	0	0	0	0	0	0	0	0	0	0	0	0	0	0	0	0	1	2	0	0	0	0	0	0	0	0	0	0	0	0	0	0	0	0	0	0	0	0	0	0	0	0	0	0	0	0	0	0
ENSG00000231630.1	0	0	0	0	0	0	0	0	0	0	0	0	0	0	0	0	0	0	0	0	0	0	0	0	0	0	0	0	0	0	0	0	0	0	0	0	0	0	0	0	0	0	0	0	0	0	0	0	0
ENSG00000284745.1	0	3	0	3	11	1	0	0	0	0	1	0	0	0	1	0	0	0	0	0	0	0	0	6	0	0	0	0	1	0	0	0	0	0	0	0	0	0	0	0	1	0	29	0	1	0	12	0	0
ENSG00000169717.7	0	0	0	0	0	0	0	0	0	0	0	0	0	0	0	0	0	0	0	0	0	0	0	0	0	0	0	0	0	0	0	0	0	0	0	0	0	0	0	0	0	0	0	0	0	0	0	0	0
ENSG00000177133.12	0	2	0	1	1	0	2	0	3	2	0	0	1	0	0	0	0	0	2	0	0	0	1	0	0	0	0	0	0	0	0	0	0	0	0	0	0	0	0	0	0	1	0	0	0	0	0	0	0
ENSG00000142611.17	5	18	20	28	21	10	9	9	3	0	6	16	4	0	6	11	5	2	17	12	15	3	4	8	9	8	8	1	6	4	3	3	0	15	10	11	2	0	6	17	2	15	33	7	8	8	4	5	12
ENSG00000283572.1	0	0	0	0	0	0	0	0	0	0	0	0	0	0	0	0	0	0	0	0	0	0	0	0	0	0	0	0	0	0	0	0	0	0	0	0	0	0	0	0	0	0	0	0	0	0	0	0	0
ENSG00000226286.1	0	0	0	0	0	0	0	0	0	0	0	0	0	0	0	0	0	0	0	0	0	0	0	0	0	0	0	0	0	0	0	0	0	0	0	0	0	0	0	0	0	1	0	0	0	0	0	0	0
ENSG00000279839.1	3	0	0	1	13	0	5	0	6	0	0	4	1	0	0	1	1	2	0	0	2	0	1	0	0	0	0	0	0	1	1	1	0	0	1	2	0	11	1	3	2	0	8	0	0	0	0	0	10
ENSG00000272235.1	0	0	0	0	0	0	0	0	0	0	0	2	0	0	0	0	0	0	0	0	0	0	0	0	0	0	0	0	0	0	0	0	0	0	0	0	0	0	0	0	0	0	0	0	0	0	0	0	0
ENSG00000287828.1	3	0	0	0	0	0	0	0	0	0	0	0	0	0	0	0	0	0	0	0	2	0	0	0	0	0	0	0	0	0	0	0	0	0	0	0	0	0	0	0	0	0	0	0	0	0	0	0	0
ENSG00000286518.1	0	0	0	0	0	0	0	0	0	0	0	0	0	0	0	0	0	0	0	0	0	0	0	0	0	0	0	0	0	0	0	3	0	0	0	0	0	0	0	0	0	0	1	0	0	0	0	0	0
ENSG00000130762.15	22	22	12	18	7	25	4	9	22	11	10	5	24	15	19	30	21	31	48	34	50	38	38	48	46	29	33	44	30	50	27	12	28	53	73	64	0	0	0	0	2	0	0	0	0	2	0	0	3
ENSG00000272088.1	0	2	0	0	1	0	0	0	0	0	0	0	0	0	0	0	0	0	0	0	0	0	2	0	0	0	0	0	0	0	0	0	0	0	4	0	0	0	0	0	0	0	0	0	0	0	0	0	3
ENSG00000162591.16	239	200	195	152	87	121	43	95	55	45	42	77	71	123	144	153	179	212	90	97	85	95	121	122	171	64	88	90	121	136	118	125	80	280	286	337	9	4	9	4	4	2	16	0	0	2	2	2	1
ENSG00000207776.1	0	0	0	0	0	0	0	0	0	4	0	0	0	0	0	0	0	0	0	0	0	2	0	0	0	0	0	0	0	6	0	0	0	0	0	0	0	0	0	0	0	0	0	0	0	0	0	0	0
ENSG00000238260.1	17	12	3	42	33	48	76	80	108	67	56	124	15	24	36	45	31	45	18	17	6	28	30	37	13	12	11	24	20	16	20	25	15	54	53	26	0	7	4	12	8	1	10	5	10	14	18	9	6
ENSG00000158109.15	237	207	218	565	535	586	1369	1125	1305	1476	1376	1544	729	978	1073	704	705	695	1057	998	1150	779	925	971	925	845	906	803	824	788	927	984	639	737	904	889	288	227	193	393	300	293	715	520	545	702	999	762	814
ENSG00000116213.16	926	828	729	1301	1128	1268	1379	1410	1564	1802	1532	1954	1587	2021	1839	1656	1518	1519	1583	1558	1874	1557	1837	1861	1838	1505	1553	1748	1666	1725	2027	1929	1381	2048	2219	1923	390	488	380	441	499	391	529	367	366	536	734	503	599
ENSG00000078900.15	3	2	2	5	11	32	11	11	1	3	10	11	1	11	5	2	0	10	2	0	7	3	1	10	0	2	10	9	2	4	6	1	5	9	8	5	0	0	5	1	2	15	33	4	5	12	9	1	14
ENSG00000227589.1	2	7	2	0	3	1	1	0	1	0	6	0	0	1	0	0	0	0	0	0	0	0	0	0	0	0	0	0	0	0	2	0	0	0	0	0	17	16	25	19	24	23	63	44	35	35	39	29	56
ENSG00000235131.1	0	1	2	1	4	0	0	0	3	0	0	0	0	0	0	0	0	0	0	1	0	0	0	3	0	0	0	1	0	2	0	0	1	3	0	0	0	0	0	0	0	0	0	0	0	0	0	0	0
ENSG00000227372.12	768	848	739	676	658	682	866	905	1010	953	633	1047	866	1069	979	783	763	792	1084	1236	1158	964	1075	1119	1179	963	993	997	945	1027	925	1115	760	888	1172	1018	92	92	54	44	70	39	79	66	93	65	75	86	102
ENSG00000276189.1	0	0	0	0	0	0	0	0	0	0	0	0	0	0	0	0	0	0	0	0	0	0	0	0	0	0	0	0	0	0	0	0	0	0	0	0	0	0	0	0	0	0	0	0	0	0	0	0	0
ENSG00000162592.10	8	6	5	2	33	9	11	1	14	1	10	16	4	8	10	7	3	5	2	2	0	1	10	4	2	9	4	0	0	8	2	2	2	6	6	4	4	16	6	13	26	14	35	1	8	24	30	4	13
ENSG00000235169.11	14	8	2	7	4	3	7	0	2	3	3	5	6	14	3	6	4	5	18	0	9	7	14	10	1	5	18	8	15	4	0	8	14	7	19	14	1	15	1	3	0	1	5	1	4	0	0	3	15
ENSG00000130764.10	1276	1205	979	2258	1742	2328	2783	3275	3102	4245	3650	4532	2765	3645	3296	2168	2111	2095	3458	3371	3261	2501	3248	3335	3428	2988	2869	2867	2747	2588	3132	3456	2227	1949	2277	2257	1075	1123	961	1494	1294	1241	2005	1858	2005	2840	4177	3045	2329
ENSG00000266075.2	3	1	0	2	10	3	0	2	4	0	1	1	5	1	2	15	2	0	10	0	7	4	9	11	5	5	2	10	0	12	0	2	6	0	5	1	0	0	0	10	9	6	7	5	6	1	16	0	6
ENSG00000272153.1	49	53	54	154	117	102	70	112	100	108	79	144	39	61	43	57	42	29	24	38	56	40	73	65	52	49	40	70	46	63	70	49	31	30	25	29	1	3	0	13	32	28	33	73	34	41	58	40	12
ENSG00000116198.14	3976	3536	3896	2747	2313	2583	2546	2630	2903	2825	2279	3551	3482	3731	4134	2922	2620	2600	3675	3986	3848	2831	3731	3386	3650	2924	3173	2979	2913	3242	3904	4160	2630	2780	3433	3426	1796	1925	1503	1286	1366	1066	1943	1691	1731	1675	2604	1690	2286
ENSG00000169598.17	376	331	381	273	198	298	378	432	504	579	515	755	744	801	756	541	486	551	847	850	784	610	717	762	678	619	596	645	553	550	978	920	632	742	785	635	158	150	143	93	87	87	87	43	81	84	107	67	308
ENSG00000198912.12	415	382	433	666	658	679	1241	1310	1356	2031	2336	2243	1569	1884	1797	1395	1283	1280	1620	1776	1796	1448	1793	1637	1736	1545	1594	1678	1526	1640	1793	1896	1352	1723	1894	1660	366	359	321	293	280	281	540	369	448	747	966	727	882
ENSG00000236423.6	88	55	70	43	44	35	33	56	40	40	31	42	45	102	112	79	52	84	43	48	33	34	61	37	52	60	68	48	28	39	63	79	20	53	64	49	489	578	540	421	330	350	432	344	392	372	508	384	614
ENSG00000233304.7	5	2	4	4	7	4	10	0	6	0	9	0	0	0	0	0	2	8	0	0	0	0	0	0	0	0	3	0	1	0	0	0	5	6	6	2	1	2	8	14	2	9	1	0	4	0	4	0	4
ENSG00000226374.3	0	0	0	0	0	4	0	0	0	0	0	0	0	0	1	0	2	0	0	0	0	0	0	0	0	0	0	0	0	0	0	0	0	1	0	7	0	0	0	0	1	0	6	0	0	1	0	0	0
ENSG00000284668.2	5	9	2	0	0	1	4	0	0	1	2	9	0	0	1	2	0	1	0	0	0	5	4	3	1	0	0	0	1	0	0	0	2	0	1	0	0	0	0	8	6	13	10	5	17	8	2	0	12
ENSG00000284703.1	13	17	7	14	32	10	17	11	20	3	41	12	8	8	14	13	10	9	0	5	2	0	4	6	11	0	9	0	7	1	5	3	1	4	2	3	81	56	75	76	85	97	66	79	89	73	99	51	68
ENSG00000229280.1	0	1	0	0	0	0	0	0	0	0	6	1	0	0	2	0	0	1	0	0	0	0	0	0	0	0	0	0	0	0	0	0	0	0	0	0	0	0	2	5	6	9	14	1	9	5	5	0	15
ENSG00000235054.4	1	0	0	7	0	0	1	0	0	0	3	6	5	0	0	0	0	0	3	0	0	0	0	3	0	0	2	0	0	0	2	0	2	0	0	0	0	0	3	0	0	4	0	0	4	0	0	0	0
ENSG00000284694.1	3	1	3	4	5	6	0	0	0	4	0	6	1	0	0	1	0	0	0	0	0	0	0	0	0	0	0	0	3	0	0	9	0	0	1	0	0	0	0	4	6	13	25	23	15	8	38	6	13
ENSG00000227169.2	0	0	0	0	0	0	0	0	3	0	0	0	0	0	0	0	0	0	0	0	0	0	0	0	0	0	0	0	0	0	0	0	0	0	0	0	0	0	0	0	0	0	0	0	0	0	0	0	0
ENSG00000232596.3	0	2	1	3	7	3	1	0	0	0	3	1	0	2	0	1	0	0	0	0	0	0	0	0	0	1	0	3	1	0	0	0	0	0	0	4	0	5	7	7	1	10	32	12	12	7	18	2	18
ENSG00000196581.11	8	5	2	9	18	19	24	0	13	0	32	8	0	3	3	12	1	3	0	1	11	0	2	2	1	0	5	1	1	0	0	0	0	0	2	0	9	0	18	23	15	41	18	31	18	36	61	6	29
ENSG00000287586.1	1	0	0	0	4	6	0	0	0	11	0	0	0	0	7	0	0	0	0	0	3	2	0	0	0	0	0	0	0	0	0	0	0	0	0	1	0	0	0	4	0	4	19	1	6	0	9	0	0
ENSG00000284739.1	0	0	0	0	0	0	0	0	0	0	0	0	0	0	0	0	0	0	0	0	0	0	0	0	0	0	0	0	0	0	0	0	0	0	0	0	0	0	0	1	0	0	0	0	8	0	0	0	0
ENSG00000284674.1	3	14	8	1	0	1	7	0	0	3	11	0	0	0	6	5	0	3	0	0	0	0	0	0	0	0	0	0	3	0	0	0	0	0	3	0	0	1	0	2	6	3	21	7	0	0	1	1	3
ENSG00000231510.1	12	0	2	4	7	12	0	0	0	0	2	0	0	0	0	0	0	0	0	0	0	0	1	0	0	0	2	0	0	0	0	0	1	0	0	0	0	0	1	4	0	0	15	0	3	12	10	3	6
ENSG00000284616.1	0	1	6	1	5	0	1	0	0	0	0	0	0	0	0	0	0	0	0	0	0	0	0	0	0	0	0	0	4	0	0	0	0	0	3	0	2	0	0	0	0	3	2	2	5	1	3	4	0
ENSG00000284692.2	1	2	11	7	10	18	2	0	4	8	5	4	0	0	9	3	3	3	0	0	0	0	1	3	1	0	0	0	0	0	0	0	0	0	0	0	1	10	12	28	3	13	53	10	2	5	17	12	13
ENSG00000284666.1	0	0	0	0	0	0	0	0	0	0	0	0	0	0	0	0	0	0	0	0	0	0	0	0	0	0	0	0	0	0	0	0	0	0	0	0	0	0	0	0	0	0	0	0	0	0	0	0	0
ENSG00000260972.1	0	0	0	0	0	0	0	0	0	0	0	0	0	0	0	0	0	0	0	0	0	0	0	0	0	0	0	0	0	0	0	0	0	0	0	0	0	0	0	0	0	0	0	0	0	0	0	0	0
ENSG00000283356.1	0	0	0	0	0	0	0	0	0	0	0	0	0	0	0	0	3	0	0	0	0	0	0	0	0	0	0	0	0	0	0	0	0	0	0	0	0	0	0	0	0	0	0	0	1	0	0	0	1
ENSG00000236948.2	0	0	1	0	2	0	2	0	0	0	0	9	2	0	0	0	0	0	0	0	0	2	0	0	0	0	0	4	0	0	0	3	0	0	0	0	0	0	0	2	0	4	6	0	6	2	0	9	0
ENSG00000264341.1	0	0	0	0	0	0	3	0	0	0	0	0	0	0	0	0	0	0	0	0	0	0	0	0	0	0	0	0	0	0	0	0	0	0	0	0	0	0	0	0	0	0	0	0	0	0	0	0	0
ENSG00000264101.1	5	0	0	0	1	0	0	2	0	0	0	0	0	2	0	0	0	0	0	0	0	0	0	0	0	0	0	0	0	0	0	0	0	2	0	2	0	0	0	0	0	0	0	0	0	0	0	0	0
ENSG00000131697.18	2597	2491	2393	1755	1365	1975	1848	2298	2061	2886	2228	3369	2942	3472	2915	2490	2451	2830	2625	3063	3021	2545	2953	2810	3105	2449	2918	2892	2631	3164	3081	2942	2124	2735	3433	3100	541	495	475	402	278	314	376	287	331	455	561	454	464
ENSG00000069424.15	34924	33833	31314	22172	18152	22813	16381	16949	16608	14317	13058	16305	18859	22546	21696	15044	13658	15988	18921	20600	21320	17318	18971	18709	19671	16485	17730	18173	17894	19108	17092	18552	12828	16308	18635	18986	9153	9131	8269	6304	5578	5103	5561	5005	5301	5667	7925	5780	7043
ENSG00000116254.18	320	319	289	207	224	200	106	131	113	101	68	129	84	133	115	47	58	44	164	204	147	185	192	163	151	145	166	177	160	173	108	80	71	67	74	79	9	29	16	38	22	26	23	16	26	38	48	12	25
ENSG00000285629.1	3	2	1	0	1	0	0	0	0	0	0	0	0	0	4	0	0	0	0	0	0	0	0	0	0	0	0	0	0	0	0	0	0	0	0	0	1	0	0	1	0	0	0	0	0	0	3	0	0
ENSG00000116251.11	4372	3629	4372	4134	4018	4022	4109	3688	3545	3069	4330	3444	2238	2511	2578	3080	2680	2412	3033	2697	2679	2317	3005	3383	2840	2407	2650	2340	2111	2371	3088	3102	2116	3252	3491	3110	2384	2249	2328	2078	1980	1894	2459	2098	2178	2297	2764	2070	2399
ENSG00000226944.1	0	0	1	5	2	0	4	0	0	0	2	12	0	0	0	0	0	0	0	0	3	0	0	0	0	0	1	0	0	0	1	0	0	0	0	0	0	0	1	1	0	1	0	0	2	1	0	1	8
ENSG00000158286.13	27	5	38	40	49	44	28	44	41	27	32	43	1	15	24	15	10	14	25	20	14	14	14	41	41	9	34	22	19	24	16	13	13	17	17	13	3	12	8	11	29	22	39	27	22	21	22	10	7
ENSG00000116237.16	4030	2980	3786	4388	4113	4771	6534	6834	7497	8513	7189	9075	5238	6295	6166	4915	4359	4576	7629	8064	8252	6231	8181	7716	7606	6618	7149	6976	6850	6780	7051	7507	4758	5061	5097	5302	2351	2296	2103	2083	2330	2021	3562	3232	2960	3686	5123	3592	4494
ENSG00000225077.3	222	231	191	156	181	185	174	141	161	144	174	120	196	194	225	163	171	176	331	265	348	322	310	267	240	309	306	273	297	265	190	192	145	409	352	283	41	33	45	39	49	82	35	29	63	52	39	28	85
ENSG00000173673.8	6	1	6	4	1	6	0	9	10	6	1	1	0	2	6	0	2	0	0	0	1	3	0	6	0	1	2	0	3	0	0	0	0	3	0	0	0	0	0	0	0	0	3	0	1	0	0	0	1
ENSG00000158292.7	1587	1464	1441	1050	829	1189	1176	1266	1236	1409	1169	1556	817	1151	896	971	893	995	1491	1400	1478	1479	1461	1586	1618	1398	1455	1442	1312	1449	1373	1592	1074	1265	1725	2004	38	31	17	5	17	6	27	7	8	14	27	9	11
ENSG00000097021.20	13153	11059	10682	8468	7813	8218	8688	7984	8013	7754	8594	7463	7583	9621	9079	6044	5799	6177	8231	7817	9045	7702	8121	8276	8836	7496	7768	7994	8519	8988	7950	8772	6249	4135	5355	5066	4410	4399	3924	2797	2808	2651	2979	2484	2357	2340	3024	2075	2846
ENSG00000271746.1	0	5	6	10	13	6	18	1	15	12	11	17	16	17	12	14	15	12	4	9	13	6	7	7	4	8	8	8	9	8	5	11	10	17	13	5	0	2	6	3	10	14	5	6	17	10	11	16	15
ENSG00000069812.11	17	21	13	17	3	23	32	3	10	12	9	8	4	8	2	7	1	9	27	28	29	23	29	23	24	15	32	28	7	25	4	26	21	26	30	36	1	0	5	3	14	11	21	6	6	1	28	8	1
ENSG00000187017.17	42	34	20	22	12	16	23	16	12	24	33	24	8	34	23	8	18	27	12	18	13	22	42	22	24	38	11	36	16	29	18	21	22	39	28	24	9	4	11	11	15	32	26	8	12	12	22	13	9
ENSG00000265392.1	0	0	0	0	0	0	0	0	0	0	0	0	0	0	0	0	0	0	0	0	0	0	0	3	0	0	0	0	0	0	0	0	0	0	0	0	0	0	0	0	0	0	0	0	0	0	0	0	0
ENSG00000231868.1	4	6	2	4	10	3	8	1	7	0	1	4	0	0	10	1	0	0	0	0	3	0	2	0	4	4	1	6	2	0	2	0	0	0	0	0	3	1	2	13	9	23	23	3	9	2	11	15	3
ENSG00000215788.11	118	132	69	117	86	119	54	71	67	43	38	40	23	33	23	49	21	28	89	70	89	66	88	79	100	78	74	62	51	74	76	59	44	109	105	76	24	40	33	38	52	49	67	25	42	19	51	22	22
ENSG00000171680.23	314	369	370	295	310	324	209	255	188	158	107	171	188	217	250	197	176	223	256	278	330	259	299	258	255	260	286	198	208	267	201	241	166	338	433	412	179	140	126	114	106	124	118	86	127	79	134	81	88
ENSG00000162408.11	1773	1549	1519	1417	1278	1411	1713	1892	1903	1876	1607	2275	2268	2455	2290	1485	1537	1530	2169	2257	2398	1872	2241	2171	2555	2073	2405	2327	1929	2159	2614	2682	1727	1289	1505	1319	1971	1929	1735	1841	1988	1326	2892	2574	2644	2567	3949	2765	2495
ENSG00000253022.1	1	0	0	3	10	2	8	3	2	0	0	3	0	0	0	11	0	0	0	0	2	2	2	2	0	0	1	1	2	0	1	1	0	2	1	0	0	2	1	8	14	11	21	8	4	5	9	3	5
ENSG00000229519.2	12	4	4	11	13	16	12	9	10	15	8	12	23	25	34	23	19	21	23	13	14	18	21	9	16	10	12	24	3	31	29	33	13	13	11	8	1	2	5	23	14	17	18	25	26	10	31	21	25
ENSG00000173662.21	8	9	4	7	7	12	8	6	10	9	14	6	0	2	5	3	5	0	5	1	0	3	6	6	12	2	0	1	4	1	0	1	0	1	1	0	8	14	11	30	34	35	29	16	14	41	32	12	11
ENSG00000204859.13	392	494	414	572	443	579	1273	1299	1358	1555	1326	1610	1154	1359	1341	854	936	946	1263	1257	1209	1016	1119	1069	1242	963	1119	1163	1063	1180	1208	1299	861	1091	1370	1376	222	300	248	1120	908	698	1973	1775	1883	1686	2323	1832	1078
ENSG00000162413.16	297	288	196	2029	1810	2256	4749	5109	5415	7085	5030	7190	3594	4498	4079	2023	1852	2028	4234	4154	4141	3470	3942	3527	4884	3974	4007	4000	3620	4033	4091	4186	3011	1852	2284	2278	29	44	26	637	464	403	992	889	930	596	814	627	772
ENSG00000116273.6	208	195	178	3310	2829	3237	6700	6922	6685	2658	3207	3324	1456	1792	1472	1472	1434	1368	2077	2288	2406	1534	1892	1727	2889	2280	2288	2335	2181	2371	1962	2381	1463	1752	2037	2009	6	18	21	517	371	324	1113	886	894	715	956	639	512
ENSG00000041988.15	85	67	56	697	630	659	1081	1126	1257	1082	1306	1161	568	697	749	634	646	615	607	566	656	619	591	682	649	495	508	627	603	656	729	739	550	957	1145	992	16	28	25	199	192	195	352	319	388	226	320	249	171
ENSG00000007923.16	3083	2733	2663	1634	1409	1680	1464	1489	1530	2041	1558	2492	3929	4547	4116	2630	2357	2618	3412	3993	3932	3016	3610	3356	3713	3256	3133	3252	3042	3171	3800	3924	2803	1497	1938	1901	2293	2239	1982	1551	1532	1383	1943	1644	1924	2054	2971	2361	2782
ENSG00000228750.7	5	3	6	11	9	3	2	2	2	13	10	2	0	0	3	1	0	0	0	8	0	0	0	6	0	0	7	0	0	0	0	0	0	0	3	3	0	1	9	3	9	18	47	6	20	16	47	2	31
ENSG00000284744.1	3	5	9	4	7	9	17	1	2	1	6	9	9	4	13	0	15	3	0	0	11	0	0	4	1	1	2	0	0	1	1	0	0	6	1	0	0	0	11	13	18	27	28	4	9	15	24	3	8
ENSG00000237436.1	31	20	8	111	123	159	181	126	123	122	120	146	50	51	64	36	42	72	46	21	16	22	29	31	52	36	44	45	37	21	26	52	52	69	68	74	5	27	23	80	83	64	54	33	29	64	129	68	34
ENSG00000171735.19	1285	1132	1208	948	989	961	1027	946	1029	897	1175	947	900	1192	1097	1146	1083	1046	1169	1197	1134	918	1047	1211	1135	997	1138	1050	1001	1055	1311	1258	847	1352	1749	1366	1838	1804	1631	1276	1297	1417	1384	1293	1406	1013	1562	1024	1382
ENSG00000227950.1	6	4	4	12	20	10	12	2	6	0	6	0	0	0	1	1	1	1	0	0	0	0	0	0	1	1	0	6	4	0	0	0	0	0	13	0	2	1	0	7	9	47	11	11	34	3	17	1	26
ENSG00000237365.1	0	0	0	0	0	0	0	0	1	0	0	0	0	0	0	0	0	0	0	0	0	0	0	0	0	0	0	0	0	0	0	0	0	0	1	0	0	0	0	0	0	0	0	0	0	0	0	0	0
ENSG00000207056.1	6	0	5	0	3	0	7	2	3	0	4	5	1	0	2	0	0	5	0	0	3	0	0	2	0	0	0	0	6	0	1	0	2	0	9	0	1	6	11	9	11	22	28	14	10	11	12	8	13
ENSG00000237402.1	0	0	0	0	0	0	0	0	0	0	0	0	0	0	0	0	2	0	2	0	1	0	0	0	0	0	0	2	0	0	0	0	0	0	0	0	0	0	0	0	0	1	0	0	1	0	0	0	2
ENSG00000237728.2	0	0	0	0	1	0	0	0	0	0	0	0	0	0	0	0	0	0	0	0	1	1	0	0	0	0	0	0	0	0	0	0	0	0	0	0	0	0	0	0	0	0	0	0	2	0	14	0	0
ENSG00000225126.1	0	0	0	0	0	1	0	0	1	1	0	0	0	0	0	0	0	0	0	0	0	1	0	0	0	0	0	0	0	0	0	0	2	0	0	0	1	0	0	0	0	0	0	1	0	0	0	0	0
ENSG00000270171.1	2	0	0	0	0	0	0	0	0	0	0	0	0	0	0	0	0	0	4	0	0	0	0	0	0	0	0	0	0	0	0	0	0	0	0	0	0	0	0	0	0	0	0	0	0	0	0	0	0
ENSG00000270035.1	0	0	0	0	0	0	0	0	0	0	0	0	0	0	0	0	0	0	0	0	0	0	0	0	0	0	0	0	0	0	0	0	0	3	0	0	0	0	0	0	0	0	0	0	0	0	0	0	0
ENSG00000269978.1	0	0	0	0	0	0	0	0	0	0	0	0	0	0	0	0	0	0	0	0	0	0	0	0	0	0	0	0	0	0	0	0	0	0	3	0	0	0	0	0	0	0	0	0	0	0	0	0	0
ENSG00000049245.13	609	507	533	1367	1101	1364	1783	1807	1872	1722	2281	2376	958	998	1210	862	850	729	1400	1243	1154	895	1413	1456	1161	1000	1083	1061	996	1014	1051	1164	744	984	984	907	654	612	610	665	715	584	1053	860	1067	1034	1362	977	887
ENSG00000269925.1	0	0	7	83	125	121	143	140	161	88	77	123	31	11	42	17	13	17	28	27	40	25	56	49	42	51	63	51	19	41	44	56	21	15	15	23	1	1	6	14	23	13	19	4	15	16	19	24	16
ENSG00000049246.15	55	54	50	38	45	52	60	62	50	49	41	89	53	93	94	60	49	50	113	65	100	73	84	75	115	76	104	96	52	67	176	110	69	98	136	74	9	9	10	35	42	23	53	33	34	29	45	15	55
ENSG00000236266.1	0	3	0	0	0	3	0	0	0	0	0	0	0	1	1	8	0	1	4	1	0	0	0	0	3	1	0	0	0	7	1	0	0	0	2	0	0	0	2	0	0	0	0	0	3	0	0	0	0
ENSG00000049247.14	0	4	1	10	1	6	7	0	2	1	12	1	5	5	4	2	1	1	0	4	3	0	0	8	2	0	4	1	1	0	0	0	1	0	1	0	0	0	10	11	24	13	28	22	16	9	40	4	21
ENSG00000049249.9	1	13	38	7	31	29	29	0	6	7	17	7	3	9	5	7	4	2	0	1	0	0	4	3	0	5	1	0	5	0	5	0	0	5	6	0	5	7	6	16	19	63	26	16	6	13	39	11	26
ENSG00000270330.1	0	0	2	5	8	1	2	0	0	7	5	5	0	0	1	5	0	2	0	0	1	0	4	0	9	0	0	2	0	1	0	0	0	0	6	1	0	0	2	2	0	4	19	0	7	2	6	0	3
ENSG00000116288.13	16299	13413	15269	12695	13198	12388	14007	11267	11687	9871	14206	10241	10599	12817	13318	11780	9512	9868	10577	9837	9953	9403	10519	11883	10062	8757	9550	10148	10003	9999	12104	11963	8492	9973	11309	8595	15192	14796	14231	9952	10885	11455	13258	10316	10387	10562	12700	9056	12124
ENSG00000200344.1	4	0	0	4	7	11	3	4	2	13	6	13	1	0	7	3	3	1	7	5	3	2	6	1	15	7	3	6	27	0	23	12	6	0	11	4	0	0	0	0	2	5	2	10	7	3	22	4	2
ENSG00000284747.1	17	17	37	16	45	32	37	22	18	17	59	64	40	36	48	41	35	17	44	49	50	25	44	30	18	14	34	29	24	9	44	52	17	8	23	17	17	34	17	43	31	35	79	68	72	77	88	38	24
ENSG00000284716.1	4	2	0	12	12	6	0	2	0	0	4	9	2	0	3	1	0	2	4	0	8	3	2	1	1	4	6	0	2	1	3	1	7	1	7	6	0	0	0	13	3	4	7	12	3	6	4	8	3
ENSG00000116285.13	21	16	33	26	48	34	96	69	79	131	157	102	63	93	63	52	40	63	182	162	136	87	157	145	115	130	136	103	99	144	87	112	80	137	156	181	1	12	17	9	3	14	20	19	28	28	62	35	22
ENSG00000238290.1	8	0	16	4	8	14	2	0	0	0	23	3	0	0	4	4	1	1	0	2	0	1	0	1	2	2	0	0	0	9	0	0	1	0	1	2	0	2	13	10	9	39	14	5	2	10	9	9	2
ENSG00000232848.1	14	2	2	6	9	1	4	0	1	5	9	0	0	5	9	0	0	3	0	0	0	0	2	0	0	0	1	2	2	1	0	0	3	0	0	0	0	0	0	3	4	4	23	1	9	6	4	2	4
ENSG00000229305.1	3	1	1	3	7	4	25	0	2	3	1	3	2	1	0	2	0	0	0	0	0	0	0	2	0	0	3	1	0	0	0	3	0	0	0	0	0	0	0	0	1	5	12	0	0	13	3	2	7
ENSG00000227634.3	0	1	2	1	0	4	6	2	3	2	3	0	0	0	0	0	2	0	0	0	0	0	0	0	1	0	0	0	0	0	0	0	0	0	1	0	0	0	1	2	2	13	12	0	2	3	10	4	11
ENSG00000200975.1	4	1	0	0	0	0	2	0	0	0	1	6	0	0	0	0	0	3	0	1	0	4	0	0	2	0	0	0	0	0	0	0	0	1	0	0	0	0	7	0	1	3	3	9	0	0	1	0	1
ENSG00000233645.1	0	2	0	13	4	5	0	0	1	0	0	2	0	0	1	3	0	0	0	0	1	0	0	0	0	0	0	3	2	0	0	0	0	0	7	0	1	0	4	1	8	0	1	0	1	0	4	0	0
ENSG00000251977.1	2	0	5	0	4	0	0	0	0	0	0	4	0	0	0	0	0	0	0	0	0	0	0	0	0	0	0	0	0	0	0	0	0	0	0	0	0	0	0	0	0	0	0	0	0	1	11	0	0
ENSG00000162426.16	24	18	10	13	3	8	11	5	7	17	21	17	13	24	21	21	25	11	13	41	22	18	27	43	12	25	23	16	16	30	27	36	11	43	72	39	0	7	2	2	3	10	6	1	15	0	3	3	2
ENSG00000252254.1	0	0	0	1	0	0	0	0	0	0	0	0	0	0	1	0	0	0	0	0	0	0	1	0	0	0	0	0	0	0	0	10	0	0	0	1	0	0	0	0	0	0	0	0	0	0	0	0	0
ENSG00000142599.19	3992	4132	3532	3076	2267	2958	1579	2124	1989	1911	1207	2587	1519	1789	1723	1499	1374	1540	1817	2577	2812	2011	2374	1876	2666	2148	2076	2147	1421	2368	2054	2209	1485	1803	2471	2577	7871	7458	7018	6275	4885	4306	7628	6500	7257	7262	10691	8300	6513
ENSG00000232912.6	6	3	2	2	3	8	0	7	2	0	1	2	0	0	0	0	3	0	0	0	2	4	0	1	4	2	0	0	0	0	0	0	1	2	2	2	11	8	6	13	12	27	11	36	43	22	48	17	10
ENSG00000221083.1	7	0	1	8	10	12	11	0	2	3	9	6	0	0	3	1	3	0	2	0	1	1	0	0	0	0	0	0	0	0	0	0	0	2	0	2	6	9	24	22	31	46	44	18	30	24	17	9	22
ENSG00000270282.1	0	0	0	0	0	2	1	0	1	0	0	2	0	0	2	0	0	0	0	0	0	0	0	0	1	0	0	0	0	0	0	0	0	0	0	0	1	0	0	0	0	5	1	8	0	6	4	1	2
ENSG00000234619.1	8	9	0	12	11	12	10	3	4	3	8	10	3	6	4	4	6	3	0	4	4	3	2	1	2	6	2	5	0	2	5	2	5	11	5	2	7	1	4	7	1	11	12	15	3	8	3	0	5
ENSG00000224315.2	0	0	0	4	6	8	0	3	0	0	0	0	0	0	0	5	0	4	0	0	3	2	6	5	0	0	0	3	0	8	2	0	0	3	2	0	0	0	0	0	0	0	0	0	0	0	0	0	2
ENSG00000222511.2	1	0	0	0	0	0	1	0	0	0	0	0	1	3	0	0	2	1	0	0	0	0	0	0	2	0	0	0	5	0	0	0	0	0	0	0	0	0	0	0	0	1	0	1	0	3	0	9	2
ENSG00000226545.1	1	3	11	17	13	8	7	6	6	0	14	7	12	10	4	1	1	11	0	0	0	1	2	9	4	2	4	3	1	3	3	0	0	0	2	0	9	3	1	3	6	10	12	1	6	3	10	3	12
ENSG00000228423.2	6	3	2	0	6	6	6	2	0	3	2	4	2	0	3	1	8	3	2	3	6	8	3	1	4	1	0	0	5	6	0	4	1	2	9	2	3	1	0	1	4	2	7	7	6	8	6	11	10
ENSG00000229716.2	2	8	0	10	12	7	0	4	1	3	1	3	0	4	1	1	8	0	0	0	0	0	0	1	0	0	0	0	0	0	0	0	0	4	1	0	0	4	2	0	5	1	6	4	19	1	17	0	9
ENSG00000074800.16	139495	114758	118891	93949	97994	99482	109918	88207	91496	87090	106694	90473	78981	97990	95904	73856	61867	66154	91817	84316	90904	83556	87664	95916	91570	78120	83246	85983	95341	91476	103992	111291	76514	36487	39592	36178	96848	95515	86096	63935	64248	67655	74792	59732	62833	62364	79517	57131	71464
ENSG00000274258.1	0	0	0	0	0	0	1	0	3	0	0	1	1	2	1	0	0	2	0	0	0	1	4	0	1	0	0	0	2	4	0	1	0	0	0	1	1	0	0	0	0	0	0	1	6	0	0	0	0
ENSG00000230679.1	5	6	4	9	30	7	10	11	2	3	15	12	18	8	6	7	8	14	4	5	4	11	5	3	6	3	3	2	3	6	2	5	7	3	12	4	2	3	8	11	1	8	4	10	9	9	9	15	9
ENSG00000201725.1	2	0	0	5	5	4	2	4	1	5	1	6	1	2	8	1	2	4	2	1	1	7	0	0	4	3	0	4	0	5	2	7	2	1	2	5	5	0	0	3	1	0	3	1	0	1	4	0	0
ENSG00000238249.2	12	14	16	24	44	9	13	15	6	19	11	7	3	9	6	4	4	3	3	8	15	12	11	33	13	10	14	12	11	5	4	9	5	14	10	6	11	14	4	11	18	19	21	11	11	9	14	12	10
ENSG00000232208.2	0	1	6	0	6	0	1	0	1	0	0	0	0	0	0	0	0	0	0	0	0	0	0	1	2	0	0	0	0	0	0	0	1	0	1	0	0	0	0	0	0	12	1	1	0	0	6	0	0
ENSG00000232663.2	0	0	3	2	1	1	2	2	0	2	3	3	0	1	2	0	0	0	0	0	0	0	0	2	0	0	0	0	0	0	0	0	0	0	1	0	0	0	2	0	6	16	8	3	2	5	8	0	12
ENSG00000131686.15	0	13	5	20	43	7	7	0	1	2	17	2	1	1	12	0	0	9	3	0	0	0	10	4	1	1	8	1	1	0	5	1	2	3	3	0	1	13	1	22	13	24	61	6	16	17	17	3	21
ENSG00000265141.2	0	1	0	0	2	0	0	0	0	0	0	0	0	0	0	0	0	0	0	0	0	0	0	0	0	3	0	0	0	0	0	0	0	0	0	0	0	0	0	0	4	0	0	0	0	0	0	0	1
ENSG00000197241.4	2	8	7	1	6	16	12	0	5	9	7	9	0	0	5	0	3	0	4	0	2	2	0	2	1	1	1	3	0	0	0	10	0	2	2	0	8	4	13	19	14	33	80	26	19	18	31	19	15
ENSG00000142583.18	11	7	5	17	20	10	8	3	5	8	16	14	7	2	6	8	0	4	0	3	3	0	3	4	0	0	2	0	2	2	0	0	0	3	4	7	9055	8723	8008	6905	6345	6313	7788	6490	6874	5790	8293	5831	8278
ENSG00000252404.1	0	0	0	7	1	0	2	0	1	0	0	0	0	0	0	0	0	0	0	0	0	0	0	1	0	0	1	0	0	0	0	0	1	0	0	0	0	6	5	18	4	24	14	5	11	0	11	0	17
ENSG00000180758.12	469	475	446	710	549	639	1853	2231	2265	2132	2166	2384	1502	1742	1587	1162	965	1175	1220	1424	1343	761	1033	982	1201	1185	1127	1086	969	1036	1247	1337	848	849	1100	1098	9	50	27	24	7	33	30	18	34	40	36	27	52
ENSG00000228526.7	7	11	2	15	8	2	3	1	16	1	3	16	0	1	0	0	3	2	1	0	0	1	4	4	0	1	1	1	0	0	0	0	0	1	10	0	0	1	4	4	7	3	30	2	5	1	21	0	13
ENSG00000284357.1	0	0	0	0	0	0	0	0	0	0	0	0	0	0	0	0	0	0	0	0	0	0	0	0	0	0	0	0	0	0	0	0	0	0	0	0	0	0	0	0	0	0	0	0	0	0	0	0	0
ENSG00000234546.4	14	13	18	25	17	15	33	3	0	7	30	5	1	0	17	3	4	1	0	2	2	0	7	3	9	0	2	5	1	0	4	2	6	3	3	0	7	3	3	13	17	29	36	16	42	25	11	9	19
ENSG00000049239.13	3137	3236	3043	2136	1731	2180	1776	2113	2132	2203	1891	2803	3469	3909	3887	2374	2301	2133	3429	3840	3560	2864	3837	3152	3475	2985	3194	3451	3002	3427	2538	3204	2001	2752	3359	3597	682	655	620	474	378	362	682	590	661	702	994	860	619
ENSG00000171621.14	176	165	145	191	189	173	901	749	859	651	616	576	381	371	421	235	245	188	621	643	673	548	630	681	828	627	657	749	715	732	493	451	322	556	405	506	11	34	17	40	37	22	111	109	133	49	99	78	108
ENSG00000284652.1	5	0	0	3	1	6	9	4	0	0	4	7	5	11	0	3	2	2	8	2	5	1	10	13	8	3	4	6	4	1	2	5	1	1	2	2	5	4	6	18	10	14	8	15	11	10	24	23	14
ENSG00000284693.1	12	11	4	10	3	9	13	3	33	10	13	4	11	8	23	5	12	11	12	20	21	9	13	7	5	11	12	6	5	25	5	12	8	23	2	3	3	10	10	12	12	10	31	26	30	45	24	28	14
ENSG00000252956.1	0	0	0	0	0	0	0	0	0	0	0	0	0	0	0	0	0	0	0	0	0	0	0	0	0	0	0	0	0	0	0	0	0	0	0	0	0	0	0	0	0	0	0	0	0	0	0	0	0
ENSG00000235263.1	0	4	1	4	24	7	6	0	4	0	24	11	2	1	7	1	1	1	0	0	1	0	0	0	1	0	0	0	0	3	0	0	0	6	0	0	0	0	1	14	6	14	10	6	17	19	23	2	21
ENSG00000171612.7	1193	858	1148	973	896	1047	1508	1301	1407	1477	1838	1759	1397	1821	1898	1107	1060	1202	1812	1613	1386	1354	1955	1793	1708	1480	1653	1673	1634	1504	1786	1995	1325	1006	1183	985	900	960	770	847	809	745	953	779	777	878	1291	756	1350
ENSG00000231181.1	0	0	3	30	40	44	34	33	8	9	8	16	15	13	16	13	6	7	17	25	15	17	84	22	13	15	21	23	9	27	13	27	15	18	14	21	0	0	0	20	23	15	21	4	1	5	12	6	14
ENSG00000188807.13	713	580	584	740	930	1109	2151	2773	2901	4009	2741	3926	1763	2235	1930	968	1093	1147	2293	2873	2897	2366	2777	2441	3008	2626	2780	2853	2603	2876	2194	2314	1662	1053	1223	1411	509	474	392	481	424	335	886	915	893	1603	2536	1838	1499
ENSG00000171608.16	1560	1432	1359	940	967	1168	823	1059	925	990	620	1128	1565	1809	1650	1314	1167	1350	1771	1979	1993	1569	1933	1673	1876	1499	1570	1656	1568	1749	1821	2233	1347	1604	1956	2093	1262	1339	1181	975	884	928	1128	799	889	811	1164	837	2263
ENSG00000179840.5	6	1	4	0	3	0	6	0	2	0	4	1	3	4	0	1	0	0	1	3	2	4	0	0	0	0	0	4	0	8	0	4	0	0	5	0	2	0	1	8	13	6	15	0	15	24	5	11	11
ENSG00000233268.3	3	7	4	2	0	11	13	2	3	0	15	0	0	2	0	0	1	0	0	0	0	0	0	0	0	2	0	1	0	0	0	0	0	1	0	0	0	6	4	11	13	13	39	13	7	15	5	1	6
ENSG00000231789.2	171	213	122	141	103	87	158	127	150	154	176	113	163	235	248	293	268	265	147	105	150	140	135	136	138	130	139	96	95	125	213	246	176	337	340	356	239	242	186	187	232	202	275	219	279	290	305	205	267
ENSG00000171603.18	6052	5671	5400	3150	2660	3369	3576	4592	4071	3928	2930	4294	3906	5268	4706	3849	4037	3855	6064	6411	6890	5263	6263	5657	6800	5560	6102	6148	5210	6262	5696	6506	4221	5228	6017	6800	11321	10863	9415	7971	6989	6589	7689	7262	7597	7334	11110	7969	10143
ENSG00000271264.1	1	4	0	0	0	0	7	0	0	0	0	2	0	0	0	0	0	0	0	0	0	0	2	0	0	0	2	0	0	0	0	0	0	2	0	1	0	0	7	0	2	21	0	2	1	0	5	1	1
ENSG00000280113.2	11	2	7	2	2	3	4	0	5	10	9	0	8	1	5	0	0	1	1	0	0	0	0	0	11	1	1	0	1	0	0	0	0	0	0	0	9	1	10	19	7	26	22	7	27	16	16	4	15
ENSG00000178585.15	1713	1308	1227	1111	961	1164	971	777	783	699	825	670	1064	1420	1183	1173	1132	929	1254	1169	1020	897	1051	1189	1266	1038	1060	1227	990	932	1080	1205	951	1359	1632	1613	309	304	198	226	275	143	239	136	193	210	282	202	345
ENSG00000223989.1	0	0	0	0	0	0	0	0	0	0	0	0	0	0	0	0	0	0	0	0	0	0	0	0	0	0	0	0	0	0	0	0	0	0	0	0	0	0	0	0	0	0	0	0	0	0	0	0	0
ENSG00000285701.1	12	1	3	14	7	12	13	8	4	7	7	9	8	2	6	1	6	1	0	6	6	5	6	3	4	13	7	4	2	5	19	2	1	14	5	2	2	0	0	1	2	2	0	0	2	8	7	11	5
ENSG00000162441.12	2352	1719	2480	1705	1879	1637	2079	1696	1883	1797	2081	2010	2454	2619	2988	2303	2008	1804	2564	2561	2140	1715	2936	2491	2411	2003	2181	1962	1963	1975	2698	2483	1752	2838	3195	2392	1277	1228	1324	1026	899	931	1437	1170	1188	1057	1418	841	1589
ENSG00000228150.1	5	7	2	19	4	23	22	11	33	21	12	15	14	13	4	9	24	15	7	10	2	16	15	5	14	13	8	15	16	11	14	10	2	13	12	23	24	12	15	27	31	38	34	49	32	42	46	44	47
ENSG00000173614.14	178	133	157	177	137	149	275	338	298	296	398	389	279	295	394	285	358	308	169	222	195	176	202	203	168	148	142	133	134	140	234	233	168	301	352	267	154	120	83	196	198	184	528	380	444	335	570	423	250
ENSG00000202415.1	0	1	2	7	2	5	2	3	15	5	1	3	1	0	1	2	1	8	5	2	2	0	2	1	0	1	3	7	0	0	11	2	2	4	3	1	1	2	3	5	7	12	17	6	0	15	4	10	8
ENSG00000283611.2	7	2	7	8	12	5	18	1	6	5	20	4	2	3	3	5	2	11	4	2	3	0	0	7	0	1	0	0	0	0	4	0	0	6	2	0	10	12	13	29	20	56	42	8	31	14	35	11	26
ENSG00000265521.1	0	0	0	2	1	0	0	2	0	0	6	0	0	0	0	2	0	2	0	0	0	0	0	0	0	0	0	0	2	0	0	0	0	0	0	8	0	0	0	0	0	0	1	4	0	11	4	0	0
ENSG00000241326.1	0	0	0	0	0	0	0	0	0	0	0	0	0	0	0	0	0	0	0	0	0	0	0	0	0	0	0	0	0	0	0	0	0	0	0	0	0	0	0	0	0	0	0	0	0	0	0	0	0
ENSG00000162444.12	0	15	21	3	17	8	9	1	2	1	4	14	0	7	4	3	2	5	3	3	1	0	8	1	0	0	1	0	6	3	0	0	0	4	3	0	0	7	3	17	22	7	25	1	25	19	22	16	8
ENSG00000130939.20	2496	2183	2449	1532	1252	1524	1351	1171	1287	1108	911	1356	2245	2639	2900	2292	2090	1955	2330	2982	2814	2068	2778	2570	2597	2145	2385	2231	2052	2338	2842	3074	2135	2112	2460	2501	1988	1904	1945	1282	1289	1266	1382	1026	1300	1337	1980	1481	2045
ENSG00000224340.1	0	0	0	2	2	4	0	0	2	1	7	0	6	0	0	1	0	0	0	0	1	4	1	0	0	4	0	0	0	1	0	0	0	0	2	0	0	0	0	3	10	14	13	2	17	7	1	0	3
ENSG00000233623.2	2	1	2	5	0	5	3	5	0	0	9	0	0	0	0	6	0	7	0	5	0	2	8	2	1	3	4	1	2	1	5	4	0	0	0	3	6	1	0	3	4	1	3	3	0	2	5	3	2
ENSG00000201746.1	5	0	5	4	1	0	0	1	1	2	3	0	0	2	0	5	0	1	0	0	2	0	0	7	1	1	1	1	2	0	7	0	0	2	8	2	12	0	0	3	2	4	0	4	6	1	2	5	3
ENSG00000054523.19	694	680	655	529	551	524	653	659	605	744	509	792	1324	1372	1385	1113	1212	989	1623	1739	1680	1242	1824	1479	1507	1292	1345	1338	1292	1504	1901	1951	1177	1431	2168	2071	63	80	96	121	140	193	189	90	131	143	186	27	150
ENSG00000264881.1	3	0	0	0	0	1	0	0	5	0	0	0	0	0	0	0	0	0	0	0	0	0	0	0	0	0	0	0	0	0	0	0	0	0	0	0	0	0	0	0	0	4	0	0	0	0	0	0	1
ENSG00000199562.1	3	5	5	2	7	1	0	0	2	4	9	0	1	4	0	9	0	0	0	3	1	0	0	0	0	1	0	1	6	0	0	1	0	0	6	1	6	4	5	6	2	8	11	12	13	16	20	11	14
ENSG00000264501.2	0	0	0	0	0	0	0	0	0	0	0	0	0	0	0	0	0	0	0	0	0	0	0	0	0	0	0	0	0	0	0	0	0	0	0	0	0	0	0	0	0	0	0	0	0	0	0	0	0
ENSG00000284735.1	108	142	75	69	93	87	25	35	31	32	24	28	3	11	18	29	19	11	9	21	36	11	5	24	20	9	17	21	9	14	5	10	8	13	26	11	4	7	18	29	8	41	40	20	38	20	30	14	18
ENSG00000284642.1	123	74	73	75	82	84	26	16	35	44	22	32	17	3	6	17	12	17	30	29	14	18	33	31	9	20	14	25	14	18	8	12	10	15	19	10	0	2	6	2	6	18	22	3	9	10	9	0	11
ENSG00000142657.21	11640	9502	10560	8385	7785	8470	9084	8144	7676	7992	8090	8331	8368	10309	9804	9826	9159	8856	10129	9713	10289	8008	9584	9856	9997	8415	8476	9236	9715	9304	12081	13016	8962	10452	11650	10602	4056	4269	3666	2953	3030	3145	3315	2824	2825	2440	3465	2239	2911
ENSG00000271989.1	1	0	0	0	1	2	0	13	0	4	2	1	1	9	1	0	0	0	0	2	1	0	0	3	4	2	3	0	2	5	2	1	0	1	0	0	6	0	0	2	0	0	0	0	0	0	0	0	0
ENSG00000251503.8	8	1	10	4	6	0	1	0	14	14	5	3	9	5	5	10	1	4	8	5	4	8	7	6	5	1	6	1	0	1	3	1	1	6	2	2	11	4	3	4	1	7	9	6	10	9	5	2	5
ENSG00000175279.22	48	46	37	29	23	47	60	41	51	41	51	69	29	29	39	24	31	25	28	35	36	20	50	47	16	44	51	55	27	32	30	27	31	42	34	37	12	20	24	16	16	8	25	20	29	7	15	8	24
ENSG00000241563.4	17	32	24	25	47	31	50	61	55	53	56	62	22	33	16	22	17	24	30	56	38	19	37	17	21	11	29	9	5	28	35	34	16	15	18	15	28	7	20	8	13	26	10	15	42	26	33	31	28
ENSG00000160049.12	2718	2214	2280	1717	1476	1446	1738	2112	2026	2268	1805	2569	3246	3616	3626	2502	2439	2382	2019	3178	3013	2166	3026	2736	2763	2364	2388	2319	1727	2442	3139	3555	2313	2228	2445	2298	1680	1702	1739	1283	1296	1321	1450	1235	1362	1284	2079	1465	2205
ENSG00000203469.2	0	0	0	0	0	0	0	0	0	0	0	0	0	0	0	0	0	0	0	0	0	0	0	0	0	0	0	0	0	0	0	0	0	0	0	0	0	0	0	0	0	0	0	0	0	0	0	0	0
ENSG00000142655.13	391	445	341	381	299	362	755	965	921	1713	1100	1383	1158	1339	1266	980	958	977	1241	1429	1528	1222	1249	1341	1327	1053	1128	1258	1342	1458	1496	1410	1039	1242	1600	1499	373	307	244	260	240	201	466	359	409	599	855	623	715
ENSG00000287727.1	10	2	1	4	15	12	25	30	8	6	11	20	4	7	7	6	24	6	7	9	2	4	0	2	2	9	17	1	3	13	2	2	0	2	9	4	5	0	0	1	4	5	20	15	6	8	5	4	8
ENSG00000243267.3	0	2	0	0	3	7	4	9	7	1	2	1	0	4	5	0	8	7	1	0	2	0	4	4	1	11	4	1	0	1	3	2	2	0	1	0	0	0	1	0	0	0	0	2	0	0	3	1	1
ENSG00000130940.15	390	321	291	207	161	256	255	339	287	370	193	314	340	410	298	357	272	227	459	624	578	442	519	423	540	576	501	499	556	521	470	417	327	411	538	644	203	211	186	182	139	171	230	219	230	285	296	233	235
ENSG00000272078.1	0	0	7	8	20	9	12	19	8	24	9	14	2	11	13	5	15	18	12	13	13	19	11	15	24	27	17	17	20	19	11	10	11	15	34	21	0	11	9	3	7	6	6	11	6	9	14	15	9
ENSG00000225158.2	3	9	0	18	6	15	10	3	7	2	6	2	0	4	3	7	3	1	0	0	2	1	3	1	0	0	0	3	0	0	0	0	0	4	1	0	0	6	6	13	20	24	22	8	11	3	34	4	12
ENSG00000175262.14	9	6	2	16	20	32	17	5	4	15	28	7	12	0	14	7	1	5	0	0	0	0	2	6	5	4	0	4	7	12	2	0	2	4	13	7	5	4	14	21	24	8	43	19	23	23	44	16	19
ENSG00000215785.2	5	6	3	11	2	4	5	3	1	1	4	2	0	0	3	0	5	6	0	0	1	5	2	0	1	3	1	1	0	1	0	0	0	2	11	0	0	4	4	2	9	22	15	12	10	2	18	7	2
ENSG00000120948.19	2264	2035	2040	6180	5265	5884	12383	11510	11696	16553	16930	20438	11801	12912	13364	10465	9220	8901	14696	13050	12326	10293	14993	14228	13181	11455	12137	12662	12468	12683	14642	14659	9767	11463	11566	10511	7069	6861	6706	5830	5890	5441	7736	6070	6681	7873	12201	7886	12625
ENSG00000009724.17	116	89	111	667	655	818	370	407	395	383	372	703	116	104	122	58	59	83	112	147	136	103	147	133	115	105	86	98	42	87	90	87	39	45	95	42	107	100	112	605	590	472	709	551	686	457	783	543	139
ENSG00000116649.10	11326	10301	9790	6786	6294	7292	6922	6495	6505	6425	6098	6560	7517	10574	9082	4506	3898	5058	8115	7635	8692	6888	7364	7320	8260	6893	6896	7440	7256	7131	7401	8973	5793	2115	2447	2776	17362	17274	14700	12296	10978	10931	10715	9827	10735	9684	12992	9570	10943
ENSG00000171824.14	3057	2451	2776	2263	2057	2236	2306	2148	2250	2267	2081	2850	3187	3687	3827	2999	2589	2558	3753	3758	3688	3140	4175	4049	3897	3195	3365	3388	3352	3583	4077	3712	2679	3395	3345	3293	2403	2428	2092	1635	1719	1543	1949	1592	1720	1554	2262	1732	2388
ENSG00000226849.1	3	5	0	23	20	20	11	15	13	3	7	21	7	4	14	8	3	7	9	5	6	3	16	11	0	4	5	7	9	17	1	11	4	3	14	11	0	1	0	8	17	2	23	20	8	11	13	9	3
ENSG00000230337.1	19	28	15	9	5	20	15	1	4	3	4	8	7	10	5	1	1	4	19	2	9	2	4	23	6	0	4	7	7	6	4	10	2	7	2	2	10	21	23	10	13	9	7	3	10	17	19	8	5
ENSG00000198793.13	4741	4399	4418	3004	2666	3427	3893	4100	4335	4331	3448	5324	6149	7220	7367	5551	5127	4854	5771	6477	5891	4838	6329	5302	6177	4979	5509	5581	5060	5887	6640	7478	4685	4619	5583	6298	4908	4526	4588	3172	3102	2943	4210	3290	3398	3535	5264	3944	4775
ENSG00000225602.5	0	0	0	0	0	0	6	4	0	0	0	5	0	3	0	0	2	0	5	0	0	3	2	4	3	2	2	1	0	3	4	3	0	1	3	2	0	0	0	0	2	14	0	0	5	3	3	0	0
ENSG00000253086.1	0	0	0	0	0	3	0	0	0	0	0	0	0	0	0	0	0	0	0	0	0	0	1	0	0	0	0	0	0	0	0	0	0	0	0	0	0	0	0	0	0	0	0	2	0	0	0	0	0
ENSG00000171819.5	17	6	15	11	10	4	20	9	12	7	6	7	6	2	6	4	4	5	5	4	6	5	19	3	13	6	2	3	2	14	4	2	3	2	9	2	5	0	7	9	1	1	19	3	9	2	24	13	5
ENSG00000207451.1	0	0	0	0	6	2	0	0	3	5	0	0	3	0	0	0	0	0	0	4	0	0	0	1	0	0	2	0	3	0	0	0	0	0	0	0	0	0	1	0	2	1	8	14	2	0	0	1	2
ENSG00000238173.1	10	0	0	1	0	5	0	0	2	1	0	2	0	0	0	0	0	1	0	4	1	0	0	2	1	0	0	0	0	0	0	0	0	0	3	3	0	0	2	0	3	1	4	3	0	5	4	8	0
ENSG00000120942.14	594	642	560	1301	1157	1329	2587	2738	2933	3565	3225	4270	1931	2514	2624	1426	1416	1233	2581	2540	2751	2231	3004	2574	2748	2230	2636	2447	2469	2776	2105	2319	1655	1425	1716	1903	566	541	444	935	835	836	2228	2046	2121	2961	4015	2867	2070
ENSG00000238199.1	6	16	21	17	33	30	22	10	12	14	10	16	13	10	3	5	1	5	4	7	3	11	34	21	13	8	7	2	8	5	2	21	0	4	7	4	0	8	3	25	23	42	47	13	12	17	29	9	10
ENSG00000284646.1	2	6	0	0	1	5	0	2	0	0	1	0	0	0	0	0	0	0	0	0	2	1	0	0	3	1	3	0	0	0	0	3	0	0	0	0	0	0	3	0	9	7	6	0	0	0	0	0	2
ENSG00000224338.2	0	1	0	4	9	2	0	0	0	0	11	1	1	0	0	0	3	2	0	0	2	0	0	0	0	0	0	0	1	0	0	0	0	0	1	1	0	0	3	2	2	7	4	5	6	1	1	2	4
ENSG00000204624.8	62	77	99	74	82	62	50	42	60	91	50	97	73	99	78	74	82	73	178	166	146	115	150	151	170	177	139	171	157	159	113	95	93	157	132	156	30	24	35	31	47	55	79	49	68	38	71	38	48
ENSG00000285833.1	0	2	0	0	0	0	0	9	0	0	0	0	1	0	0	0	0	0	0	0	0	0	0	0	0	0	0	1	0	0	0	0	0	0	0	0	0	0	0	0	0	0	0	0	0	0	1	0	0
ENSG00000235643.2	0	1	3	1	1	0	1	0	3	1	0	0	2	0	0	0	0	0	0	0	0	0	0	3	3	0	0	0	0	0	0	0	0	1	0	1	0	7	1	3	0	2	0	0	5	0	1	0	1
ENSG00000284708.1	1	4	1	5	9	18	14	0	2	1	10	3	4	1	0	4	2	1	0	0	1	0	0	3	1	0	3	1	0	5	6	0	0	2	0	0	2	1	6	15	13	10	28	9	1	4	21	0	9
ENSG00000116661.11	44	34	15	26	18	26	34	16	21	13	19	18	8	13	12	26	14	27	13	31	20	17	19	28	32	21	28	26	33	34	23	21	24	27	48	22	30	26	18	32	29	22	35	14	23	29	20	20	21
ENSG00000132879.14	834	830	700	801	667	746	767	845	818	1062	807	880	968	1194	1108	995	939	1130	1128	1057	1206	1119	1251	1162	1404	1083	1100	1206	1183	1236	1319	1341	800	1376	1365	1385	254	232	204	230	224	173	226	179	165	166	287	211	367
ENSG00000116663.11	120	73	105	122	145	157	120	151	145	132	88	84	70	96	143	95	78	60	91	119	101	134	144	110	136	121	136	112	123	163	114	150	58	228	220	167	5	18	13	65	35	26	35	24	29	6	29	10	12
ENSG00000116670.15	9889	7998	7889	7225	7063	7419	7669	7405	7988	7274	7979	6919	5569	7335	7031	6208	5863	6632	7454	7231	7984	7309	8067	8372	7963	6944	7749	8469	8480	8535	6747	6879	4684	8131	9760	8622	3153	3076	2737	2463	2159	2374	2540	2281	2384	2134	2789	1861	2454
ENSG00000162490.7	894	928	882	671	535	602	432	525	554	623	465	823	543	702	673	379	314	352	1334	1418	1639	1213	1367	1316	1204	1085	1239	1139	1072	1330	770	910	618	732	854	799	12	0	19	23	25	35	41	11	28	25	39	5	33
ENSG00000177674.16	491	393	443	303	267	393	317	249	220	286	261	304	513	686	679	471	449	517	574	460	551	481	484	503	478	393	475	535	528	391	436	523	438	520	594	563	484	453	455	380	342	343	383	248	279	318	490	316	645
ENSG00000215910.7	4	9	6	10	11	15	16	0	7	3	19	4	0	3	2	8	0	2	14	10	0	0	0	2	3	0	9	1	1	4	0	0	1	4	6	0	19	6	10	5	18	33	52	11	16	17	17	5	34
ENSG00000177553.6	0	0	0	0	0	0	0	0	0	0	0	0	0	0	0	0	0	0	0	0	0	0	0	0	0	0	0	0	0	0	0	0	0	0	0	0	0	0	0	0	0	0	0	0	0	0	0	0	0
ENSG00000177000.13	838	871	880	713	583	646	890	1205	1159	1307	1114	1507	1024	1186	1059	1089	944	1162	985	1232	1205	1014	1225	1022	1342	1117	1127	1214	1153	1354	1212	1419	958	1579	2149	1887	741	731	679	1017	834	736	1490	1321	1376	1380	1926	1305	1022
ENSG00000011021.23	1484	1532	1341	939	675	945	1216	1399	1243	1450	880	1554	972	1266	1169	1007	941	1129	1116	1228	1160	990	1243	1151	1433	1066	1186	1328	1090	1259	1570	1716	1175	1486	1906	1786	1461	1355	1283	858	711	545	1186	995	1049	1246	2131	1522	913
ENSG00000276470.1	0	0	0	0	0	0	0	0	0	0	0	0	0	0	0	0	0	0	0	0	0	0	0	0	0	0	0	0	0	0	0	0	0	0	0	0	0	0	0	0	0	0	0	0	0	0	0	0	0
ENSG00000278852.1	0	0	0	0	0	0	0	0	0	0	0	0	0	0	0	0	0	0	0	0	0	0	0	0	0	0	0	0	0	0	0	0	0	0	0	0	0	0	0	0	0	0	0	0	0	0	0	0	0
ENSG00000175206.10	16	14	11	10	12	22	17	0	2	4	4	13	2	4	16	3	3	3	7	6	9	10	9	11	15	6	1	8	4	7	10	10	5	5	1	6	3	0	10	25	18	22	17	18	39	5	19	8	9
ENSG00000275915.1	0	0	0	0	0	0	0	0	0	0	0	0	0	0	0	0	0	0	0	0	0	0	0	0	0	0	0	0	0	0	0	0	0	0	0	0	0	0	0	0	0	0	0	0	0	0	0	0	0
ENSG00000120937.9	0	0	2	0	0	1	0	2	0	1	0	9	0	0	0	0	0	0	0	0	0	0	0	0	0	0	0	3	1	0	0	0	0	0	0	0	0	0	2	0	5	1	3	4	10	1	18	5	0
ENSG00000224904.1	0	0	0	0	0	0	0	1	1	0	2	3	0	0	1	1	0	0	0	2	0	1	0	0	0	0	0	0	3	0	0	0	0	0	1	0	0	0	3	9	3	2	12	1	4	6	3	9	2
ENSG00000285646.2	283	302	253	176	166	160	128	88	99	79	103	101	27	27	61	26	33	21	60	45	69	51	35	38	65	33	60	31	29	45	27	21	36	19	26	33	127	109	124	182	249	237	198	159	173	115	174	91	91
ENSG00000199347.1	0	0	0	0	0	0	0	0	0	0	0	0	0	0	0	0	0	0	0	0	0	0	0	0	0	0	0	0	0	0	0	0	0	0	0	0	0	0	0	0	0	0	0	0	0	0	0	0	0
ENSG00000201801.1	26	9	10	13	13	7	9	5	2	9	6	12	1	1	3	1	0	0	2	2	0	0	2	3	0	1	0	0	1	2	9	0	0	2	9	1	29	14	32	14	19	36	14	8	4	11	7	5	11
ENSG00000116685.16	960	884	748	2294	2134	2599	4141	4330	4655	5321	5138	5269	2887	3533	3709	2255	2264	2157	3458	2963	3167	2977	3098	3443	3445	2760	3127	3092	2942	3135	3275	3396	2302	2388	2823	2663	1283	1507	1356	2853	2609	2165	4634	4315	4634	6023	8088	5880	4055
ENSG00000083444.17	962	910	795	559	487	567	499	489	482	506	362	461	1221	1481	1238	879	914	894	1175	1194	1235	1030	996	989	1046	976	857	982	874	983	1390	1629	1033	732	904	830	1654	1795	1507	1514	1300	1426	1405	1088	1171	991	1415	952	1539
ENSG00000287384.1	0	13	0	4	0	4	6	1	4	0	0	1	4	0	2	2	0	0	2	0	0	1	3	0	1	0	0	1	0	0	0	0	0	0	1	0	0	3	8	3	1	2	11	0	2	0	3	0	1
ENSG00000116688.18	2947	2665	2573	2784	2413	2899	3074	3747	3830	4172	2989	4325	3622	4196	4280	2921	2624	2778	4299	4922	4706	4232	5074	4818	5056	4120	4549	5002	4607	4998	4103	4244	3014	3265	3620	3615	2082	1899	1883	2597	2563	2065	4258	3354	3928	4568	6083	4614	4418
ENSG00000270914.1	0	3	6	0	3	14	6	1	4	0	5	2	4	0	1	1	1	0	3	1	3	0	3	1	1	0	0	0	1	4	0	0	0	1	0	4	2	2	0	6	2	1	4	2	3	3	4	3	3
ENSG00000116691.11	1507	1584	1335	1128	1087	1182	1115	1166	1301	1654	1582	1727	1572	2169	1950	1387	1163	1362	1969	1890	2143	2004	2045	1886	1930	1557	1864	2018	1965	2188	2137	1727	1382	2035	2303	2322	1457	1483	1247	1368	1217	1169	1155	927	1041	867	1307	1059	1164
ENSG00000202461.1	2	3	2	7	3	5	10	10	10	4	4	13	2	15	6	1	3	4	8	5	5	5	8	8	17	11	7	9	3	14	12	6	3	11	15	5	3	0	0	1	1	6	7	9	14	2	1	1	13
ENSG00000276869.1	0	0	0	0	0	0	0	0	0	0	0	0	0	0	0	0	0	0	0	0	0	0	0	0	0	0	0	0	0	0	0	0	0	0	0	0	0	0	0	0	0	0	0	0	0	0	0	0	0
ENSG00000243539.3	0	1	4	0	1	4	4	1	0	0	0	1	9	1	5	0	0	0	0	0	0	0	0	1	1	0	0	0	0	1	0	0	0	0	0	0	2	0	1	2	0	6	3	0	0	0	3	0	0
ENSG00000120949.15	255	248	249	220	216	228	384	447	478	968	545	872	1404	1896	1649	623	566	579	2276	2141	2547	1853	2048	1994	2574	2217	2261	2428	2231	2496	1581	1850	1078	631	531	711	7	4	8	4	9	16	21	10	16	9	17	1	21
ENSG00000201135.1	1	5	2	6	4	5	6	2	4	3	14	1	0	0	7	1	0	0	0	3	0	0	0	1	0	0	1	1	0	0	0	0	1	0	2	0	2	5	6	14	5	16	23	5	7	3	29	8	28
ENSG00000227875.2	0	0	4	0	3	4	7	0	0	1	3	0	4	0	3	0	5	1	0	0	1	0	0	1	0	8	1	0	2	0	0	0	0	0	6	2	0	0	5	3	11	12	6	5	3	1	5	5	0
ENSG00000285604.1	0	1	9	1	1	1	11	3	1	2	1	0	3	1	2	1	1	3	0	4	6	4	3	8	7	0	6	5	4	1	8	0	0	1	1	0	0	2	0	11	0	0	0	0	3	3	0	9	2
ENSG00000283789.1	0	0	0	0	0	1	0	0	0	0	0	0	0	0	0	0	0	0	0	0	0	0	0	0	0	0	0	0	0	0	0	0	0	0	0	0	0	0	0	0	0	0	0	0	0	0	0	0	0
ENSG00000028137.19	27	32	15	55	43	54	41	76	57	63	25	35	18	13	16	3	15	4	54	67	53	33	38	43	43	52	52	56	43	46	22	22	7	28	18	39	5	7	0	3	8	3	22	8	8	0	6	4	10
ENSG00000263676.1	0	0	0	0	0	0	0	0	0	0	0	0	0	0	0	0	0	0	0	0	0	0	0	0	0	0	0	0	0	0	0	0	0	0	0	0	0	0	0	0	0	0	0	0	0	0	0	0	0
ENSG00000225196.2	1	1	0	1	4	4	4	1	4	4	0	0	0	0	0	0	0	3	0	0	0	0	0	0	0	1	0	0	0	0	2	0	0	0	2	0	0	0	0	0	0	2	1	2	0	2	0	2	0
ENSG00000252969.1	0	0	0	0	0	0	0	0	0	0	0	0	0	0	0	0	0	0	0	0	0	0	0	0	0	0	0	0	0	0	0	0	0	0	0	0	0	0	0	0	0	0	0	0	0	0	0	0	0
ENSG00000048707.15	3375	2797	2898	2741	2133	3120	1687	1751	1400	2348	2037	3297	1967	1921	2284	1601	1540	1360	2347	3052	2398	1960	3271	2271	2804	2336	2274	2620	2231	2628	2454	2463	1656	2279	3175	2786	2600	2640	2538	2614	2593	2282	2054	1397	1457	1829	2783	1933	2471
ENSG00000239149.1	10	3	2	19	1	0	11	1	0	6	15	3	11	5	7	6	3	6	7	2	4	3	18	3	2	7	10	11	5	3	11	9	1	3	17	39	2	0	3	1	2	1	5	0	0	14	4	9	0
ENSG00000229484.1	3	0	14	0	7	3	0	11	2	0	0	0	0	0	2	0	0	0	0	0	4	2	2	6	0	0	0	0	0	0	0	0	0	0	0	0	0	0	0	6	4	3	2	0	1	0	2	0	0
ENSG00000162496.9	63	91	54	76	64	58	114	96	130	91	122	81	66	91	66	70	87	76	91	139	141	147	160	125	201	179	208	163	140	108	140	97	83	175	250	206	1	5	2	0	15	15	19	9	7	12	6	6	11
ENSG00000221340.1	2	0	0	0	3	0	0	0	0	0	0	0	0	1	0	3	0	0	0	0	0	0	0	0	0	0	0	4	0	0	1	1	2	0	4	2	0	0	0	0	4	3	6	0	0	2	0	0	0
ENSG00000276830.1	0	0	0	0	0	0	0	0	0	0	0	0	0	0	0	2	0	0	0	0	0	0	0	1	0	3	0	1	0	1	0	2	0	1	0	0	0	0	0	0	0	0	0	0	0	0	0	0	0
ENSG00000272482.1	1	1	1	2	2	0	6	2	2	2	1	3	2	1	2	9	3	7	8	5	13	3	6	1	0	6	0	0	8	6	0	9	2	9	11	10	0	0	0	0	0	0	6	0	0	0	0	0	0
ENSG00000204518.3	0	2	0	0	0	0	0	0	1	0	0	0	2	0	0	0	0	0	0	0	3	0	0	1	0	0	0	2	0	0	0	0	0	0	0	0	0	0	0	0	0	1	3	0	0	0	0	3	0
ENSG00000226166.2	1	0	0	0	0	0	0	0	0	0	0	0	0	0	0	0	0	0	0	0	0	0	0	0	0	0	0	0	0	0	0	0	0	0	0	0	0	0	0	0	0	0	0	0	0	0	0	0	0
ENSG00000188984.12	0	2	0	0	0	3	0	0	0	0	0	4	0	0	0	0	0	0	0	0	0	0	0	0	0	0	0	1	0	1	0	0	0	0	0	0	2	0	0	0	1	3	0	0	0	0	0	0	0
ENSG00000157330.10	5	9	3	14	9	3	6	0	3	0	9	1	0	2	0	3	2	1	0	0	7	0	0	3	6	0	5	0	1	0	3	0	0	0	0	1	1	1	1	4	10	6	12	8	4	8	5	2	12
ENSG00000116726.5	0	0	0	1	0	0	5	0	0	1	2	0	0	0	0	0	0	0	0	0	1	0	0	0	0	0	0	0	0	0	0	0	0	0	0	0	0	0	0	0	0	0	0	0	0	0	0	0	0
ENSG00000116721.9	0	0	0	0	1	3	0	0	0	0	0	0	0	3	0	0	0	2	0	0	0	0	0	0	0	0	0	0	0	0	0	0	0	0	0	0	0	0	0	0	0	0	0	0	0	0	0	0	0
ENSG00000228338.1	0	0	0	0	0	0	0	0	0	0	0	0	0	0	0	0	0	0	0	0	0	0	0	0	0	0	0	0	0	0	0	0	0	0	0	0	0	0	0	0	0	0	0	0	0	0	0	0	0
ENSG00000239810.3	2	5	9	10	6	2	1	0	0	0	2	0	0	12	0	0	0	0	0	0	0	3	0	0	2	0	0	0	0	0	0	0	0	1	0	0	5	0	5	3	10	1	0	10	0	17	4	2	2
ENSG00000231103.2	3	6	16	9	3	0	3	3	8	3	9	0	0	0	0	6	1	0	0	0	0	0	0	0	0	1	1	1	1	0	0	0	0	0	0	0	0	0	2	3	2	4	10	10	10	2	2	1	8
ENSG00000179172.10	25	49	24	12	28	17	14	24	16	22	25	9	20	28	18	28	28	25	16	16	21	21	13	23	14	7	19	15	16	16	33	34	27	33	26	31	11	22	14	24	26	25	33	19	12	7	25	11	27
ENSG00000120952.4	0	0	0	12	1	2	1	0	0	5	3	0	0	0	0	0	0	0	0	0	0	0	6	0	0	0	0	1	0	0	0	0	0	0	0	0	0	0	1	5	0	3	0	4	2	3	4	0	0
ENSG00000243073.4	0	0	15	1	6	0	2	0	0	0	3	0	0	0	0	0	5	0	0	0	0	0	0	0	0	0	0	0	0	0	2	0	0	0	0	0	0	3	2	1	10	4	11	3	13	1	7	2	5
ENSG00000187545.5	6	2	3	12	14	8	2	0	2	0	7	1	0	0	1	3	0	0	0	0	0	0	0	0	3	0	0	1	0	0	0	0	0	0	0	0	0	0	2	9	1	14	7	0	5	4	5	1	2
ENSG00000204510.5	0	0	0	0	0	0	0	0	0	0	0	0	0	0	0	0	0	0	0	0	0	0	0	0	0	0	0	0	0	0	0	0	0	0	0	0	0	0	0	0	0	0	0	0	0	0	0	0	0
ENSG00000207434.1	0	0	0	0	0	0	0	0	0	0	0	0	0	0	0	0	0	0	0	0	0	0	0	0	0	0	0	0	0	0	0	0	0	0	0	0	0	0	0	0	0	0	0	0	0	0	0	0	0
ENSG00000234064.1	0	0	0	0	0	0	0	0	0	0	0	0	0	0	0	0	0	0	0	0	0	0	0	0	0	0	0	0	0	0	0	0	0	0	0	0	0	0	0	0	0	0	0	0	0	0	0	0	0
ENSG00000232423.6	2	2	0	2	0	2	1	0	3	0	1	3	0	2	0	0	0	0	0	2	0	0	0	0	0	0	0	0	0	0	0	0	0	0	0	0	0	0	0	0	0	18	0	0	0	0	1	0	3
ENSG00000274178.2	0	0	0	0	0	0	0	0	0	0	0	0	0	0	0	0	0	0	0	0	0	0	0	0	0	0	0	0	0	0	0	0	0	0	0	0	0	0	0	0	0	0	0	0	0	1	0	0	0
ENSG00000274764.6	0	0	4	1	0	2	1	1	0	0	0	0	0	0	0	8	0	0	0	0	0	0	0	0	0	0	0	0	0	0	0	0	0	0	0	0	1	0	0	0	1	0	1	0	0	5	5	0	13
ENSG00000277058.3	0	0	1	0	0	0	2	0	4	0	0	0	0	5	0	0	0	0	0	0	0	0	0	0	0	0	0	2	0	0	0	0	1	2	0	0	1	0	0	0	0	7	2	4	0	0	0	3	0
ENSG00000229571.7	0	3	1	0	2	0	0	0	0	0	3	3	0	0	0	0	0	0	0	0	0	0	0	1	0	0	0	0	0	0	0	0	0	0	1	0	0	0	0	0	1	10	15	2	5	0	0	1	5
ENSG00000277862.1	0	0	0	0	0	0	0	0	0	0	0	0	0	0	0	0	0	0	0	0	0	0	0	0	0	0	0	0	0	0	0	0	0	0	0	0	0	0	0	0	0	0	0	0	0	0	0	0	0
ENSG00000236179.1	0	0	5	5	0	5	6	0	1	0	0	0	0	0	1	0	0	2	0	0	0	0	0	0	0	0	0	0	0	0	0	1	0	0	0	0	0	0	0	8	0	5	0	0	3	5	0	1	7
ENSG00000275774.3	1	2	0	2	0	9	0	1	3	1	13	4	1	2	0	0	0	0	1	0	2	1	0	0	1	0	0	1	0	1	1	4	0	3	6	0	0	0	0	5	4	1	19	0	14	0	4	1	2
ENSG00000229978.1	0	0	0	0	0	0	0	0	0	0	0	0	0	0	0	0	0	0	0	0	0	0	0	0	0	0	0	0	0	0	0	0	0	0	0	0	0	0	0	0	0	0	0	0	0	0	0	0	0
ENSG00000233336.1	0	0	0	0	0	0	0	0	0	0	0	0	0	0	0	0	0	0	0	0	0	0	0	0	0	0	0	0	0	0	0	0	0	0	0	0	0	0	0	0	3	0	0	0	0	0	0	0	0
ENSG00000280267.4	1	0	5	0	2	0	0	0	0	0	0	0	1	0	0	0	0	0	0	0	0	0	0	0	0	0	0	0	0	0	0	0	0	0	0	0	0	0	0	1	0	0	0	0	0	0	0	0	1
ENSG00000179412.11	3	4	1	1	1	1	3	2	2	2	4	0	6	0	1	3	3	3	0	2	5	1	2	3	2	1	0	8	1	2	4	9	3	2	7	3	0	3	5	2	3	5	0	2	1	7	3	1	3
ENSG00000204505.5	11	8	8	4	7	5	12	1	5	0	4	0	1	0	5	1	2	2	15	0	0	4	3	0	14	0	0	0	0	1	0	4	0	0	6	1	0	0	0	0	0	0	0	0	0	0	0	0	0
ENSG00000279169.3	0	0	0	0	0	0	0	0	0	0	0	0	0	0	0	0	0	0	0	0	0	0	0	0	0	0	0	0	0	0	0	0	0	0	0	0	0	0	0	0	0	0	0	0	0	0	0	0	0
ENSG00000279804.2	0	0	3	0	0	0	3	2	2	2	3	1	1	0	0	1	0	0	0	0	0	0	0	0	0	0	0	1	0	0	0	0	0	0	0	0	0	0	0	7	1	1	0	0	1	0	0	0	3
ENSG00000250894.1	0	0	3	0	2	0	4	0	0	0	0	0	0	0	1	0	0	4	0	0	3	0	0	0	0	0	0	0	3	0	0	0	0	0	0	0	0	0	0	0	0	0	0	0	2	0	0	1	0
ENSG00000270601.4	0	0	0	0	0	0	0	0	0	0	0	0	0	0	0	0	0	0	0	0	0	0	0	0	0	0	0	0	0	0	0	0	0	0	0	0	0	0	0	0	3	0	0	0	0	0	2	0	0
ENSG00000231219.1	0	0	0	0	0	0	0	0	0	0	0	0	0	0	0	0	0	0	0	0	0	0	0	0	0	0	0	0	0	0	0	0	0	0	0	0	0	0	0	0	0	0	0	0	0	0	0	0	0
ENSG00000207511.1	0	0	0	0	0	0	0	0	0	0	0	0	0	0	0	0	0	0	0	0	0	0	0	0	0	0	0	0	0	0	0	0	0	0	0	0	0	0	0	0	0	0	0	0	0	0	0	0	0
ENSG00000182330.10	0	0	0	0	0	0	0	0	0	0	0	0	0	0	0	0	0	0	0	0	0	0	0	0	0	0	0	0	0	0	0	0	0	0	0	0	0	0	0	0	0	0	0	0	0	0	0	0	0
ENSG00000237700.2	0	0	0	0	2	3	5	0	1	4	2	0	0	0	3	0	0	0	0	0	0	0	1	0	4	0	0	0	0	0	0	0	0	0	0	0	3	0	8	4	7	7	1	0	6	7	7	0	0
ENSG00000204501.7	0	1	1	3	17	2	0	0	0	0	1	3	0	0	0	0	0	0	0	0	2	0	0	0	0	0	0	0	0	0	0	8	0	0	0	0	0	0	8	8	2	6	20	1	3	2	17	4	10
ENSG00000228229.2	0	0	1	5	0	6	0	0	0	0	0	0	0	0	0	0	0	0	0	0	0	0	0	0	0	0	0	0	0	0	0	0	0	0	0	0	0	0	0	0	0	1	0	3	0	0	0	0	0
ENSG00000204481.8	0	0	0	0	0	0	0	0	0	0	4	0	0	0	0	0	0	0	0	0	0	0	0	0	0	0	0	0	0	0	0	0	0	0	0	0	0	11	3	3	0	9	15	12	5	0	12	3	8
ENSG00000204480.8	0	0	1	0	1	0	0	0	0	0	0	0	0	0	4	0	0	0	0	0	0	0	0	0	5	0	0	0	0	0	0	0	0	0	0	0	0	0	0	6	4	0	0	0	0	2	0	0	0
ENSG00000204479.4	2	2	2	5	8	0	0	0	2	6	17	0	1	0	3	1	0	0	0	0	0	0	0	0	2	0	5	0	3	0	0	0	0	2	0	0	0	0	0	4	2	2	12	3	3	3	6	1	0
ENSG00000204478.10	0	0	0	0	0	0	0	0	0	0	0	0	0	0	0	0	0	0	0	0	0	0	0	0	0	0	0	0	0	0	0	0	0	0	0	0	0	0	0	0	0	0	0	0	3	0	0	0	3
ENSG00000162494.6	36	32	27	29	23	27	68	62	68	67	90	65	34	62	46	67	40	41	107	69	80	81	95	110	80	50	60	79	68	87	54	100	74	130	171	170	0	0	0	3	0	1	0	0	3	0	0	0	1
ENSG00000259961.1	6	2	5	0	0	0	0	4	0	0	1	0	0	0	0	0	1	0	0	4	0	0	0	2	5	2	2	0	2	0	0	0	0	4	1	2	0	0	0	0	0	0	1	0	0	0	0	0	0
ENSG00000215909.3	0	7	8	7	9	3	2	0	0	4	5	0	0	0	0	0	0	0	0	0	1	3	3	1	0	0	2	2	0	1	0	0	1	0	4	0	0	1	0	9	3	13	8	5	8	4	3	3	6
ENSG00000162493.17	3	6	9	2	3	7	8	1	5	1	7	4	2	0	3	1	14	0	3	0	0	1	0	5	2	0	4	0	0	1	1	2	0	1	4	0	3	7	16	13	9	45	42	17	24	23	17	2	20
ENSG00000222952.1	2	1	0	0	0	1	0	0	0	0	1	0	2	2	0	0	0	0	0	0	0	0	1	0	0	0	0	0	0	0	0	0	0	0	0	0	0	0	0	0	0	0	0	0	2	0	0	0	0
ENSG00000237445.2	4	1	0	0	0	0	0	0	0	0	4	3	0	0	0	0	0	0	0	0	0	0	0	0	0	0	0	0	0	0	0	0	0	0	0	0	0	0	0	0	0	0	2	0	0	7	0	0	3
ENSG00000253085.1	0	0	0	0	0	0	0	0	0	1	0	0	0	0	0	0	0	0	0	0	0	0	0	0	0	0	0	0	0	0	0	0	0	0	0	0	0	0	0	5	1	2	1	4	10	1	0	0	0
ENSG00000116731.22	935	985	956	1432	1352	1545	4493	4385	4269	2975	2837	3667	2029	2171	2282	1693	1585	1490	2737	2814	2576	2376	3531	2880	3082	2465	2888	2536	2458	2829	2437	2710	1760	1992	2503	2201	1900	1780	1771	4433	3324	3334	13625	11656	12020	6905	10568	7297	4050
ENSG00000189337.17	239	168	212	138	139	185	169	118	183	219	131	210	273	321	301	187	168	199	411	362	451	356	430	340	437	421	337	449	364	357	347	322	237	173	216	255	24	24	15	37	29	28	67	28	31	57	55	38	34
ENSG00000252151.1	0	0	0	0	0	0	0	0	0	0	0	0	0	0	0	0	0	0	0	0	0	0	0	0	0	0	0	0	0	0	0	0	0	0	0	0	0	0	0	0	0	0	0	0	0	0	0	0	0
ENSG00000231606.2	0	1	0	0	0	3	0	0	0	0	2	0	5	0	0	0	0	0	1	0	0	0	0	1	0	0	0	0	0	0	0	0	0	0	0	0	0	0	3	0	3	0	1	0	0	0	3	0	4
ENSG00000234593.3	11	7	20	17	20	7	29	8	12	11	6	5	21	6	7	3	8	8	3	21	5	4	12	5	12	12	6	4	10	16	1	12	6	17	18	17	0	0	3	0	3	6	4	10	2	4	17	1	16
ENSG00000235829.1	0	0	0	0	0	0	0	1	0	0	0	0	0	0	0	0	0	0	0	0	0	0	0	0	0	0	0	0	0	0	0	0	0	0	0	0	0	0	0	0	0	0	0	0	0	0	0	0	0
ENSG00000287756.1	0	1	19	19	8	13	9	1	0	3	2	4	3	0	25	3	2	3	0	0	0	0	2	2	1	0	5	3	0	0	0	0	1	9	1	0	0	6	5	12	5	10	39	1	2	11	9	15	6
ENSG00000175147.13	9	5	15	22	5	24	3	3	1	8	4	5	3	1	7	6	4	3	1	0	1	0	1	3	1	0	3	0	1	0	0	1	0	13	4	10	2	0	11	11	10	31	65	8	19	6	18	6	19
ENSG00000171729.14	5	0	2	1	5	0	2	0	8	2	1	0	3	0	0	0	0	1	3	5	1	5	2	5	1	3	0	5	4	3	0	0	5	2	13	2	2	0	0	15	16	15	17	3	8	8	13	0	7
ENSG00000204464.7	0	3	0	0	1	2	2	0	3	0	0	0	0	0	0	0	0	0	0	0	0	0	5	0	1	0	0	0	0	0	0	2	2	0	0	0	0	0	0	0	0	0	2	0	0	0	0	0	0
ENSG00000215720.4	12	7	7	16	13	6	7	0	7	16	14	8	6	3	5	0	0	1	0	0	0	0	7	1	4	0	0	2	0	0	0	0	0	8	7	0	10	0	11	7	12	15	24	5	7	15	10	4	24
ENSG00000278480.1	2	0	3	8	0	1	2	0	0	0	12	4	0	0	0	0	0	0	4	6	0	0	0	0	0	0	0	0	0	0	0	0	0	0	0	0	0	0	0	1	2	2	0	0	0	5	8	4	2
ENSG00000142621.20	20	20	56	49	48	31	31	4	23	21	38	13	8	2	8	15	9	6	9	7	10	7	12	14	15	9	15	13	13	14	14	2	11	13	16	1	0	12	21	40	32	91	67	23	84	31	48	32	47
ENSG00000233485.1	15	7	4	6	10	6	3	1	4	0	2	0	0	0	0	4	0	0	0	0	0	4	0	0	0	0	0	0	0	0	0	0	1	0	1	0	0	0	0	9	2	9	4	3	3	7	5	10	0
ENSG00000236045.1	0	0	0	8	1	0	3	0	0	0	0	0	0	0	0	7	0	0	0	0	0	1	3	0	1	0	0	0	0	0	0	0	0	0	0	0	0	0	0	2	0	1	7	0	0	0	8	0	11
ENSG00000228140.2	13	17	6	18	28	18	7	4	4	4	17	0	5	4	2	3	6	4	0	6	0	7	1	5	10	3	2	0	5	0	6	2	2	13	7	1	2	6	12	29	5	24	28	1	15	7	7	7	9
ENSG00000142634.13	7101	6039	5630	4356	3985	4525	5021	5100	5048	4633	4635	4361	4462	5756	5088	3738	3282	3760	5374	5458	5891	5074	5559	5711	5917	4960	5562	5414	5561	5366	5287	5507	3908	3101	3860	3693	2429	2226	2102	1653	1627	1486	1603	1529	1478	1891	2479	1765	2541
ENSG00000162438.12	53	60	78	44	34	38	22	37	27	38	55	25	6	6	15	7	3	10	9	13	19	4	9	10	8	3	6	4	12	0	1	1	2	5	7	1	6	8	19	24	16	29	37	10	24	15	36	3	27
ENSG00000142615.8	17	12	8	17	14	14	10	3	5	4	19	14	8	15	1	0	3	1	5	1	5	3	5	0	4	3	1	1	0	2	3	0	1	2	7	7	0	9	0	10	1	4	7	6	1	2	8	0	10
ENSG00000215704.10	13	11	24	16	15	5	22	21	21	7	23	12	3	7	14	9	5	10	0	19	11	5	12	12	0	10	4	14	5	9	5	13	6	4	33	11	9	2	0	24	4	7	24	1	16	9	10	5	0
ENSG00000132906.18	356	338	337	230	262	283	351	294	307	286	288	260	356	458	516	468	490	392	534	457	554	455	533	551	508	411	451	381	456	421	520	488	382	602	639	631	268	267	315	261	254	281	233	235	241	188	397	145	487
ENSG00000116138.13	234	225	236	204	240	172	763	674	726	899	786	1015	834	823	950	547	509	500	830	918	843	449	788	624	919	659	800	780	612	744	934	934	543	659	727	621	275	234	360	321	341	299	840	649	636	757	1153	903	779
ENSG00000251866.1	0	0	0	0	0	0	0	0	0	4	0	0	0	0	0	0	0	0	0	0	0	0	5	0	0	0	0	0	0	0	0	0	2	0	0	0	0	0	0	0	1	0	0	0	0	0	0	0	0
ENSG00000272510.1	0	0	0	0	0	0	0	0	0	0	1	0	0	0	0	0	0	0	0	0	0	0	0	0	0	0	0	0	0	0	0	0	0	0	0	0	0	0	2	0	0	0	4	0	0	0	0	0	4
ENSG00000116771.6	3	26	9	15	24	14	14	1	11	14	37	5	7	10	2	9	7	4	1	16	12	5	6	20	3	16	19	15	5	9	11	5	0	3	3	0	453	456	350	309	306	294	352	231	319	217	266	212	372
ENSG00000237301.1	11	12	16	17	26	11	11	6	8	2	44	6	0	7	7	0	0	8	0	2	2	0	0	0	4	5	3	2	0	1	0	1	0	2	0	0	0	10	8	43	22	43	62	33	57	70	62	63	44
ENSG00000235084.3	81	84	83	57	46	64	50	47	45	62	90	45	48	38	38	25	48	54	45	47	55	62	32	67	33	51	52	45	40	73	58	37	32	47	33	40	40	52	48	46	22	30	26	26	20	29	51	39	32
ENSG00000252417.1	0	0	0	0	5	0	0	1	0	0	0	0	0	0	0	0	0	0	0	0	0	0	2	1	0	0	0	0	0	0	0	0	0	0	0	0	0	0	2	6	3	6	5	2	0	0	0	0	0
ENSG00000236500.1	0	1	0	6	3	2	3	0	2	2	0	0	0	0	0	0	0	1	0	0	0	0	0	0	0	0	2	0	0	0	0	0	0	0	0	0	0	0	0	0	0	2	10	0	0	1	1	1	6
ENSG00000197312.12	2430	1876	2182	1789	1553	1703	3068	3363	3130	3914	3254	5271	3815	4153	4042	2327	2060	2158	4022	4483	3778	2543	3863	2980	3675	3050	3105	3166	2646	3088	3851	4378	2613	1624	1980	1766	1091	1124	934	1413	1143	1197	3299	2617	2917	3730	5500	3899	3665
ENSG00000215695.1	0	0	0	0	0	0	0	0	0	0	0	0	0	0	0	0	0	0	0	0	0	0	0	0	0	0	0	0	0	0	0	0	0	0	0	0	0	0	0	0	0	0	0	0	0	0	0	0	0
ENSG00000271742.1	4	7	0	2	14	0	3	5	2	0	0	0	0	0	0	0	0	0	2	0	0	0	0	4	4	0	2	0	2	1	0	0	0	1	7	1	0	1	1	0	4	12	12	0	5	10	0	3	8
ENSG00000116786.13	2067	2156	2087	1603	1478	1913	2092	2735	2703	3170	2247	3223	2620	3514	2685	2561	2483	2391	2852	3548	3841	3154	3537	3315	3627	2951	3180	3356	3301	3616	3384	3395	2396	2830	3715	3815	979	909	838	1095	871	860	1475	1406	1459	1933	2721	2089	1453
ENSG00000237938.5	3	0	0	16	28	56	33	26	24	29	18	25	19	23	23	45	20	12	23	23	21	26	37	23	21	26	36	34	11	26	37	23	37	43	76	69	7	0	0	25	45	5	28	12	33	15	35	11	25
ENSG00000162461.8	161	128	112	136	161	183	83	61	69	42	90	102	26	31	41	20	15	19	45	60	55	35	48	45	51	41	57	35	33	32	36	28	39	56	54	46	30	24	28	40	22	42	47	48	41	34	18	20	6
ENSG00000224459.1	0	6	0	0	0	0	0	0	0	0	0	0	0	0	0	0	0	0	0	0	0	0	0	0	0	0	0	0	0	0	0	0	0	0	0	0	0	0	0	0	0	0	0	0	0	0	0	0	0
ENSG00000162460.7	0	0	7	1	0	8	4	0	1	2	4	5	0	1	1	3	2	0	0	0	3	2	0	0	2	0	2	1	2	0	0	0	0	0	0	0	0	6	5	1	5	2	3	0	3	5	18	0	2
ENSG00000162458.13	66	48	30	27	46	25	20	32	20	35	23	37	13	20	22	13	11	20	57	55	66	45	26	33	96	56	79	59	69	69	16	18	8	21	36	31	18	2	7	11	12	18	36	14	26	13	36	9	15
ENSG00000224321.1	20	8	18	20	7	13	9	5	11	1	11	4	7	6	6	10	6	4	0	3	6	10	1	13	7	4	10	5	2	6	10	5	4	6	8	6	6	19	4	5	21	15	17	8	4	6	6	12	18
ENSG00000233954.6	250	226	174	177	175	190	146	174	189	195	213	132	186	245	175	240	177	167	86	144	146	237	148	233	134	124	160	185	145	196	241	162	202	267	241	153	153	151	138	141	179	124	164	162	158	145	216	160	109
ENSG00000178715.8	263	320	225	146	184	180	157	156	197	228	230	114	201	245	172	249	256	200	135	229	205	299	144	245	189	150	176	257	176	259	265	214	206	396	358	261	88	116	108	86	100	97	92	72	46	78	103	92	79
ENSG00000179743.4	74	87	67	128	124	170	351	347	386	387	401	335	267	283	265	285	275	346	223	245	242	269	342	260	228	281	291	291	289	316	302	299	162	574	592	536	141	121	106	246	217	191	465	369	409	391	494	393	202
ENSG00000065526.12	5890	5742	5841	3733	2844	4022	6371	8555	8618	11292	6812	13988	9125	10159	10365	6231	5343	5989	8444	12546	11275	8407	11682	8944	12462	10321	10136	11103	8243	11295	10331	11159	7230	4858	6662	6953	6063	5557	5434	5129	3741	3423	10017	8300	8549	10625	17475	12281	7688
ENSG00000270620.1	0	5	0	3	3	2	0	0	0	0	0	12	2	0	0	0	0	0	0	0	0	0	0	0	4	0	0	2	0	0	0	4	1	1	0	0	0	0	0	0	0	0	6	0	0	1	0	0	1
ENSG00000116809.12	1776	1696	1501	1421	1353	1668	1753	1938	1845	2556	2095	2731	2472	3007	2799	2447	2156	2288	2274	2303	2399	2436	2549	2640	2837	2150	2331	2586	2493	2706	2799	2664	1912	3100	3594	3480	702	581	639	794	702	525	1079	866	990	1161	1598	1220	739
ENSG00000234607.2	1	0	1	0	2	0	0	2	0	1	0	5	0	1	3	0	1	0	0	0	0	0	2	1	3	0	1	4	0	0	0	0	0	0	0	0	0	8	0	0	0	0	0	0	1	5	1	0	0
ENSG00000231353.1	1	3	0	6	0	1	0	1	1	0	4	1	0	0	0	0	0	0	0	0	0	0	0	1	0	0	0	2	0	0	0	0	0	1	0	0	0	0	0	7	0	4	0	0	5	0	6	9	0
ENSG00000275503.1	0	0	0	1	0	0	3	0	1	0	0	3	0	0	3	0	0	0	0	0	0	0	2	0	0	0	0	0	0	0	0	0	0	0	0	0	0	0	0	1	0	5	0	0	0	0	0	2	2
ENSG00000224966.4	0	0	0	0	0	0	6	0	2	0	1	0	0	0	0	0	0	0	0	0	0	0	0	0	0	0	0	0	0	0	0	0	0	0	0	0	0	0	5	0	0	0	3	0	0	0	0	0	1
ENSG00000183888.4	4	6	1	2	10	0	15	0	7	11	4	5	0	0	1	6	1	5	0	0	3	4	0	3	0	3	2	0	0	1	0	0	0	0	3	0	1	7	7	20	14	41	21	14	11	10	41	4	33
ENSG00000233078.1	0	0	0	0	0	0	0	0	0	0	0	0	0	0	0	0	0	0	0	0	0	0	0	0	0	0	0	0	0	0	0	0	0	0	0	0	0	0	0	0	0	0	0	0	0	0	0	0	0
ENSG00000173641.18	0	0	0	0	0	1	1	0	0	0	0	0	0	0	0	0	0	0	0	0	0	0	0	0	1	0	0	0	0	0	0	0	0	0	0	0	0	0	0	0	0	0	0	0	0	0	0	0	0
ENSG00000186510.12	0	0	0	0	0	0	10	1	0	0	0	0	0	0	0	0	0	0	0	0	0	0	0	0	0	0	0	0	0	0	0	0	0	0	0	0	0	0	0	0	0	0	0	0	0	0	7	0	0
ENSG00000232456.1	1	0	0	0	1	0	0	0	0	0	0	0	0	0	0	0	0	0	0	0	0	0	0	0	3	0	0	0	0	0	0	2	0	3	0	0	0	0	0	0	0	0	0	0	0	0	0	0	0
ENSG00000184908.19	2	1	2	1	1	10	3	12	4	3	0	0	0	2	0	0	1	1	2	0	0	1	1	2	0	3	0	0	0	0	0	0	0	0	4	7	0	0	6	17	8	19	12	5	10	4	6	4	11
ENSG00000185519.9	1	2	11	1	1	0	1	0	4	3	0	0	2	2	0	0	1	2	4	1	1	6	1	0	10	1	4	4	7	1	2	4	1	3	6	4	0	2	0	4	0	0	0	0	0	0	2	0	0
ENSG00000142627.13	9	6	2	4	21	8	5	5	4	6	8	3	0	0	4	0	0	1	0	2	0	1	2	3	0	1	4	3	0	5	0	0	0	0	2	3	2	0	1	3	1	13	33	15	11	1	11	8	17
ENSG00000227959.1	0	0	1	0	0	2	4	0	0	0	8	0	0	0	0	0	0	0	0	0	0	0	0	0	0	1	0	0	0	0	0	0	0	0	0	0	0	0	1	2	2	2	1	6	5	0	1	3	1
ENSG00000224621.1	2	16	2	7	14	3	2	0	2	1	0	8	0	0	0	0	0	5	0	2	0	0	0	0	2	0	1	0	0	2	0	0	0	0	0	0	0	0	2	5	0	8	16	4	2	10	9	0	0
ENSG00000234166.1	0	0	0	0	0	0	0	0	0	0	0	0	0	0	0	0	0	0	0	0	0	0	0	0	0	0	0	0	0	0	0	0	0	0	0	0	0	0	0	0	0	0	0	0	0	0	0	0	0
ENSG00000142632.17	335	312	274	345	387	423	490	429	505	685	496	565	579	718	630	441	426	387	860	1004	997	822	1175	898	1001	870	798	953	863	1011	853	778	619	511	657	664	85	77	71	79	54	89	95	152	131	146	225	145	140
ENSG00000237276.8	80	59	40	31	33	47	49	75	49	32	27	50	16	17	12	19	31	21	20	16	21	12	22	19	37	10	12	18	14	20	10	15	13	32	27	27	40	51	33	37	27	24	31	26	40	29	87	60	34
ENSG00000288398.1	120	133	188	115	100	126	167	209	223	251	186	228	282	369	256	252	227	244	283	355	401	226	261	324	285	238	279	248	252	263	338	436	226	424	417	474	154	149	145	116	96	65	114	152	169	214	255	210	255
ENSG00000132881.12	129	164	119	101	123	123	185	180	192	167	167	218	329	307	279	283	248	266	253	295	287	247	283	190	226	225	207	260	223	290	293	333	228	350	482	556	156	159	86	122	118	86	165	170	141	233	280	270	263
ENSG00000233929.1	8	4	2	5	9	17	6	10	7	21	28	16	5	0	1	3	1	0	11	9	4	6	16	7	19	0	15	14	6	7	6	0	1	9	4	5	7	3	5	12	4	8	10	19	22	14	3	12	6
ENSG00000037637.11	262	198	214	192	168	201	2011	2290	2338	2849	2942	3285	1301	1777	1595	1338	1268	1219	1971	1921	1919	1316	2129	1848	1864	1525	1605	1711	1743	1764	1925	1853	1176	1623	1750	1875	261	211	258	277	169	237	1092	966	1070	1459	2080	1364	859
ENSG00000055070.17	6088	5408	5261	4763	4062	4515	4970	5296	5569	5380	4735	5858	4312	5692	5210	3862	4026	4221	5576	5773	6011	5232	6160	5532	6159	5105	5555	5469	5238	5798	5426	5829	3862	3333	4353	4332	2569	2651	2640	2501	2081	2200	3357	2813	2878	3605	4917	3493	4007
ENSG00000226457.1	2	3	0	0	6	0	7	0	7	0	0	5	0	0	0	0	4	0	4	0	1	2	4	7	0	0	2	0	1	4	0	4	0	5	0	2	7	2	1	0	6	5	1	1	0	0	6	1	2
ENSG00000187144.11	11	12	17	39	36	45	39	12	16	17	32	20	15	7	9	5	7	3	5	6	5	1	4	4	5	6	16	8	6	8	2	20	10	16	29	0	0	1	12	26	23	12	53	37	28	24	57	11	28
ENSG00000157191.20	1719	1454	1427	1115	1244	1260	1723	1692	1727	2150	2047	2128	2022	2526	2712	2191	1889	2193	2655	2556	2684	2282	2913	2765	2804	2136	2332	2419	2360	2477	2880	2915	1944	2936	3303	2663	572	713	598	679	633	589	1077	964	1035	1291	1622	1043	1270
ENSG00000226029.1	81	87	75	72	57	104	112	94	137	82	133	124	53	39	77	60	44	57	51	70	68	61	93	70	94	86	58	90	49	71	77	71	48	88	129	77	13	18	19	52	61	38	117	55	86	74	129	95	11
ENSG00000080947.15	349	412	349	234	226	282	299	252	275	320	221	358	315	396	409	317	312	322	209	403	332	308	341	296	368	306	356	281	194	274	412	388	239	586	660	515	39	50	30	63	56	58	110	68	116	51	99	63	17
ENSG00000206652.1	10	30	12	8	12	34	4	2	0	0	2	1	3	2	3	0	0	0	0	0	0	1	0	0	2	0	0	2	1	1	2	0	0	1	2	1	57	55	72	32	13	16	6	21	1	11	8	6	1
ENSG00000261135.1	0	0	0	3	2	5	6	4	4	3	3	9	1	3	2	0	2	6	0	1	11	2	8	7	3	3	8	0	1	1	2	3	0	11	8	7	2	0	3	3	10	6	5	7	12	6	6	0	0
ENSG00000285853.1	0	0	0	1	0	0	0	0	0	0	3	0	0	0	0	0	0	0	0	0	0	0	0	1	0	0	0	2	0	0	0	2	0	0	2	0	0	2	0	1	0	0	0	0	0	0	0	0	8
ENSG00000224174.2	0	0	0	0	0	0	0	0	0	0	0	0	0	0	0	0	0	0	0	0	0	0	0	3	0	0	0	0	0	0	0	0	0	0	0	0	0	0	0	0	0	0	0	0	0	0	0	0	0
ENSG00000233421.5	0	1	1	0	0	0	0	0	0	9	0	0	0	3	0	0	0	0	0	4	1	1	0	0	2	0	0	1	0	1	5	0	0	3	0	0	0	0	0	1	1	5	1	5	4	1	0	1	1
ENSG00000277344.1	0	0	0	0	0	0	0	0	0	0	0	0	0	0	0	0	0	0	0	0	0	0	0	0	0	0	0	0	0	0	0	0	0	0	0	0	0	0	0	0	0	0	0	0	0	0	0	0	0
ENSG00000225710.1	2	1	2	3	0	7	5	0	0	3	1	0	0	0	0	0	0	0	0	3	0	0	10	0	0	0	2	0	0	0	0	0	0	0	0	0	5	0	0	0	2	2	6	3	0	0	3	0	1
ENSG00000219481.10	2047	2041	1896	1352	1154	1324	2165	2428	2145	1809	1400	2249	2919	3237	2852	2235	2051	1869	4735	5054	4918	3680	5086	4270	4509	3797	3921	3655	3592	4137	3780	4106	2713	3566	4282	4613	298	231	326	194	171	177	316	194	211	258	349	259	756
ENSG00000271732.1	12	9	2	6	19	11	6	6	5	9	4	24	5	1	3	0	1	4	2	0	7	3	8	22	6	0	2	5	4	10	1	0	0	0	4	7	1	4	5	5	4	5	1	9	7	2	1	4	0
ENSG00000215908.10	1389	1296	1283	2336	2275	2229	3342	3985	3614	3641	2620	3353	1836	2367	2105	2091	1896	1861	2103	2495	2652	2623	2674	2525	2926	2469	2709	2509	2250	2605	2627	2377	1783	2144	2622	2605	466	520	416	856	741	568	1170	968	1012	1021	1277	1059	875
ENSG00000283773.1	0	0	0	0	0	0	0	0	0	0	0	0	0	0	0	0	0	0	0	0	0	0	0	0	0	0	0	0	0	0	0	0	0	0	0	0	0	0	0	0	0	0	0	0	0	0	0	0	0
ENSG00000186301.8	595	689	516	521	518	626	306	381	351	294	236	335	230	224	214	247	233	278	242	242	279	215	215	249	205	200	198	243	192	255	212	174	155	509	630	588	128	71	94	144	104	61	46	42	40	66	68	52	30
ENSG00000282143.1	0	2	0	0	0	0	3	2	4	4	1	5	0	0	2	0	0	3	2	2	1	0	1	1	2	0	1	2	0	2	0	0	0	1	0	0	0	1	0	3	3	0	0	6	0	2	0	0	1
ENSG00000207513.1	4	13	12	11	3	0	0	0	0	0	3	4	0	0	0	0	0	0	0	1	0	0	0	0	0	0	0	0	0	0	0	0	0	0	0	0	5	10	2	0	1	2	3	0	0	5	2	0	0
ENSG00000280114.1	2	12	0	3	0	0	0	5	7	0	0	1	0	8	3	9	0	5	11	5	3	4	2	10	3	2	8	4	2	10	2	3	2	29	24	9	2	6	9	19	22	12	25	32	22	34	55	33	8
ENSG00000236698.1	36	31	26	17	31	27	24	32	39	22	19	32	22	27	29	27	22	12	27	42	24	28	57	46	34	16	31	11	37	63	36	44	32	31	45	32	98	52	110	44	68	60	114	59	55	120	109	73	90
ENSG00000268869.6	88	92	35	44	39	56	60	61	48	24	29	32	30	59	32	32	34	18	53	42	52	64	39	50	72	43	38	63	55	61	29	30	44	121	141	125	17	3	10	9	12	12	20	13	18	6	17	9	6
ENSG00000279151.1	0	9	8	18	32	23	0	0	16	5	16	3	1	0	4	0	9	4	5	2	1	0	1	4	0	3	0	1	3	9	0	0	0	12	10	1	0	4	2	21	18	21	25	12	33	17	10	7	7
ENSG00000282740.1	0	0	0	2	0	0	1	0	0	0	0	0	0	1	2	1	0	0	1	2	0	0	0	0	0	0	1	0	0	0	0	0	0	1	1	0	0	0	0	0	0	1	0	2	0	0	0	1	0
ENSG00000058453.17	1712	1445	1466	1157	861	1261	674	715	672	532	368	549	920	1130	1129	783	911	825	1180	1355	1233	1190	1207	1023	1423	1180	1136	1142	1024	1104	1525	1515	952	1034	1300	1407	1612	1567	1524	1428	1322	1010	1022	849	873	657	1053	736	766
ENSG00000227684.2	5	1	0	0	12	2	3	5	0	14	6	1	2	3	0	0	8	0	5	6	2	1	9	0	6	5	0	4	3	0	2	0	0	0	0	4	0	0	0	1	0	6	19	0	6	4	8	10	0
ENSG00000207389.1	2	6	1	0	0	5	0	2	0	0	1	4	0	0	0	0	0	0	0	0	3	0	0	0	0	0	0	0	0	0	0	0	0	0	2	0	2	7	11	0	4	1	0	1	3	0	4	4	0
ENSG00000186715.11	166	178	173	203	131	241	100	119	66	106	114	99	90	81	76	39	66	99	72	70	64	78	88	71	56	61	75	65	68	63	66	80	50	165	234	99	46	39	21	65	68	46	72	77	96	41	80	62	11
ENSG00000223643.6	1	0	0	0	0	0	0	0	0	3	0	0	0	0	0	0	0	0	0	4	0	0	0	0	0	0	0	0	0	0	0	0	0	0	0	0	0	0	0	0	0	0	0	0	0	0	0	0	0
ENSG00000230239.1	0	1	0	0	1	0	0	2	0	1	1	0	0	1	0	0	0	0	0	0	0	0	0	0	0	0	0	0	0	0	0	0	0	1	0	0	3	0	0	0	0	2	2	1	0	0	0	3	0
ENSG00000263811.1	0	0	0	0	0	0	0	0	0	0	0	0	0	0	0	0	0	0	0	0	0	0	0	0	0	0	0	0	0	0	0	0	0	0	0	0	0	0	0	0	0	0	0	0	0	0	0	0	0
ENSG00000228549.5	4	7	2	5	5	10	3	2	7	11	2	9	20	11	32	26	21	16	37	25	33	37	23	42	17	19	16	28	25	37	6	8	15	49	36	48	0	0	0	2	0	4	2	0	0	0	2	0	0
ENSG00000277234.1	0	0	0	0	0	0	0	0	0	0	0	0	0	0	0	0	0	0	0	0	0	0	0	0	0	0	0	0	0	0	0	0	0	0	0	0	0	0	0	0	0	0	0	0	0	0	0	0	0
ENSG00000238142.2	0	5	0	0	1	0	0	0	0	0	0	0	0	3	0	0	0	0	0	0	0	0	0	0	0	0	0	0	0	0	0	0	0	0	0	0	6	2	1	15	20	16	22	17	30	8	6	11	8
ENSG00000235241.1	0	0	0	0	0	0	0	0	0	0	0	0	0	0	0	0	0	0	0	0	0	0	0	0	0	0	0	0	0	0	0	0	0	0	0	0	0	0	0	0	0	0	0	0	0	0	0	0	0
ENSG00000207005.1	23	30	41	10	18	21	7	9	11	5	11	8	0	2	11	9	0	1	4	14	7	1	3	3	7	2	6	16	2	7	1	3	4	4	13	1	40	22	35	29	16	9	37	3	12	1	23	12	6
ENSG00000272426.1	9	0	2	20	21	6	7	0	5	7	9	10	10	3	8	8	1	10	6	7	0	9	0	2	4	1	3	0	0	2	13	3	0	1	3	9	2	6	14	41	59	67	29	31	33	23	53	13	29
ENSG00000117122.14	8	2	0	15	6	1	0	0	3	0	0	0	0	0	0	0	0	1	0	0	0	1	0	0	0	1	0	0	0	0	0	0	0	0	6	0	9	0	3	6	1	4	1	0	0	0	0	0	0
ENSG00000286898.1	0	0	0	0	0	0	0	0	0	0	0	0	0	0	0	0	0	0	0	0	0	0	0	0	0	0	0	0	0	0	0	0	0	0	0	0	0	0	0	0	0	0	0	0	0	0	0	0	0
ENSG00000226526.1	0	0	0	0	0	2	0	1	0	0	0	0	0	4	1	0	0	0	0	1	1	0	0	0	0	0	2	0	1	0	0	1	0	0	0	0	0	3	0	0	0	0	0	0	0	0	0	0	0
ENSG00000159363.19	3397	3154	2847	2117	1865	2320	2148	1978	2200	2114	1800	2133	2349	2940	2762	2288	2222	2266	2643	3002	3001	2479	2536	2421	3018	2268	2555	2419	2667	2740	2452	2439	1939	2329	2957	3263	1262	1254	1071	929	846	828	864	823	868	695	993	694	941
ENSG00000288636.1	0	0	0	0	0	0	0	0	0	0	0	0	0	0	0	0	0	0	0	0	0	0	0	0	0	0	0	0	0	0	0	0	0	0	0	0	0	0	0	0	0	0	0	0	0	0	0	0	0
ENSG00000117118.10	3725	3361	3366	2932	3197	2987	3465	2725	2903	2489	3755	2303	2975	3599	3705	3560	2591	2850	2956	2797	3076	2705	3331	3653	3015	2586	2701	2936	2892	2999	3625	3572	2709	3767	4479	3352	2925	2942	2714	2097	2002	1994	2449	1924	2088	1720	2357	1779	2620
ENSG00000117115.13	410	295	304	255	254	299	293	209	220	143	166	195	184	160	212	59	69	57	314	342	316	218	316	297	289	251	256	255	237	206	229	236	133	119	112	126	4	1	9	8	5	13	47	23	11	21	19	4	27
ENSG00000204362.6	0	0	0	0	4	7	4	0	0	1	2	0	0	2	0	0	5	0	0	0	0	0	1	0	0	0	0	0	0	0	0	0	0	0	0	0	0	0	0	3	0	6	12	0	0	0	1	0	0
ENSG00000282843.1	0	0	0	0	0	0	0	0	0	0	0	0	0	0	0	0	0	0	0	0	0	0	0	0	0	0	0	0	0	0	0	0	0	0	0	0	0	0	0	3	0	0	0	0	0	0	1	0	0
ENSG00000142623.11	3	3	4	1	13	7	10	0	0	4	8	1	0	2	0	0	0	0	0	0	0	0	0	0	1	0	0	0	0	1	0	0	0	0	2	0	13	0	7	4	0	1	16	1	15	10	17	0	14
ENSG00000142619.4	0	7	2	13	10	4	2	0	0	10	4	3	0	0	0	3	0	0	0	0	2	2	1	0	1	3	0	0	0	0	0	0	0	0	2	0	4	0	2	11	4	2	40	5	2	18	1	0	13
ENSG00000266634.1	0	0	1	0	0	0	2	0	0	0	1	0	0	0	0	0	0	0	0	0	0	0	0	0	0	0	0	0	0	0	0	0	0	0	0	0	0	0	0	0	0	0	4	3	5	0	0	0	0
ENSG00000159339.13	16	15	47	8	11	18	22	12	10	2	34	4	3	3	7	18	5	0	12	4	0	6	9	4	0	8	12	6	13	12	6	2	3	9	8	8	1	0	4	5	7	23	21	6	9	6	16	5	7
ENSG00000276747.1	2	4	2	5	11	26	7	2	5	2	11	0	1	0	4	3	0	5	0	0	0	0	0	2	3	0	0	0	3	1	0	0	0	1	1	0	0	0	5	16	7	3	11	10	0	9	2	1	4
ENSG00000227751.1	0	0	0	0	0	0	0	0	0	0	0	0	0	0	0	0	0	0	0	0	0	0	0	0	0	0	0	0	0	0	0	0	0	0	0	0	0	0	0	0	0	0	0	0	0	0	0	0	0
ENSG00000179051.14	15577	13385	13804	10357	7992	10047	11790	12527	12419	16412	11903	17837	14107	16834	15831	11451	11421	10219	20599	20633	19308	15368	19622	18849	21478	17709	18950	18911	17172	18038	16722	19057	12528	11907	14423	14755	6408	6333	6132	4529	4181	3901	5539	5096	5244	6561	10351	7420	9319
ENSG00000074964.17	0	2	5	3	6	2	1	0	4	2	2	0	0	0	2	0	4	1	0	0	0	0	0	0	0	0	0	0	1	0	0	0	0	0	0	0	0	0	0	4	3	1	12	0	0	4	0	0	0
ENSG00000236648.2	11	2	8	6	17	4	1	0	4	0	6	5	0	0	0	0	0	2	1	0	0	2	2	2	1	3	0	0	0	0	0	0	0	0	0	0	3	0	0	2	0	2	10	5	4	0	0	0	10
ENSG00000117148.8	2	0	0	4	3	10	0	0	1	1	4	0	0	0	0	2	1	4	0	0	4	0	0	1	1	2	2	0	1	0	0	0	1	0	0	2	6	3	2	3	1	7	5	1	1	3	3	1	12
ENSG00000284653.1	0	0	0	1	0	0	0	0	0	0	3	0	0	0	0	0	0	0	0	0	0	0	0	0	0	0	0	0	0	0	0	0	0	0	0	0	0	0	0	0	0	0	1	0	0	0	0	0	0
ENSG00000261781.1	1	4	2	2	0	2	0	0	0	5	3	0	0	0	1	0	0	0	0	0	0	0	0	1	6	4	0	0	2	0	0	0	0	0	0	0	2	0	2	1	7	0	5	4	0	0	8	2	0
ENSG00000117154.12	0	5	0	0	2	0	1	0	0	0	6	3	0	3	2	2	0	0	0	0	0	0	5	0	0	2	0	0	0	0	0	0	0	1	5	2	0	0	0	5	0	0	0	0	0	1	0	0	0
ENSG00000280222.1	0	8	0	2	7	8	12	7	0	1	3	1	1	1	5	8	3	5	1	0	2	1	1	4	2	0	3	2	3	4	7	1	1	11	13	10	6	0	2	0	4	2	13	4	0	1	4	1	8
ENSG00000230035.2	0	0	0	0	0	0	0	0	0	0	0	0	0	0	0	0	0	0	0	0	0	0	0	0	0	0	0	0	0	0	0	0	0	0	0	0	0	0	0	0	0	0	1	0	0	0	0	0	0
ENSG00000225387.1	0	0	0	0	3	0	0	0	0	0	0	0	0	0	0	0	0	0	0	0	0	0	0	0	0	0	0	0	0	0	0	0	0	0	0	0	0	0	0	0	0	0	0	0	0	0	0	0	0
ENSG00000179023.9	0	0	0	0	1	0	0	0	0	0	2	0	0	0	0	0	0	0	0	0	0	0	0	0	0	2	0	0	0	0	0	0	0	0	0	0	0	3	4	0	0	2	25	0	0	1	7	0	0
ENSG00000235282.3	0	0	0	0	0	0	0	0	0	0	0	0	0	0	0	0	0	0	0	0	0	0	0	0	0	0	0	0	0	0	0	0	0	0	0	0	0	0	0	0	0	0	0	0	0	0	5	0	4
ENSG00000225478.2	3	0	2	8	5	5	3	0	3	0	4	0	0	0	0	0	0	0	3	0	1	5	0	0	0	0	0	0	0	4	0	0	0	1	0	0	0	0	0	0	0	4	6	0	9	6	9	7	3
ENSG00000009709.12	0	3	0	2	4	0	0	1	0	0	0	1	0	7	2	0	0	0	0	0	0	0	0	0	0	0	0	0	3	0	0	0	0	0	0	0	0	0	0	6	0	0	0	0	0	0	2	0	4
ENSG00000179002.5	2	3	13	5	6	3	0	0	1	2	1	0	0	0	2	0	5	0	0	0	1	0	0	0	0	0	0	0	0	0	0	0	0	1	2	0	0	0	0	3	0	9	14	0	1	1	6	0	7
ENSG00000159423.17	820	720	710	526	437	485	610	683	671	560	503	578	732	927	1007	806	706	732	664	576	717	619	694	594	570	560	627	571	592	705	956	922	669	912	943	921	0	0	0	1	1	4	3	3	5	11	11	4	0
ENSG00000265606.1	0	0	0	0	0	0	0	0	0	0	0	0	0	0	0	0	0	0	0	0	0	0	0	0	0	0	0	0	0	0	0	0	0	0	0	0	0	0	0	0	0	0	0	0	0	0	0	0	0
ENSG00000221662.1	0	0	8	1	0	2	0	6	1	4	1	10	1	0	0	1	0	3	0	6	1	0	0	1	0	2	0	0	0	0	0	0	0	1	0	0	0	0	0	0	2	1	1	0	0	2	0	0	1
ENSG00000169991.11	155	139	138	310	220	289	517	496	667	534	424	587	599	645	713	375	406	314	582	619	525	577	718	691	606	500	637	535	571	547	719	857	496	430	522	541	0	8	1	10	5	5	25	2	8	7	6	5	8
ENSG00000272084.1	35	48	45	53	37	57	95	127	102	87	65	86	30	17	19	10	12	14	48	35	66	46	40	44	53	34	46	28	38	31	20	15	16	16	30	31	13	7	16	12	8	11	42	16	12	4	21	17	12
ENSG00000127481.15	9258	8608	9278	5476	4523	5721	8652	10628	9431	9699	7029	13220	12311	13377	14653	11704	10784	10718	10630	14472	12428	10346	14080	10355	14073	11155	10890	12156	11406	13353	14408	16090	9961	11680	15027	16891	6761	6770	6396	5635	4547	4666	8885	6877	6885	6869	11942	7489	7926
ENSG00000230424.1	2	7	1	45	39	39	50	91	71	74	45	115	42	65	44	55	83	62	35	55	30	51	72	100	51	66	100	45	56	36	67	57	37	73	75	72	3	9	3	44	22	18	43	33	41	32	80	59	23
ENSG00000127463.15	3544	3165	3318	2572	2235	2450	3080	3380	3319	3805	2932	4553	3350	4067	4000	2517	2397	2379	4000	3967	3865	2914	4095	3560	3629	3031	3438	3174	3288	3387	3481	3999	2648	2358	2651	2820	2436	2235	2276	2258	1858	1869	3225	2745	2760	3291	4956	3149	2541
ENSG00000053372.5	2485	2063	2320	1777	1852	1975	2069	2212	2205	2963	2979	3162	3649	4519	4782	2497	1983	2322	3560	3618	3432	3126	4045	4214	3750	3229	3404	3413	3441	3499	3860	3833	2708	910	1104	930	3545	3314	2948	2382	2681	2399	3231	2542	2761	3429	4679	3269	5378
ENSG00000286064.1	59	116	69	104	97	110	118	131	137	146	74	141	72	79	110	29	17	62	82	76	124	108	101	90	61	47	93	52	33	82	58	81	57	12	18	14	118	90	111	195	104	126	251	188	237	284	379	312	136
ENSG00000211454.15	126	97	66	113	76	101	82	107	51	94	69	97	26	39	35	21	26	21	86	33	59	61	72	54	62	56	73	58	57	48	40	29	23	35	33	19	46	41	32	54	54	30	43	60	58	53	71	39	10
ENSG00000162482.5	54	73	34	61	35	68	28	56	49	52	47	57	11	15	5	19	14	4	22	57	35	34	32	32	27	31	30	36	24	50	24	26	22	31	15	12	10	5	4	16	21	18	25	22	18	23	34	12	14
ENSG00000270728.1	115	135	104	101	63	121	76	137	139	124	90	141	45	66	101	88	85	60	79	128	99	81	138	89	67	76	95	67	37	100	51	79	41	67	88	55	21	66	41	52	32	40	50	45	20	36	68	31	29
ENSG00000053371.13	3362	2586	2501	2329	2304	2451	2693	2159	2235	1882	2661	2001	2458	3222	3053	2722	2563	2801	2088	2137	2222	2037	2246	2344	2353	2007	2051	2154	2206	2388	2719	2778	2092	3317	3801	3317	989	1060	1023	703	909	810	844	724	687	644	827	698	972
ENSG00000200403.1	0	0	3	22	5	4	0	4	7	6	10	17	6	7	2	4	1	2	5	18	6	25	22	13	26	17	6	8	6	11	16	6	26	12	20	3	0	0	0	12	3	1	0	0	0	4	1	0	2
ENSG00000040487.13	111	149	149	95	120	114	249	237	232	346	252	269	198	208	219	217	210	200	293	268	277	286	236	270	369	234	292	303	195	286	243	301	155	347	406	404	38	59	55	153	53	91	185	207	218	268	329	232	268
ENSG00000077549.19	22554	19222	19247	15060	12729	14577	15363	12902	13477	12212	12449	12164	10167	13107	12132	9310	8292	8416	13219	12776	13094	10935	13188	13084	12713	10521	11970	11824	12362	12417	12702	13962	9398	8755	11017	11272	7238	7102	6495	5041	5086	4955	6030	4652	5454	4710	6287	4468	6894
ENSG00000240490.3	0	0	0	1	0	2	0	0	0	0	0	0	0	0	0	0	0	0	0	0	0	0	0	0	1	2	0	0	0	2	0	0	0	0	0	0	0	0	0	0	0	0	0	0	0	1	0	0	0
ENSG00000173436.15	121	124	169	163	170	186	293	246	270	246	288	410	194	245	222	129	101	151	191	183	203	99	207	147	135	90	128	84	82	129	119	131	104	88	96	65	55	42	88	174	153	117	304	187	257	243	313	227	150
ENSG00000201609.1	0	0	2	5	1	0	0	0	0	0	3	0	0	1	3	0	0	0	0	0	0	0	2	0	0	0	0	0	0	0	0	0	0	0	0	0	0	1	2	0	3	1	4	0	1	0	0	2	3
ENSG00000235185.1	0	1	0	0	0	0	8	0	0	3	7	0	0	0	0	0	0	0	1	0	1	0	0	0	0	0	0	0	0	0	0	0	0	0	0	0	0	3	1	8	0	0	8	5	8	2	0	3	1
ENSG00000158747.15	155	108	125	67	118	81	109	108	116	95	117	111	70	107	98	82	71	68	185	190	229	144	167	160	185	231	190	172	189	174	119	133	90	173	179	220	7	0	0	3	1	0	0	0	6	3	2	18	3
ENSG00000270136.6	6	2	4	4	9	1	2	9	4	2	19	0	7	0	2	3	5	0	0	0	2	0	0	1	0	0	1	0	0	0	1	0	0	1	3	0	0	0	3	5	1	5	10	4	5	10	16	1	7
ENSG00000226396.1	29	37	24	58	51	43	60	78	82	52	49	74	32	20	37	44	19	30	17	27	32	34	27	37	40	36	37	34	18	42	43	41	35	58	61	29	15	26	29	62	103	53	87	86	77	70	88	81	40
ENSG00000158748.4	10	6	5	3	2	7	1	3	1	1	1	0	5	9	3	22	9	11	5	11	12	4	3	12	7	4	10	2	11	12	6	4	0	6	5	16	14	35	6	25	30	12	29	6	11	3	9	6	0
ENSG00000162542.14	29	15	38	53	32	61	29	13	7	10	48	4	17	3	30	4	2	2	39	30	28	29	28	25	23	32	20	20	16	22	0	10	8	5	29	20	334	397	381	247	264	268	327	296	297	311	418	391	484
ENSG00000178828.7	5	1	1	3	7	8	1	0	4	4	1	1	0	0	0	0	0	0	0	0	1	0	0	0	1	0	2	6	0	0	0	0	0	0	0	0	0	7	5	11	10	26	15	7	42	6	29	3	12
ENSG00000235434.1	1	0	0	0	0	0	0	0	0	0	0	2	0	0	0	0	2	0	0	0	0	0	0	1	0	0	0	0	0	0	0	0	0	0	0	0	0	0	2	0	4	3	0	0	1	0	7	0	0
ENSG00000169914.6	1646	1371	1637	2042	1664	1880	2197	1955	2008	1417	1504	2193	1251	1311	1358	1397	1220	1349	1500	1677	1478	1186	1931	1634	1683	1356	1459	1566	1161	1319	1716	1680	955	1761	2238	1632	1009	910	782	942	886	766	1238	1106	1003	808	1215	920	603
ENSG00000188784.4	1	1	0	2	1	4	0	0	0	0	2	0	2	0	0	1	1	0	0	0	0	1	0	0	0	1	0	0	0	1	0	0	2	0	0	0	0	0	0	2	1	14	0	0	4	3	2	8	1
ENSG00000242688.3	6	0	0	0	10	1	9	0	0	2	8	0	0	0	0	2	0	0	0	0	1	0	0	0	0	0	0	0	0	0	0	0	0	6	0	0	0	0	9	4	2	28	13	6	10	2	17	1	14
ENSG00000188257.12	0	0	0	0	0	6	0	0	0	0	0	0	0	0	0	0	0	0	0	0	0	0	0	0	0	0	0	0	0	0	0	0	0	0	0	0	0	0	0	0	0	0	0	0	0	0	0	0	0
ENSG00000127472.11	3	6	1	4	7	11	1	0	2	0	2	4	0	0	1	4	0	0	4	3	0	0	0	0	0	0	0	0	0	0	1	0	0	0	0	4	0	0	2	6	6	10	10	3	4	0	22	0	0
ENSG00000117215.15	1	18	0	9	5	12	12	0	2	1	13	2	3	0	3	0	0	1	1	4	2	0	1	0	0	0	0	1	0	0	0	0	0	2	2	0	1	0	2	3	11	7	31	1	16	3	23	0	9
ENSG00000158786.5	0	0	0	0	1	0	6	3	0	0	1	0	0	0	0	0	0	1	1	2	0	1	0	0	0	0	1	3	3	6	2	0	0	2	1	5	0	0	2	2	0	4	1	3	0	0	0	0	0
ENSG00000227066.2	0	2	0	4	0	1	5	2	1	1	0	1	0	2	2	0	2	1	0	0	0	0	0	0	4	4	0	0	0	1	0	0	0	0	0	0	7	0	0	0	0	0	0	0	0	0	1	0	3
ENSG00000187980.7	81	66	53	64	52	51	84	42	52	37	25	54	36	47	43	69	29	54	41	33	69	44	41	51	47	55	40	42	34	32	38	23	15	132	164	86	0	0	0	5	2	2	4	0	0	0	0	0	3
ENSG00000162543.6	72	66	50	57	39	62	96	63	69	87	91	92	73	111	82	109	101	90	153	148	155	122	177	173	153	134	127	121	131	167	79	144	70	146	198	176	0	0	0	0	0	5	0	0	0	0	0	2	0
ENSG00000228105.2	0	0	0	0	0	0	0	0	0	0	0	0	0	0	0	0	0	0	0	0	0	0	0	0	0	0	0	0	0	0	0	0	0	0	0	0	0	0	0	0	0	0	0	0	0	1	0	0	0
ENSG00000284710.1	0	0	0	1	0	4	0	0	0	0	0	0	0	0	0	0	0	0	0	0	0	0	1	0	0	0	0	0	0	0	0	0	0	0	0	0	0	0	0	0	0	6	0	0	0	0	0	0	0
ENSG00000158816.16	3	18	8	21	18	24	12	10	6	11	14	5	9	0	2	2	3	4	0	0	6	0	0	1	1	7	5	2	0	4	1	0	0	3	5	0	2	0	3	17	12	38	23	6	9	26	21	16	14
ENSG00000226664.1	0	0	0	0	0	0	0	0	0	0	0	0	0	0	0	0	0	0	0	0	0	0	0	0	0	0	0	0	0	0	0	0	0	0	0	0	0	0	0	2	0	0	2	0	0	0	0	0	0
ENSG00000236963.7	7	12	16	7	17	12	20	0	7	9	16	8	8	1	12	0	0	1	0	0	0	0	0	0	9	0	3	0	2	0	0	5	0	0	1	0	3	2	8	15	13	31	33	16	23	13	13	3	10
ENSG00000226487.1	0	0	0	0	0	0	0	0	0	0	0	0	0	0	0	0	0	0	0	0	0	0	0	0	0	0	0	0	0	0	0	0	0	0	0	0	0	0	0	0	0	0	0	0	0	0	0	0	0
ENSG00000284641.1	0	1	4	3	0	5	4	0	0	0	2	0	0	0	0	0	0	0	0	0	0	0	0	0	0	0	0	0	0	0	0	0	0	0	0	0	0	0	0	0	0	0	0	0	0	0	0	0	2
ENSG00000284743.1	0	0	0	0	0	0	0	0	0	0	0	0	0	0	0	0	0	0	0	0	0	0	0	0	0	0	0	0	0	0	0	0	0	0	0	0	0	0	0	0	0	0	0	0	0	0	0	0	0
ENSG00000162545.6	257	208	256	152	195	198	175	200	211	248	226	235	148	189	130	213	217	149	238	272	247	245	300	288	291	215	297	225	215	238	187	246	150	459	612	615	0	1	13	10	14	30	16	18	2	8	9	0	5
ENSG00000090432.7	46	57	78	1329	1074	1360	2946	2913	2982	3660	3591	3524	1106	1401	1470	927	917	984	1380	1430	1343	1293	1429	1481	1567	1300	1506	1459	1443	1322	1219	1353	952	963	1205	1137	34	62	62	1505	1272	1098	3967	3267	3251	4088	5750	4096	1582
ENSG00000215520.3	0	0	0	16	10	11	2	0	0	0	3	0	0	0	0	2	0	1	0	0	0	0	0	2	2	0	1	0	0	0	0	0	0	0	0	0	1	0	3	5	5	0	16	0	14	8	7	12	3
ENSG00000183114.8	0	0	2	0	1	8	3	4	3	5	3	4	3	4	4	8	6	5	3	10	12	18	12	8	8	10	10	8	5	8	13	19	8	7	11	15	0	0	0	0	0	0	0	0	0	0	0	0	0
ENSG00000158825.6	0	0	0	0	0	1	5	0	0	0	0	0	0	0	0	0	2	0	0	1	0	1	0	0	2	0	0	0	2	0	0	0	0	0	0	0	0	0	11	0	0	0	2	0	0	0	0	0	0
ENSG00000158828.8	268	217	237	168	176	197	224	269	245	235	224	238	179	212	167	239	238	245	300	230	332	266	274	362	331	234	308	259	256	332	249	309	236	494	657	638	30	37	30	32	58	51	71	39	122	47	106	68	32
ENSG00000284005.1	0	0	0	0	0	0	0	0	0	0	0	0	0	0	0	0	0	0	0	0	0	0	0	0	0	0	0	0	0	0	0	0	0	0	0	0	0	0	0	0	0	0	0	0	0	0	0	0	0
ENSG00000117242.7	175	181	201	178	123	189	253	278	241	228	265	272	140	142	147	87	58	77	139	177	173	177	134	208	144	177	117	151	137	191	93	126	89	45	54	75	73	60	51	101	95	119	125	113	116	82	162	125	47
ENSG00000244038.11	11398	10052	10488	8289	7930	7935	9138	7855	8159	7338	7634	8278	6082	7633	8137	5785	5293	5984	7688	7309	7809	6371	7811	7544	7472	6410	7001	7249	7144	7426	7324	7515	5334	6400	7935	6295	9715	8836	8571	6944	6354	6809	8098	7276	7449	7082	9225	6625	5369
ENSG00000117245.13	17	18	17	10	30	17	23	8	16	5	14	7	8	19	6	19	0	14	11	9	13	15	7	33	20	27	27	9	12	16	1	6	8	7	18	5	5	11	12	22	12	27	58	32	26	16	25	25	23
ENSG00000235432.1	3	15	8	7	3	2	12	0	0	0	15	0	0	9	1	1	2	0	0	0	0	0	5	0	0	1	6	0	2	0	0	0	0	0	0	0	0	0	1	10	2	14	15	12	3	6	20	8	8
ENSG00000189410.12	51	46	27	113	88	126	29	40	53	23	11	9	17	35	15	40	41	26	29	20	21	30	60	38	24	21	17	21	14	42	62	59	29	39	75	119	78	41	69	82	77	64	63	62	81	60	45	67	103
ENSG00000233069.1	0	0	0	12	0	0	0	0	0	0	0	0	0	0	0	0	0	1	0	1	0	2	0	0	0	1	0	0	0	0	0	0	0	0	4	0	0	0	0	0	0	0	1	1	0	0	0	0	0
ENSG00000127483.19	15688	12821	15042	12104	9220	10800	11311	10566	10377	9080	8930	11818	11836	13263	14146	10609	10251	9680	11381	11875	11165	7608	12626	10555	10972	9414	10568	10044	8764	9550	12169	12874	8264	13634	15328	14879	6557	6314	6119	4965	4555	3887	6362	5144	5396	4783	6845	5313	5184
ENSG00000075151.23	5308	4346	5127	3626	3233	3766	2870	2262	2237	1549	1641	2013	3025	3564	3624	2339	2112	2062	3824	4246	3835	2830	4365	3783	3823	3259	3128	3406	2918	3315	3855	4341	2757	2597	3082	3012	3374	3371	3435	2505	2146	2215	1999	1679	1705	1360	2195	1337	2845
ENSG00000251914.1	1	0	0	0	0	0	0	0	0	0	0	0	0	0	0	0	0	0	0	0	0	0	0	0	0	0	0	0	0	0	0	0	0	0	0	0	0	0	0	0	0	0	0	0	0	0	0	0	0
ENSG00000221808.1	0	0	0	0	0	0	7	0	0	0	0	0	0	0	0	0	0	0	0	0	0	0	0	0	0	0	0	0	0	0	0	0	0	0	0	0	0	0	0	0	0	0	0	0	0	0	0	0	0
ENSG00000233072.1	3	0	0	0	2	1	18	1	4	0	9	11	0	2	0	1	0	0	0	4	2	3	6	0	0	0	0	1	5	0	0	3	0	4	1	4	0	0	7	2	10	5	18	2	7	4	11	0	2
ENSG00000236073.2	0	0	0	0	0	1	4	0	0	0	3	1	0	0	1	0	0	0	0	0	0	1	0	0	0	0	0	1	2	0	0	0	0	0	0	0	1	0	0	0	3	0	0	0	0	0	0	11	0
ENSG00000235112.1	0	3	7	14	2	5	4	4	8	0	10	2	0	0	0	6	0	0	2	1	2	4	1	1	1	0	6	5	0	9	13	4	0	5	5	0	0	2	4	21	5	10	30	3	22	12	20	6	5
ENSG00000287192.1	6	0	1	6	10	6	9	6	2	0	6	4	0	0	1	2	0	0	3	2	0	1	1	0	2	0	2	4	0	0	0	0	0	1	12	0	2	2	6	3	2	11	16	19	3	11	26	12	11
ENSG00000117298.16	3353	3260	3305	1904	1471	1932	1911	2171	2189	2710	1739	2640	1779	2430	2132	1629	1716	1577	3756	4097	4231	3289	4147	3659	4217	3579	3892	3874	3727	4137	2501	3093	1817	2244	2644	2985	550	483	421	415	346	352	704	588	697	662	753	615	462
ENSG00000236936.1	0	0	0	0	0	0	6	1	0	0	0	0	1	0	0	4	1	0	3	3	0	1	2	7	1	1	4	0	0	6	15	6	4	1	8	0	0	0	0	0	0	0	0	0	0	0	0	0	0
ENSG00000231105.2	20	13	6	12	11	17	25	6	10	20	4	7	3	5	7	13	10	7	4	2	3	11	4	10	6	1	9	13	4	8	8	5	0	50	51	40	2	4	7	63	72	64	89	93	109	88	123	89	12
ENSG00000236216.5	0	1	2	0	0	1	3	0	0	0	0	1	0	0	4	2	0	0	0	0	0	1	0	0	0	1	0	0	0	0	0	0	0	0	0	0	0	0	0	0	0	0	0	1	0	0	2	0	0
ENSG00000228823.1	1	0	0	0	0	3	4	0	0	0	0	0	0	0	0	0	0	0	0	0	0	0	0	0	2	0	1	0	0	0	0	0	0	0	0	0	0	0	0	0	0	0	0	0	0	0	0	0	2
ENSG00000236009.1	0	0	0	0	0	0	0	0	0	0	0	0	0	0	0	0	0	0	0	0	0	0	0	0	0	0	0	0	0	0	0	0	0	0	0	0	0	0	0	0	0	0	0	0	0	0	0	0	0
ENSG00000227001.3	0	8	2	0	0	2	9	1	2	7	0	0	0	0	0	1	1	2	3	3	2	25	6	1	3	8	9	3	11	2	1	1	2	10	10	7	0	1	2	0	2	1	4	4	2	1	9	7	2
ENSG00000187952.9	18	10	13	11	7	14	7	12	11	12	12	14	20	16	15	4	1	14	26	26	39	33	24	12	24	13	24	41	25	16	19	49	27	10	38	20	2	0	5	3	2	11	3	5	27	7	9	8	3
ENSG00000186543.7	0	1	4	0	5	0	0	0	0	0	4	1	0	5	0	1	0	5	0	0	5	0	0	0	0	0	0	0	0	0	0	0	0	1	0	0	0	2	1	1	11	0	4	0	0	1	21	3	3
ENSG00000142794.19	58	68	68	51	34	40	63	43	37	36	38	39	13	26	32	23	25	15	125	93	81	66	108	91	107	109	89	92	91	119	40	59	22	110	137	107	66	69	52	56	42	47	103	60	64	55	138	89	78
ENSG00000176378.8	0	0	0	0	0	0	0	0	0	0	0	0	0	0	0	0	0	0	0	0	0	0	0	0	0	0	0	0	0	0	0	0	0	0	0	0	0	0	0	0	0	0	0	0	0	0	0	0	0
ENSG00000162551.14	0	3	17	6	5	9	5	0	3	1	1	2	0	1	3	4	0	1	0	1	2	0	0	3	2	0	0	0	1	3	0	3	0	1	0	0	0	0	2	7	1	9	4	0	4	2	6	0	10
ENSG00000233431.1	0	0	0	0	0	0	0	0	0	0	0	0	0	0	0	0	0	0	0	0	0	0	0	0	0	0	0	0	0	0	0	0	0	0	0	0	0	0	0	0	0	0	0	0	0	0	0	0	2
ENSG00000076864.20	2237	2201	1897	1242	995	1473	960	1045	950	816	663	853	832	1215	1030	1524	1258	1344	1940	1995	2073	1601	1662	1782	1834	1696	1582	1661	1600	1740	1994	2404	1592	2043	2678	2641	8	1	6	21	8	15	5	3	33	22	6	11	0
ENSG00000090686.16	2605	2015	2495	1787	1574	1889	2056	2124	1895	1518	1818	2111	2469	2632	2911	2595	2335	2091	2407	2484	2157	1713	2694	2640	2510	1955	2105	1984	2031	1955	2687	3003	1948	3266	3655	3211	3613	3174	3100	2328	2437	2205	2967	2353	2678	2244	3352	2174	3264
ENSG00000231978.2	0	0	1	0	0	0	0	0	0	0	1	6	1	0	0	0	2	5	0	0	0	0	0	0	0	0	1	0	0	0	0	0	0	0	0	0	2	0	7	0	1	0	0	0	2	6	3	0	3
ENSG00000187942.12	14	8	8	5	4	0	15	19	3	4	16	2	4	2	0	9	4	1	7	1	16	13	1	22	12	3	10	13	11	5	8	6	5	10	4	3	5	1	2	2	4	13	7	5	1	2	12	3	1
ENSG00000142798.20	62	62	31	43	62	43	61	28	34	14	37	22	10	19	32	26	17	24	6	41	19	32	37	35	48	19	19	28	11	23	27	10	16	76	106	121	877	893	935	812	681	580	1101	987	859	700	1055	691	660
ENSG00000232037.3	2	0	1	5	5	5	8	6	4	0	5	1	0	1	0	2	0	0	0	0	3	0	0	0	1	3	0	0	0	2	0	0	0	0	1	0	2	14	7	12	5	20	18	4	6	1	15	10	15
ENSG00000283234.1	0	0	2	0	1	0	0	0	0	0	0	0	0	0	0	0	0	0	0	0	0	0	0	0	0	0	0	0	0	0	0	0	0	0	0	0	0	0	0	0	6	2	2	0	0	0	0	0	1
ENSG00000219073.8	1	3	10	1	0	6	10	0	0	0	6	3	0	0	3	1	0	0	0	0	8	0	0	0	0	1	0	0	0	0	0	0	0	0	1	0	0	0	0	4	2	20	10	1	1	2	6	6	2
ENSG00000285959.1	0	0	0	0	1	0	0	0	5	0	0	0	0	0	0	0	1	0	0	0	0	0	3	3	4	0	0	0	0	0	0	0	0	1	0	0	0	4	2	0	9	6	6	0	1	3	8	5	1
ENSG00000273610.1	0	1	0	2	0	2	0	0	1	0	5	0	0	2	0	0	0	8	0	1	0	0	0	0	0	0	0	0	0	1	0	0	0	1	0	0	0	0	0	0	0	4	2	1	2	2	4	0	1
ENSG00000201919.1	0	0	0	0	0	0	3	0	0	0	0	0	0	0	7	1	0	0	0	0	0	0	0	0	0	3	0	0	0	0	0	0	0	0	0	0	0	0	0	0	0	0	0	0	0	1	3	0	0
ENSG00000142789.20	0	0	0	2	5	3	3	0	1	0	1	0	0	0	0	0	0	1	3	0	0	0	0	18	7	0	0	0	1	0	0	0	0	0	0	0	0	0	0	0	0	0	0	0	4	0	0	0	0
ENSG00000278124.1	0	6	0	2	1	1	0	0	0	0	0	0	0	0	0	0	0	0	0	0	2	0	0	2	0	0	0	2	0	1	0	1	0	0	0	0	0	0	0	10	3	1	13	1	0	0	9	2	6
ENSG00000201273.1	0	0	3	0	0	0	0	0	0	0	1	7	0	0	0	0	0	0	0	0	0	0	0	2	6	0	0	0	0	0	0	0	0	0	0	0	0	0	2	0	5	0	1	0	0	0	0	0	0
ENSG00000228397.3	2	2	10	0	12	1	6	2	8	0	3	5	2	1	4	2	0	10	1	0	3	9	2	2	3	0	4	0	0	1	1	0	6	2	2	2	2	3	2	0	3	14	7	8	5	4	0	1	4
ENSG00000218510.9	19	15	18	70	98	76	127	91	96	84	80	130	143	95	117	119	127	120	107	86	49	82	110	85	139	103	126	100	72	112	123	137	64	199	238	219	8	20	20	107	78	98	185	148	143	102	173	99	106
ENSG00000070831.17	11409	8842	10601	8995	9066	8470	10455	8116	8734	8519	10653	8998	7619	8653	9304	8905	7303	7273	10368	9070	8447	6926	11072	10583	8511	7585	8622	8278	8254	8660	10300	10045	6604	9210	10433	7459	7192	6597	6356	4810	4558	4828	6498	4951	5457	5211	7018	4751	6623
ENSG00000285752.1	13	6	2	17	23	22	33	7	22	13	26	18	39	41	22	53	35	41	19	16	34	8	22	34	37	14	35	30	20	34	23	28	10	57	68	59	0	0	5	18	8	11	56	33	31	31	50	16	23
ENSG00000285794.1	0	0	0	0	0	0	0	0	0	0	0	0	0	0	0	0	0	0	0	0	0	0	0	0	0	0	0	0	0	0	0	0	0	0	0	0	0	0	0	0	0	0	0	0	0	0	0	0	0
ENSG00000230068.2	6	6	12	18	1	6	4	10	4	3	5	1	0	1	1	5	2	1	0	0	0	2	3	2	0	0	0	3	1	0	1	5	1	7	4	1	0	1	3	6	22	25	9	5	7	3	16	7	3
ENSG00000271428.1	0	1	3	0	2	0	0	0	1	2	0	3	0	0	0	0	1	0	0	1	0	6	2	0	1	0	0	0	0	0	0	13	0	1	0	3	0	0	0	0	5	3	4	0	0	1	0	5	3
ENSG00000162552.15	7	6	5	2	5	6	3	9	4	4	3	1	7	3	3	0	0	0	6	1	5	3	7	0	6	1	1	7	2	1	6	0	0	8	6	1	0	0	4	0	2	8	6	7	0	8	12	2	5
ENSG00000285873.1	5	5	0	0	6	7	1	0	1	2	0	1	0	6	9	5	3	0	0	1	1	0	3	5	5	1	3	2	1	3	5	0	0	0	0	0	3	1	5	0	3	2	13	0	4	0	13	0	2
ENSG00000266564.1	0	0	0	0	0	0	0	0	0	0	0	0	0	0	0	0	0	0	0	0	0	0	0	0	0	0	0	0	0	0	0	0	0	0	0	0	0	0	0	0	0	0	0	0	0	0	0	0	0
ENSG00000234397.3	0	1	2	0	0	0	0	0	0	0	0	1	0	0	0	0	1	0	0	0	0	0	1	3	0	0	0	0	0	0	0	1	0	0	0	0	2	0	0	3	0	0	0	2	0	0	0	0	0
ENSG00000279625.1	0	0	0	0	0	0	0	0	0	0	0	0	0	0	0	0	0	0	0	0	0	0	0	0	0	0	0	0	0	0	0	0	0	0	0	0	0	0	0	0	0	0	0	0	0	3	0	0	0
ENSG00000184677.18	2031	1990	1967	1130	865	1074	1283	1491	1516	1744	974	1926	3469	3568	3801	2643	2415	2561	3028	3351	3152	2342	2901	2819	2893	2486	2657	2734	2296	2788	3065	3334	2370	2252	2945	3089	623	603	575	438	273	263	728	624	654	966	1486	979	1309
ENSG00000237200.1	0	2	0	0	2	2	0	7	0	3	2	5	5	3	2	3	8	9	2	9	6	5	20	10	0	5	11	8	2	12	27	13	4	8	9	2	0	0	0	9	1	0	0	6	1	5	13	5	0
ENSG00000070886.12	3	15	0	10	7	3	10	3	0	0	2	0	0	0	0	0	6	0	0	0	0	1	2	0	0	0	2	0	0	0	0	0	2	0	0	6	0	0	0	13	4	7	16	4	7	12	13	0	0
ENSG00000276835.2	0	1	0	0	1	4	1	0	1	0	0	9	0	0	0	0	0	0	0	0	0	0	0	0	0	0	0	0	1	0	0	0	0	0	0	0	0	0	0	0	2	0	0	0	0	0	0	0	0
ENSG00000173372.17	6	3	11	3	1	2	6	0	0	4	10	4	0	0	0	1	2	0	0	0	0	0	0	0	1	0	0	0	1	4	1	0	0	0	0	0	0	0	2	5	6	2	30	2	1	3	4	0	18
ENSG00000159189.12	4	5	4	5	3	5	6	8	1	0	1	0	0	0	0	10	0	1	0	0	0	0	0	0	2	2	0	2	7	4	0	0	0	0	0	0	0	0	0	8	3	9	28	0	0	1	11	1	12
ENSG00000173369.17	0	0	0	0	2	0	0	0	0	0	0	0	0	0	0	0	0	0	0	0	0	0	0	0	0	0	0	0	0	0	0	0	0	0	0	0	0	0	0	0	0	0	0	0	0	0	0	0	0
ENSG00000133216.17	344	294	286	271	227	241	221	171	236	134	130	230	137	145	154	207	210	256	251	265	329	234	278	311	264	173	178	216	189	229	254	235	129	187	216	273	5	3	5	21	1	74	30	8	16	13	15	2	29
ENSG00000265422.1	0	0	0	0	0	0	0	0	0	0	0	0	0	0	0	0	0	0	0	0	6	0	0	0	0	0	0	4	1	0	1	0	0	0	0	0	0	0	0	0	0	0	0	0	0	0	0	0	0
ENSG00000225952.1	0	0	0	0	0	0	0	0	0	0	0	0	0	0	0	0	1	0	0	0	0	2	2	0	0	0	0	0	0	0	0	3	0	0	1	0	0	0	0	2	0	2	0	0	0	0	0	0	3
ENSG00000264014.1	0	0	0	0	0	0	0	0	0	0	0	0	0	0	0	0	0	0	0	0	0	0	0	0	0	0	0	0	0	0	0	0	0	0	0	0	0	0	0	0	0	0	0	0	0	0	0	0	0
ENSG00000215906.8	0	4	0	0	4	2	3	0	0	0	5	1	0	0	0	0	0	0	0	1	0	0	0	0	0	0	0	0	0	0	0	0	0	0	0	0	0	0	0	2	0	0	5	0	1	0	0	4	0
ENSG00000227868.6	6	1	2	12	11	5	2	0	7	0	15	12	1	8	12	2	12	9	7	1	3	0	0	0	5	2	2	1	1	2	2	6	0	1	7	3	4	0	1	7	3	13	31	8	16	33	30	2	4
ENSG00000004487.17	10168	8231	9464	7258	6153	6820	7408	7216	6891	7593	7728	9412	10411	12722	12766	9250	8167	8529	11750	11279	10760	8470	12340	11513	11231	9264	9766	9755	9743	9609	12673	14303	9400	8084	9177	9842	4291	3962	3838	2674	2938	2795	3185	2676	2747	2665	3324	2509	3732
ENSG00000240553.1	1	2	18	20	17	15	26	10	6	4	22	14	9	2	4	1	7	2	17	1	6	2	5	4	8	0	0	1	5	0	2	1	2	0	3	4	0	12	33	46	28	52	83	26	23	33	73	17	63
ENSG00000263793.1	0	0	0	0	0	0	0	0	0	0	0	0	0	0	0	0	0	0	0	0	0	0	0	0	0	0	0	0	0	1	0	0	0	1	0	0	0	0	0	0	0	0	5	0	0	0	0	0	0
ENSG00000266802.1	1	0	6	10	2	0	5	0	0	0	4	2	0	0	0	2	0	1	0	2	1	0	0	2	0	0	0	0	0	0	0	0	0	0	0	0	0	0	1	5	3	9	0	6	3	10	7	2	0
ENSG00000169641.13	941	902	1032	993	869	958	3606	2970	3002	3244	3098	3798	1655	1890	2060	1508	1450	1496	3015	3188	2679	1856	2914	2360	2991	2323	2563	2441	2420	2607	2577	2853	1861	1917	2291	2294	378	343	287	472	261	222	958	766	774	823	1367	899	1047
ENSG00000229010.1	1	7	6	0	2	2	7	1	1	0	1	0	1	0	0	0	0	2	0	0	0	12	0	3	0	3	7	2	4	4	9	1	0	1	2	0	0	4	0	0	0	0	10	0	7	0	7	0	4
ENSG00000206935.1	0	5	2	0	1	3	0	0	0	0	0	0	0	0	1	0	0	0	0	1	0	0	0	3	0	0	0	4	4	1	0	5	0	0	1	1	0	0	0	12	3	4	0	0	0	1	4	8	0
ENSG00000252578.1	5	0	0	4	0	2	1	0	2	1	6	7	0	5	0	1	0	1	0	0	1	0	0	0	0	1	0	1	0	0	0	0	0	1	8	0	0	0	0	3	4	2	0	0	0	0	1	1	6
ENSG00000179546.5	8	2	2	11	21	23	30	13	5	4	27	15	0	2	26	3	6	1	2	2	0	0	5	4	4	5	1	0	2	1	1	1	0	3	4	9	0	6	8	11	13	8	32	4	9	23	8	9	15
ENSG00000215381.3	4	6	2	0	0	1	0	0	2	3	0	1	1	2	3	2	2	0	2	3	2	0	1	1	1	0	1	2	0	3	1	2	2	2	5	0	4	0	0	10	2	4	1	2	12	1	0	1	0
ENSG00000261326.4	66	40	59	198	235	235	455	322	297	306	649	591	387	346	388	442	340	413	258	279	148	117	116	92	323	298	333	303	198	265	462	353	204	1173	908	543	25	21	24	231	147	134	829	539	811	483	802	466	337
ENSG00000284726.1	17	19	22	14	11	15	31	17	34	16	20	40	23	20	28	54	30	44	7	9	17	11	33	11	39	12	33	9	14	28	23	37	19	30	35	18	5	28	9	13	30	19	35	40	76	51	45	45	35
ENSG00000125944.21	22142	17295	21178	14609	13625	14049	16737	14176	13836	13950	14981	15922	14633	17078	17300	12444	11074	9885	21975	20102	19252	15711	23302	22727	20849	18047	19218	18319	18704	19327	17678	18103	11734	12617	13628	13229	13420	13248	12675	7823	8731	8387	9717	7244	7355	7154	9560	6130	12105
ENSG00000125945.15	45	52	48	682	943	704	2019	1643	1570	922	902	946	512	707	698	434	450	399	745	725	707	449	705	617	749	687	735	607	717	793	695	779	559	677	700	638	26	39	31	277	265	247	688	541	655	398	544	365	389
ENSG00000249087.7	19	30	18	100	83	87	164	138	152	117	125	117	91	88	66	146	131	115	58	48	54	79	58	49	73	89	96	73	74	135	97	134	53	225	293	265	21	33	20	49	52	33	65	53	73	53	78	53	52
ENSG00000201405.1	0	0	0	0	0	0	0	0	0	0	0	0	0	0	0	0	0	0	0	0	0	0	0	0	0	0	0	0	0	0	0	0	0	0	0	0	0	0	0	0	0	0	0	0	0	0	0	0	0
ENSG00000271420.1	11	6	2	14	19	18	14	0	5	0	10	7	0	0	2	5	3	1	0	6	5	0	6	6	8	3	0	0	2	1	0	3	0	1	0	3	1	4	18	18	3	31	33	9	14	15	21	2	17
ENSG00000204219.11	19	16	38	12	24	21	25	11	6	10	13	9	2	5	7	6	11	10	3	15	11	6	5	17	9	1	9	7	8	14	19	8	2	8	17	26	0	3	2	4	11	13	19	0	10	7	16	4	9
ENSG00000232482.2	6	1	7	3	3	0	0	0	0	0	3	3	0	0	2	0	0	0	0	0	0	0	0	6	1	1	0	0	3	0	0	7	0	0	0	0	0	0	0	0	2	3	1	1	0	0	2	4	0
ENSG00000088280.19	171	183	177	162	91	104	89	73	88	76	87	88	139	190	180	179	165	159	205	241	239	185	242	205	258	170	263	218	167	243	311	303	227	391	412	417	253	296	249	177	221	199	132	130	124	168	152	117	299
ENSG00000007968.7	1200	1221	1200	5014	4253	5503	10595	12591	12212	9720	8705	10067	2528	3190	3091	3186	3326	3081	4866	5043	5409	4500	5306	4733	7106	6037	6295	5921	5168	5443	3534	3757	2446	5084	6300	7079	4008	3893	3485	8405	7207	5900	18647	16418	16992	12808	19728	14456	9429
ENSG00000235052.1	23	45	41	53	24	53	14	22	22	20	19	35	11	28	32	14	5	9	17	24	20	17	7	53	26	27	7	18	6	16	18	40	4	9	23	27	103	60	70	147	184	155	110	86	89	67	141	99	94
ENSG00000117318.9	188	133	126	2828	2637	3078	7394	7027	7524	3469	4732	3247	1775	2354	1945	1227	1084	1248	2450	2348	2591	2282	2052	2044	3874	3256	3584	3071	3176	3501	2355	2543	1873	2232	2779	2619	445	435	399	13492	11566	8648	24569	21983	22860	13419	18092	13275	11003
ENSG00000285802.1	6	14	15	4	61	20	6	14	23	21	34	15	7	9	12	7	7	15	0	6	6	3	1	10	6	9	5	1	7	2	1	0	1	1	12	1	33	34	70	110	147	260	318	161	110	148	201	69	96
ENSG00000197880.9	14	4	18	8	31	21	24	0	6	17	24	17	2	7	16	2	3	3	0	4	5	0	0	7	1	0	5	0	6	4	2	1	1	4	3	3	403	434	385	391	359	275	595	398	506	396	583	379	171
ENSG00000229239.2	10	1	3	4	1	7	12	0	0	0	10	5	0	3	0	4	2	0	0	0	2	0	1	0	0	10	0	4	0	0	0	0	0	0	0	0	12	5	13	12	8	9	41	1	6	15	23	17	10
ENSG00000142676.14	35433	29842	30076	25364	30913	28478	30210	23602	26081	22871	32544	19955	20008	23194	21445	26012	20361	20245	20899	19915	21047	20569	22194	28361	21646	18022	20372	21669	20525	21065	27204	24786	18753	34652	37681	25374	31337	32404	28384	23727	26021	26226	26980	21458	21543	23438	27201	20682	23919
ENSG00000236810.6	80	48	92	130	131	157	91	115	113	53	93	67	49	49	74	71	38	121	32	20	43	19	55	24	38	60	43	22	62	37	42	42	47	105	81	64	31	41	36	171	141	147	155	114	167	127	176	96	110
ENSG00000011007.12	1726	1553	1606	3001	2731	3226	4661	4727	4701	4599	3895	4986	2721	3345	3208	1749	1676	1890	3605	3640	3564	2616	3574	3328	3840	3021	3373	3325	3340	3474	3766	3950	2643	1549	2052	2219	320	372	443	1686	1302	1223	2988	2382	2528	2549	3609	2277	1426
ENSG00000057757.10	2047	1540	1822	1935	2217	2107	2669	2620	2714	3075	3111	3370	2775	3164	3089	2325	2134	2217	3589	3340	3526	2955	3811	3619	3306	2889	3025	3052	3063	3182	3315	3288	2280	2403	2703	2570	1822	1685	1650	1479	1647	1525	2300	1915	2084	2436	3190	2245	2622
ENSG00000011009.11	1443	1480	1320	1494	1367	1489	1547	1773	1697	2477	2452	2610	2624	3292	3107	1950	1569	1705	2794	2852	3092	2652	2885	2956	3018	2359	2593	2884	2952	3187	3245	3209	2178	1895	1931	1880	1780	1730	1566	1622	1611	1471	1655	1307	1466	1566	2322	1540	2010
ENSG00000117308.15	1191	970	1017	933	797	797	924	849	764	734	804	621	1223	1550	1526	1311	1114	1384	1253	1105	1235	1051	1080	1156	1055	1007	956	1080	1149	1187	1504	1467	1030	1124	1357	1161	594	552	561	325	469	480	486	287	380	264	385	265	540
ENSG00000117305.15	261	296	285	605	474	534	566	518	558	601	772	782	530	628	748	741	642	641	405	406	311	317	434	414	394	281	308	311	342	376	474	544	331	901	911	809	116	187	133	528	402	387	757	619	725	738	1044	650	428
ENSG00000179163.12	438	444	395	465	425	544	606	551	626	566	645	761	477	582	578	367	401	425	567	551	596	465	605	566	543	486	494	541	504	520	547	453	363	500	591	484	621	639	660	808	614	654	916	776	806	865	1011	790	648
ENSG00000188822.8	858	796	745	682	505	739	1092	1131	1154	1337	1153	1467	529	659	555	438	424	421	1295	1396	1486	1259	1577	1297	1493	1536	1365	1368	1129	1359	1055	1111	876	1062	1069	1133	283	323	307	307	289	319	529	362	493	550	823	505	695
ENSG00000229106.1	68	66	45	35	39	48	71	107	103	56	41	82	42	39	44	11	16	16	99	86	92	73	83	67	107	105	66	121	61	78	81	63	45	58	48	52	37	46	47	40	28	36	60	56	73	55	79	57	83
ENSG00000232557.3	14	1	6	34	12	5	11	3	12	2	23	15	0	4	8	1	1	4	0	0	0	5	7	8	12	7	11	4	2	1	15	2	2	0	4	3	1	26	44	20	29	44	40	16	40	34	58	10	29
ENSG00000264926.1	0	3	4	2	6	1	4	0	0	0	5	8	0	0	10	0	0	0	0	0	0	0	0	0	0	0	0	0	0	0	0	0	0	2	0	0	0	0	1	16	11	2	7	8	16	6	1	0	12
ENSG00000230228.2	1	0	9	3	3	0	3	0	2	0	4	3	0	1	0	0	0	0	8	0	0	0	0	0	3	0	0	0	0	2	0	1	0	0	1	1	0	0	0	0	2	5	5	0	2	0	1	1	2
ENSG00000189266.13	561	635	695	2187	2602	2747	9170	6857	7354	6935	9551	7660	6099	6786	7160	7946	6675	5972	9223	7525	6933	5921	9375	9195	7835	6679	7277	6634	6704	7213	8567	8280	5553	10598	11881	9437	740	624	557	2282	1999	1782	6521	5812	5620	5410	7281	4924	7565
ENSG00000188529.15	10664	8420	10585	18450	16372	17491	18771	15520	14447	12125	14154	16441	10106	11455	12099	10581	9833	8971	14192	12577	11702	10599	18764	16546	12798	10919	12390	11817	9797	11127	12595	12732	8647	13120	14528	11341	13815	12944	12997	15869	15283	12479	22142	17851	18838	18129	27295	18974	14392
ENSG00000215905.4	0	0	5	5	7	10	0	0	3	0	0	0	0	0	0	0	5	0	0	0	0	0	0	3	0	0	0	0	0	0	0	0	0	0	0	0	0	1	0	7	4	2	2	0	4	0	1	1	2
ENSG00000225315.2	0	6	14	7	0	5	7	0	2	4	12	0	1	0	1	1	2	0	0	0	7	0	3	0	0	0	0	0	0	0	0	0	0	1	3	0	4	1	6	10	2	23	12	13	12	6	7	4	8
ENSG00000142661.19	8	7	14	13	18	24	22	1	0	4	16	10	0	3	4	1	0	4	0	1	2	1	0	0	2	0	5	4	1	2	0	0	2	3	1	0	2	5	2	10	7	39	24	12	29	9	50	10	41
ENSG00000230703.1	0	0	0	0	0	0	0	0	0	0	0	0	0	0	0	0	0	0	0	0	0	0	0	0	0	0	0	0	0	0	0	0	0	0	0	0	0	0	0	0	0	0	0	0	1	0	0	0	0
ENSG00000142677.4	7	4	14	7	11	17	6	2	19	6	16	20	2	15	3	1	0	6	8	2	7	2	6	4	6	3	15	7	1	2	2	6	5	10	3	4	0	0	1	11	8	13	16	12	14	19	11	8	2
ENSG00000185436.12	9	36	21	67	26	37	73	71	113	105	70	91	24	39	31	58	26	18	62	71	56	40	63	59	65	65	99	76	107	56	35	44	42	49	53	76	279	312	260	1063	731	620	2490	2078	1939	1462	2062	1377	1486
ENSG00000230023.2	0	7	1	0	10	2	17	0	0	8	9	5	0	0	0	8	3	0	0	0	2	0	1	5	3	0	0	0	5	0	0	0	3	4	10	0	0	1	1	12	19	14	42	5	15	6	22	11	11
ENSG00000232298.2	3	1	0	0	1	0	0	0	0	0	1	0	0	0	0	0	0	0	0	0	0	0	0	0	0	0	0	0	0	0	0	0	0	0	0	0	0	0	0	0	2	0	0	4	1	0	0	1	0
ENSG00000158055.16	0	0	0	1	10	11	2	0	0	0	0	0	0	0	0	0	0	0	0	0	0	0	0	0	0	0	0	0	0	0	0	0	0	0	0	0	0	0	0	19	17	1	26	9	7	15	19	3	1
ENSG00000001460.18	7	8	28	24	20	30	36	20	25	31	20	28	26	53	40	16	16	12	26	50	33	25	65	44	54	39	39	53	27	49	49	35	34	9	27	24	141	153	108	180	199	137	401	238	299	281	420	313	291
ENSG00000001461.17	1212	1046	1162	732	637	789	886	986	1044	1565	943	1481	1506	1698	1896	1797	1946	1702	1777	1798	1741	1424	1810	1717	1704	1414	1368	1534	1498	1571	1652	1957	1240	2552	3232	3180	876	859	878	853	834	804	1467	1057	1205	1315	2157	1604	1558
ENSG00000286061.1	17	15	8	10	6	11	8	13	16	6	9	8	17	26	14	7	6	12	0	0	6	3	2	1	8	1	5	13	8	6	10	10	1	35	37	12	8	12	13	2	13	5	39	17	9	4	17	22	12
ENSG00000117602.13	446	300	350	395	240	313	399	398	372	475	349	578	520	565	549	601	580	548	783	941	856	602	872	905	978	784	889	833	666	765	898	899	556	949	1016	1131	537	570	610	434	454	502	563	475	517	568	885	581	1317
ENSG00000264443.1	0	0	0	0	0	0	0	0	0	0	0	0	0	0	0	0	0	0	0	0	0	0	0	0	0	0	0	0	2	0	0	0	0	0	0	0	0	0	0	0	0	0	1	0	1	0	0	0	0
ENSG00000184454.7	7	2	15	5	20	13	7	0	5	26	16	22	4	0	1	1	7	9	0	0	10	0	0	5	5	0	10	0	0	1	0	2	0	0	2	2	0	1	12	23	33	19	54	39	35	7	55	15	23
ENSG00000227312.2	4	1	3	0	4	0	12	0	0	0	4	4	0	2	1	2	0	0	0	0	0	3	3	3	0	0	0	0	0	0	0	0	0	0	2	0	0	0	3	7	8	2	9	3	25	5	4	7	6
ENSG00000239106.1	0	0	0	0	0	5	0	0	0	0	0	0	0	0	0	0	2	0	0	0	0	0	0	0	2	0	0	0	0	0	0	0	0	0	0	0	0	0	0	0	0	0	1	0	0	0	0	0	0
ENSG00000133226.17	2248	1922	2093	4324	3614	4105	6339	7061	6939	9765	7561	10476	5469	6256	6434	5210	4722	4714	5256	6035	5715	4820	6243	5630	6198	5255	5795	6262	5361	6057	6946	7511	4865	4716	5509	5208	5138	4974	4893	6035	5746	5221	6301	5522	5911	5838	8764	5557	7387
ENSG00000284699.1	1	0	2	2	9	3	2	3	1	1	14	0	3	3	0	6	0	5	11	0	1	0	0	2	3	0	10	0	3	0	0	0	1	3	0	0	1	1	1	1	15	19	9	2	1	20	10	2	6
ENSG00000169504.15	1961	1597	1966	1310	1230	1497	1472	1114	1121	1898	1989	2115	1579	1726	2052	3871	4065	2763	2818	2424	2307	1906	3425	3044	2731	2480	2644	2500	2637	2427	2909	3462	1884	5781	6517	5934	8016	7979	7701	5321	5186	4933	9983	7821	8480	9927	12932	9015	12741
ENSG00000238482.1	0	0	0	0	4	0	0	0	0	0	0	0	0	0	0	0	0	0	0	4	0	0	0	0	0	0	0	0	2	1	0	0	0	0	0	2	0	0	0	0	1	1	0	0	0	0	1	0	0
ENSG00000020633.19	1149	1040	1114	1011	838	945	1815	1788	1930	1687	1495	1706	1395	1720	1593	1064	1116	1251	1979	2075	2193	1630	1835	1709	2114	1701	1769	2003	1837	2036	1727	2032	1303	1496	2000	2308	3293	2858	2900	3195	2779	2888	4418	4204	4232	4315	6268	4827	6429
ENSG00000278034.1	0	0	0	0	0	0	0	0	0	0	0	0	0	0	0	2	0	0	0	0	0	0	0	0	0	0	0	0	0	0	0	1	0	0	0	0	0	0	0	0	0	0	0	0	0	0	0	0	0
ENSG00000229162.1	1	0	6	5	1	0	17	6	2	3	2	0	5	3	1	2	0	0	4	5	0	3	6	2	2	10	5	1	2	4	1	0	9	0	6	1	7	8	5	6	6	4	5	9	12	7	25	11	7
ENSG00000261025.1	1	0	0	0	2	1	0	0	0	0	0	6	1	0	0	0	0	1	0	0	0	0	0	0	0	0	0	0	0	0	0	0	0	0	0	0	0	0	0	1	0	1	3	0	0	3	8	0	1
ENSG00000264371.1	0	0	0	0	0	0	1	0	0	0	0	0	0	0	0	0	0	0	0	1	0	0	0	0	0	0	0	0	0	0	0	0	0	0	0	0	0	0	0	0	0	0	0	0	0	0	0	0	0
ENSG00000285823.1	2	2	2	0	9	7	0	0	0	0	1	2	0	0	2	6	0	2	0	0	0	0	0	0	0	0	0	0	0	0	0	0	0	0	0	0	1	0	5	9	4	27	8	11	5	10	8	0	5
ENSG00000233755.1	8	0	4	1	2	0	3	0	3	0	0	3	1	0	0	2	1	0	1	0	1	0	0	7	0	0	4	0	3	1	0	0	0	0	0	0	0	3	5	0	5	6	21	5	3	8	0	0	0
ENSG00000233419.3	0	1	0	4	0	0	0	0	0	0	0	0	0	0	5	0	0	0	0	0	0	0	0	0	0	0	0	1	0	0	0	0	0	0	0	0	0	0	0	0	0	0	1	0	0	1	0	0	0
ENSG00000231953.2	5	14	11	30	26	9	9	12	12	5	37	10	7	5	33	0	1	11	0	4	3	0	6	3	0	0	0	0	4	0	4	0	0	0	0	1	4	1	9	21	36	51	47	23	53	16	44	15	28
ENSG00000117614.10	1012	810	1013	1783	1795	1877	2928	2546	2539	3293	4146	3313	1786	2179	1984	2306	2005	1766	2238	1749	1808	1680	2439	2609	2328	1794	1966	2068	1992	2107	1921	2018	1343	3001	3676	2887	520	510	410	813	925	723	1546	1093	1356	1255	1936	1278	1136
ENSG00000284602.1	3	15	4	62	53	90	167	146	134	137	96	127	85	68	81	95	83	71	37	46	74	59	67	62	73	80	65	61	31	45	65	58	40	88	129	92	1	7	4	149	87	72	217	160	135	78	150	129	80
ENSG00000284657.1	2	5	9	66	72	58	59	36	32	37	41	60	25	15	28	16	14	31	13	20	7	8	16	7	18	9	9	15	8	28	12	9	6	14	26	26	7	3	1	51	60	53	104	94	60	70	83	89	12
ENSG00000117616.18	888	908	899	3084	3023	3421	6752	6294	6732	4502	5072	4998	2211	2468	2625	2349	2142	2162	2273	2349	2170	1825	2135	1981	3285	2608	2808	2343	2055	2330	2955	2833	1952	3566	4056	3347	1447	1341	1390	2630	2398	1826	3867	3628	3483	3219	4370	2946	2326
ENSG00000272432.1	11	6	8	33	18	35	20	28	27	25	30	18	6	8	22	22	22	21	8	2	5	8	15	5	11	10	12	3	2	25	17	5	14	15	29	4	4	4	3	41	35	63	57	59	34	27	41	57	47
ENSG00000261349.1	5	14	3	72	126	109	214	219	207	78	99	166	78	90	66	110	143	134	108	56	64	34	110	71	78	85	84	78	49	65	79	114	63	129	194	170	1	8	5	31	15	19	47	97	76	54	81	66	66
ENSG00000187010.21	25	31	29	46	72	33	100	83	92	58	73	91	53	52	47	58	31	53	38	58	56	51	37	46	106	62	78	77	22	35	68	73	51	46	98	93	5	3	23	70	88	44	76	30	101	67	134	42	37
ENSG00000224183.1	19	34	16	18	22	7	17	7	32	38	39	35	21	18	21	22	13	23	13	25	29	23	14	21	25	14	23	14	12	21	24	22	8	26	50	30	6	10	8	20	9	19	16	20	22	15	16	21	22
ENSG00000259984.1	3	5	3	5	9	0	13	18	12	7	6	12	13	28	6	14	15	9	8	2	10	5	8	10	3	9	8	3	3	15	15	9	17	12	31	32	0	0	0	0	0	0	11	0	18	13	10	3	7
ENSG00000183726.11	4832	3557	4428	3579	3704	3650	4271	3499	4019	3663	4502	3931	3181	3649	3773	3404	3296	3022	4811	3919	3964	3272	4765	4709	4273	3553	3919	3885	3999	3887	4162	4564	2795	4481	5245	4920	3566	3493	3241	2699	2730	2806	3587	3014	2908	2881	3650	2553	3453
ENSG00000188672.19	40	9	12	18	47	43	47	34	24	20	44	34	16	35	27	16	44	23	9	16	13	12	19	20	40	12	27	40	14	16	21	12	8	39	82	55	7	29	13	42	41	69	74	47	60	75	77	69	22
ENSG00000238084.4	21	18	11	8	12	10	9	12	1	23	10	12	16	11	5	18	22	29	11	16	8	27	7	15	21	17	16	15	12	23	23	12	7	28	17	19	18	12	11	23	12	10	12	19	15	7	13	13	17
ENSG00000204178.11	671	525	593	501	414	422	2043	1842	1969	3252	3339	3697	1682	1721	1871	1551	1444	1323	2013	1830	1967	1405	1996	2036	2178	1906	2044	1977	1986	1825	1924	2188	1304	1950	2475	2232	179	173	216	207	192	154	909	707	788	1227	1595	1256	828
ENSG00000157978.12	328	270	310	141	119	181	163	123	159	158	160	237	333	505	426	369	357	416	577	728	684	584	649	677	601	449	562	448	478	485	522	629	376	516	676	686	231	190	164	137	138	106	112	84	92	109	159	119	275
ENSG00000225643.1	0	0	0	0	1	0	0	0	1	0	3	0	1	0	0	8	1	8	0	0	0	0	0	0	0	1	0	0	0	0	0	0	0	3	4	0	0	0	0	0	0	0	0	0	0	0	0	0	5
ENSG00000117643.15	26	26	4	24	37	21	40	11	12	7	24	30	15	20	30	24	29	1	10	10	21	13	23	42	15	10	5	8	10	10	6	13	9	97	80	62	46	57	53	86	57	91	168	38	55	41	67	41	81
ENSG00000233478.1	3	8	15	4	2	7	0	0	4	4	10	8	4	0	0	2	0	0	0	0	6	0	0	6	0	3	2	0	5	0	0	1	0	3	2	1	1	1	1	3	13	16	24	12	5	4	10	0	3
ENSG00000162430.18	612	585	568	467	342	458	343	348	406	339	269	337	532	652	545	482	573	555	416	480	502	350	406	355	413	364	397	486	355	482	503	620	403	633	749	951	25	7	14	8	8	16	24	13	28	31	33	13	11
ENSG00000255054.3	0	0	0	0	0	0	0	0	0	0	0	0	0	0	0	0	0	0	0	0	0	0	0	0	0	0	0	0	0	0	0	0	0	0	0	0	0	0	0	0	0	0	0	0	0	0	0	0	0
ENSG00000228172.5	6	2	4	16	9	10	12	13	6	6	6	16	10	9	3	8	6	4	13	10	10	3	14	11	28	5	14	10	8	17	19	4	7	6	14	10	0	7	2	1	3	0	7	7	11	3	8	4	3
ENSG00000117640.18	314	300	278	331	273	321	569	593	523	482	402	552	476	579	521	412	361	483	512	512	570	545	526	660	537	564	532	471	531	545	518	473	359	531	614	548	208	272	206	295	276	293	418	333	429	298	467	348	399
ENSG00000272478.1	0	0	0	0	0	0	0	0	0	0	0	0	0	0	0	0	0	0	0	0	0	0	0	0	0	0	0	0	0	0	0	0	0	0	0	0	0	0	0	0	0	0	0	0	0	0	0	0	0
ENSG00000127423.11	36	54	74	381	385	368	1539	1505	1559	1141	1535	1303	492	507	509	598	512	436	629	683	556	526	820	717	572	536	639	573	605	589	579	685	475	621	711	678	56	46	62	166	131	150	510	538	437	654	894	591	466
ENSG00000236528.1	0	0	0	5	7	14	14	3	1	2	0	5	2	8	3	2	0	1	0	0	3	2	0	0	0	0	0	0	0	0	1	0	4	6	2	1	0	4	0	7	2	7	15	6	2	12	9	1	11
ENSG00000182749.6	21	10	13	70	52	46	50	61	69	86	60	94	72	80	82	36	52	46	115	99	129	100	92	121	111	121	128	85	88	117	85	104	103	90	101	98	8	7	10	20	19	25	25	23	12	20	47	39	27
ENSG00000207302.1	1	3	9	11	11	5	16	1	0	1	6	4	0	0	1	2	0	1	4	1	6	0	0	0	0	0	14	0	0	0	0	9	0	0	3	0	2	0	4	5	2	19	19	7	7	10	4	1	18
ENSG00000117632.23	48299	35374	43612	35928	38682	36200	46169	31820	34077	30387	44733	29962	22158	26347	27407	26784	22866	20583	34909	32011	31306	28136	39807	40978	34217	29562	33083	31879	32262	30602	29815	31231	21555	38406	39689	29165	13870	13530	12493	9209	10476	9108	11816	8939	9034	8976	11045	7906	9076
ENSG00000229786.1	17	8	6	17	3	6	3	9	2	3	19	3	0	0	3	4	9	0	1	0	4	13	5	3	1	4	2	0	0	1	0	0	0	0	0	0	0	0	6	10	2	4	19	4	11	3	17	1	2
ENSG00000223624.1	0	0	5	9	0	0	4	1	4	0	2	1	0	0	0	0	0	1	0	0	1	0	7	0	0	1	0	0	0	4	0	0	0	1	0	0	0	0	0	2	0	1	0	0	3	0	3	1	0
ENSG00000283938.1	0	0	0	0	0	0	0	0	0	0	0	2	0	0	0	0	0	0	0	0	2	0	0	0	1	0	1	1	0	0	2	0	1	0	0	0	0	0	0	0	0	1	0	0	0	0	0	0	0
ENSG00000158006.14	168	131	148	445	414	523	994	935	964	1164	1064	1238	994	1228	1314	933	946	880	821	893	847	711	986	772	938	934	816	826	745	912	1124	1192	815	1052	1487	1099	50	37	45	153	91	85	371	220	308	281	403	269	282
ENSG00000207237.1	7	1	5	1	9	4	2	0	1	0	3	0	0	0	2	0	4	0	0	0	0	0	1	2	1	1	11	0	1	0	0	0	0	3	1	0	9	0	2	0	2	5	1	6	4	7	3	0	0
ENSG00000252190.1	1	0	0	0	0	0	0	0	0	0	0	0	5	0	0	0	0	0	0	0	1	0	0	0	0	0	0	0	0	0	0	0	0	0	0	0	0	0	0	0	0	0	0	0	0	0	0	0	0
ENSG00000252691.1	1	4	0	0	3	0	3	0	0	0	2	0	0	0	11	0	0	0	0	0	0	1	4	4	0	0	0	0	0	0	0	2	0	0	0	0	1	0	0	0	0	3	16	2	0	2	2	0	1
ENSG00000158008.10	40	26	16	9	11	35	27	30	24	6	16	6	30	40	16	27	41	42	22	29	19	28	19	15	12	26	30	23	26	25	32	22	23	63	60	43	1	8	1	0	1	7	14	10	7	6	16	2	10
ENSG00000158014.15	1	6	1	10	13	5	3	0	11	4	7	4	1	1	2	3	0	3	0	1	3	7	5	6	3	1	10	7	4	6	3	0	0	0	1	0	0	0	0	0	0	4	1	0	4	0	0	0	5
ENSG00000284309.1	0	0	2	4	0	2	0	0	0	0	2	7	1	0	0	0	0	0	0	1	0	0	3	0	1	0	0	0	0	0	0	0	0	0	0	1	0	1	2	4	3	4	10	7	14	1	20	0	9
ENSG00000158022.7	5	10	2	6	16	10	3	0	0	0	6	2	0	2	0	6	1	3	0	0	5	0	0	2	3	0	0	0	1	2	0	0	0	6	3	13	0	1	2	5	0	8	18	1	0	11	4	0	2
ENSG00000175087.10	258	185	252	1854	1621	1624	4133	3417	3248	2199	3486	2864	1523	1683	1712	1683	1566	1464	1738	1399	1245	1041	1621	1538	1738	1323	1565	1476	1369	1461	1624	1786	1155	2326	2539	1806	93	69	106	840	775	595	1579	1249	1418	627	904	493	917
ENSG00000197245.6	11	15	8	23	32	11	38	21	32	37	38	33	20	30	38	20	27	24	28	20	35	24	22	32	23	27	30	39	55	35	32	32	40	24	34	25	0	4	11	7	17	17	20	6	10	8	8	4	5
ENSG00000282872.2	0	0	1	0	0	0	0	0	1	0	0	0	0	0	2	0	0	0	0	0	0	0	0	2	0	0	0	0	0	0	0	0	1	2	1	0	0	0	0	0	0	0	0	0	0	1	0	1	0
ENSG00000236782.7	7	7	3	8	14	9	30	17	25	16	2	5	4	2	0	0	0	4	13	15	27	25	10	10	16	12	21	17	16	14	20	11	13	7	8	1	23	23	39	28	17	17	13	27	18	18	38	25	31
ENSG00000142684.9	0	0	0	0	0	0	0	0	0	0	0	0	0	0	0	0	0	0	0	0	0	0	0	0	0	0	0	0	0	0	0	0	0	0	0	0	0	0	0	0	0	0	0	0	0	0	0	0	0
ENSG00000142675.18	52	92	53	86	86	152	70	76	88	79	62	48	20	34	23	12	22	13	54	43	65	43	67	55	73	34	56	39	53	37	16	18	11	26	27	33	254	219	232	320	281	244	283	213	255	187	271	185	74
ENSG00000188782.9	11	11	13	8	21	13	15	1	11	3	30	4	1	0	19	6	7	7	0	0	18	0	0	9	2	1	1	4	5	4	2	0	0	3	0	0	0	2	4	15	21	7	25	9	12	19	24	4	4
ENSG00000236155.6	10	13	25	19	25	32	13	6	14	14	30	22	11	6	11	4	4	1	0	3	2	0	7	5	14	12	12	3	3	8	9	9	4	7	2	4	0	5	3	18	33	15	35	29	4	15	14	13	36
ENSG00000278572.1	2	5	2	0	0	7	1	2	0	3	2	0	2	2	2	0	0	2	0	3	3	10	2	2	2	1	0	0	4	1	2	1	2	3	1	1	3	2	2	0	1	1	13	5	0	0	0	1	1
ENSG00000130695.16	2744	2675	2674	1893	1583	1924	3561	3926	4195	6011	4115	6640	4036	4594	4652	3809	3569	3431	5090	5506	5093	4225	5331	4767	5742	4743	5050	5144	4773	5369	4751	5090	3539	4625	5570	5070	835	877	749	761	638	561	1837	1767	1721	2092	2851	2214	1828
ENSG00000270733.1	19	8	19	13	18	3	6	10	14	7	12	14	11	0	5	8	2	2	0	9	12	24	28	13	5	6	10	9	4	5	17	0	8	5	6	5	2	8	3	0	0	10	3	10	7	7	22	1	12
ENSG00000142669.15	10580	10119	8581	6547	6206	6949	5968	5956	6327	6034	5968	5357	2868	3854	3214	2095	2105	2146	5310	5631	6919	5631	5249	5630	5828	4767	5119	5387	5302	5799	3585	3965	2813	2322	2500	3009	1925	1839	1596	1543	1257	1272	1349	1232	1358	1226	1688	1106	983
ENSG00000158062.20	2259	2269	2067	1851	1531	1823	1061	1138	1220	1423	1173	1303	1490	1762	1656	1310	1228	1330	1182	1283	1553	1298	1422	1555	1395	1150	1350	1508	1348	1586	1525	1288	904	1484	1589	1621	5538	5168	4961	4804	4508	3241	4261	3629	4083	3792	5918	4526	2320
ENSG00000169442.9	73	74	60	51	70	41	77	50	53	42	69	38	14	12	22	14	7	10	28	28	33	36	34	57	51	27	31	32	38	29	15	18	16	31	58	26	549	565	532	455	659	476	448	438	388	487	522	392	486
ENSG00000176092.17	14	25	17	15	10	17	15	4	6	6	20	7	12	12	11	6	17	18	18	26	26	13	20	9	12	5	20	21	22	14	13	15	8	16	10	13	10	19	19	48	54	62	65	41	27	21	47	22	8
ENSG00000225854.2	2	0	2	1	9	0	0	0	0	0	4	0	0	0	1	0	0	0	0	1	0	0	4	1	0	0	0	0	0	0	0	0	0	0	0	0	0	3	8	2	6	24	8	4	19	10	12	5	5
ENSG00000176083.18	16	18	19	23	16	6	21	8	15	7	14	7	3	8	28	10	0	0	12	19	25	26	21	20	23	11	22	22	36	30	1	1	7	12	0	1	0	0	3	5	6	11	3	5	4	4	3	0	1
ENSG00000131914.11	1	10	3	5	19	21	4	20	2	6	9	5	0	14	7	1	5	3	2	2	1	3	4	3	3	2	3	5	6	1	2	4	0	2	8	0	3	2	7	11	8	10	28	9	9	25	3	26	24
ENSG00000117682.17	1325	1174	1159	1069	829	1008	1391	1627	1629	1770	1437	2129	1443	1660	1615	1342	1129	1168	1415	1536	1576	1385	1544	1391	1624	1513	1627	1645	1442	1573	1811	1801	1106	1258	1450	1461	1692	1544	1418	1258	1289	1093	2100	1817	1823	1991	2918	2198	1396
ENSG00000223583.1	0	1	3	1	5	6	26	14	19	2	5	11	12	14	10	0	3	12	11	19	4	2	19	15	11	4	20	4	5	7	16	12	14	4	20	17	1	1	3	13	7	6	15	10	12	2	5	11	3
ENSG00000225891.2	38	54	35	33	23	37	39	30	47	34	14	19	45	60	49	45	51	47	34	25	40	13	62	34	25	22	32	24	25	26	39	23	13	110	65	72	33	31	21	30	12	27	73	51	78	34	41	45	32
ENSG00000198830.11	53891	42215	49139	38132	36508	37003	41484	31398	34546	29097	37735	31423	22859	27166	27946	18030	17562	16427	41933	34632	34647	29166	43940	40634	37846	32304	36192	36705	35709	36290	26554	29615	18618	19114	22687	21301	34162	32540	32339	21850	22310	20313	26540	20978	23144	21010	26726	19270	21360
ENSG00000224129.1	3	1	0	11	17	1	8	0	8	0	8	0	0	0	23	0	2	0	0	0	0	0	0	6	1	0	2	2	1	6	0	0	0	1	0	0	0	0	0	4	3	8	6	8	4	4	7	0	11
ENSG00000117676.14	3010	2749	2940	2460	2294	2560	2708	2759	2954	2871	2216	2826	2992	3673	3562	2469	2286	2667	4619	4314	4398	3574	4666	3981	4384	3909	3997	3818	3941	4335	3967	3939	2858	2790	3676	3458	1546	1495	1339	2658	2287	1858	3057	2739	2878	2965	3629	2887	4052
ENSG00000238705.1	0	0	0	0	0	0	0	0	0	0	0	0	0	0	0	0	0	0	0	0	0	0	0	0	0	0	0	0	0	0	0	0	0	0	0	0	0	0	0	0	0	0	0	0	0	0	0	0	0
ENSG00000243905.3	9	9	9	5	10	5	7	4	0	0	16	3	0	3	0	2	0	5	0	0	0	0	5	1	0	0	2	1	1	1	0	0	0	0	2	0	0	2	2	17	6	5	20	7	18	2	7	1	12
ENSG00000252802.1	2	1	0	2	5	3	3	2	1	2	3	8	0	0	10	1	2	0	0	0	1	0	4	1	0	5	0	0	0	0	0	0	0	0	2	0	0	1	4	6	3	27	12	7	3	6	3	15	10
ENSG00000252429.2	0	9	1	5	5	1	1	1	0	2	6	1	0	0	6	0	2	0	0	0	0	0	0	0	0	0	0	0	0	0	0	0	0	0	0	0	0	0	4	6	28	4	18	4	2	26	10	10	13
ENSG00000229247.2	0	2	0	0	0	0	0	0	0	0	0	5	0	0	0	0	0	0	0	0	0	0	0	0	0	0	0	0	0	0	0	0	0	0	2	0	0	0	0	0	0	0	6	0	0	0	0	0	0
ENSG00000238316.1	1	0	0	1	0	1	0	0	0	0	0	0	0	0	0	4	0	0	0	0	0	0	0	0	0	0	0	0	0	0	0	0	0	0	0	0	0	0	0	0	0	0	2	4	0	0	0	0	0
ENSG00000235069.2	0	0	0	0	0	0	0	0	0	0	0	0	0	0	0	0	0	0	0	0	0	0	0	0	0	0	0	0	0	0	0	0	0	0	0	0	0	0	0	0	0	0	0	0	0	0	0	0	0
ENSG00000260063.1	42	31	42	27	70	35	69	46	50	33	50	91	69	97	121	76	70	87	43	71	75	68	95	61	107	40	51	86	70	85	85	94	32	58	52	34	19	9	7	31	43	54	44	70	71	91	62	44	72
ENSG00000117713.20	6214	6274	5057	6685	5193	6608	16095	21703	21252	23521	14329	27184	13190	16021	15430	10601	10172	10134	14394	19965	18799	14854	18132	14798	22616	18116	18092	19536	15277	19540	15719	17092	11040	10042	12488	13965	3361	2899	3020	4927	3450	3148	9417	8053	8775	8707	13477	9690	6071
ENSG00000060642.11	470	350	391	495	416	641	485	570	430	413	420	619	621	676	748	728	682	712	666	724	725	555	642	644	653	564	631	599	615	667	704	615	426	824	915	770	181	199	200	305	293	297	605	577	637	584	952	597	595
ENSG00000241188.3	23	7	1	9	16	2	1	0	6	4	3	10	0	0	5	3	7	0	3	0	0	0	0	4	2	0	5	4	1	0	1	0	0	0	5	0	1	2	3	6	5	3	6	7	16	9	7	2	0
ENSG00000287810.1	4	5	4	0	3	0	2	0	0	0	2	1	0	0	0	0	9	0	0	0	0	0	0	0	0	0	0	0	0	0	0	0	0	0	1	5	5	0	0	0	0	4	15	2	2	1	1	4	0
ENSG00000204160.12	1802	1681	1562	1626	1277	1706	1633	1739	1971	2702	2045	2586	1834	2453	2252	1673	1560	1568	2540	2752	2873	2061	2573	2515	2717	2059	2450	2490	2241	2648	2293	2431	1682	1762	2163	2193	452	444	479	432	358	347	435	435	446	520	592	438	672
ENSG00000175793.12	4	12	15	23	23	40	18	2	23	19	16	33	16	9	33	8	8	4	9	13	28	27	6	16	3	18	12	22	11	24	15	14	14	3	21	25	56	42	34	25	34	16	4	14	39	17	42	21	78
ENSG00000142751.15	978	966	901	2008	1810	2081	2915	3394	3680	3401	2921	3945	1657	2049	1940	1425	1203	1362	1624	1934	1887	1624	1726	1705	2007	1530	1816	1772	1471	1852	1891	1746	1401	1455	1503	1428	1063	1036	1023	1763	1651	1279	2705	2479	2656	2711	4232	3040	1721
ENSG00000226698.1	0	0	0	0	0	0	0	0	0	0	0	0	0	0	0	0	0	0	0	0	0	0	0	0	0	0	0	0	0	0	0	0	0	0	0	0	0	0	0	0	0	0	0	0	0	0	0	0	0
ENSG00000198746.13	135	129	88	453	410	610	1025	1102	1197	1219	1142	1152	626	680	672	597	475	520	795	813	823	773	889	940	905	790	778	819	823	812	767	868	510	421	484	492	65	78	87	440	369	281	839	622	736	821	936	797	573
ENSG00000090273.14	17731	15106	15448	10642	9909	10678	10356	9533	9660	9410	10427	10600	13199	16871	15276	9852	8852	9980	15101	14541	15858	13087	14117	14508	15297	12629	13422	13469	13931	14138	14781	15932	11335	6241	7137	8336	9398	9279	8315	6367	6817	6359	6325	5466	5980	4954	6646	4584	8446
ENSG00000131910.5	0	0	0	0	0	0	2	0	0	0	0	0	0	4	0	0	1	0	0	2	0	0	1	0	1	3	3	0	0	2	0	0	1	0	0	0	2	4	0	0	1	4	3	2	11	2	1	3	0
ENSG00000175707.9	0	0	2	10	15	7	1	3	11	6	10	0	0	0	26	0	7	3	3	0	1	0	0	2	3	0	6	2	2	5	0	1	0	3	1	0	3	0	5	23	6	36	6	23	33	7	28	1	27
ENSG00000172746.6	0	0	9	2	3	3	2	2	2	0	5	0	3	0	1	0	1	1	1	0	3	0	0	0	0	2	0	0	1	1	0	2	4	4	2	1	5	1	2	2	2	6	4	6	18	13	5	6	3
ENSG00000224064.1	0	3	3	3	2	9	4	0	3	3	0	6	0	4	2	0	0	0	0	0	0	0	0	1	0	0	0	0	0	0	0	0	0	0	0	0	0	0	0	2	0	4	11	4	0	2	4	0	1
ENSG00000225294.1	7	2	11	9	0	4	1	2	7	6	9	6	5	5	6	20	10	2	4	10	5	3	4	3	12	3	3	6	10	4	3	8	3	6	4	2	3	6	4	8	7	9	9	8	7	7	5	2	1
ENSG00000253368.4	20	33	29	14	15	18	17	28	21	6	15	8	33	55	51	40	22	43	54	37	54	42	30	47	47	39	37	39	27	52	62	64	56	47	86	65	2	4	1	0	2	0	1	2	4	1	0	0	0
ENSG00000158246.8	0	0	3	2	6	0	0	0	0	1	1	0	0	0	0	0	0	0	0	0	0	1	0	0	2	0	0	0	0	0	0	0	0	0	0	0	0	0	0	4	0	0	7	1	4	0	10	0	0
ENSG00000090020.11	651	793	721	822	857	917	1635	1892	1985	1948	1161	1795	1085	1349	1182	742	777	706	1775	2080	2093	1464	1749	1502	1956	1716	1736	1951	1615	1938	1540	1645	1120	919	1149	1368	508	437	458	821	594	568	910	1013	1031	800	1100	846	663
ENSG00000229985.2	0	0	0	0	0	0	0	0	2	0	2	0	0	0	0	0	0	0	0	0	0	0	0	0	0	0	0	0	1	0	0	0	0	0	2	0	0	0	0	0	0	0	0	1	0	0	0	0	0
ENSG00000214973.3	9	10	3	2	2	22	5	12	2	7	5	4	2	16	8	7	10	9	2	14	14	12	16	15	7	10	11	5	9	12	10	30	3	4	7	15	6	8	3	6	11	3	18	10	5	6	4	0	13
ENSG00000225159.1	84	50	45	54	36	57	38	40	44	49	54	29	83	89	70	70	71	53	80	65	70	76	61	77	84	58	72	93	69	73	65	60	56	70	60	50	45	76	75	47	68	68	48	55	54	45	32	57	67
ENSG00000225990.2	0	4	6	5	5	14	2	1	6	2	14	0	0	0	3	2	0	1	1	0	0	0	3	1	3	1	0	2	0	0	0	1	0	0	2	0	0	1	4	10	12	28	22	9	23	15	15	3	6
ENSG00000224311.1	0	8	3	7	7	9	17	0	1	3	5	3	0	3	0	4	1	3	0	2	1	0	0	1	7	0	0	7	0	0	0	4	0	0	4	0	0	2	7	12	26	26	50	21	5	6	11	5	21
ENSG00000142784.16	593	566	492	299	240	349	554	521	643	882	647	1047	367	454	511	481	480	388	606	764	699	474	580	564	656	579	633	722	497	582	557	531	397	1013	1103	990	1161	1144	1082	1023	897	837	926	778	945	814	1093	772	1005
ENSG00000252098.1	0	0	0	0	0	0	0	6	0	0	2	1	0	0	0	0	0	0	0	0	0	0	2	0	0	0	0	0	2	2	0	0	0	0	0	0	0	0	0	0	0	0	0	0	4	1	4	0	2
ENSG00000243659.1	3	11	1	2	3	1	2	5	8	0	5	18	3	9	2	1	2	1	0	3	1	0	1	6	2	2	3	2	7	1	0	0	4	0	18	8	1	0	5	8	4	0	2	2	19	8	0	0	0
ENSG00000186501.15	460	529	463	859	787	957	1055	1488	1436	2327	1789	2472	1230	1541	1469	1037	888	1049	1447	1359	1594	1270	1329	1286	1512	1308	1360	1465	1456	1520	1228	1178	919	866	1131	1175	258	241	217	690	720	554	1123	1073	1150	1618	2235	1688	865
ENSG00000206888.1	4	0	0	7	4	12	6	9	2	6	2	2	5	2	2	1	0	1	6	0	6	5	3	8	4	11	1	10	8	1	19	6	0	0	0	5	1	2	0	6	5	1	7	8	0	3	10	4	2
ENSG00000241547.1	13	5	10	37	29	36	62	52	17	37	15	14	17	21	8	25	29	44	31	31	47	7	29	8	21	27	36	13	18	49	30	27	18	21	29	27	2	3	1	38	29	23	32	48	36	11	32	23	16
ENSG00000142765.18	1821	2043	1687	1367	1150	1539	861	987	924	1090	944	1098	1220	1601	1362	1670	1838	1546	1099	1266	1337	1260	1252	1189	1252	1049	1193	1309	1277	1525	1625	1332	1077	4572	4891	4508	1114	1202	1100	1080	1062	953	1093	868	901	852	1076	854	442
ENSG00000142733.17	42	36	38	25	30	39	17	19	31	25	27	24	28	40	30	44	55	37	42	44	33	32	25	65	66	24	42	53	50	49	48	34	43	107	94	93	11	2	3	6	13	4	8	14	9	13	30	12	2
ENSG00000142748.13	3	11	6	14	14	15	5	0	12	2	21	3	0	3	8	3	0	0	0	0	0	1	0	2	2	0	0	4	0	0	0	0	0	0	5	0	5	0	2	15	4	9	11	13	5	1	11	0	5
ENSG00000174950.11	8	1	20	18	27	24	4	7	2	2	1	1	1	0	0	0	0	0	0	0	0	0	0	0	0	0	0	0	0	0	0	0	0	1	0	0	3	0	1	5	9	8	2	0	0	1	0	0	0
ENSG00000231207.1	3	1	2	10	8	11	12	1	2	0	3	9	0	0	0	1	3	0	0	4	0	0	6	0	1	0	0	7	1	0	0	0	0	2	0	2	0	11	11	8	3	14	50	19	2	0	12	4	10
ENSG00000181773.7	69	38	61	156	192	163	307	202	254	263	261	275	102	134	115	84	37	77	168	162	217	168	180	194	141	130	191	168	166	199	79	105	61	88	88	74	26	16	35	14	31	26	27	14	33	8	18	17	1
ENSG00000158195.11	4836	4557	4419	2955	2263	2855	4362	5487	5110	6445	4355	7249	5450	6311	6380	5129	5215	4706	5825	6613	6739	5189	6762	5869	6546	5385	5700	6138	5979	6393	6436	7472	4866	6365	8154	9089	4874	4527	4363	4214	3871	3555	7426	6164	6745	8410	11618	8544	7667
ENSG00000241169.1	2	1	0	2	0	1	2	0	4	3	1	7	0	0	0	0	0	6	0	0	0	0	0	0	0	2	0	0	0	0	1	0	0	2	0	0	0	0	0	0	8	7	2	0	0	6	5	0	1
ENSG00000237429.1	12	4	1	3	11	10	4	3	17	16	6	9	5	10	7	11	4	3	5	4	6	3	8	3	8	7	2	3	3	4	10	3	7	3	9	5	5	1	6	10	15	40	28	11	13	6	9	19	26
ENSG00000126705.15	267	310	252	334	274	408	1286	1380	1647	2614	1563	2296	1187	1486	1389	897	780	983	2069	2670	2827	1938	2102	1818	2534	2068	2038	2794	2323	2799	1717	1897	1357	1030	1279	1631	80	79	75	185	119	127	653	528	528	436	624	418	399
ENSG00000000938.13	322	336	315	217	197	227	214	167	182	134	117	163	139	199	101	67	103	116	266	208	242	208	224	178	303	189	278	203	157	276	190	152	102	95	136	119	180	164	132	127	112	81	145	144	121	103	151	84	191
ENSG00000235912.1	16	29	24	25	27	33	26	21	20	22	32	21	29	34	19	32	27	18	8	20	11	35	13	27	24	13	26	27	25	29	26	17	18	25	26	19	36	29	24	31	29	23	32	25	31	25	39	27	47
ENSG00000233975.2	15	22	31	22	39	33	27	33	13	26	19	15	19	15	35	25	11	19	16	31	29	22	26	43	40	27	40	42	32	36	31	41	29	19	32	11	1	0	5	11	17	16	20	11	3	10	17	5	17
ENSG00000126709.16	2540	2097	2032	1629	1609	1715	1931	1414	1601	1290	2060	1354	646	762	833	712	557	726	1256	1239	1402	1246	1258	1496	1337	1090	1108	1239	1198	1285	1157	1085	820	1219	1241	1029	255	279	235	201	199	234	185	187	176	210	200	142	277
ENSG00000225886.3	12	12	2	19	11	34	17	6	17	21	9	9	8	10	8	5	7	12	19	6	18	14	14	12	11	9	19	9	18	7	10	7	3	10	17	23	0	4	2	11	11	13	19	13	5	9	25	2	4
ENSG00000206767.1	0	0	0	0	0	3	1	0	0	0	3	2	0	0	0	0	0	0	0	0	0	0	4	0	0	0	0	0	0	2	0	0	1	0	0	0	0	2	0	0	3	3	13	0	3	0	0	0	4
ENSG00000226662.2	0	0	0	0	0	0	0	0	0	0	0	0	0	0	0	0	0	0	0	0	0	0	0	0	0	0	0	0	0	0	0	0	0	0	0	0	0	0	0	0	0	0	0	0	1	0	0	0	0
ENSG00000207095.1	0	0	0	0	0	0	0	0	0	0	3	0	0	0	0	0	6	0	0	0	0	0	0	0	0	0	0	0	0	0	0	0	0	0	0	0	0	0	0	1	0	0	0	0	0	0	0	0	0
ENSG00000287244.1	0	1	1	0	0	0	1	0	0	1	0	0	0	0	3	0	1	0	0	1	0	0	0	7	3	0	0	0	0	4	0	0	0	0	0	0	0	8	1	2	2	0	0	1	0	0	0	1	0
ENSG00000009780.16	514	531	545	541	439	429	734	816	820	937	938	1262	662	842	948	597	616	639	949	854	872	625	951	902	856	744	772	755	698	813	799	850	528	784	967	710	429	382	404	383	355	298	701	434	564	779	1133	699	620
ENSG00000231344.1	2	0	5	1	1	16	6	5	2	0	4	2	7	4	5	1	3	2	4	12	4	2	5	2	0	8	1	2	3	3	3	2	8	4	1	6	5	6	4	2	4	4	9	12	3	3	10	8	9
ENSG00000230833.1	0	0	0	1	0	2	1	4	5	0	0	4	1	0	2	1	0	0	0	0	0	0	2	2	0	1	4	0	0	0	3	0	0	0	0	0	0	0	0	0	0	0	8	1	0	0	0	9	0
ENSG00000117758.14	359	314	379	344	341	273	662	589	639	816	896	1035	770	819	927	825	728	632	1139	1091	943	611	1159	956	853	778	827	809	768	935	979	1008	586	1076	1180	933	726	649	672	527	633	525	1162	1084	1111	1154	1686	1206	1121
ENSG00000269971.1	0	0	0	0	2	0	6	1	2	1	3	6	0	6	0	0	0	1	1	0	2	1	2	0	1	0	1	0	4	3	0	0	0	4	0	0	0	0	0	0	1	0	0	4	6	0	3	0	0
ENSG00000270031.1	0	2	1	9	11	6	31	31	8	1	2	11	0	0	5	0	10	2	1	1	3	5	0	0	2	5	12	3	1	2	10	7	0	2	6	1	3	0	5	4	3	5	0	10	6	4	2	10	2
ENSG00000223062.1	0	0	2	7	0	1	0	0	1	0	1	0	0	2	0	1	2	0	0	1	0	0	0	0	0	0	0	0	0	0	0	0	0	1	0	0	3	1	7	0	0	6	4	4	2	1	0	0	0
ENSG00000286433.1	0	1	0	0	1	9	4	5	0	0	1	4	0	0	0	3	0	0	1	0	0	0	1	0	2	0	0	1	0	0	0	0	2	0	0	0	0	0	0	3	5	0	6	0	0	4	0	0	0
ENSG00000117751.18	528	372	501	1117	1206	1215	2621	2706	2680	3537	3871	4105	2568	2904	3095	2269	2062	1903	3295	3103	3154	2702	3556	3692	2984	2634	2904	3051	2755	3151	3158	3281	2069	2383	2687	2253	539	532	537	937	968	885	2319	1842	2111	2811	3844	2572	2446
ENSG00000252947.1	0	1	6	10	5	0	9	7	6	3	0	4	5	3	0	6	3	7	0	3	0	0	9	12	6	10	5	2	0	0	1	4	1	4	1	13	4	0	7	0	5	5	4	1	1	7	4	3	10
ENSG00000130775.16	35	41	35	34	21	53	31	37	57	55	60	47	27	68	35	26	43	13	87	95	83	70	80	69	70	71	67	77	81	68	82	83	51	95	118	91	144	145	94	300	311	223	639	534	601	484	619	520	572
ENSG00000117748.10	5587	4166	5202	3568	3852	3533	4170	3315	3496	3585	4026	3882	3392	4156	4547	3792	3399	3390	4803	4422	4572	3792	4872	5214	4363	3748	4078	4007	4496	4364	4855	4619	3067	4919	5555	4305	2680	2744	2503	1896	1865	1844	2835	2226	2360	2521	3421	2380	3004
ENSG00000130768.15	2	12	4	1	10	6	1	1	5	5	13	4	2	1	1	1	0	4	5	2	2	4	13	8	0	1	3	1	1	1	0	0	0	5	6	0	3	9	2	3	13	2	25	6	8	1	6	9	11
ENSG00000227050.1	0	0	2	0	0	0	0	0	0	0	1	0	0	0	0	0	0	0	0	0	0	0	0	0	0	0	0	0	0	0	1	0	0	0	0	0	0	0	0	0	0	0	2	7	0	2	0	0	0
ENSG00000158156.9	19	20	40	300	353	396	647	569	594	701	541	559	307	494	441	315	257	297	507	554	574	550	507	550	666	595	573	581	657	588	574	546	325	340	476	341	12	10	21	27	23	24	63	41	36	50	49	29	105
ENSG00000158161.16	1270	1110	1263	883	593	793	1747	1953	1842	2429	2112	2808	1413	1469	1612	1068	903	998	1886	1813	1750	1030	1642	1391	1640	1450	1563	1537	1196	1458	1758	1742	1159	1131	1171	1159	1898	1737	1685	958	1042	866	2192	1803	2096	2631	3941	3013	2858
ENSG00000238231.2	3	9	0	9	4	8	1	0	0	1	5	6	10	9	4	8	2	1	7	1	0	4	0	2	2	6	9	0	2	3	2	1	0	2	7	0	0	0	4	4	9	17	13	1	18	20	8	4	2
ENSG00000240750.3	1	1	1	3	3	2	1	0	4	1	5	0	2	5	8	11	0	1	5	4	2	1	1	5	9	3	0	5	2	9	9	6	3	0	3	0	0	1	0	9	5	6	20	8	13	3	5	8	38
ENSG00000228589.3	98	55	46	42	39	60	28	35	30	40	31	33	59	52	38	32	59	36	64	73	66	49	52	91	75	69	55	67	68	64	59	59	58	63	55	60	72	112	78	69	98	80	70	47	61	60	69	47	122
ENSG00000228943.1	0	1	0	1	2	0	0	0	1	0	7	13	0	0	0	0	8	0	0	0	0	0	0	0	4	0	4	0	0	0	0	0	0	2	0	0	3	0	4	7	0	1	9	0	0	4	2	0	5
ENSG00000214812.3	2	0	0	2	1	1	2	0	0	0	0	0	0	2	0	0	2	0	0	1	1	1	1	4	0	0	0	0	0	2	0	0	0	0	0	0	2	0	0	0	3	2	1	1	1	0	10	1	4
ENSG00000253005.1	8	1	13	6	3	12	7	4	4	4	30	12	0	0	8	3	1	0	0	1	0	4	10	4	0	0	4	3	1	4	0	0	0	0	1	0	1	0	20	29	30	26	35	11	11	14	31	9	8
ENSG00000169403.12	3	10	4	5	10	11	15	0	12	26	3	15	8	14	12	2	3	4	25	15	33	16	21	21	10	12	6	14	10	31	13	17	8	3	7	11	170	159	160	293	295	293	540	655	679	785	1054	805	1303
ENSG00000126698.11	9555	7849	8862	8433	8764	8231	9303	6828	7313	6147	9081	6772	7381	9008	9479	8634	7089	7244	8070	6826	6764	5931	9233	9347	7150	6761	7809	7226	7156	7546	9909	8847	6047	8267	10243	7157	8996	9102	8366	6746	6662	6929	8273	6749	7068	7012	9059	6324	7634
ENSG00000130770.18	4501	4117	3833	3921	4292	4280	4961	4404	4713	4109	4762	3714	2911	3730	3196	3189	2954	3047	3125	3076	3539	3136	3112	3716	3340	2969	3026	3405	3397	3342	3666	3583	2586	4693	5467	4380	9116	9580	7715	7549	7808	7754	8352	6578	7237	7231	9088	6955	7524
ENSG00000270605.1	50	62	56	57	94	121	125	72	102	71	88	73	91	84	97	213	159	144	101	70	65	36	46	42	60	36	60	50	40	44	84	108	49	301	312	244	120	134	181	197	171	141	287	196	198	150	313	268	242
ENSG00000271398.1	16	12	7	26	27	18	6	4	6	8	29	19	1	11	7	6	14	0	6	4	5	9	20	0	10	2	4	5	2	8	1	3	8	8	14	9	1	19	18	40	51	95	42	39	50	57	87	27	53
ENSG00000130766.5	32	30	12	98	120	164	412	466	373	427	227	474	289	350	376	2363	2464	1883	399	441	491	450	513	479	370	400	477	443	476	458	602	665	467	1991	2374	2613	94	125	93	577	574	586	1481	1248	1366	1910	2492	1840	1752
ENSG00000130772.14	41	63	73	868	840	998	1529	1539	1802	2104	2767	2124	966	1273	1185	1076	931	878	1310	1207	1190	973	1033	1162	1220	1163	1140	1216	1075	1242	1403	1368	919	1479	1446	1157	71	112	114	695	595	599	1325	1045	1133	1176	1801	1230	1078
ENSG00000204138.13	1242	1121	1169	852	656	834	1460	1634	1794	2718	2185	3319	1866	2244	2419	1667	1636	1424	2379	3010	2970	2141	2804	2416	2618	2253	2455	2508	1895	2345	2421	2401	1552	1804	2039	2171	875	883	905	707	727	665	995	772	941	1091	1442	1054	1186
ENSG00000206779.1	0	0	2	0	0	3	0	0	0	0	0	0	0	0	0	0	0	0	0	0	0	1	0	2	0	0	0	1	0	0	0	0	0	0	0	0	2	0	0	1	0	0	0	1	3	0	3	0	3
ENSG00000229820.2	0	3	0	1	0	1	0	0	0	0	1	2	4	0	4	0	0	2	0	4	2	3	0	1	1	1	7	3	0	0	6	0	0	7	0	0	0	0	0	1	0	7	4	1	12	1	0	0	5
ENSG00000221216.1	0	0	2	3	0	0	2	0	0	2	3	0	2	0	2	6	2	0	5	7	0	2	2	1	3	6	1	1	5	5	0	3	0	1	0	7	0	5	4	0	0	10	6	0	2	1	3	0	2
ENSG00000180198.17	7990	6592	7163	4760	4706	4588	4431	4280	4643	5118	3890	5430	9349	11759	11139	7423	6549	7272	10161	10189	10491	8747	11034	10482	9875	8838	9426	9649	9132	9755	12372	12058	8312	5115	6324	5558	3781	3628	3590	2531	2406	2320	3281	2680	2810	3682	5017	3809	7543
ENSG00000242125.3	298	369	347	2393	2568	2703	2586	2876	2734	2284	2566	2524	1945	2360	2150	1288	1151	1357	1915	2032	2230	1564	2045	1961	1716	1414	1549	1443	1229	1360	2320	2315	1671	758	849	627	460	474	439	1540	1608	1251	1879	1451	1620	1648	2624	2017	1083
ENSG00000274266.1	0	0	0	0	0	0	0	0	0	0	0	0	0	0	0	0	0	0	0	0	0	0	0	0	0	0	0	0	0	0	0	0	0	0	0	0	0	0	0	0	0	0	0	0	0	0	0	0	0
ENSG00000200087.1	0	4	8	14	23	16	14	28	11	20	5	20	28	48	35	8	4	1	45	43	50	14	25	31	28	24	42	31	10	23	50	40	31	7	7	5	1	5	3	18	7	6	13	7	10	16	6	15	15
ENSG00000231468.2	22	17	16	14	20	28	18	17	43	29	11	23	39	14	26	14	5	20	18	21	3	4	11	9	11	3	20	9	9	1	37	23	14	5	12	2	16	13	13	9	22	16	27	18	29	19	28	5	17
ENSG00000279443.1	270	222	296	225	128	153	115	178	134	165	182	202	119	129	136	88	39	103	213	252	237	155	287	220	120	174	171	146	148	203	132	97	65	55	42	25	226	184	175	266	205	202	268	202	210	257	388	246	152
ENSG00000180098.9	1060	883	911	792	904	836	853	844	843	867	1077	982	835	992	1069	1113	915	969	1001	1169	1135	830	1064	1135	1164	1065	1087	1154	977	1137	1267	1286	802	1341	1675	1239	711	778	692	773	677	736	929	752	793	823	1106	766	824
ENSG00000197989.14	98	118	95	466	566	601	365	414	485	463	318	348	431	521	400	298	211	327	407	456	493	481	492	565	580	470	456	557	474	606	598	431	368	372	447	427	163	132	132	526	651	522	530	496	467	647	990	670	452
ENSG00000221539.1	3	0	0	8	9	14	3	7	4	4	5	3	0	6	4	5	2	3	3	6	6	2	6	8	7	8	6	7	3	8	4	1	6	7	5	7	0	0	2	2	13	10	4	7	5	10	18	6	3
ENSG00000278274.1	0	0	0	0	0	0	0	0	0	0	0	0	0	0	0	0	0	0	0	0	0	0	0	0	0	0	0	0	0	0	0	0	0	0	0	0	0	0	0	0	0	0	0	0	0	0	0	0	0
ENSG00000273544.1	0	0	0	0	0	0	0	0	0	0	0	0	0	0	0	0	0	0	0	0	0	0	0	0	0	0	0	0	0	0	0	0	0	0	0	0	0	0	0	0	0	0	0	0	0	0	0	0	0
ENSG00000280498.1	0	0	0	0	0	0	0	0	0	0	0	0	0	0	0	0	0	0	0	0	0	0	0	0	0	0	0	0	0	0	0	0	0	0	0	0	0	0	0	0	0	0	0	0	0	0	0	0	0
ENSG00000274582.1	0	0	0	0	0	0	0	0	0	0	0	0	0	0	0	0	0	0	0	0	0	0	0	0	0	0	0	0	0	0	0	0	0	0	0	0	0	0	0	0	0	0	0	0	0	0	0	0	0
ENSG00000120656.13	827	632	743	525	556	569	519	445	424	525	645	564	969	1042	1275	1006	776	807	803	804	828	741	926	945	776	587	607	709	624	639	1011	959	597	1303	1207	926	686	886	681	520	489	513	822	643	585	731	924	611	892
ENSG00000188060.8	22	18	22	30	27	20	31	20	16	18	14	31	4	14	14	6	1	10	8	13	22	1	0	1	5	6	1	3	4	1	3	7	3	14	16	10	3	6	16	14	6	30	41	19	28	21	15	19	1
ENSG00000229388.1	27	2	19	32	14	23	35	10	16	8	25	24	24	9	39	30	11	21	6	9	3	4	11	12	6	4	2	11	2	13	5	8	6	2	13	3	15	5	24	41	34	66	73	35	87	39	56	28	31
ENSG00000270103.3	0	0	0	0	0	0	0	0	0	0	0	0	0	0	0	0	0	0	0	0	0	0	0	0	0	0	0	0	0	0	0	0	0	0	0	0	0	0	0	0	0	0	0	0	0	0	0	0	0
ENSG00000274978.1	6	0	5	2	0	2	0	0	0	0	0	0	0	0	0	0	0	0	0	0	3	0	0	0	0	0	0	0	1	0	0	0	0	0	0	0	1	1	5	2	0	0	0	2	0	2	0	0	1
ENSG00000162419.13	341	341	323	276	296	280	577	776	824	1416	951	1490	863	1015	1110	751	687	676	786	1129	1058	904	1330	1038	1380	1176	1258	1403	1116	1293	839	811	577	803	896	855	354	347	284	446	377	371	1217	931	1016	1306	1921	1343	917
ENSG00000252777.1	1	0	0	5	3	0	0	0	0	1	2	1	0	0	0	0	0	0	0	7	0	2	0	0	4	1	0	0	0	0	0	1	0	0	1	0	0	0	0	0	0	3	0	4	0	1	1	0	0
ENSG00000198492.16	779	642	746	4087	3479	4177	7287	7418	7921	10888	12491	13889	4792	5979	6119	3660	3459	3654	6352	6143	6218	4175	6762	5807	6000	4911	5816	5231	5252	5412	5698	6475	4134	3329	3613	3569	374	359	310	1705	1640	1446	5342	4330	4818	7119	9950	6268	4328
ENSG00000116329.11	7	29	20	22	28	23	30	10	15	14	20	24	4	9	15	13	6	16	10	3	18	7	12	1	7	7	9	0	1	6	5	0	1	2	7	3	27	18	67	59	34	60	84	54	62	56	84	40	41
ENSG00000233427.1	0	0	0	0	0	0	1	2	0	0	2	0	1	3	2	0	0	0	0	0	0	0	4	0	0	2	0	0	0	0	0	0	0	0	0	0	10	2	1	6	0	3	7	11	9	20	16	10	4
ENSG00000199756.1	0	0	0	0	0	0	0	0	0	0	0	0	0	0	0	0	0	0	0	0	0	0	0	0	0	0	0	0	0	0	0	0	0	0	0	0	0	0	0	0	5	2	5	0	0	0	0	0	0
ENSG00000159023.22	6143	5066	6194	4223	3538	3911	3330	3005	2950	3265	2880	3754	4400	4956	5061	4151	4093	3925	6112	6350	5729	4367	6474	5376	6097	5136	5772	5490	4983	5521	6082	6601	4118	4855	5655	5745	4857	4524	4536	3055	3335	3181	3320	2615	2736	2270	3726	2369	4071
ENSG00000225616.2	103	76	60	45	62	59	49	39	62	59	63	28	43	67	41	87	72	57	22	52	63	68	28	55	45	41	46	55	67	66	61	44	45	123	93	59	72	82	58	67	79	100	55	57	32	54	63	38	62
ENSG00000206704.1	0	0	2	1	0	0	13	1	0	0	0	0	0	0	3	0	0	0	0	0	0	0	2	0	0	0	0	0	0	0	0	2	0	0	0	0	0	0	0	2	4	0	9	0	7	1	0	2	0
ENSG00000277958.1	3	2	12	12	1	4	3	5	0	1	5	2	2	0	6	0	0	0	0	0	0	0	3	1	0	0	0	0	4	3	0	0	0	4	0	0	1	1	4	11	0	5	5	4	12	11	12	4	0
ENSG00000253304.2	12	16	10	25	2	23	7	7	10	16	8	3	0	4	11	6	14	12	12	11	8	12	9	13	1	7	11	2	11	10	5	14	6	43	28	51	13	9	11	4	0	2	1	3	3	1	2	2	0
ENSG00000225750.1	0	3	0	3	6	6	0	1	3	0	2	4	2	1	4	0	7	2	4	7	2	0	6	3	0	0	1	4	1	0	0	0	0	2	0	0	9	6	0	6	3	17	5	0	8	1	1	4	5
ENSG00000116350.17	3432	3366	3264	4770	3823	4500	8478	9774	10136	13758	11646	15456	7647	8855	8722	6506	5983	6151	10270	9719	10608	8121	10619	10091	10354	9162	9518	9664	9061	10036	8875	9820	6346	6401	7623	6976	3373	2898	2780	3790	3481	2939	4607	4615	5152	5944	8501	5993	7360
ENSG00000277916.1	0	0	0	0	0	0	0	0	0	0	0	0	0	0	0	0	0	0	0	0	0	0	0	0	0	0	0	0	0	0	0	0	0	0	0	0	0	0	0	0	0	0	0	0	0	0	0	0	0
ENSG00000116353.16	1090	859	823	691	714	744	844	721	714	640	663	666	1122	1439	1405	1045	977	1066	908	823	906	656	773	814	879	673	750	781	908	808	1123	1183	901	870	1136	1011	647	614	600	448	494	488	685	545	588	510	783	541	612
ENSG00000237934.1	9	10	1	6	14	10	3	2	23	8	10	2	1	9	3	1	1	8	1	6	15	9	14	7	3	4	1	5	4	1	18	11	0	2	5	5	28	9	17	14	12	9	31	19	6	24	24	21	6
ENSG00000060656.20	1025	882	900	619	509	597	446	446	482	372	349	441	628	908	758	1093	1066	981	869	959	969	835	962	703	1104	872	1012	957	928	1072	1201	1333	786	1293	1679	1998	12	12	11	17	13	17	31	10	9	12	27	1	40
ENSG00000230523.1	0	0	0	0	0	1	0	0	0	0	1	0	0	0	0	0	0	0	0	0	0	0	0	0	1	0	0	0	0	0	0	0	0	0	0	0	0	0	0	4	0	0	2	0	0	4	0	0	0
ENSG00000225011.4	0	0	0	0	0	0	0	0	0	0	0	0	0	0	0	0	0	0	0	0	0	0	0	0	0	0	0	0	0	0	0	0	0	0	0	0	0	0	0	0	0	0	0	0	0	0	0	0	0
ENSG00000228176.1	0	0	0	0	0	0	0	0	0	0	0	0	0	0	0	0	0	0	0	0	0	0	0	0	0	0	0	0	0	0	0	0	0	0	0	0	0	0	0	0	0	0	0	0	0	0	0	0	0
ENSG00000284676.1	0	1	6	0	6	1	3	0	4	3	4	4	0	0	2	0	2	0	0	0	0	1	1	0	0	0	0	0	0	0	0	0	0	1	0	0	0	6	2	4	7	8	18	8	7	0	8	0	15
ENSG00000270927.1	2	0	0	2	3	3	5	0	0	0	6	0	0	0	0	1	0	0	0	0	0	0	0	0	1	0	0	0	0	4	0	0	0	2	2	1	0	0	0	11	0	11	1	2	9	0	3	0	2
ENSG00000233399.2	0	0	6	5	7	0	0	0	0	1	1	4	0	0	0	0	0	0	0	0	13	0	0	0	0	0	0	0	0	0	0	0	0	1	0	0	0	0	0	3	0	0	3	6	1	0	9	0	7
ENSG00000233372.1	0	0	0	0	2	0	0	0	0	0	0	2	0	0	0	0	0	0	0	0	0	0	0	0	0	0	0	0	0	0	0	0	0	0	0	0	0	0	0	2	0	0	0	0	0	0	0	0	0
ENSG00000231251.1	3	7	5	4	0	2	0	0	2	0	5	0	0	3	0	0	0	0	0	0	0	0	0	0	0	0	0	1	0	0	0	0	0	2	0	0	0	0	0	1	4	2	18	0	6	4	5	2	13
ENSG00000236335.1	0	0	0	0	0	0	0	0	0	0	0	0	0	0	0	0	0	0	0	0	0	0	0	0	0	0	0	0	0	0	0	0	0	0	0	0	0	0	0	0	0	0	0	0	0	0	0	0	0
ENSG00000231949.1	0	0	0	0	0	0	0	0	0	0	0	0	0	0	0	0	0	0	0	0	0	0	0	0	0	0	0	0	0	0	0	0	0	0	0	0	0	0	0	0	0	0	0	0	0	0	0	0	0
ENSG00000162510.6	15	3	8	11	3	5	13	7	13	10	18	15	11	11	1	16	0	6	9	17	10	21	30	8	10	7	9	6	8	16	14	8	6	5	3	8	20	10	11	18	27	21	22	7	23	22	21	19	2
ENSG00000186056.10	2	2	3	5	4	12	17	11	16	23	20	13	10	5	21	23	12	7	10	19	13	26	24	16	24	20	16	17	18	23	7	40	2	26	29	38	0	1	0	42	44	35	50	34	27	23	30	15	16
ENSG00000287510.1	0	0	6	0	0	0	0	0	0	2	0	1	1	0	0	0	0	2	0	0	0	0	0	0	0	7	0	0	0	0	0	0	0	2	0	0	0	0	0	7	16	4	4	8	17	0	8	4	0
ENSG00000162511.8	15182	13580	13658	9937	9274	10422	10728	9258	9408	8160	8621	8649	4309	5563	5354	3878	3265	3237	7928	8430	8908	7272	8092	8159	8332	7165	7317	7859	8910	8927	5403	5797	4185	5167	5385	5623	3624	3381	2963	3552	3218	3238	4638	4135	4020	3902	5552	3793	2126
ENSG00000264773.1	0	0	0	14	1	7	0	6	4	1	0	0	3	0	0	2	5	0	0	9	1	6	2	3	0	1	6	1	4	3	0	1	0	2	0	0	0	0	0	0	4	8	0	0	1	0	0	0	1
ENSG00000229607.1	0	0	0	0	0	0	0	0	0	0	0	0	0	0	0	0	0	0	0	0	0	0	0	0	0	0	0	0	0	0	0	0	0	0	0	0	0	0	0	0	0	0	0	0	0	0	0	0	0
ENSG00000223382.5	1	1	0	0	1	7	2	0	0	0	0	0	0	0	0	0	0	0	0	0	0	0	0	0	0	0	0	3	0	0	0	0	0	0	0	0	0	0	0	0	0	0	7	4	0	6	3	0	0
ENSG00000222784.1	1	4	4	5	0	3	4	0	3	0	2	0	0	0	0	0	0	0	0	0	0	0	0	0	0	0	0	0	0	0	0	0	0	0	0	0	0	0	0	2	1	0	7	0	1	0	2	0	4
ENSG00000235143.1	0	0	0	0	0	0	0	0	0	0	0	0	0	0	0	0	0	0	0	0	0	0	0	0	0	0	0	0	0	0	0	0	0	0	0	0	0	0	0	0	0	0	0	0	0	0	0	0	0
ENSG00000162512.16	445	568	490	348	305	429	320	374	346	518	293	461	606	745	686	439	467	417	793	1055	940	896	1009	923	958	905	959	1038	950	1008	837	748	546	667	888	878	3	1	6	20	18	28	16	9	2	4	4	6	7
ENSG00000266210.2	1	8	0	3	2	4	5	2	2	0	6	0	0	0	0	1	0	1	0	0	0	0	1	0	1	0	0	0	0	0	1	0	0	0	0	0	0	1	7	9	3	3	18	7	10	7	21	4	2
ENSG00000134644.16	2748	2938	2960	1495	1122	1442	5366	5729	5604	7203	6771	8469	4776	5376	5261	3624	3374	3372	5907	6035	5945	4417	6400	5838	5972	5043	5262	5067	4966	5486	5355	5730	3869	3770	4719	4276	1735	1522	1560	893	780	627	3836	3611	3533	3292	4688	3849	3083
ENSG00000237329.2	0	0	0	0	0	2	1	3	0	0	1	0	0	0	7	0	3	0	0	0	0	0	0	0	2	0	0	0	1	0	2	0	0	0	2	0	0	0	0	3	1	0	12	0	0	0	0	0	0
ENSG00000232768.1	4	0	1	0	33	0	2	6	1	0	0	0	2	0	0	0	1	2	2	0	0	0	3	0	0	0	0	2	0	1	0	1	1	1	2	1	0	0	1	0	0	5	2	8	1	0	0	0	4
ENSG00000215900.4	4	0	1	8	0	1	12	1	2	0	6	0	0	0	0	5	0	0	0	0	2	0	7	12	0	0	0	1	0	0	0	0	0	1	0	0	0	2	2	10	2	5	5	6	3	12	1	2	6
ENSG00000225142.2	5	0	2	6	7	17	12	3	5	5	11	17	1	1	0	0	1	1	0	1	0	0	0	0	11	0	0	0	7	0	0	0	0	1	8	1	1	8	7	32	4	24	48	19	16	7	16	10	15
ENSG00000084628.10	19	11	17	8	11	14	13	2	8	12	10	3	15	15	24	3	12	15	15	10	14	9	30	23	29	23	15	32	16	10	13	8	8	12	15	4	3	0	0	17	0	11	18	2	8	3	10	2	10
ENSG00000060688.13	2435	1937	2195	1868	1676	1735	2810	2530	2545	3428	3782	3846	4150	4745	4943	3552	3238	3358	4530	4621	4442	4127	4945	5265	4480	3921	4458	4407	4447	4593	5422	5216	3660	3498	3716	3349	1880	1835	1744	1462	1290	1218	1827	1689	1815	2084	2617	1996	2820
ENSG00000229447.2	6	2	10	51	23	43	90	29	30	49	39	55	22	23	18	35	25	29	59	42	33	18	55	25	23	18	20	13	15	17	56	40	24	34	54	48	0	0	9	47	37	34	28	56	34	35	26	13	31
ENSG00000121766.16	678	601	621	412	475	507	543	427	424	527	745	496	740	885	1004	941	809	872	692	792	681	691	886	1018	654	750	728	797	745	670	980	882	594	1004	1183	747	860	839	673	628	715	687	787	613	584	680	838	651	816
ENSG00000229044.1	5	0	4	0	1	0	1	4	2	2	3	0	0	0	1	3	0	3	0	1	0	0	2	0	0	0	0	2	0	1	0	0	2	0	0	0	4	0	0	5	10	5	3	7	4	2	1	0	0
ENSG00000121769.8	150	140	125	101	108	83	66	149	169	154	123	187	81	92	115	68	104	57	111	138	122	77	159	137	107	81	103	113	89	92	66	127	83	65	108	101	65	70	60	47	44	83	149	115	97	62	165	130	53
ENSG00000168528.12	335	322	347	224	216	255	277	275	265	271	249	281	223	267	247	259	199	222	178	183	238	192	173	181	220	177	176	209	194	222	181	204	156	347	349	461	737	657	705	857	643	589	861	703	904	769	1073	752	1104
ENSG00000215899.3	0	0	0	7	0	1	0	0	0	0	4	0	3	1	0	11	0	0	0	0	0	0	0	0	0	1	0	1	1	0	0	2	0	0	0	0	0	0	4	0	2	0	0	3	0	0	0	0	1
ENSG00000206981.1	0	0	0	1	0	0	0	0	0	0	0	0	0	0	0	0	3	0	0	0	0	0	0	0	0	0	0	0	0	0	0	0	0	0	0	0	0	0	0	0	0	1	0	0	0	0	0	0	0
ENSG00000260386.6	168	167	168	111	109	102	113	95	109	57	47	70	117	167	120	176	127	131	99	180	91	169	136	148	167	104	100	107	69	135	168	118	66	332	333	368	0	3	0	5	1	11	17	0	13	12	14	0	6
ENSG00000265961.1	0	0	0	0	0	0	0	0	0	0	0	0	0	0	0	0	0	0	0	0	0	0	0	0	0	0	0	0	0	2	0	0	0	0	0	0	0	0	0	0	0	0	0	0	0	0	0	0	0
ENSG00000284543.1	816	818	748	484	414	483	299	324	344	238	277	423	356	494	429	651	569	600	608	718	652	506	690	566	534	463	601	480	388	455	627	659	398	1974	2026	1563	0	4	12	19	32	48	34	15	36	13	48	12	48
ENSG00000229167.2	10	34	27	21	10	15	13	21	4	12	20	12	4	5	10	2	0	0	20	3	8	10	9	11	10	13	3	13	5	7	0	4	0	5	0	1	0	0	0	1	10	3	17	7	6	4	9	0	1
ENSG00000142910.16	65	51	49	42	31	18	54	40	32	65	60	68	11	7	5	7	9	19	52	58	60	40	31	35	46	29	21	44	21	29	23	28	17	48	26	41	0	3	8	3	1	22	24	2	11	2	6	0	11
ENSG00000121764.11	4	3	7	12	10	16	13	10	11	23	14	25	7	8	21	10	10	17	7	11	6	13	14	22	10	13	17	24	14	7	6	7	1	5	23	8	2	0	2	14	25	3	26	2	2	11	13	10	5
ENSG00000162517.13	1235	922	960	731	935	867	990	946	949	894	1041	945	1429	1535	1580	1499	1072	1122	1283	1317	1466	1379	1481	1438	1363	1241	1335	1328	1222	1340	1794	1586	1170	1382	1576	1284	878	930	816	734	773	701	869	719	897	934	1060	876	1195
ENSG00000235790.7	6	17	7	22	26	11	28	7	20	6	19	18	3	9	9	4	9	14	3	5	9	4	13	9	17	13	7	3	17	8	1	5	2	31	21	3	0	2	0	12	19	25	54	21	17	36	18	21	18
ENSG00000264078.1	0	0	2	7	4	4	4	6	13	1	23	4	0	2	2	0	0	0	0	1	2	0	2	1	0	5	0	2	0	5	0	0	0	3	0	0	0	1	4	16	9	11	33	11	11	4	15	3	15
ENSG00000084636.18	98	110	113	84	63	76	82	66	75	57	83	73	31	51	41	26	37	28	65	79	57	83	90	102	94	59	60	76	51	68	42	35	36	108	101	97	3	1	8	20	20	16	42	22	11	27	24	22	32
ENSG00000121753.13	1076	1068	932	862	692	916	756	931	857	1196	990	1451	1211	1423	1337	1979	1819	2150	1050	1314	1289	1114	1156	1169	1297	993	1024	1316	1190	1286	1533	1510	1024	3138	3467	3763	50	66	23	41	13	32	31	32	42	28	53	79	41
ENSG00000266580.1	0	0	0	0	0	0	0	0	3	0	0	1	5	0	0	1	0	0	0	7	1	0	0	3	1	1	2	0	0	1	5	1	3	0	4	0	0	0	0	0	0	0	0	0	0	0	0	0	0
ENSG00000254545.1	3	0	2	5	15	7	1	3	6	3	2	0	1	0	0	0	0	0	0	0	0	0	0	2	1	0	0	0	0	0	0	0	0	0	0	1	0	0	0	0	0	0	0	0	0	0	0	0	0
ENSG00000134668.12	148	84	86	410	375	311	293	262	304	188	242	183	40	44	60	51	44	33	26	12	33	12	47	20	12	24	19	13	27	34	41	47	31	108	95	64	8	8	11	9	15	15	39	15	24	20	32	6	21
ENSG00000203620.2	62	45	27	107	104	102	159	128	152	130	106	164	1	16	10	6	2	3	1	12	6	1	5	5	5	8	1	10	7	0	12	4	3	17	3	0	0	0	9	10	5	10	15	6	3	13	16	5	2
ENSG00000269967.1	14	2	15	39	38	15	51	39	25	11	19	14	18	2	4	6	23	14	2	21	7	8	20	27	14	13	13	19	2	15	25	11	5	18	10	44	2	0	1	11	8	6	12	14	7	23	20	8	6
ENSG00000184007.22	15137	10807	13400	12461	11006	12475	16486	14246	14040	15324	17938	17399	12718	14515	14931	13356	12032	11118	17459	13864	13023	10375	16522	16730	16163	13097	14779	13796	12820	12170	13102	14445	9702	14614	16520	14044	7041	7265	7076	6150	6090	5482	7087	5651	5847	6056	8981	5855	8495
ENSG00000288678.1	0	0	0	0	0	0	0	0	0	0	0	0	0	0	0	0	0	0	0	0	0	0	0	0	0	0	0	0	0	0	0	0	0	0	0	0	0	0	0	0	0	0	0	0	0	0	0	0	0
ENSG00000228634.1	31	49	19	18	38	53	39	33	37	18	30	42	20	24	55	4	24	21	18	14	7	10	17	22	30	10	15	18	10	9	39	16	22	45	27	30	8	3	8	20	21	22	24	24	30	13	26	20	14
ENSG00000284702.1	7	6	14	9	9	12	21	0	11	6	11	11	5	0	0	1	7	0	0	0	3	0	0	2	0	0	4	4	4	2	0	0	0	1	0	2	1	2	16	12	10	37	25	19	11	5	13	5	24
ENSG00000121774.18	14811	10686	13452	10270	8851	9942	9711	8253	8489	7100	8001	7954	8491	10120	9996	8119	7968	6721	11577	10856	9725	7698	12056	11429	11570	9552	10470	10336	10338	9098	10613	12845	8296	9816	11136	11621	14005	13257	12724	9436	9397	8624	10168	7964	8767	7924	11235	8032	8775
ENSG00000203325.3	12	40	6	23	30	36	23	23	33	18	16	36	4	8	0	0	0	11	10	15	6	9	17	28	6	13	18	9	0	11	12	5	9	5	6	1	0	2	1	8	7	23	24	25	7	6	13	10	3
ENSG00000121775.18	1062	1042	980	649	770	780	975	1006	955	1180	958	1372	1157	1449	1501	1063	905	1004	1681	1560	1759	1356	1518	1589	1757	1366	1512	1666	1758	1509	1480	1546	1092	1264	1404	1414	361	318	364	247	318	228	514	399	368	577	869	623	959
ENSG00000266203.1	1	0	0	2	5	2	0	0	0	4	2	0	0	0	8	0	0	2	0	2	0	0	5	0	0	0	1	0	6	0	3	2	2	3	0	0	5	0	0	0	0	5	0	0	0	5	4	0	1
ENSG00000276493.1	0	0	7	0	2	0	3	0	2	1	0	0	1	0	0	0	0	0	0	0	0	4	4	0	3	0	0	0	0	0	0	2	0	4	1	0	1	0	0	1	1	6	0	2	8	5	10	3	3
ENSG00000025800.14	2020	1708	1525	1793	1328	1654	3204	3708	3861	4278	3800	5305	2806	3196	3057	2496	2406	2345	3032	3222	2943	2122	2870	2564	2786	2480	2521	2680	2439	2597	3327	3274	2301	2521	2964	2774	1894	1792	1705	2160	1803	1548	4223	3412	3595	3800	5867	4061	2074
ENSG00000250135.1	0	0	0	0	0	0	0	0	0	0	0	0	0	0	0	0	0	0	0	0	0	0	0	0	0	0	0	0	0	0	0	0	0	0	0	1	0	1	0	0	0	0	0	0	0	0	0	0	0
ENSG00000084652.16	2629	2644	2589	4382	3402	4151	6558	7900	7581	8572	6967	9769	5178	6032	6203	4653	4740	4403	6000	6528	6140	4933	6150	5904	6784	5614	6236	5919	5512	6183	6052	6013	4260	6255	7708	7684	1993	1780	1744	3519	2987	2314	6394	5516	5703	5337	8355	6099	3593
ENSG00000160050.16	762	648	537	670	634	526	729	555	738	590	821	642	839	991	1019	924	814	821	822	795	922	758	715	780	914	674	662	720	763	694	1084	947	781	1247	1311	1149	1069	1153	1013	979	989	993	1140	897	861	941	1232	929	1226
ENSG00000224066.1	0	1	2	2	0	1	0	5	2	0	2	1	0	3	0	0	1	0	2	1	0	0	0	0	2	3	5	1	0	3	1	0	0	0	0	1	0	0	0	0	0	0	0	0	1	0	0	0	4
ENSG00000160051.12	28	20	27	206	156	228	368	436	392	377	316	331	230	268	299	270	263	262	340	356	341	287	319	388	408	400	418	390	350	346	315	349	212	305	387	255	11	6	19	73	82	67	100	130	94	67	135	89	46
ENSG00000222046.3	13	6	0	4	17	19	18	11	12	7	4	28	32	16	10	30	14	34	12	21	6	4	5	7	11	11	10	10	7	14	27	18	3	42	13	29	0	5	10	28	24	14	48	14	21	12	27	18	6
ENSG00000160055.20	33	25	41	32	40	40	63	63	44	75	73	61	75	47	67	47	61	66	64	53	66	64	61	67	67	67	70	50	59	74	47	64	31	72	58	65	32	21	26	42	32	30	34	41	13	40	41	35	68
ENSG00000084623.12	14513	11725	13035	10490	9361	10126	10474	8850	9702	8037	10429	8720	9592	13257	13715	8987	8418	9541	10179	9399	10265	8231	9754	9747	9383	8144	8490	9139	8203	8653	12039	12685	8526	6650	8232	6749	13970	13606	12291	9928	9598	10060	11466	8919	9471	8767	11312	7949	9615
ENSG00000220785.7	51	31	18	41	50	33	48	74	41	44	63	80	23	36	29	17	31	22	36	35	48	27	41	21	39	36	50	33	32	43	22	29	17	46	54	85	91	76	68	71	84	112	123	102	86	106	98	116	67
ENSG00000183615.6	55	38	39	41	54	32	42	48	41	32	47	46	16	30	16	13	17	18	15	20	16	19	19	24	46	22	19	27	25	32	28	14	7	42	44	70	25	41	37	92	74	39	60	62	48	64	41	50	85
ENSG00000182866.17	38376	32601	33031	24695	22968	25287	23597	23811	24627	24976	22638	26778	28908	37377	36261	25095	22627	24572	39671	38488	42054	34778	37681	39119	39972	33461	36286	38474	40504	40691	33442	34511	25007	32417	36263	35996	7253	7496	6808	5318	4915	5233	5358	4289	4608	3717	4820	3729	7393
ENSG00000277617.1	0	2	0	5	1	3	0	0	1	0	1	0	0	0	0	0	0	1	0	0	0	1	0	0	4	1	5	0	0	1	0	0	0	0	0	0	1	0	0	0	0	0	0	0	0	0	7	0	1
ENSG00000252450.1	1	0	0	7	4	3	3	3	0	0	2	5	0	0	1	0	0	2	5	7	4	4	1	3	0	2	1	0	2	1	0	0	1	0	0	1	0	2	0	1	4	6	7	7	0	0	9	1	0
ENSG00000116478.12	34034	29566	31564	26450	24995	24629	28996	24489	25303	21415	24889	25844	19708	23583	24606	18811	16575	18014	22500	22432	22094	17844	22988	22088	23170	18384	20818	21120	21903	21375	24440	25278	16779	17939	19470	17634	15865	15481	14762	11276	10719	10226	14175	11272	12495	10933	14833	10248	10050
ENSG00000175130.7	23576	20739	19497	14616	13624	14580	15498	14399	15439	14839	14335	13954	13220	17205	15322	9143	9197	9254	20317	19059	20705	17006	19436	19082	19708	16573	17906	18160	19064	18060	17615	19991	12758	8410	9721	11159	4573	4397	3650	3333	3268	3148	3566	3179	3347	2762	3812	2740	3585
ENSG00000233775.1	0	2	0	4	6	3	2	0	6	12	2	7	10	11	5	11	22	14	1	8	15	6	6	4	7	3	19	7	7	9	13	4	9	8	14	5	0	0	0	1	0	0	0	0	0	0	4	6	0
ENSG00000162526.7	21	15	15	23	16	25	19	18	25	19	41	47	8	19	7	16	17	17	21	19	9	11	20	10	20	13	18	9	22	25	20	18	21	16	34	33	2	7	1	1	10	2	6	1	10	4	22	2	8
ENSG00000225828.1	367	446	308	464	388	468	529	770	728	842	782	934	196	218	185	223	218	232	143	244	217	247	231	217	272	242	265	270	217	198	151	159	111	300	349	380	147	147	131	256	248	172	376	241	292	233	315	308	60
ENSG00000160058.19	1843	1968	1979	2041	1704	1808	2829	3374	3285	3776	2885	4297	2479	2933	2832	2868	2413	2657	2593	2828	3096	2439	3014	2673	2999	2551	2698	2827	2701	2984	2914	2992	1851	2966	3816	3531	574	643	540	853	811	636	1415	1209	1336	1490	2000	1524	921
ENSG00000224333.1	1	0	1	3	9	0	0	0	0	0	2	2	3	0	0	3	0	0	0	0	0	0	0	0	1	0	0	0	10	0	0	0	0	1	0	0	0	0	0	0	0	0	0	6	0	0	3	0	0
ENSG00000270850.1	0	0	0	0	1	0	0	0	0	0	3	0	0	0	0	0	0	0	0	0	0	0	0	0	0	0	0	0	0	0	0	0	0	0	0	0	0	0	0	0	0	0	0	0	1	0	4	0	0
ENSG00000229259.1	0	0	0	0	0	0	0	0	0	0	0	0	0	0	1	2	0	0	0	0	0	0	0	0	0	0	0	0	0	0	0	0	0	0	2	0	0	0	0	0	0	4	0	0	0	0	6	0	3
ENSG00000263529.2	0	1	0	0	0	0	0	0	0	0	1	0	0	0	0	0	0	0	0	0	0	0	0	0	0	0	0	0	0	0	0	0	0	0	0	0	0	0	0	0	0	0	0	0	0	0	0	1	0
ENSG00000254553.1	17	8	5	2	25	4	9	0	15	3	10	11	4	0	3	3	4	0	0	2	0	0	1	0	0	0	4	5	2	1	2	1	0	2	8	4	0	4	1	6	8	15	7	4	8	8	8	5	12
ENSG00000273274.2	15	14	49	30	40	27	42	8	8	10	49	33	5	11	15	24	5	3	0	1	4	4	7	1	10	21	8	2	12	5	9	2	3	16	9	5	12	13	36	35	41	84	67	46	53	40	100	51	37
ENSG00000160062.15	206	263	268	240	215	244	338	369	393	477	516	489	227	236	226	197	232	163	237	305	298	219	418	317	475	315	376	327	186	313	290	297	194	362	495	399	49	68	47	105	87	102	209	160	114	95	210	138	83
ENSG00000176261.16	777	745	638	628	647	648	622	564	559	601	872	678	865	1118	1032	1240	891	959	652	586	569	498	848	921	655	504	611	614	655	694	1194	1053	748	1291	1453	1010	2422	2611	2184	1923	2003	1923	2519	1929	2084	2073	2719	1985	2223
ENSG00000200591.1	0	0	1	0	1	5	2	4	6	1	6	0	4	1	4	5	9	0	5	4	3	0	3	3	0	3	0	6	0	1	7	0	5	1	4	7	0	11	1	15	5	18	35	6	23	9	15	29	35
ENSG00000162521.19	19814	15872	18385	13049	12700	13070	15551	13593	13616	13316	13955	15544	12036	13785	14131	11121	9717	9181	16921	17177	16328	13287	18252	17312	17168	14524	15667	14809	14229	15087	16017	15534	10785	13317	14477	12815	13815	13004	12674	9678	9610	8380	11963	9950	10523	9054	12807	9082	11711
ENSG00000162520.15	6	4	5	7	0	1	0	4	0	1	4	2	2	0	0	0	0	2	2	0	3	1	0	1	0	0	0	3	0	0	0	0	0	0	0	0	0	0	1	0	6	5	5	7	11	10	8	5	4
ENSG00000224409.1	2	2	4	4	0	4	4	2	0	11	17	5	0	4	6	0	2	0	0	0	2	0	3	10	5	0	0	0	0	0	0	3	0	0	0	0	1	0	2	4	9	10	6	2	6	0	0	2	2
ENSG00000162522.11	120	95	73	106	77	86	96	119	132	76	62	141	91	117	90	118	81	87	139	245	211	163	176	167	191	205	181	196	167	212	157	161	115	246	292	314	22	6	1	21	14	16	56	27	17	12	19	15	19
ENSG00000134684.12	6013	5069	5422	4164	3567	4052	4783	4687	4487	4885	4958	5804	7488	8777	8205	10553	10612	8707	7084	6592	6795	5357	7407	6733	6754	5844	6344	6425	6302	6267	9964	11231	7108	12703	15006	15440	7084	7044	6613	5563	5752	5845	6626	5322	5958	5766	7977	5947	8224
ENSG00000116497.18	2273	1889	2275	1435	1122	1380	1568	1565	1491	2033	2037	2483	1733	1992	2136	1911	1944	1629	2597	2584	2321	1511	2211	1990	2116	1954	2075	1990	1836	1946	2650	2610	1631	3549	4330	3627	1431	1195	1336	822	811	747	1162	1014	1084	1350	1857	1270	1456
ENSG00000160097.20	21	33	30	20	11	53	17	28	13	41	35	33	24	9	7	6	15	19	15	10	32	16	33	22	32	21	15	11	7	39	34	19	15	16	24	36	20	3	11	23	24	17	69	25	34	34	47	16	29
ENSG00000121905.10	15	8	4	4	1	2	4	1	0	22	0	0	9	0	0	1	2	1	5	11	4	2	3	2	2	1	4	8	7	4	4	0	0	5	12	6	42	26	17	32	11	16	44	19	22	20	42	26	32
ENSG00000121900.19	52	41	43	28	25	25	32	55	16	30	42	28	18	26	17	22	37	36	32	42	36	15	19	44	17	21	46	19	53	40	14	40	4	35	59	40	1	3	2	17	6	10	2	2	14	1	0	3	1
ENSG00000287691.1	4	8	1	12	6	8	12	3	5	9	22	14	5	2	0	5	0	0	1	4	6	10	6	3	6	5	6	3	4	1	5	3	1	7	3	1	7	1	5	11	28	11	17	14	13	7	10	6	15
ENSG00000116514.17	111	65	70	210	397	407	949	974	1116	1247	1080	1186	719	933	790	638	587	600	1191	1084	1235	1112	1208	1272	1205	1029	1110	1110	1203	1174	1015	996	619	980	1216	1308	160	208	110	610	498	577	1615	1366	1431	1685	2084	1607	2723
ENSG00000278966.2	10	14	20	8	4	7	13	10	11	20	29	10	1	3	8	5	3	1	4	7	10	0	14	10	2	2	7	2	7	13	1	4	2	0	6	4	10	0	9	22	10	11	30	17	7	11	28	20	4
ENSG00000217644.5	5	23	3	14	10	9	12	18	16	10	12	15	0	1	12	3	0	0	2	9	0	3	3	1	2	3	3	9	5	4	1	2	0	6	3	3	6	1	0	4	2	7	11	14	26	31	52	47	0
ENSG00000239670.1	12	0	1	4	1	11	5	3	7	8	13	16	0	10	5	5	0	0	0	6	5	2	2	5	7	1	4	3	1	9	0	0	2	1	5	0	4	5	2	16	5	12	20	9	23	16	57	47	19
ENSG00000236065.2	0	0	0	0	15	0	3	13	9	1	0	0	5	3	0	0	0	6	6	2	1	0	3	0	10	6	10	0	5	7	0	3	1	0	4	2	1	0	0	0	2	1	13	10	0	5	12	1	6
ENSG00000004455.17	17891	14537	16012	12830	13331	12728	14704	11727	12114	11041	12697	11927	14005	15880	16995	12335	9965	11447	13784	12645	12062	10498	14406	14217	12249	10698	11875	11598	11848	11735	15789	15125	10090	8851	10008	8205	13849	13213	12042	8926	9419	8595	10770	8526	9088	9407	13592	9675	13143
ENSG00000276645.1	1	7	5	13	9	16	29	0	1	1	14	1	2	3	7	1	4	3	1	1	0	6	0	5	2	5	1	6	1	0	0	0	0	2	0	3	1	1	4	3	5	15	6	5	26	12	23	6	1
ENSG00000142920.17	204	229	184	187	159	209	210	175	176	277	234	208	161	216	155	270	206	212	266	244	314	225	304	293	249	194	181	236	229	289	290	196	155	530	565	467	4	4	4	17	5	23	42	20	22	12	17	25	7
ENSG00000278997.1	10	13	8	16	12	10	24	52	24	59	20	47	34	24	36	15	39	31	12	11	28	19	11	21	42	20	21	29	18	24	11	28	20	22	38	20	11	11	4	9	10	13	41	16	27	21	43	37	31
ENSG00000116525.14	212	180	139	158	100	125	401	459	507	603	374	567	306	385	397	339	336	322	469	650	639	504	509	484	682	665	610	602	514	563	476	555	313	341	444	549	235	214	178	186	151	127	300	260	233	335	456	404	460
ENSG00000279179.1	36	20	7	42	43	44	44	54	53	28	56	56	16	24	21	16	16	23	19	16	30	46	39	31	56	21	17	18	23	16	19	20	19	38	30	12	4	6	14	36	20	57	65	26	51	37	58	40	41
ENSG00000284721.1	5	4	10	6	29	21	35	8	8	3	31	19	3	5	14	2	3	6	0	7	1	1	1	0	0	0	0	2	1	0	6	10	0	3	8	1	7	1	16	14	13	47	19	17	14	24	27	17	7
ENSG00000160094.15	731	768	603	1122	805	1047	1624	2040	1899	2062	1861	2369	1610	2009	1941	1316	1257	1156	1709	2152	2101	1654	1960	1802	2189	1775	1840	2073	1801	2060	1791	1927	1304	1594	1943	2223	11	12	8	14	14	38	61	18	22	34	43	17	47
ENSG00000270115.1	1	0	11	4	9	18	6	12	3	6	0	11	6	9	3	2	0	7	4	7	6	18	15	16	12	6	12	9	2	7	11	12	6	3	26	7	0	0	0	0	1	0	2	0	0	0	0	0	0
ENSG00000184389.9	2	0	4	5	8	0	0	0	3	3	5	13	2	0	0	0	2	4	3	1	1	0	1	2	6	2	0	2	0	0	0	1	0	0	3	5	0	0	0	6	0	1	8	5	6	7	8	3	2
ENSG00000225313.5	26	33	21	92	117	151	130	99	107	109	114	137	67	66	70	59	39	52	39	71	61	86	83	118	95	73	87	85	63	85	57	74	62	44	74	52	7	10	7	60	52	49	70	22	35	48	50	33	31
ENSG00000134686.19	1649	1663	1653	1526	1395	1652	2302	2484	2580	3779	3019	3832	2813	3428	3339	2184	2365	2251	3865	3958	4296	3560	4057	4072	4302	3726	3789	4066	3552	3964	3154	3493	2420	2597	3249	3345	425	404	324	356	285	273	546	537	523	776	891	631	989
ENSG00000284154.1	0	0	0	0	9	0	1	6	1	4	0	4	2	2	0	0	4	0	1	6	0	2	4	3	5	0	5	2	3	5	3	2	3	5	1	9	0	0	0	0	0	3	0	1	0	0	2	0	0
ENSG00000222112.1	1	3	4	3	21	27	6	2	4	8	4	18	3	4	4	16	5	2	2	1	41	8	14	7	19	17	30	11	7	12	5	6	7	6	7	4	0	0	3	8	4	6	0	2	7	6	12	11	0
ENSG00000233246.1	0	3	0	0	2	5	14	5	5	2	2	2	10	7	15	11	3	7	3	18	5	1	0	5	10	9	8	4	0	5	7	0	3	1	5	4	6	0	0	0	3	5	7	7	6	4	4	7	8
ENSG00000234512.1	4	5	2	5	5	5	1	0	0	0	5	2	0	0	0	0	0	0	0	0	0	0	0	0	0	0	0	0	1	2	0	0	0	0	0	0	0	0	0	1	0	2	1	5	1	2	0	0	4
ENSG00000121903.15	197	159	215	363	362	341	744	681	598	403	397	655	426	565	552	520	453	397	678	667	578	333	478	459	617	451	459	444	474	503	579	653	450	427	486	512	190	115	153	478	348	291	822	744	765	397	602	506	513
ENSG00000235907.2	4	2	6	0	5	1	4	1	5	1	2	0	0	0	0	5	15	0	1	0	0	4	4	3	4	3	0	3	1	2	0	0	0	3	3	14	11	0	12	2	0	11	6	15	7	0	4	1	13
ENSG00000121904.18	32	30	11	22	56	40	43	1	29	19	46	20	19	11	26	11	18	9	0	2	2	7	3	8	11	1	13	10	2	3	2	8	2	10	6	0	22	3	23	40	19	66	135	33	65	41	66	13	51
ENSG00000227000.2	0	0	0	0	0	0	0	0	0	0	0	0	0	0	0	0	0	0	0	0	0	0	0	0	0	0	0	0	0	0	0	0	0	0	0	0	0	0	0	0	0	0	0	0	0	0	0	0	0
ENSG00000176256.11	0	0	0	0	0	0	0	0	0	0	0	0	0	0	0	0	0	0	0	0	0	0	0	0	0	0	0	0	0	0	0	0	0	0	0	0	0	0	0	0	0	0	2	0	0	0	1	0	0
ENSG00000231163.6	0	0	0	0	0	1	0	0	0	0	0	0	0	0	0	0	0	0	0	6	0	0	0	0	0	0	0	0	0	0	0	0	0	0	0	0	0	0	0	0	0	0	0	0	0	0	0	0	0
ENSG00000201148.1	0	1	0	0	0	0	4	0	0	1	0	0	0	0	0	0	0	0	0	0	0	0	0	0	0	0	0	0	1	0	0	0	0	0	0	0	0	0	0	0	0	0	0	0	0	0	0	0	0
ENSG00000142698.15	0	0	0	0	0	0	0	0	0	0	0	0	0	0	1	0	0	0	0	0	0	0	0	0	0	0	0	0	0	0	0	0	0	0	0	0	0	0	0	0	0	0	0	0	0	0	0	0	0
ENSG00000270241.1	0	0	0	0	0	0	0	0	0	0	0	0	0	0	0	0	0	0	0	0	0	0	0	0	0	0	0	0	0	0	0	0	0	0	0	0	0	0	0	0	0	0	0	0	0	0	0	0	0
ENSG00000287703.1	0	0	0	0	3	1	2	0	0	0	1	2	0	0	0	2	0	0	0	0	0	0	0	0	0	0	0	0	0	0	0	0	0	0	0	0	0	0	0	0	0	0	1	0	0	0	0	0	0
ENSG00000207941.1	0	0	0	0	0	0	0	0	0	0	0	0	0	0	0	0	0	0	0	0	0	0	0	0	0	0	0	0	0	0	0	0	0	0	0	0	0	0	0	0	0	0	0	0	0	0	0	0	0
ENSG00000163866.9	305	335	358	828	803	829	1979	1891	1855	2520	2645	2749	1707	2107	2052	1602	1325	1681	1996	2031	2240	1752	2186	2273	1945	1793	1931	1994	1931	1851	2092	2386	1392	1450	1832	1355	312	387	295	617	521	573	1185	1120	1060	1281	1713	1380	1529
ENSG00000189280.3	0	0	0	0	0	0	0	0	4	0	0	0	0	1	0	0	0	0	0	0	0	0	0	0	0	0	0	0	0	0	0	0	0	0	11	0	0	0	0	0	0	0	2	0	0	0	16	19	0
ENSG00000189433.7	0	0	0	0	0	0	0	0	0	0	0	0	0	0	0	0	0	0	0	0	0	0	0	0	0	0	0	0	0	0	7	0	0	0	0	0	1	0	0	0	0	0	0	0	0	0	9	0	0
ENSG00000255811.1	0	0	0	0	0	0	0	0	0	0	0	0	0	0	0	2	0	0	0	0	0	0	0	0	0	0	1	0	0	0	0	0	0	0	0	0	0	0	0	0	0	0	0	1	0	0	5	0	0
ENSG00000188910.8	0	0	0	0	0	0	0	0	0	0	0	0	0	0	0	0	0	0	0	0	0	0	0	0	0	0	0	0	0	0	0	0	0	0	0	0	0	0	0	0	0	0	4	13	9	8	10	18	0
ENSG00000187513.9	0	0	0	0	0	0	0	0	2	0	0	0	0	0	0	2	0	0	0	0	1	0	0	1	0	1	0	0	0	0	2	0	0	2	0	3	0	0	0	0	0	0	0	5	6	9	3	16	0
ENSG00000230163.1	0	0	0	0	0	0	0	0	0	0	0	0	0	0	0	0	0	0	0	0	0	0	0	0	0	0	0	0	0	0	0	0	0	0	0	0	0	0	0	0	0	0	0	0	0	0	0	0	0
ENSG00000116544.12	19	17	7	1	11	6	8	10	8	13	10	9	5	19	9	16	11	13	16	25	23	18	13	1	29	7	11	12	22	19	12	4	14	25	21	13	3	12	3	5	10	2	14	6	6	17	4	11	7
ENSG00000284773.1	22	38	47	98	87	105	101	76	90	66	112	120	32	30	21	33	21	18	16	11	31	18	17	16	25	26	38	14	9	12	10	6	14	28	46	21	20	11	13	45	23	21	33	24	23	27	18	27	10
ENSG00000241014.2	23	34	26	67	49	88	77	72	67	37	58	95	60	20	46	34	21	23	13	36	20	13	32	33	22	10	9	16	5	10	31	10	13	21	35	44	1	2	7	26	2	14	21	11	17	5	13	14	6
ENSG00000271741.1	0	0	0	0	0	0	0	0	0	0	0	0	0	0	0	0	0	0	0	0	0	0	0	0	0	0	0	0	0	1	0	0	0	0	0	0	0	0	0	0	0	0	0	0	0	0	0	0	0
ENSG00000243749.1	0	0	0	0	0	0	0	4	0	0	0	3	0	0	0	0	0	0	2	0	0	0	0	1	0	2	0	0	0	0	0	0	0	0	0	0	0	0	0	0	0	0	0	0	0	0	0	0	0
ENSG00000163867.17	257	178	260	151	195	145	419	241	274	259	338	405	276	273	329	261	223	216	344	304	223	155	431	358	315	238	308	282	344	278	395	331	181	403	494	384	195	200	193	200	196	245	315	308	248	355	539	325	376
ENSG00000197056.11	170	133	169	134	102	156	283	274	368	468	643	722	641	712	950	769	608	743	637	746	520	277	655	611	527	487	521	503	444	500	735	753	525	1094	1184	804	34	77	57	71	45	79	141	58	62	97	168	106	137
ENSG00000233940.1	3	3	6	9	6	1	2	0	0	0	7	2	0	0	0	1	0	1	0	6	0	0	0	1	1	0	0	0	0	0	0	0	0	11	0	0	0	8	2	5	8	9	20	3	18	6	9	6	11
ENSG00000228348.1	6	3	4	4	2	0	0	2	3	1	0	1	1	1	0	2	3	5	4	1	3	2	0	0	6	1	3	1	1	0	2	1	5	4	3	1	0	0	0	4	0	1	0	0	0	0	0	1	1
ENSG00000284640.1	41	4	14	21	43	16	33	10	26	8	34	52	2	2	6	0	3	0	7	2	1	2	17	0	10	2	7	5	12	2	0	0	2	1	0	1	4	5	18	12	6	36	35	8	14	32	28	11	8
ENSG00000116560.11	24939	20974	22414	26666	23421	25576	23900	23588	21826	22677	25031	30140	20802	23893	22108	15531	14205	14706	23387	22900	22005	21042	30466	27575	27052	22510	25128	25628	24002	25686	26504	27880	18004	15638	19149	16941	18959	18683	17685	16807	16000	14512	20813	17257	18190	17589	25612	17786	17027
ENSG00000201868.1	1	0	1	1	7	1	4	3	1	4	4	3	1	3	3	1	0	1	0	0	1	0	1	0	3	0	0	3	0	1	7	1	4	0	2	0	0	0	0	0	0	9	1	1	9	5	9	3	4
ENSG00000146463.12	2222	1749	2283	1377	1251	1381	1880	1562	1631	2235	2160	2820	3438	3832	3860	3564	3137	2756	3838	3755	3221	2417	3914	3315	2617	2431	2580	2323	2278	2590	4478	4513	2936	3989	4577	4236	796	793	717	603	648	611	882	648	723	963	1349	887	1611
ENSG00000240374.3	3	1	3	0	2	0	0	0	0	0	3	0	2	0	0	2	0	0	0	0	2	0	0	2	0	0	0	0	0	0	2	0	0	0	0	0	0	0	0	0	0	3	0	0	0	0	5	0	1
ENSG00000201542.1	2	0	0	2	0	7	4	0	0	0	1	1	0	0	0	1	0	0	0	0	0	1	0	0	3	0	0	0	0	0	0	0	0	2	0	0	0	0	0	4	0	0	3	5	0	1	5	0	5
ENSG00000229994.1	61	47	33	33	34	38	51	37	54	48	66	22	56	41	37	83	50	53	29	50	52	52	34	49	63	29	51	56	40	54	64	46	35	100	80	60	48	78	46	39	49	48	55	47	25	47	60	18	59
ENSG00000227409.1	7	0	1	1	0	0	5	0	4	3	0	8	2	0	0	11	1	6	0	1	2	9	4	0	1	0	0	0	0	0	7	0	0	3	2	4	0	0	0	0	0	0	0	0	4	0	0	0	0
ENSG00000278702.1	0	0	2	0	0	0	0	0	0	0	0	0	0	0	0	0	0	0	0	0	0	0	0	0	0	0	0	0	0	0	0	0	0	0	0	0	2	0	0	0	0	0	1	0	0	0	2	0	0
ENSG00000142687.18	1492	1367	1372	848	744	900	1141	1111	1334	1290	1217	1893	1669	1898	1852	1740	1651	1563	1610	1841	1612	1295	1809	1675	1407	1307	1469	1488	1202	1359	1778	1975	1241	2227	2942	2719	985	1080	989	844	772	684	1137	863	1106	1112	1504	1030	1246
ENSG00000236274.1	1	16	8	7	7	8	12	0	17	3	13	3	0	0	4	0	1	3	0	0	0	0	11	2	0	3	0	0	4	15	0	1	9	3	0	0	0	13	7	5	20	16	23	17	10	16	21	8	28
ENSG00000020129.16	916	915	771	476	434	550	511	656	697	699	432	615	871	1046	945	638	606	647	1491	1532	1635	1412	1433	1357	1694	1304	1374	1334	1341	1473	1206	1308	929	739	839	861	855	704	762	645	563	593	833	831	907	1375	1496	1208	1722
ENSG00000239636.1	70	66	49	59	58	66	36	64	50	53	50	77	32	54	50	28	42	26	49	89	74	85	94	84	65	53	71	83	64	126	42	47	53	76	68	62	14	27	16	17	20	17	28	18	30	3	17	10	29
ENSG00000116819.9	112	162	109	151	127	150	208	153	175	213	157	194	125	146	125	90	77	72	264	242	256	152	242	233	280	294	231	253	241	304	171	143	110	148	156	142	51	39	28	114	59	77	107	126	125	86	160	100	83
ENSG00000126067.12	14048	11714	12406	9258	10971	9430	12184	9475	9993	9037	11744	10205	9689	12115	12686	8713	7365	7255	11262	10980	10836	9855	12224	12023	11465	9979	10768	10847	11900	11445	11495	12165	8231	6313	6490	5864	9587	9234	8689	6839	6152	6497	7589	6263	6442	6063	7809	5925	6463
ENSG00000142686.8	693	591	577	473	388	424	860	973	943	1279	845	1392	535	610	539	541	520	454	1137	1410	1323	928	1118	1070	1431	1296	1189	1328	1087	1103	954	892	603	715	812	776	217	301	223	265	257	164	376	337	395	413	545	384	286
ENSG00000092853.14	3383	3027	3076	2323	2179	2194	3968	4238	4466	5201	4510	5405	3570	3673	3704	3339	3302	3007	7266	6627	6483	4953	7322	6852	6710	5709	6199	6200	5388	6245	5732	5918	3726	4908	5555	5089	2698	2755	2576	3422	2918	2909	4344	3801	4015	3364	5070	3547	3845
ENSG00000232335.1	0	0	0	0	2	0	0	7	0	0	0	0	0	0	0	0	0	0	0	0	0	1	0	0	0	0	0	2	2	0	0	0	0	0	1	0	0	0	0	0	0	5	0	0	0	0	0	0	1
ENSG00000134698.11	1261	1048	1125	773	669	797	1085	860	828	813	717	978	1076	1071	1161	1300	1332	1109	1585	1566	1342	968	1548	1419	1657	1224	1359	1399	1170	1417	1515	1745	1029	2708	3136	2836	329	206	250	166	180	203	355	222	254	197	266	232	288
ENSG00000092847.13	3968	3362	3567	2691	2175	2546	3175	3428	3004	3102	2299	3940	4027	4541	4587	3249	3031	3002	4281	4857	4545	3285	4908	4043	4406	3563	3821	3900	3870	4238	4978	5352	3244	2411	3546	3365	1242	1258	1143	1149	992	875	1075	830	898	756	1099	799	1510
ENSG00000271164.1	0	2	4	24	4	13	3	0	2	0	7	0	0	0	0	0	2	0	0	0	0	6	0	0	0	0	0	0	2	0	0	0	1	1	1	0	0	0	0	1	0	14	7	7	7	7	12	10	4
ENSG00000286899.1	4	0	1	1	16	12	4	1	0	2	10	6	1	0	0	0	4	2	1	3	0	1	4	14	5	1	1	3	0	0	0	1	0	1	0	8	0	0	0	8	9	1	31	0	8	2	7	5	5
ENSG00000271914.1	0	0	0	0	0	0	0	0	0	0	0	0	0	0	0	0	0	0	0	0	0	0	0	0	0	0	0	0	0	0	0	0	0	0	0	0	0	0	0	0	0	0	0	0	0	0	0	0	0
ENSG00000126070.20	2081	1594	1760	1339	1064	1203	1844	1727	1816	1558	1598	2323	1672	1614	1633	1355	1156	1289	1907	1966	1752	1393	2382	2222	1822	1605	1786	1596	1275	1606	1812	1678	1081	1513	1791	1592	1551	1543	1634	1283	1233	1286	2025	1462	1780	1521	2147	1445	1929
ENSG00000271554.1	5	12	5	0	8	6	3	0	4	0	0	1	0	1	0	4	2	1	6	0	9	4	5	9	8	3	11	1	0	5	0	7	2	5	6	12	5	1	25	18	8	18	16	8	14	10	43	17	9
ENSG00000232862.5	28	35	36	30	42	33	18	24	7	11	13	33	3	0	1	5	0	4	2	7	8	0	4	0	2	1	9	1	1	0	0	1	0	3	1	2	19	17	8	10	30	15	64	10	17	18	25	8	14
ENSG00000092850.12	226	134	127	228	266	237	146	161	142	84	106	94	19	13	28	11	11	12	18	39	10	19	31	23	18	9	8	23	9	27	10	2	5	10	3	4	148	95	108	123	152	141	111	70	84	46	77	101	26
ENSG00000116863.11	270	127	157	789	832	916	1002	1014	1126	1610	1676	1701	1398	1737	1714	1344	1209	1239	1510	1583	1590	1579	1672	1625	1409	1351	1453	1504	1410	1589	1819	1813	1249	1352	1705	1521	126	137	175	455	491	395	1030	891	910	1446	1652	1284	900
ENSG00000171812.13	11	2	0	1	8	10	7	4	5	1	3	2	2	0	5	0	4	4	4	3	2	0	3	9	7	1	5	6	4	2	3	4	5	1	11	1	0	1	4	8	0	2	1	9	5	4	2	4	0
ENSG00000054116.12	2456	2073	2234	1880	2096	2021	2330	2235	2319	2856	2867	2996	3027	4147	4092	3512	2895	3300	3569	3261	3683	2831	3892	3971	3450	2909	3115	3000	3279	3184	3670	3850	2812	3375	3979	3297	1986	1927	1834	1390	1405	1386	1625	1315	1354	1510	1903	1316	2092
ENSG00000116871.16	3463	3248	3101	3725	3198	3638	5496	7076	6922	10174	7294	10097	7941	9685	8723	5897	5734	6583	9249	9466	9454	8422	9462	9037	10518	8481	9413	9820	9192	9379	8663	9052	6158	5728	7399	8418	2236	2164	2040	2109	1729	1676	2315	2214	2240	3435	4470	3584	4010
ENSG00000264592.2	0	0	0	3	1	0	7	0	0	0	0	0	0	0	0	0	0	0	0	0	0	0	0	0	0	0	0	0	0	0	0	0	0	0	0	0	0	0	0	0	0	0	0	0	0	0	2	0	0
ENSG00000054118.15	7879	6180	7160	4432	3921	4179	7270	7479	7545	11147	10051	13625	10469	11806	11391	10062	9112	9170	11001	10467	10736	8070	10789	9941	11853	10105	10775	11540	10742	11573	14646	14291	10108	8030	9190	9346	6903	6385	6238	4466	3946	4341	5598	4465	4673	6433	9280	6877	9788
ENSG00000231849.1	0	0	0	0	5	4	3	0	10	4	2	0	1	0	0	0	0	0	0	0	6	5	1	4	2	0	1	1	0	0	8	0	0	1	0	0	0	1	4	0	5	29	0	0	22	9	2	10	12
ENSG00000214193.11	741	692	631	573	538	651	346	432	445	411	397	458	228	308	312	344	328	329	345	457	396	335	315	361	467	393	365	362	420	343	335	394	196	425	624	464	720	640	599	482	438	302	357	335	335	283	451	358	255
ENSG00000142694.7	0	0	0	0	0	0	0	0	0	0	0	0	0	0	0	0	0	0	0	0	0	0	0	0	0	0	0	0	0	0	0	0	0	0	0	0	0	0	0	0	0	0	0	0	0	0	0	0	0
ENSG00000286379.1	94	69	76	45	36	57	19	6	18	8	18	1	2	0	1	0	1	1	10	12	5	6	1	4	5	0	3	5	3	3	1	3	2	9	2	8	35	52	32	29	49	62	26	6	25	15	27	9	19
ENSG00000196182.11	3924	3496	3388	2345	2019	2322	2223	2215	2421	2549	2041	2541	2681	3662	3433	3142	3251	2739	3727	3924	4090	3170	3374	3449	3625	3030	3520	3576	3478	3651	3861	4056	2816	3120	3891	3980	2141	1807	1768	1493	1485	1510	2171	1961	1936	2243	2968	2055	3523
ENSG00000181817.6	731	523	550	542	591	543	691	796	869	1127	1066	1220	1515	1838	1890	1592	1334	1442	1343	1287	1467	1399	1313	1583	1369	1138	1387	1215	1383	1410	1759	1661	1353	1461	1801	1480	1896	1793	1599	1128	1207	1291	1335	1233	1210	1334	1725	1313	2991
ENSG00000222821.1	1	0	0	0	1	0	0	0	0	0	0	3	0	0	2	0	0	0	0	0	5	0	0	7	0	4	0	0	0	0	0	0	0	0	0	0	0	2	3	5	3	0	5	0	0	3	2	1	0
ENSG00000116885.18	78	96	104	108	151	131	201	197	203	161	245	282	153	169	204	162	178	147	98	149	138	81	167	107	166	112	124	147	139	159	136	193	97	197	225	181	31	28	27	26	51	102	70	64	65	57	96	46	55
ENSG00000201448.1	0	0	0	1	0	0	8	2	4	6	3	0	0	0	1	0	0	0	0	0	0	0	0	0	0	0	0	2	0	0	0	0	0	0	0	0	0	0	1	3	0	0	4	1	0	1	3	0	1
ENSG00000116898.12	2581	2174	2345	2154	2364	2254	2321	2040	2019	1701	2022	1745	2283	2889	2968	2309	1957	2251	2296	1967	2166	2111	2295	2614	2305	2039	2211	2307	2165	2173	2763	2747	1845	2534	3076	2206	3085	2981	2635	2167	2342	2523	2592	1993	1934	1907	2503	1961	2691
ENSG00000119535.18	2	20	22	25	43	24	14	4	10	15	16	14	8	0	8	10	1	15	0	8	7	0	3	5	19	5	11	3	3	4	2	3	0	1	12	3	10	7	6	21	11	59	25	32	19	11	31	33	8
ENSG00000230214.1	0	0	0	0	0	0	0	0	0	0	0	0	0	0	0	0	0	0	0	0	0	0	0	0	0	0	0	0	0	0	0	0	0	0	0	0	0	0	0	0	0	0	0	0	0	0	0	0	0
ENSG00000284705.1	0	1	3	1	7	1	3	0	0	0	1	0	0	1	2	0	0	0	0	0	1	0	3	0	0	0	0	0	0	0	0	0	0	0	0	0	0	0	0	0	0	2	3	1	1	0	6	0	0
ENSG00000284720.1	0	0	0	0	0	0	0	0	0	0	0	0	0	0	0	0	4	0	0	1	0	0	0	0	0	0	0	0	0	0	0	0	0	5	0	2	0	0	0	0	0	0	0	0	0	0	0	0	0
ENSG00000234481.2	0	0	0	0	0	0	0	0	0	0	0	0	0	0	0	0	0	0	0	0	0	0	0	3	0	0	0	0	0	0	0	0	0	3	3	2	0	0	0	0	0	0	0	0	9	0	0	0	0
ENSG00000163873.10	2	5	7	11	13	7	5	0	1	0	4	8	0	1	1	2	0	2	0	0	0	0	0	4	6	0	1	1	0	0	0	1	0	15	7	11	0	0	0	20	0	9	12	3	6	12	7	5	0
ENSG00000284650.1	7	1	0	4	11	9	14	1	3	4	4	0	1	0	2	0	3	3	0	1	5	0	0	1	1	0	1	9	4	0	0	0	0	5	6	0	7	4	3	8	12	16	29	13	7	31	8	6	25
ENSG00000223944.2	0	2	1	0	0	0	6	0	0	0	3	0	0	0	2	1	0	0	0	0	0	0	0	0	0	0	0	0	0	0	0	0	0	2	0	0	0	0	7	1	0	4	4	5	0	1	9	0	2
ENSG00000264698.1	0	0	0	0	0	3	0	0	0	0	5	0	0	0	0	0	0	0	0	0	0	0	0	0	0	0	0	0	0	0	0	0	0	0	0	0	0	0	0	0	0	0	0	0	0	0	0	0	0
ENSG00000207328.1	6	9	0	5	4	3	4	1	1	2	3	2	3	0	3	0	0	0	0	0	4	0	0	0	0	0	0	0	0	0	0	0	0	0	0	0	0	0	8	8	8	28	26	0	21	16	19	1	1
ENSG00000252368.1	0	0	0	0	0	0	0	0	0	0	0	0	0	0	0	0	0	0	0	0	0	0	0	0	0	0	0	0	0	0	0	0	0	0	0	0	0	0	0	0	0	0	0	0	0	0	0	0	0
ENSG00000230451.2	0	0	0	0	0	0	0	0	0	0	0	0	0	0	0	0	0	0	0	0	0	0	0	0	0	0	0	0	0	0	0	0	0	0	0	0	0	0	0	0	0	0	0	0	0	0	0	0	0
ENSG00000233621.2	21	39	57	47	51	51	71	67	91	152	154	160	160	152	140	157	138	163	144	125	148	137	153	174	180	131	156	140	136	134	141	124	90	203	235	213	5	8	11	11	25	30	30	43	34	32	59	21	10
ENSG00000163874.11	24	51	11	557	752	818	607	704	614	565	373	495	388	394	426	226	253	328	317	436	423	492	549	521	607	500	430	507	490	557	428	462	321	357	383	358	26	24	20	1012	933	753	766	760	870	896	1191	1062	423
ENSG00000283724.1	0	0	0	0	0	0	0	0	0	0	0	0	0	0	0	0	0	0	0	0	0	0	0	0	0	0	0	0	0	0	0	0	0	0	0	0	0	0	0	0	0	0	0	0	0	0	0	0	0
ENSG00000163875.16	2833	2161	2787	2122	2171	2006	2452	1947	2321	2405	2450	2516	2674	3137	3404	2593	2261	2121	3400	3293	3186	2544	3630	3860	3190	2843	3171	2823	2928	2925	3410	3469	2339	3436	3440	3173	1787	1690	1699	1017	966	1186	1175	1068	1034	1195	1399	992	1617
ENSG00000263675.1	0	3	0	12	4	11	7	18	19	11	14	15	15	11	14	56	40	20	5	8	24	32	28	37	36	28	28	28	25	32	24	25	9	36	47	41	0	0	0	5	1	4	1	2	9	7	34	20	10
ENSG00000163877.11	134	141	92	1589	1351	1423	3800	3667	3918	2982	3481	3426	1234	1423	1596	1204	1023	1020	1538	1375	1495	1213	1661	1737	1774	1443	1501	1501	1549	1518	1571	1626	1028	1045	1295	1111	148	118	120	858	741	510	2107	1712	1768	1563	2061	1418	1061
ENSG00000232273.1	14	15	7	22	14	18	11	4	4	4	9	2	3	3	5	5	7	2	3	3	6	4	1	15	8	3	4	2	1	1	5	1	1	7	6	9	4	0	0	9	10	15	18	15	28	8	13	8	18
ENSG00000237749.4	2	3	0	5	5	2	3	2	0	4	4	0	2	3	6	1	3	1	1	2	4	2	1	3	0	1	6	1	0	2	5	6	4	1	5	7	0	5	2	3	1	3	0	2	1	4	1	1	1
ENSG00000163879.11	5	5	1	25	38	68	42	39	34	1	10	19	3	4	2	0	9	7	3	7	12	9	6	10	1	15	1	1	2	6	6	2	3	11	4	2	2	1	1	2	13	4	13	8	9	5	6	3	8
ENSG00000134697.13	3349	2880	3092	2739	3072	2792	3843	3495	3821	4746	4690	5162	4645	5190	5161	4284	3249	3180	5720	5700	5107	4969	6565	7128	6108	5052	5437	5847	6045	5856	6063	5574	4078	3780	4188	3403	4142	4345	3866	2841	2843	2813	4111	3718	3649	4401	6137	3991	5417
ENSG00000284748.1	0	4	0	1	0	0	4	0	0	0	0	0	1	0	0	0	0	0	0	0	0	0	0	0	0	0	0	2	0	0	0	0	0	3	3	0	0	0	0	0	0	2	0	0	0	0	0	0	0
ENSG00000169218.14	2	1	0	0	1	0	0	0	5	1	15	0	0	0	0	0	3	0	0	0	0	0	0	0	0	0	1	0	0	0	0	0	0	0	0	0	0	0	0	0	0	0	7	4	0	0	6	0	0
ENSG00000116922.15	785	664	789	1090	977	961	2238	2287	2431	2794	2853	3529	1939	2207	2298	1408	1304	1471	1979	1870	1869	1200	1799	1630	1719	1694	1863	1758	1577	1728	2068	2044	1213	1080	1155	985	421	497	506	832	817	685	2666	1845	2222	2772	3875	2631	1716
ENSG00000134690.11	1316	1033	1220	1898	1760	1896	3226	3789	3698	5713	4264	5473	3499	3972	4364	3659	3519	3412	3280	3561	3405	2671	3686	3604	3774	3091	3245	3611	3292	3628	3396	3702	2506	3763	4284	4263	573	666	641	1333	1192	931	2888	2580	2533	3647	4875	3721	3449
ENSG00000183317.17	304	300	216	241	154	237	145	124	159	142	161	183	340	349	308	226	221	228	269	272	283	207	296	220	253	261	260	254	180	207	255	308	208	277	360	327	3	0	15	11	29	40	39	15	18	21	42	5	16
ENSG00000200421.1	0	0	1	3	0	0	0	1	2	1	0	0	0	0	1	0	0	0	0	0	0	0	0	0	0	0	0	0	0	0	0	0	0	0	0	0	0	0	9	0	0	1	2	3	4	7	6	2	12
ENSG00000214141.4	0	0	2	0	0	3	0	0	0	0	2	2	0	0	0	0	0	0	0	0	1	5	0	0	0	0	0	0	2	0	0	0	0	0	6	2	0	0	0	0	0	4	6	5	0	1	7	0	5
ENSG00000227416.2	4	0	7	4	1	0	0	0	0	0	0	0	4	0	1	0	0	1	0	0	2	0	3	0	0	0	0	0	2	1	0	0	0	0	0	0	0	0	3	7	1	0	5	11	0	5	8	2	4
ENSG00000185090.15	129	86	81	87	76	111	171	230	266	326	212	274	293	386	341	182	164	212	458	411	422	358	285	372	413	343	378	439	357	337	327	292	268	221	245	270	119	107	121	101	88	124	96	105	61	163	267	179	338
ENSG00000233728.1	0	0	0	0	0	0	0	0	0	0	0	0	0	0	0	0	0	0	0	0	0	0	0	0	0	0	0	0	0	0	0	0	0	0	0	0	0	0	0	0	0	0	0	0	0	0	0	0	0
ENSG00000196449.4	401	320	381	1346	1160	1357	2305	2162	2404	2582	3624	3116	1769	2066	2150	1154	1124	1177	1950	1923	1887	1531	2288	2061	1787	1541	1729	1695	1761	1724	1855	2126	1551	821	929	812	226	204	236	620	698	595	1635	1239	1280	865	1373	961	830
ENSG00000197982.14	1234	1076	981	790	987	950	931	911	900	834	1018	725	785	928	875	768	662	870	881	724	961	789	855	915	806	675	807	798	845	907	883	759	557	1256	1414	1199	632	704	526	585	634	562	582	484	458	522	721	451	527
ENSG00000188786.10	551	428	503	1356	1140	1306	2757	2688	2576	1725	1642	2238	1258	1389	1420	802	744	733	1428	1522	1430	945	1348	1094	1611	1366	1419	1430	1289	1490	1421	1612	940	633	927	863	218	183	152	994	868	667	1727	1502	1510	1029	1660	1158	861
ENSG00000235673.1	8	5	0	3	5	32	23	1	0	2	3	3	0	0	6	2	1	1	0	3	7	1	0	3	8	0	2	0	3	4	1	4	2	2	0	0	7	0	3	3	11	2	7	4	8	10	1	9	4
ENSG00000230955.1	0	0	0	0	0	0	0	0	0	0	0	0	0	0	0	0	0	0	0	0	0	0	0	0	0	0	0	0	0	0	0	0	0	0	0	0	0	0	0	0	0	0	0	0	0	0	0	0	0
ENSG00000204084.13	596	609	616	481	394	441	995	1077	919	1009	853	1282	888	1002	1026	916	1009	949	972	971	966	657	1002	989	1051	832	843	911	855	929	1062	1041	606	1307	1474	1435	1948	1732	1660	985	1018	1017	1404	1099	1276	1367	1857	1515	1716
ENSG00000252448.1	0	0	0	0	1	6	3	7	5	0	2	7	3	11	0	5	3	0	0	2	0	0	0	1	2	1	3	7	1	3	7	6	0	10	3	3	0	9	0	6	0	2	7	2	3	8	6	3	17
ENSG00000222282.1	0	0	0	0	2	5	4	7	2	2	6	8	0	1	2	0	2	3	1	0	2	1	4	0	0	1	1	1	0	1	0	0	0	2	35	3	0	0	0	3	0	0	2	1	0	9	9	5	0
ENSG00000277168.1	0	0	3	0	0	0	0	0	1	1	0	0	0	0	1	0	0	0	0	0	0	0	0	0	0	0	0	0	0	0	0	0	0	0	0	0	0	0	0	3	2	2	3	5	0	0	7	1	0
ENSG00000183431.12	14107	11632	12625	9522	10017	8990	10065	8219	8527	7458	8460	8717	9260	10746	10884	8102	6570	6657	11886	11245	10630	8938	12064	12272	10673	9011	9632	9684	10180	9667	11580	11189	8067	6982	8170	6647	8151	8116	7480	5467	5537	5352	7028	5664	5682	5551	7399	5430	8031
ENSG00000212541.1	8	5	10	22	4	1	8	3	10	3	12	3	0	6	0	9	0	1	5	0	0	3	0	3	13	2	2	0	0	2	0	8	4	6	0	13	0	1	5	21	15	7	0	12	27	8	17	2	9
ENSG00000183386.10	158	149	127	138	126	114	195	235	223	263	171	282	250	367	363	215	254	217	425	475	438	305	402	378	421	343	447	397	351	392	342	405	297	411	452	492	3	0	0	0	0	0	12	3	0	4	6	1	7
ENSG00000183520.12	2459	1924	2501	1646	2108	1676	2162	1796	1807	2020	2341	2260	2672	3022	3273	2533	2111	1989	4058	3242	3200	2773	3825	4303	3546	2996	3317	2902	2820	3056	3451	3533	2318	2337	2677	2055	1642	1550	1643	1107	1183	1184	1341	1180	1237	1231	1558	1126	2041
ENSG00000185668.8	7	16	4	12	6	16	23	12	12	5	5	3	3	3	10	0	5	0	12	7	6	4	6	14	16	12	6	3	16	2	1	4	1	7	11	5	0	0	5	1	12	34	34	4	13	16	23	9	15
ENSG00000224592.5	4	6	3	9	6	7	7	0	6	2	12	6	1	0	0	0	1	0	0	1	9	0	0	3	3	0	1	5	1	2	6	0	0	2	0	0	7	1	13	13	3	27	12	12	20	4	6	4	7
ENSG00000223589.2	0	0	0	7	2	8	8	0	0	0	3	3	0	0	0	0	0	0	0	0	0	0	0	2	0	0	0	1	0	0	0	0	0	2	0	0	0	0	0	3	5	1	2	0	0	3	6	0	0
ENSG00000265596.1	0	0	0	0	0	0	0	0	0	0	0	0	0	0	0	0	0	0	0	0	0	0	0	0	0	0	0	0	0	0	0	0	0	0	0	0	0	0	0	2	0	0	0	0	0	0	0	0	0
ENSG00000284623.1	0	0	0	0	2	0	0	0	0	0	0	0	0	0	0	0	0	0	0	0	0	0	0	0	0	0	0	0	0	0	0	0	0	0	0	0	1	1	0	1	0	3	0	0	0	0	0	0	0
ENSG00000286552.1	0	0	0	0	3	0	0	0	0	0	0	0	0	0	0	0	0	0	0	0	2	0	0	0	0	0	0	1	0	0	0	0	0	0	0	0	0	0	0	0	0	0	0	0	0	0	0	0	0
ENSG00000287987.1	0	0	0	0	0	1	0	0	0	0	0	0	0	0	0	0	0	0	0	0	0	0	0	0	0	0	0	0	0	0	1	0	0	0	0	0	0	0	0	0	0	0	0	0	0	0	0	0	0
ENSG00000237290.2	0	0	0	0	0	0	0	0	0	0	0	0	0	0	0	0	3	0	0	0	0	0	0	0	0	0	0	0	0	0	0	0	0	0	0	0	5	0	0	3	0	0	0	0	0	0	0	1	0
ENSG00000275350.1	8	2	3	12	24	12	14	0	6	16	15	3	0	0	0	1	0	3	0	0	0	1	1	3	0	0	1	0	2	1	0	2	13	0	2	0	6	5	6	6	14	7	21	6	21	13	13	10	6
ENSG00000200796.1	0	0	5	0	0	0	3	0	4	0	1	0	0	0	0	1	0	1	0	2	3	0	0	0	0	0	0	0	0	0	0	0	0	0	0	0	0	0	8	4	3	14	4	5	5	0	0	0	0
ENSG00000238063.3	1	3	2	37	13	8	6	2	4	14	5	16	5	0	1	5	0	6	0	1	2	0	2	1	0	0	1	0	0	0	1	0	0	1	0	1	3	0	26	3	13	24	34	23	27	11	21	6	21
ENSG00000215895.4	15	6	10	13	16	25	15	8	14	20	11	17	20	12	17	17	12	14	17	16	23	33	15	36	26	11	21	10	18	21	27	30	25	10	8	8	23	20	11	14	33	28	45	18	37	41	24	29	32
ENSG00000284632.1	8	2	0	3	5	9	3	0	0	0	0	0	0	1	0	0	0	0	0	6	0	0	0	0	0	0	0	0	0	0	0	0	0	0	0	0	0	0	0	0	2	2	9	0	1	8	5	0	0
ENSG00000116954.8	222	148	206	192	194	252	443	355	341	398	597	459	320	381	377	197	233	190	412	388	330	291	409	406	393	331	419	365	362	337	319	417	268	266	347	278	99	97	80	90	70	60	190	133	156	176	297	187	223
ENSG00000273637.1	0	0	0	0	0	0	0	0	0	0	0	0	0	0	0	0	0	0	0	0	0	0	0	0	0	0	0	0	0	0	0	0	0	0	0	0	0	0	0	0	0	0	0	0	0	0	0	0	0
ENSG00000228436.3	16	14	28	16	29	24	42	29	26	30	37	22	32	15	30	19	13	8	16	20	18	5	14	13	25	17	14	22	14	19	7	6	2	8	10	15	16	12	37	49	31	34	96	17	24	20	23	25	33
ENSG00000214114.9	1279	866	1059	812	877	1017	1055	831	790	771	1091	863	876	931	982	939	706	663	848	776	769	626	945	948	646	669	769	716	705	739	914	853	626	707	914	633	1044	886	931	608	699	600	916	589	769	735	860	563	696
ENSG00000274944.4	0	0	0	0	0	0	0	0	0	0	0	0	0	0	0	0	0	0	0	0	0	0	0	1	0	0	0	0	0	0	0	0	0	0	0	0	0	0	0	0	0	0	0	0	0	0	0	0	0
ENSG00000131233.10	0	0	0	1	0	0	0	1	0	2	1	1	3	2	1	1	0	2	0	0	0	0	0	0	0	0	0	0	3	0	0	1	2	0	0	0	0	0	0	1	0	0	1	0	1	6	0	7	2
ENSG00000158315.11	19	11	26	4	24	10	38	25	30	20	14	45	5	17	3	12	6	22	1	0	12	6	8	18	9	12	8	6	8	5	8	1	1	13	10	2	1	1	4	18	20	19	31	12	18	9	13	25	2
ENSG00000199963.1	5	0	0	0	0	0	3	0	0	0	0	0	0	0	1	0	0	0	0	0	0	0	0	0	0	0	0	0	0	0	0	0	0	0	0	0	0	0	0	0	3	0	0	0	0	0	0	0	0
ENSG00000207466.1	0	0	4	0	0	6	0	0	0	0	4	2	0	0	0	0	0	0	0	0	1	0	0	0	0	0	0	0	0	0	0	0	0	0	0	0	0	0	0	0	0	2	7	0	0	0	0	0	0
ENSG00000235549.1	0	0	0	4	1	6	1	1	0	12	18	0	0	0	3	0	0	1	0	0	0	0	0	0	2	0	4	0	1	0	0	0	0	0	0	0	0	3	0	1	4	3	8	0	5	0	9	6	0
ENSG00000174574.16	2357	1773	2328	2628	2459	2720	4523	4082	4361	4783	4845	5378	2686	3052	3062	2286	2218	2114	3546	3502	3355	2437	3863	3439	3543	2913	3089	2997	3112	2865	2839	3195	2179	2582	3066	2901	1606	1364	1353	1711	1754	1540	2766	2601	2693	2992	3804	2714	2406
ENSG00000168653.11	12872	11268	10804	10276	11830	10889	11970	9189	10369	9127	14363	7811	7906	9881	9022	10183	7651	8410	7488	7262	7642	8368	8903	11167	8336	7625	8685	9428	8734	9679	9502	8377	6558	7233	8685	5199	7891	8060	7372	6229	6028	6291	6632	5687	5927	5934	6964	5330	5981
ENSG00000127603.31	22032	19073	20395	17549	15134	17119	14585	14951	13347	14757	11049	19193	21298	21556	24836	18489	15918	15060	21625	24048	20392	17745	27104	20189	26890	22696	22764	26081	22147	27082	25555	26222	17054	24080	29468	27148	2343	2369	2547	2804	2360	2329	1896	1180	1307	1649	2222	1723	4375
ENSG00000206654.1	0	0	3	0	0	0	0	0	0	0	3	0	0	0	0	0	0	0	0	0	0	0	0	0	0	0	2	0	0	0	0	0	0	0	0	0	0	0	0	0	0	0	4	0	0	0	6	0	0
ENSG00000222378.1	0	0	0	0	0	0	0	0	0	0	0	0	0	0	0	0	0	0	0	0	0	0	3	0	0	0	0	0	0	0	0	0	0	0	0	0	0	0	0	0	0	0	0	0	0	0	0	0	0
ENSG00000287422.1	4	10	5	11	14	11	6	6	1	0	1	4	2	0	1	1	1	7	0	4	1	1	3	2	1	3	0	0	2	0	0	0	0	0	2	0	0	3	2	4	5	7	11	8	18	18	11	9	2
ENSG00000226438.1	1	0	0	1	1	1	6	0	1	0	0	0	0	0	6	1	0	0	0	0	0	0	0	0	0	2	0	0	0	0	1	0	0	1	0	0	0	0	2	0	0	2	1	0	1	0	5	0	0
ENSG00000217897.2	7	17	3	7	5	3	5	2	15	10	15	7	8	12	17	7	10	7	7	9	12	7	3	13	3	8	9	9	6	7	17	5	9	2	4	6	13	21	9	9	19	12	8	6	12	12	9	12	11
ENSG00000183682.8	247	255	221	544	455	573	237	240	213	188	137	162	117	209	137	123	145	132	162	292	209	147	211	205	229	148	230	226	190	209	245	225	136	220	290	249	59	50	50	198	218	189	173	150	178	110	225	137	182
ENSG00000237624.1	14	17	1	75	98	134	46	36	39	11	6	16	17	11	11	5	4	4	17	16	17	17	21	19	37	31	21	14	22	20	12	17	8	12	7	8	7	0	0	16	10	28	6	2	0	3	3	2	4
ENSG00000243970.3	500	544	549	569	375	467	313	251	256	249	250	391	347	385	347	331	292	361	421	439	426	373	393	403	352	315	303	388	309	346	422	340	191	540	685	458	273	271	234	485	390	310	364	311	364	344	549	401	200
ENSG00000090621.15	8002	6539	6487	7014	6060	8124	5952	5537	5617	4505	4249	4823	5665	7150	6542	4602	4722	4269	6351	6088	5930	4951	6071	6522	6621	5288	5746	6131	5448	5344	6854	8019	4997	5019	5781	6471	6993	7495	7105	7121	7137	6123	5940	5097	5619	5528	8412	5867	6441
ENSG00000228060.3	4	1	10	101	112	159	56	70	28	27	17	41	42	46	31	9	32	17	47	61	36	47	78	28	33	38	10	31	20	28	45	66	51	11	33	34	12	11	33	41	53	41	70	54	27	46	65	49	30
ENSG00000201457.1	0	0	0	0	0	0	0	0	0	0	0	0	0	0	0	0	0	0	0	0	0	0	0	0	0	0	0	0	0	0	0	0	0	0	0	0	0	0	0	0	0	0	0	0	0	0	0	0	0
ENSG00000163909.8	25	33	29	10	25	18	34	37	47	47	35	45	91	145	103	123	87	103	161	222	200	150	219	197	190	147	170	195	129	192	153	199	140	113	193	174	0	0	4	0	0	2	0	0	0	0	0	0	0
ENSG00000225903.1	0	9	0	1	0	0	0	0	0	0	2	4	0	0	0	0	0	0	0	0	0	0	0	1	0	0	0	0	4	0	0	0	0	0	0	0	0	0	0	0	0	0	0	0	0	0	0	0	0
ENSG00000116981.4	6	11	10	1	11	4	6	2	17	5	8	5	7	6	14	4	13	3	4	11	13	10	8	6	5	3	16	4	2	10	4	1	2	2	12	1	2	0	4	11	5	6	16	2	5	16	6	2	6
ENSG00000116983.13	14	14	32	20	8	19	5	18	4	9	8	10	0	9	0	0	3	0	36	32	28	13	17	15	12	31	16	19	17	17	8	20	9	9	9	26	0	0	0	0	0	0	4	2	0	0	4	4	0
ENSG00000084072.17	2193	1957	2256	2273	2492	2590	2626	2210	2246	2400	2174	2440	2435	2891	2855	2811	2155	2300	2651	2497	2645	2590	3326	3160	2850	2208	2652	2702	2511	2877	3464	3043	2030	3748	4340	3039	1620	1524	1548	1779	1761	1664	2066	1665	1657	1649	2091	1351	1715
ENSG00000225333.6	0	2	0	0	4	12	0	0	0	0	1	0	0	2	0	0	0	0	0	0	0	0	1	0	3	0	0	0	1	2	0	0	1	0	1	1	0	0	2	1	1	5	0	2	0	1	6	1	0
ENSG00000252413.1	0	0	0	0	0	0	0	0	0	0	0	0	0	0	0	0	0	0	0	0	0	0	0	0	0	0	0	0	0	0	0	0	0	0	0	0	0	0	0	0	0	0	0	0	0	0	0	0	4
ENSG00000116985.12	119	122	129	212	246	219	224	229	215	206	159	289	114	71	89	62	55	51	122	151	130	96	93	108	164	135	99	141	99	124	133	102	88	124	131	121	28	17	10	268	270	195	130	96	72	55	112	51	13
ENSG00000198754.5	22	25	10	18	23	8	5	23	17	18	12	12	8	10	1	1	2	5	14	17	11	13	12	31	35	20	21	33	18	38	15	7	9	0	18	15	10	24	3	2	4	3	9	4	10	0	3	12	5
ENSG00000285905.1	0	5	0	0	3	0	0	2	0	1	2	0	0	4	0	0	0	2	0	0	1	9	1	10	5	0	6	1	0	8	0	2	0	4	0	1	0	0	0	0	0	0	11	0	0	0	0	0	0
ENSG00000261798.1	17	3	8	10	6	1	19	20	12	19	13	34	18	24	18	20	41	28	9	21	11	13	11	8	20	12	20	17	11	31	24	31	27	29	47	30	6	11	13	11	12	16	24	17	20	31	41	20	31
ENSG00000229213.1	2	4	3	2	7	6	8	0	0	0	5	0	0	0	5	0	5	0	1	0	0	0	0	0	0	0	0	0	0	0	0	0	0	0	0	0	0	0	0	3	19	7	7	0	2	12	5	4	1
ENSG00000284719.1	36	40	48	43	48	31	23	23	15	19	8	27	17	27	24	29	21	9	15	20	32	38	21	49	28	20	26	10	22	26	20	13	16	18	28	19	16	20	29	26	27	26	39	10	27	21	24	22	29
ENSG00000284678.1	12	14	16	18	19	7	7	2	7	1	13	8	5	2	1	0	9	1	0	8	1	0	4	5	3	4	4	1	1	7	6	1	3	2	2	3	0	4	14	5	17	7	23	9	6	9	4	10	10
ENSG00000043514.17	1621	1261	1547	1305	1297	1616	1687	1407	1473	1559	1969	1991	1693	1920	2000	1874	1428	1528	1660	1642	1635	1573	2188	2210	1699	1537	1627	1582	1587	1644	2121	1933	1330	1902	1903	1519	666	589	675	505	596	471	851	735	765	790	1368	871	839
ENSG00000202222.1	0	0	0	0	0	0	0	3	0	2	2	0	1	0	0	0	2	0	3	1	0	0	0	3	0	1	0	0	0	0	0	7	0	0	0	0	0	0	0	3	0	1	2	0	0	2	0	0	1
ENSG00000116990.11	2	13	3	22	30	27	66	33	62	70	28	53	94	109	112	95	81	79	174	142	226	147	225	249	146	123	126	174	189	121	160	229	139	143	195	201	0	1	0	6	8	1	11	4	8	5	0	7	6
ENSG00000236546.1	0	0	0	0	0	0	0	1	0	0	0	0	0	0	0	0	0	0	0	0	0	0	0	1	0	1	0	0	0	3	1	0	0	0	0	2	0	0	0	0	0	0	0	0	0	0	0	0	0
ENSG00000207356.1	3	1	1	4	2	7	0	1	11	4	1	0	0	1	1	0	1	1	0	0	0	0	0	0	0	0	1	0	0	0	2	0	0	0	1	1	0	0	0	2	5	22	9	3	6	3	4	0	8
ENSG00000168389.18	63	40	69	473	546	506	884	829	889	1002	813	1188	649	790	684	356	313	350	898	851	875	816	1027	934	984	859	874	883	853	942	861	842	558	294	432	332	46	17	9	187	176	110	318	275	360	668	917	754	503
ENSG00000228477.1	10	10	6	59	44	73	34	39	28	51	13	42	51	71	24	25	14	7	21	23	22	30	44	30	26	22	17	58	31	30	23	26	28	17	16	28	3	6	6	7	9	16	4	22	17	32	29	32	19
ENSG00000131236.18	17317	13782	16025	11844	12217	11885	13402	10532	10946	8893	9525	10339	9212	10796	11468	9576	8553	8114	12502	10995	11114	8832	12433	12348	11097	8759	10199	10088	10356	10282	12426	12058	8428	10309	11808	10524	9676	9541	9155	7255	7260	7470	9065	7324	7316	6923	9066	6423	8691
ENSG00000131238.18	7306	5677	6945	5489	6219	6006	6421	4813	5256	4525	5505	4755	4097	4879	5034	3788	3069	2791	5473	5461	5190	4637	6452	6367	5544	4853	5225	5233	5521	5501	5677	5419	3688	3834	3975	3393	4865	4588	4129	3287	3491	3367	4080	3102	3237	3162	3900	2803	3617
ENSG00000226745.2	1	22	4	1	5	13	2	4	1	0	16	4	0	0	3	0	3	0	0	1	0	0	0	1	0	0	2	7	0	0	0	0	0	0	0	0	0	0	0	7	2	9	14	1	2	0	0	0	2
ENSG00000117000.9	252	244	284	1346	1232	1279	2989	2297	2417	1701	2015	2243	1118	1035	1079	1097	968	805	1516	1449	1318	1103	1909	1640	1502	1406	1519	1402	1383	1411	1473	1518	992	1495	1613	1267	238	169	183	949	869	569	2192	1754	1798	1713	2214	1500	1308
ENSG00000207508.1	1	1	0	6	0	0	0	0	0	3	0	0	0	0	0	0	2	0	1	0	1	0	0	0	2	1	2	0	0	0	4	3	0	1	2	1	0	0	0	9	12	0	9	1	4	11	7	1	0
ENSG00000188800.6	4	5	7	20	13	8	15	1	1	2	14	5	0	0	5	5	3	1	0	0	0	0	0	1	0	2	2	0	0	1	0	0	0	1	4	0	5	0	13	6	17	19	3	1	11	10	31	4	0
ENSG00000259943.1	9	22	30	343	279	321	502	412	413	303	528	330	242	283	244	350	282	284	181	156	153	191	256	235	159	170	208	164	187	182	292	256	164	655	690	528	15	14	17	137	161	142	207	234	187	213	323	149	145
ENSG00000084073.10	2381	1753	2170	1869	1845	1588	2915	2057	2398	2776	3371	3063	2599	2807	2892	1771	1412	1492	3505	3045	2644	2170	3710	3455	2855	2449	2954	2563	2631	2689	2939	2839	1885	1601	1925	1519	2194	2284	2410	1716	1786	1954	2377	1602	1878	1855	2513	1642	3045
ENSG00000231296.1	0	0	0	0	0	3	0	1	0	0	0	0	0	1	0	0	0	0	0	0	0	0	1	4	3	0	0	1	0	0	0	3	0	0	0	0	0	0	0	1	6	3	9	0	4	0	0	1	2
ENSG00000049089.15	332	270	258	211	170	224	163	181	187	102	157	175	121	154	158	103	132	115	183	198	167	220	201	180	186	184	164	185	205	208	170	179	115	265	261	278	264	273	224	353	276	330	362	165	243	195	385	254	208
ENSG00000227311.3	2	0	0	0	3	19	1	0	3	3	11	0	20	0	0	0	1	1	2	0	0	0	0	0	0	0	4	0	0	1	2	1	1	3	3	2	0	1	0	4	3	2	17	2	2	0	3	6	9
ENSG00000084070.12	1849	1594	1661	1077	976	1036	1575	1625	1789	2272	1802	2569	2733	3269	3280	2925	2906	2893	3269	3272	3261	2507	3673	3150	3191	2741	2853	2858	2886	2950	3700	3922	2516	3603	4310	4433	2428	2557	2245	1730	1807	1728	2366	2057	2165	2539	3986	2838	3654
ENSG00000213172.3	0	0	1	0	2	2	0	5	0	0	9	2	0	0	4	3	0	1	0	0	0	0	0	0	0	0	0	0	0	0	0	0	3	0	0	0	0	0	1	0	0	3	14	9	1	3	5	0	2
ENSG00000284677.1	7	5	0	3	3	9	18	5	0	3	4	10	1	7	2	1	2	7	6	0	1	7	4	10	5	3	1	1	2	2	0	0	0	1	1	2	1	2	0	0	1	11	3	3	3	4	10	8	4
ENSG00000187801.15	269	201	280	201	168	198	284	333	313	291	336	421	382	344	297	217	193	129	584	528	486	418	497	503	550	396	540	473	429	468	398	449	306	376	407	383	157	108	133	89	110	91	181	156	172	161	231	233	278
ENSG00000260920.2	205	177	168	141	112	172	232	227	194	232	271	243	192	230	263	138	132	119	430	367	352	242	381	369	436	363	329	307	266	347	254	273	215	244	257	287	81	58	70	61	71	68	107	133	130	137	146	113	145
ENSG00000279667.1	63	45	22	50	12	18	67	47	67	53	70	49	20	26	16	12	8	16	34	38	35	12	50	35	31	30	37	35	26	13	15	16	7	19	28	23	13	6	23	22	17	11	43	26	48	27	65	43	7
ENSG00000187815.10	41	27	17	17	10	20	44	29	35	34	60	54	29	44	23	21	16	39	18	26	16	17	22	22	14	51	55	23	15	20	42	37	9	40	42	41	69	69	56	98	57	44	175	133	150	189	259	158	314
ENSG00000238287.1	16	21	10	17	10	6	11	11	9	14	30	3	32	18	18	29	14	33	28	15	8	9	14	5	29	19	7	6	19	17	13	17	13	26	21	17	0	3	14	16	5	11	9	0	8	12	16	7	20
ENSG00000164002.12	43	60	46	131	164	122	219	243	240	276	241	228	225	258	269	194	172	217	203	257	254	167	281	224	280	223	203	221	241	230	266	220	216	310	306	283	13	6	5	62	22	28	82	66	73	102	87	47	67
ENSG00000227278.1	0	0	0	0	0	2	0	0	0	1	3	0	0	0	0	1	0	0	0	0	0	0	3	0	0	0	0	0	0	0	1	0	0	0	0	0	0	0	0	1	0	2	0	0	0	0	0	0	0
ENSG00000238186.1	21	8	8	22	21	14	46	12	47	32	35	28	10	18	23	9	13	25	15	32	21	45	29	18	17	38	16	18	9	30	10	26	31	31	5	13	0	1	0	8	4	2	12	2	15	15	6	6	4
ENSG00000117010.17	141	114	139	216	277	250	858	535	774	464	517	500	340	377	428	358	317	328	346	400	346	339	386	439	409	424	463	432	418	480	384	352	211	439	493	317	65	78	106	202	161	216	372	322	278	209	197	152	256
ENSG00000286838.1	5	2	1	2	5	4	6	4	0	5	5	0	0	2	1	1	0	2	0	0	3	0	0	0	1	0	0	0	1	0	0	0	0	1	0	0	4	2	3	4	3	4	2	7	5	3	22	13	15
ENSG00000236505.1	0	0	5	1	0	3	0	1	11	3	0	4	3	0	0	0	0	0	0	0	4	0	0	0	0	0	0	0	0	0	0	0	0	0	3	0	0	0	0	2	2	5	6	0	1	3	1	1	0
ENSG00000233910.1	0	0	1	0	0	0	0	3	0	0	1	0	0	0	0	0	0	0	0	0	0	0	1	0	0	0	0	0	0	0	0	0	0	2	0	0	0	0	0	0	0	0	0	1	0	0	0	2	0
ENSG00000117016.10	1324	1337	1248	845	830	926	1012	1064	926	971	727	1172	1403	1591	1726	3306	3451	2857	1176	1431	1362	1263	1506	1313	1358	1215	1353	1287	1271	1341	2454	2718	1681	4106	5366	5504	4627	4513	4197	4218	4043	3664	4842	4095	4121	3842	5617	4079	3379
ENSG00000287743.1	2	3	10	5	0	5	9	17	7	8	9	2	2	5	6	13	6	21	2	2	1	2	10	5	10	1	1	3	1	9	9	3	1	5	18	10	4	1	2	13	19	31	30	44	26	24	21	18	12
ENSG00000237899.1	4	2	2	13	25	5	7	2	5	6	11	3	4	3	12	8	7	6	3	11	3	0	7	8	15	4	7	11	12	1	3	2	1	15	26	5	8	6	5	24	11	12	36	12	21	1	8	6	10
ENSG00000272145.1	13	8	2	63	51	60	72	47	137	72	64	68	57	56	73	56	66	56	38	47	19	40	79	79	58	35	45	34	27	43	60	59	25	115	114	87	2	7	6	53	85	71	118	61	65	36	68	68	77
ENSG00000066136.20	1843	1648	1749	1262	1102	1203	1804	1773	1767	2273	2108	2676	2628	3436	3189	2603	2231	2493	3479	3407	3715	2876	3699	3656	3626	3108	3615	3637	3409	3582	3216	3456	2600	2722	3011	3033	1221	1192	1072	1033	814	931	1340	1201	1320	1406	2002	1393	1996
ENSG00000198974.3	0	0	0	0	0	0	0	0	0	0	0	0	0	0	0	0	0	0	0	3	0	0	0	0	0	0	0	0	0	0	0	0	0	0	0	0	0	0	0	0	2	0	0	0	0	0	0	0	0
ENSG00000207962.1	13	0	0	0	2	0	0	4	0	0	0	0	0	0	1	0	0	2	0	0	0	0	0	0	0	0	0	4	1	2	0	5	0	0	0	0	0	0	0	2	0	0	1	0	0	0	3	7	0
ENSG00000117013.17	35	45	62	38	26	52	26	22	27	84	54	80	13	15	25	23	14	19	96	73	92	75	77	73	50	81	97	86	50	79	63	40	48	31	31	53	1	0	3	8	0	0	17	0	2	11	18	4	0
ENSG00000264582.2	7	3	4	2	4	1	6	0	1	0	7	1	0	1	0	2	0	1	0	1	2	0	1	3	0	0	2	0	7	1	0	0	0	4	3	0	2	0	5	1	8	6	4	4	0	11	0	3	3
ENSG00000179862.7	0	0	1	2	5	12	9	20	11	32	5	26	9	18	9	14	14	13	17	12	10	44	25	39	22	32	21	27	28	9	13	11	10	29	20	16	0	0	0	0	0	0	0	0	0	0	0	0	0
ENSG00000229528.1	1	7	0	1	0	0	4	0	0	0	0	1	0	3	0	0	0	0	0	0	0	0	0	0	0	0	1	0	0	0	0	0	0	0	0	0	0	0	0	0	0	0	2	11	0	2	2	0	0
ENSG00000228940.1	0	1	1	4	6	0	2	0	2	0	1	3	1	4	0	0	0	0	0	0	0	0	0	0	0	0	0	0	0	0	0	0	0	0	0	1	0	4	0	5	1	11	10	9	22	3	4	2	8
ENSG00000286668.1	1	0	5	2	3	13	3	1	3	6	13	0	2	0	2	0	0	0	0	0	0	0	2	5	0	2	0	4	0	0	0	0	0	0	0	1	1	0	0	4	10	1	5	2	8	2	0	0	2
ENSG00000233118.2	0	0	0	0	2	0	0	0	0	0	0	0	1	0	0	0	0	0	0	0	0	0	0	0	0	0	0	0	0	0	0	0	0	0	0	0	0	0	1	0	0	0	2	0	0	0	0	0	1
ENSG00000171793.16	6494	5392	5969	4149	3682	4081	4687	4378	4622	4520	4119	5464	7123	8648	8471	5794	5551	5200	9035	8992	9195	7517	9859	9105	9498	8118	8759	8600	8824	8853	8839	9774	6248	5126	6062	6509	5141	5096	4700	3039	2989	2914	3137	2578	2846	3273	4387	3251	5309
ENSG00000281207.1	174	182	187	182	94	220	145	210	174	120	117	185	82	99	112	83	51	102	87	121	124	85	116	147	124	108	92	99	75	104	106	67	78	100	132	81	142	195	172	140	119	82	212	157	184	161	326	215	111
ENSG00000171790.15	188	234	136	382	219	289	226	284	293	158	173	280	63	60	52	32	20	53	80	79	86	40	60	76	128	69	64	51	53	42	60	45	22	61	68	60	262	216	191	155	232	94	139	126	156	89	206	130	106
ENSG00000010803.16	2153	1943	2038	1527	1428	1695	1151	974	1141	1643	1257	2028	2532	3050	2763	2159	2045	2233	2535	2560	2602	2269	2686	2523	2680	2149	2258	2442	2404	2458	2988	2928	1990	2773	3293	3656	1052	968	890	745	614	592	645	593	524	557	797	553	1003
ENSG00000215893.3	3	0	0	0	0	0	0	0	0	0	0	15	0	0	0	0	0	3	0	0	5	2	0	7	0	0	0	0	0	1	15	0	1	0	1	0	1	0	0	0	0	0	0	0	0	0	1	0	5
ENSG00000287400.1	8	7	12	1	20	23	20	20	16	6	22	25	9	2	7	1	9	0	2	7	6	2	5	9	6	4	0	0	1	7	12	6	0	0	3	4	0	1	18	12	7	33	22	11	14	29	22	18	18
ENSG00000235358.2	9	19	20	10	4	10	11	9	8	4	3	2	9	11	9	10	3	15	9	6	4	2	8	5	6	12	4	2	1	2	3	6	0	2	5	0	1	7	3	0	0	7	7	11	15	1	13	1	4
ENSG00000213987.4	2	2	3	0	4	2	3	3	2	9	5	0	0	0	0	0	0	0	0	1	0	0	1	0	0	0	0	0	0	0	0	0	0	0	0	0	3	0	0	5	0	3	1	0	8	0	10	0	6
ENSG00000286640.1	3	3	0	0	5	11	0	0	0	0	0	0	0	0	5	0	2	0	0	0	0	0	0	0	0	0	1	0	0	3	0	0	0	0	0	0	0	0	0	3	0	0	1	0	4	1	1	0	0
ENSG00000204060.7	75	104	56	60	39	99	70	130	99	162	104	126	152	224	204	163	150	196	380	370	382	276	314	288	324	262	303	382	273	281	272	377	200	342	393	413	0	0	0	0	0	4	1	1	2	2	5	1	0
ENSG00000229901.1	12	10	5	4	16	6	5	0	9	0	15	8	14	1	13	4	8	1	0	1	13	6	1	2	11	6	0	7	6	1	24	7	3	1	8	7	0	0	3	0	0	4	3	7	1	3	1	0	10
ENSG00000252563.1	0	0	0	0	0	0	0	0	0	0	0	0	0	0	0	0	0	0	0	0	0	0	0	0	0	0	0	0	0	0	0	0	0	0	0	0	0	0	0	0	0	0	0	0	0	0	0	0	0
ENSG00000127129.10	15	1	0	25	17	20	5	8	3	11	6	10	0	0	2	0	0	0	0	0	0	0	0	0	0	0	0	0	0	2	0	0	0	5	0	0	0	0	0	3	12	3	8	2	5	4	8	0	0
ENSG00000127124.16	2548	2397	2328	2205	2043	2390	1488	1840	1836	1563	1103	1860	2025	2801	2652	1606	1412	1613	2092	2795	2663	2107	2740	2330	2678	2225	2181	2597	2257	2765	2845	2622	1914	1255	1396	1512	426	403	396	427	432	366	567	396	483	436	706	497	441
ENSG00000230881.1	15	1	6	0	6	6	5	2	0	0	0	5	0	0	4	0	0	0	0	0	0	0	0	0	0	0	1	0	0	1	0	0	0	0	0	1	0	0	0	0	0	0	0	0	0	0	11	0	0
ENSG00000230638.4	8	8	3	2	1	9	0	2	2	0	0	8	2	1	1	0	0	4	3	12	3	2	8	10	8	5	2	0	1	11	9	0	2	2	2	1	0	1	0	0	0	0	3	0	2	0	4	0	9
ENSG00000284895.1	0	0	0	0	0	0	0	0	0	0	0	0	0	0	0	0	0	0	0	0	0	0	0	0	0	0	0	0	0	0	0	0	0	0	0	0	0	0	0	0	0	0	0	0	0	0	0	0	0
ENSG00000287587.1	0	1	0	4	4	7	5	8	3	7	1	13	10	0	6	7	5	1	5	1	2	1	3	10	0	4	2	4	0	6	14	4	0	3	12	5	0	1	0	9	0	3	5	5	1	0	0	0	1
ENSG00000227538.1	0	0	2	0	0	0	0	3	0	4	0	1	12	0	2	2	0	0	0	1	2	0	0	0	0	0	0	0	0	0	0	0	0	0	0	0	2	0	1	0	0	1	0	0	8	0	0	1	1
ENSG00000228776.2	0	0	2	7	0	0	0	0	0	2	1	0	0	0	0	0	0	0	0	0	0	0	0	0	0	0	0	0	0	0	0	0	1	0	0	0	3	0	1	2	0	1	1	3	0	1	0	0	2
ENSG00000044012.4	1	0	1	14	3	0	0	0	0	0	0	0	0	0	0	0	0	0	0	0	0	0	0	0	0	0	0	0	0	0	0	0	0	0	0	0	0	0	0	0	0	0	0	0	0	0	0	0	0
ENSG00000197273.4	22	6	9	7	11	14	0	0	0	1	2	0	1	0	0	0	0	0	0	0	0	0	0	0	0	0	0	0	0	0	0	0	0	0	0	0	0	2	1	0	1	0	0	0	2	0	0	0	0
ENSG00000198815.9	3011	2729	2718	2798	2123	2747	4393	4488	4386	5982	5563	7244	2875	3163	3148	2294	2269	2292	3540	3764	3457	2463	4270	3529	4227	3702	3812	3340	2971	3189	3402	3972	2418	2527	2952	2891	1703	1628	1486	1302	1338	896	2399	2067	2173	2551	3702	2647	1754
ENSG00000227527.2	11	4	11	12	28	27	20	5	17	13	36	16	0	5	10	3	10	5	0	4	6	2	8	2	0	8	13	4	7	4	7	0	6	5	16	6	0	0	13	7	9	7	19	2	17	19	15	14	28
ENSG00000177181.15	408	375	450	325	315	367	660	643	707	555	576	707	655	966	848	749	665	721	1119	1276	1261	810	1191	1143	1210	903	1040	1017	944	933	1159	1221	762	876	1089	1007	371	327	331	259	243	193	351	296	227	274	360	261	519
ENSG00000235002.1	1	0	0	2	6	2	0	0	0	0	5	1	1	6	0	0	1	0	0	4	8	1	9	8	0	3	3	1	4	0	4	2	0	1	1	0	0	0	0	0	2	0	0	1	9	1	0	0	0
ENSG00000066185.13	7	17	13	2	23	11	14	7	9	5	5	12	3	1	10	2	6	11	17	11	13	12	5	2	1	10	6	5	4	5	7	3	2	4	15	12	4	3	16	11	11	11	9	9	18	3	13	3	7
ENSG00000127125.9	709	632	602	857	780	982	1235	946	1162	1423	1776	1486	1186	1364	1447	1185	1039	1095	1479	1119	1220	1174	1629	1554	1269	1042	1190	1269	1158	1221	1174	1206	818	1451	1722	1163	406	335	324	324	380	390	411	325	401	475	618	472	578
ENSG00000186409.18	120	124	88	190	166	164	156	104	90	103	290	160	68	45	108	84	51	53	51	64	61	53	114	73	37	71	79	55	61	72	67	75	35	71	77	83	36	43	75	162	188	258	396	154	272	194	382	187	172
ENSG00000230116.1	0	0	0	10	1	3	0	0	5	9	4	0	0	2	0	0	0	0	0	1	0	0	0	0	0	0	0	0	0	0	0	0	0	7	0	0	0	3	0	3	0	2	0	5	0	0	1	0	6
ENSG00000236876.3	3	5	6	6	3	9	0	3	0	1	2	2	2	1	5	4	1	3	1	2	2	1	2	3	6	0	1	2	1	2	1	0	0	0	1	3	0	0	0	4	6	1	3	1	3	0	4	3	1
ENSG00000200254.1	0	0	1	2	9	3	12	0	1	0	14	5	0	0	0	0	0	2	0	0	0	0	0	0	0	0	4	5	0	0	0	0	0	2	0	0	0	0	0	4	2	15	2	2	8	2	6	0	2
ENSG00000236180.2	11	0	0	0	0	0	5	0	2	1	2	0	0	0	2	0	0	0	0	0	1	0	0	0	0	0	0	0	0	0	0	0	0	0	1	0	0	0	0	0	0	0	1	0	0	1	0	0	0
ENSG00000171960.12	1143	795	755	1007	1113	1105	1009	1015	1092	998	1265	928	1094	1023	1082	991	911	925	768	917	854	906	998	1204	914	836	920	1045	843	943	1087	1055	755	952	1149	689	938	822	793	678	876	815	1005	775	856	765	1005	856	772
ENSG00000285728.2	18	5	3	147	173	182	211	222	169	162	174	195	179	175	171	157	155	137	131	148	157	127	257	165	151	166	122	143	107	105	188	201	133	201	204	197	4	9	3	89	100	81	153	140	183	183	276	180	179
ENSG00000234917.2	3	2	3	12	22	13	15	21	9	13	22	41	22	13	23	6	0	9	9	12	12	12	6	3	7	4	22	9	6	10	16	9	3	2	8	5	1	1	0	9	9	12	14	7	6	14	14	14	3
ENSG00000065978.19	127362	92262	99427	93728	80985	91524	103008	79637	81813	70326	81878	73680	65767	86664	77371	67941	64323	62962	79956	68669	63784	57221	74881	78300	74719	64073	69770	70842	75157	62089	85639	91982	62930	48977	62789	56402	86024	84592	78925	56523	53286	57835	59372	49494	52628	54249	71225	51796	65598
ENSG00000164007.11	6	12	7	5	7	6	7	6	8	8	4	4	0	2	0	0	1	1	2	2	8	0	10	1	0	1	0	0	2	3	11	0	1	8	1	0	0	1	0	5	6	7	5	2	2	2	7	0	1
ENSG00000117385.16	1146	1199	1009	1477	1356	1537	1893	1965	1881	2046	1656	2164	1723	2218	1973	1852	1926	1786	1967	2181	2062	1768	2003	1971	2039	1722	1906	2027	2093	1897	2678	2588	1757	2792	3044	2923	755	806	664	1110	957	832	1240	1048	1087	1099	1758	1311	715
ENSG00000164008.16	175	169	146	207	203	236	336	358	226	258	216	431	235	244	258	188	179	152	301	296	307	226	374	277	298	221	272	243	180	259	229	196	153	236	281	260	93	80	77	111	85	94	214	143	122	181	238	162	95
ENSG00000283580.3	0	0	0	0	0	0	0	0	0	0	0	0	0	0	0	0	0	0	0	0	0	0	0	0	0	1	0	0	0	0	0	0	0	0	0	0	0	0	0	0	0	0	0	0	0	0	0	0	0
ENSG00000228452.1	0	0	0	0	0	0	0	0	0	0	0	0	0	0	0	0	0	0	0	0	0	0	0	0	0	0	0	0	0	0	0	0	0	0	0	0	0	0	0	0	0	0	0	0	0	0	0	0	0
ENSG00000274386.5	68	41	42	131	54	104	81	76	98	114	125	100	26	44	67	35	33	34	66	60	81	39	133	56	70	50	78	58	43	57	48	74	30	50	57	60	8	24	27	41	26	65	161	85	127	64	99	96	37
ENSG00000177868.12	211	156	193	91	168	153	120	111	163	144	209	148	118	137	155	186	123	162	192	153	157	155	196	280	201	160	195	207	157	164	170	226	127	239	343	217	63	66	45	58	70	71	72	54	65	24	52	16	49
ENSG00000164010.15	99	102	100	115	52	101	133	144	117	161	139	146	210	200	219	200	208	172	234	205	287	177	321	184	221	184	206	222	179	199	239	256	127	162	178	215	23	8	32	48	27	37	43	57	34	46	46	64	27
ENSG00000228192.8	26	30	16	42	52	20	44	79	47	93	60	74	114	59	101	61	75	49	59	63	68	28	51	41	63	31	59	53	79	83	71	60	74	45	59	57	11	10	7	4	10	25	22	26	17	15	9	2	18
ENSG00000164011.18	118	97	80	205	201	200	541	508	699	530	468	639	564	793	783	767	632	660	610	556	532	328	436	364	581	557	510	527	497	574	781	741	519	597	864	652	24	13	29	122	90	73	330	210	296	280	327	304	215
ENSG00000233708.1	0	1	0	1	0	0	2	0	0	6	4	0	0	0	0	0	0	0	0	0	0	0	0	0	3	0	0	0	0	0	1	0	0	0	0	0	0	0	0	2	5	0	9	7	2	0	4	0	0
ENSG00000237090.1	0	0	0	0	2	0	3	0	0	0	2	0	0	0	1	0	1	0	0	0	0	0	0	0	0	0	1	1	0	0	0	0	0	2	0	0	0	0	0	0	0	0	1	1	13	0	5	0	0
ENSG00000225099.1	5	4	2	4	1	0	2	4	5	3	7	3	5	4	5	9	4	3	0	3	7	0	0	0	3	1	5	4	2	3	4	5	2	2	8	1	4	1	0	4	0	5	1	0	15	0	8	5	4
ENSG00000117394.24	441	385	381	2265	2362	3040	5235	5241	5856	6173	5646	6493	2647	3641	3352	1598	1780	1614	3732	3812	4156	3833	4724	4531	4554	3949	4255	3962	3942	4306	3327	3508	2602	1500	1759	1924	465	505	386	3198	3182	2364	6651	6273	6027	4785	6856	4560	3827
ENSG00000284138.1	0	0	0	10	1	16	0	3	2	1	1	2	0	0	0	3	0	0	1	3	4	1	4	2	0	7	4	0	3	0	1	0	6	0	1	0	0	0	0	3	0	0	4	0	4	2	6	0	0
ENSG00000227533.6	16	8	24	4	30	9	29	9	19	4	23	13	6	5	15	15	10	7	0	6	3	5	16	9	2	6	18	11	3	5	8	0	2	8	20	19	11	14	12	30	46	49	73	30	67	25	29	32	37
ENSG00000283973.2	0	8	3	1	2	1	5	1	1	3	1	0	4	4	3	0	0	3	0	2	0	0	3	0	1	0	2	0	0	0	0	2	0	4	1	2	0	0	0	20	6	8	11	6	8	4	1	4	4
ENSG00000207256.1	0	0	0	0	0	1	0	7	0	0	0	0	0	0	0	0	0	0	0	0	1	0	0	0	0	0	0	0	0	0	0	1	0	0	0	0	0	6	2	1	0	0	0	0	0	0	4	0	5
ENSG00000283136.1	0	0	0	0	0	0	0	0	0	0	0	0	0	0	0	0	0	0	0	0	0	0	0	0	0	0	0	0	0	0	0	0	0	0	0	0	0	0	0	0	0	0	0	0	0	0	0	0	0
ENSG00000277513.1	0	0	0	0	0	0	3	0	0	0	0	0	0	0	0	4	0	0	0	0	0	0	0	0	0	0	0	0	0	0	0	0	0	0	0	0	0	3	0	0	0	0	1	0	0	0	0	0	0
ENSG00000186973.11	0	0	0	4	3	4	3	0	0	0	4	0	0	0	0	0	0	0	1	0	0	0	0	0	0	0	0	0	0	0	0	0	0	0	0	0	0	0	0	4	0	3	0	0	0	0	0	0	0
ENSG00000117395.13	7841	6496	6886	5378	5305	5310	5939	4688	4493	4686	5960	4636	5990	7287	6973	4050	3743	4063	6733	5974	5916	5402	6679	6533	6228	5354	5778	5657	6541	6232	6520	6327	4751	2075	2320	2111	6327	6412	5542	4023	4092	4017	4365	3560	3692	3788	4713	3629	4658
ENSG00000284410.1	0	0	0	0	0	0	0	0	0	0	0	0	0	0	0	0	0	0	0	0	0	0	0	0	0	0	0	0	0	0	0	0	0	0	0	0	0	0	0	0	0	0	0	0	0	0	0	0	0
ENSG00000243710.8	16	17	25	14	21	34	33	8	2	3	41	16	5	13	39	4	4	7	6	1	4	0	7	12	4	3	4	10	8	5	0	0	0	8	12	0	10	3	14	14	47	52	49	11	17	21	37	24	30
ENSG00000199240.1	5	2	10	2	12	2	0	1	0	0	5	0	0	0	0	0	0	0	0	0	0	0	0	0	0	0	0	0	0	0	2	0	0	0	1	0	0	0	3	1	0	0	3	0	0	2	0	1	0
ENSG00000179178.11	0	0	0	0	0	0	0	0	0	0	0	0	0	0	0	0	0	0	0	0	0	0	0	0	0	0	0	0	0	0	0	0	0	0	0	0	0	0	4	0	0	0	0	0	0	0	0	5	0
ENSG00000253313.6	3	0	2	11	6	2	2	0	1	0	3	7	0	0	3	3	1	0	0	0	0	0	0	0	0	0	0	1	2	0	0	0	0	0	12	2	0	1	5	4	12	5	10	6	0	1	3	7	5
ENSG00000066056.14	21	24	11	9	36	24	7	6	8	22	14	5	1	5	4	5	1	1	10	4	5	4	4	9	7	3	4	13	2	16	0	1	3	3	10	0	1	0	2	21	20	38	40	16	20	11	19	17	24
ENSG00000117400.18	19	3	1	10	34	55	20	15	22	14	32	13	17	12	21	13	6	5	2	1	3	4	13	0	14	2	7	5	12	11	0	6	4	17	24	22	0	8	8	28	32	37	34	11	34	45	41	47	18
ENSG00000287113.1	0	0	1	0	1	0	1	0	0	0	8	1	0	0	0	0	0	0	0	1	0	0	0	1	0	0	0	0	1	2	1	2	1	2	1	0	0	0	0	1	0	0	4	0	2	0	12	2	1
ENSG00000234694.1	8	3	16	17	42	26	18	2	19	9	21	7	11	40	33	33	21	23	6	6	3	12	15	14	5	12	17	11	5	8	17	8	9	45	52	50	21	19	32	26	27	27	38	16	25	27	26	14	34
ENSG00000117399.14	3728	3376	3581	3460	3280	3620	4290	4735	4751	5620	4562	5199	8323	9171	9531	5697	5527	5910	5486	4903	5643	4364	5310	4916	5472	4478	4638	4979	4971	4981	6240	7246	4939	3687	4498	4790	1878	1658	1681	1467	1251	1346	1916	1638	1625	1926	2600	1910	4447
ENSG00000066322.15	772	726	709	953	962	1045	1209	1180	1359	1869	1838	2124	1709	2271	2297	1663	1311	1532	2163	2124	2391	1930	2144	2182	2115	1754	1937	2149	2201	2310	2065	2215	1531	1816	1823	1805	733	653	502	581	682	578	922	985	940	1465	1942	1496	1788
ENSG00000283836.1	0	0	0	0	0	0	0	0	0	0	0	0	0	0	0	0	0	0	0	0	0	0	0	0	0	0	0	0	0	0	0	0	0	0	0	0	0	0	0	0	0	0	0	0	0	0	0	0	0
ENSG00000159479.17	93	105	95	237	304	270	590	549	601	880	695	742	640	798	720	696	620	470	827	831	885	734	836	968	794	726	794	742	812	791	875	816	580	985	1075	855	231	234	194	234	182	280	410	391	320	487	642	448	589
ENSG00000229431.1	2	14	7	20	44	25	41	38	26	36	37	21	15	15	41	52	33	16	23	15	42	9	43	30	33	27	40	37	37	29	17	29	13	23	47	38	7	8	1	23	22	20	22	30	18	29	31	21	9
ENSG00000198198.17	1229	1192	1226	1013	816	1061	1032	1207	1251	1825	1142	2494	1567	1600	1714	1430	1366	1623	1358	1852	1560	1413	1661	1369	1732	1368	1551	1554	1427	1634	1690	1606	1029	1527	2074	1963	1088	1113	946	976	818	845	1076	884	959	1261	2200	1589	1278
ENSG00000229372.1	0	0	0	0	0	0	0	0	0	0	0	0	0	0	0	0	0	0	0	0	0	0	0	0	0	0	0	0	0	0	0	0	0	0	0	0	0	0	0	0	0	0	0	0	0	0	0	0	0
ENSG00000274975.1	0	0	0	0	0	0	0	0	0	0	0	0	0	0	0	0	0	0	0	0	0	0	0	0	0	0	0	0	0	0	0	0	0	0	0	0	0	0	0	0	0	0	0	0	0	0	0	0	0
ENSG00000178922.18	0	0	0	0	0	0	0	0	0	0	0	0	0	0	0	0	0	0	0	0	0	0	0	0	0	0	0	0	0	0	0	0	0	0	0	0	0	0	0	0	0	0	0	0	0	0	0	0	0
ENSG00000229348.1	21	5	6	3	3	1	4	4	9	11	10	5	5	0	0	0	4	0	1	12	0	2	0	0	0	0	0	0	1	0	0	0	0	0	1	9	8	8	9	2	13	7	6	9	11	5	2	11	0
ENSG00000142949.17	708	699	838	505	508	576	453	469	401	320	263	414	338	549	447	1034	1006	781	526	681	669	565	615	511	753	572	623	619	540	698	959	1114	724	1834	2014	2281	3	10	12	16	4	34	50	11	23	22	44	9	15
ENSG00000066135.13	256	316	239	178	176	186	594	565	594	864	608	863	714	756	733	872	885	708	716	818	899	633	775	674	720	651	755	697	803	701	783	907	670	1090	1323	1361	162	154	124	138	155	130	282	256	272	277	502	298	415
ENSG00000284989.1	0	0	0	0	0	0	0	0	0	0	0	0	0	0	0	0	0	0	0	0	0	0	0	0	0	0	0	0	0	0	0	0	0	0	0	0	0	0	0	0	0	0	0	0	0	0	0	0	0
ENSG00000236200.6	74	58	79	104	118	118	204	161	167	150	135	162	150	182	193	136	92	114	153	169	158	105	103	104	147	105	128	120	92	154	152	172	80	91	104	63	76	68	59	84	75	66	84	79	75	99	106	118	120
ENSG00000126091.21	152	113	129	151	223	180	124	125	117	145	132	174	217	235	232	189	145	149	160	167	198	167	218	228	251	238	179	146	126	149	269	222	152	198	323	142	80	105	89	127	114	141	183	83	120	108	187	81	248
ENSG00000229444.1	2	3	3	6	7	10	0	0	14	1	5	2	0	6	5	5	7	6	6	5	3	1	1	1	6	3	2	0	1	0	6	0	3	2	4	0	2	0	16	8	3	11	2	0	7	6	4	3	5
ENSG00000283414.1	0	0	0	0	0	6	0	0	4	0	2	1	3	1	0	0	1	1	0	1	0	0	0	3	15	0	4	4	0	3	2	2	0	0	3	0	0	0	0	0	1	0	0	0	0	0	0	5	0
ENSG00000233674.2	1	0	0	6	7	8	8	8	1	7	2	8	7	1	5	10	3	0	0	0	6	3	2	6	5	11	2	4	2	14	9	7	3	6	10	3	4	2	9	11	3	7	4	2	6	12	24	2	13
ENSG00000283477.1	0	0	0	0	0	0	0	0	0	0	0	0	0	0	0	0	0	0	0	0	0	0	0	0	0	0	0	0	0	0	0	0	0	0	0	0	0	0	0	0	0	0	0	0	0	0	0	0	0
ENSG00000224751.2	0	1	0	0	0	1	5	3	3	0	0	4	0	3	2	1	5	0	9	1	1	0	10	2	5	0	2	1	5	15	6	1	0	0	2	1	0	0	0	0	2	0	0	0	0	2	0	1	1
ENSG00000117407.17	144	157	108	189	199	253	75	167	133	117	174	147	20	26	40	21	15	27	51	60	66	34	46	52	45	43	26	40	28	29	26	31	27	34	49	32	31	77	27	69	47	44	57	30	27	35	59	35	2
ENSG00000237950.3	42	70	24	97	119	114	190	210	195	163	149	264	110	137	122	86	108	89	61	123	82	41	53	47	91	88	103	98	77	59	95	78	60	94	138	97	8	28	9	43	36	35	94	77	105	83	124	90	107
ENSG00000288573.1	13	20	19	40	31	66	122	88	82	66	61	102	62	57	73	36	38	29	29	40	20	30	28	20	56	68	49	53	35	27	87	49	27	60	55	45	10	23	11	20	18	18	54	61	59	32	59	66	39
ENSG00000117408.11	1395	1218	1127	939	883	1119	1001	1211	1337	1422	972	1523	1684	2042	1791	1292	1269	1302	1803	1851	1950	1417	1506	1676	1809	1417	1578	1727	1597	1824	2069	1958	1385	1386	1545	1789	943	908	805	709	723	695	864	704	788	934	1214	893	1069
ENSG00000285649.1	20	28	31	88	62	38	21	24	31	19	30	17	26	12	12	19	10	13	7	13	5	7	25	11	13	9	15	6	8	13	22	5	9	12	4	2	13	29	40	84	54	71	68	44	69	58	70	32	61
ENSG00000132768.14	1783	1644	1692	1522	1215	1634	1579	1723	1793	2223	1842	2647	2314	2837	2660	1386	1204	1562	2328	2208	2450	2008	2269	2310	2187	1797	1971	1988	1999	2095	2273	2569	1648	656	677	766	1191	1378	1058	1026	997	918	1352	1080	1203	1596	2085	1545	2149
ENSG00000117410.14	5549	4729	4320	5595	5010	5283	4932	4883	4982	4707	5235	4507	4362	5632	5880	4366	3743	4770	4654	4340	5136	4664	5336	5424	4937	4136	4712	5132	4792	5248	5209	5171	3568	3911	5144	3645	3637	3790	3535	2916	3113	2955	3555	2772	2924	3050	3729	2558	3019
ENSG00000117411.18	1160	965	1005	889	793	1128	836	792	841	941	908	1005	1201	1657	1356	1125	909	1055	1313	1178	1239	1230	1181	1251	1228	1088	1316	1097	1271	1123	1524	1452	1117	1058	1087	1166	232	245	214	139	112	145	115	110	92	99	150	131	388
ENSG00000159214.13	134	172	182	133	103	159	63	76	77	58	59	55	60	91	107	63	76	95	71	106	142	119	92	128	90	94	76	110	108	70	100	78	70	151	109	105	57	68	67	94	50	69	59	70	51	51	60	35	58
ENSG00000196517.13	5	6	7	6	7	11	10	7	1	13	13	7	56	54	62	276	280	231	27	32	22	19	38	17	23	31	23	12	29	42	42	53	39	267	386	454	227	212	193	164	178	168	131	148	152	255	398	251	397
ENSG00000230615.7	13	21	14	27	38	7	21	9	7	19	27	8	7	11	17	18	26	25	0	14	4	2	6	5	1	7	6	3	1	0	8	16	4	62	79	50	32	27	26	54	55	63	100	51	58	37	88	27	51
ENSG00000227163.2	0	1	0	0	4	4	0	0	0	0	1	0	0	1	0	0	0	2	0	0	0	0	0	0	0	0	0	0	0	0	0	0	1	0	0	0	2	0	0	0	2	3	12	0	0	0	1	0	4
ENSG00000271647.1	0	0	0	0	0	0	0	0	0	0	0	0	0	0	0	0	0	0	0	0	0	0	0	0	0	0	0	0	0	0	0	0	0	0	0	0	0	0	0	0	0	0	0	0	0	0	0	0	0
ENSG00000239560.3	0	9	2	6	3	1	2	0	0	3	0	0	0	2	0	0	1	0	0	0	0	0	0	0	1	0	0	0	0	0	0	0	0	0	3	0	2	0	0	0	0	5	2	0	5	3	0	0	0
ENSG00000171872.5	14	26	1	18	12	12	25	4	7	5	43	2	3	0	14	6	9	1	2	2	2	1	0	2	4	1	1	4	13	0	0	0	3	1	2	0	1	3	13	10	9	22	41	20	16	21	18	11	20
ENSG00000233514.1	29	29	26	10	11	17	13	7	30	39	42	41	69	63	43	47	48	32	41	64	70	63	64	71	73	50	61	60	38	61	51	46	46	44	44	33	19	42	19	26	30	17	20	13	22	24	13	24	42
ENSG00000283039.1	0	0	0	0	0	0	0	0	0	0	0	0	0	0	1	0	0	0	0	0	0	0	0	0	0	0	0	0	0	0	0	0	0	0	4	0	2	0	0	2	0	0	0	3	0	0	0	0	0
ENSG00000226804.4	0	1	0	7	16	7	2	0	3	1	7	11	0	0	0	0	0	0	0	0	0	0	0	0	0	5	0	0	0	0	0	0	0	0	0	0	1	3	9	6	14	14	16	6	10	18	30	1	8
ENSG00000200171.1	0	0	0	0	0	5	3	0	0	0	0	0	0	0	0	0	0	0	0	0	0	0	0	0	0	0	0	2	0	0	0	0	0	0	0	0	0	0	0	1	0	1	10	0	0	0	3	0	0
ENSG00000238037.1	3	0	0	1	0	0	6	0	0	0	2	0	0	0	1	0	0	0	0	0	0	0	0	0	0	0	0	0	0	0	0	1	0	0	3	0	0	0	8	0	0	1	7	0	0	5	0	0	0
ENSG00000227994.1	0	1	0	0	0	0	0	0	0	0	0	0	0	0	0	0	0	0	0	0	0	0	0	0	0	0	0	0	0	0	0	0	0	0	0	0	0	0	0	0	0	0	0	0	0	0	0	0	0
ENSG00000271329.1	5	16	9	6	13	13	12	3	11	5	8	7	0	0	2	2	3	1	0	2	0	1	0	0	5	0	3	0	1	4	0	0	0	0	0	0	0	2	30	19	17	25	64	10	32	18	58	3	27
ENSG00000178028.14	2206	2153	2081	1854	1623	2004	2097	2103	2076	1975	1766	2181	1943	2437	2409	1669	1407	1574	2389	2544	2405	2095	2681	2496	2568	2195	2331	2372	2375	2388	2111	2247	1530	1986	2202	2240	2107	1845	1631	2051	2029	1471	2417	2177	2341	2173	2850	2027	1510
ENSG00000117419.16	3257	2683	2517	2099	1992	2059	2000	1836	1885	1846	1856	1888	2214	2816	2687	2110	1900	1919	2339	2296	2520	1917	2491	2449	2423	2015	2271	2198	2460	2205	2459	2596	1783	1768	2048	1871	1500	1502	1592	1079	955	1191	991	901	923	981	1229	844	1304
ENSG00000233602.1	29	22	45	4	5	16	13	34	13	16	3	22	27	7	10	19	6	21	24	18	9	14	10	7	29	19	8	11	29	12	14	6	16	1	29	16	10	3	7	5	5	3	12	11	0	12	6	10	8
ENSG00000199385.1	0	0	0	0	0	0	0	1	0	0	3	1	0	0	0	0	0	0	0	0	0	0	0	0	0	0	0	0	0	0	0	0	0	0	0	0	0	0	0	4	19	0	0	0	2	0	4	1	0
ENSG00000187147.18	721	708	627	1193	1035	1131	1232	1419	1414	1903	1656	1818	1443	1975	1895	1473	1481	1447	2068	2223	2374	2355	2619	2686	2463	2042	2357	2557	2308	2449	2098	1935	1500	1969	2119	1950	426	451	405	665	638	628	869	689	679	991	1431	1049	1436
ENSG00000263381.1	4	1	0	0	4	12	0	0	1	0	0	0	0	1	2	5	0	0	0	0	0	0	0	4	0	0	0	0	0	0	0	0	0	2	0	0	0	0	16	0	4	3	5	3	9	0	1	0	3
ENSG00000126106.14	78	70	50	56	80	56	55	56	56	76	76	45	85	86	81	109	92	102	174	137	167	160	198	203	144	154	153	176	193	197	169	156	110	197	171	180	31	38	24	31	34	20	25	27	41	9	16	24	67
ENSG00000198520.12	95	109	101	68	75	85	52	69	61	55	75	126	20	54	52	56	44	51	32	47	29	50	72	25	30	23	48	56	38	50	57	28	30	101	84	54	46	23	44	73	54	63	70	37	50	44	80	29	78
ENSG00000199377.1	10	8	16	12	12	13	4	7	6	6	1	3	0	0	3	0	3	0	0	0	2	0	0	0	0	0	0	1	0	0	0	0	0	0	3	0	16	14	17	14	5	18	61	19	15	7	13	9	2
ENSG00000200169.1	3	8	14	10	4	2	5	1	7	0	19	1	2	0	7	0	1	0	6	3	4	3	26	4	5	1	7	0	1	5	0	5	0	0	2	0	17	11	12	31	14	30	26	5	19	32	25	6	11
ENSG00000142945.13	2385	1961	2247	2517	2502	2483	4134	4224	4498	5461	5309	5371	3803	4428	4607	4690	4378	3956	3949	4047	3966	3310	4246	4204	4339	3486	4140	4690	4476	4544	4500	4406	3189	6075	6718	5754	594	569	564	1244	1112	987	2692	2394	2344	2797	3721	2682	2757
ENSG00000225721.5	4	4	2	80	117	87	63	109	107	21	43	36	13	24	6	16	19	29	20	19	9	20	38	21	42	25	22	31	12	19	17	27	8	32	28	27	2	0	9	37	32	37	35	18	19	15	26	20	30
ENSG00000142937.12	30921	25947	26589	23252	26428	24042	26504	20105	21456	17694	28606	16901	17673	22167	21843	25136	21116	22060	19738	18407	18773	16769	20983	23733	19781	16822	18457	18167	19141	19318	24882	25370	17866	31595	37516	25289	31177	30432	27202	22629	22801	23219	26188	19602	20846	20911	24996	18057	18574
ENSG00000264294.1	0	0	0	0	0	0	0	0	0	0	0	0	0	0	0	0	0	0	0	0	0	0	0	0	0	0	0	0	0	0	0	0	0	0	0	0	0	0	0	0	0	0	0	0	0	0	0	0	0
ENSG00000200913.1	0	1	0	13	12	21	17	16	24	8	8	8	19	19	19	14	15	6	21	26	24	27	21	15	28	14	25	13	17	6	19	20	27	5	7	9	0	5	0	3	7	11	7	1	15	28	15	18	6
ENSG00000202031.1	0	0	0	0	0	0	0	0	0	0	0	0	0	0	0	0	0	0	0	0	0	0	0	0	0	0	0	0	0	0	0	0	0	0	0	0	0	0	0	0	0	0	0	0	0	0	0	0	0
ENSG00000207421.1	0	0	0	0	0	0	0	0	0	0	0	0	0	0	0	0	0	0	0	0	0	0	0	0	0	0	0	0	0	0	0	0	0	0	0	0	0	0	0	0	0	0	0	0	0	0	0	0	0
ENSG00000281859.1	0	0	0	0	0	0	0	0	0	0	0	0	0	0	0	0	0	0	0	0	0	0	0	0	0	0	0	0	0	0	0	0	0	0	0	0	0	0	0	0	0	0	0	0	0	0	0	0	0
ENSG00000234093.3	3	5	2	18	12	6	9	14	7	2	10	8	5	7	12	4	16	12	12	7	9	11	9	11	9	5	6	9	5	10	15	11	2	18	16	12	18	15	6	8	9	24	14	12	15	15	9	9	20
ENSG00000142959.5	13	13	9	25	17	12	5	3	5	7	9	4	1	0	6	9	1	10	0	2	1	7	2	0	3	5	5	4	7	8	3	15	0	2	3	5	23	38	6	32	31	30	42	24	24	34	27	23	42
ENSG00000173846.13	75	70	54	157	140	170	252	378	352	436	373	490	435	503	446	283	263	214	489	486	486	449	518	527	560	428	482	467	469	509	370	472	298	343	312	333	29	57	37	78	97	67	113	96	128	260	344	258	208
ENSG00000188396.4	11	10	15	8	8	12	3	13	16	2	0	10	1	8	0	0	1	5	0	9	5	2	5	1	2	7	0	5	10	3	2	1	1	5	1	1	3	7	13	1	1	2	1	3	7	2	0	4	2
ENSG00000222009.8	60	60	80	66	52	69	32	23	37	39	27	28	5	18	24	6	8	15	20	23	27	23	44	30	27	15	43	36	20	27	31	15	12	13	10	18	36	41	69	71	61	86	74	43	50	42	59	28	48
ENSG00000117425.14	435	427	339	376	342	379	106	259	208	271	162	336	88	73	62	54	34	63	137	152	185	155	198	170	120	134	127	112	98	109	89	75	61	57	87	46	274	174	191	190	188	147	128	128	107	78	127	82	42
ENSG00000202444.1	0	0	0	0	0	0	0	0	0	0	0	0	0	0	0	0	0	0	0	0	0	0	0	0	0	0	0	0	0	0	0	0	0	0	0	0	0	0	0	0	0	0	0	0	0	0	0	0	0
ENSG00000226499.1	37	41	51	31	40	43	41	26	28	28	44	38	13	20	11	14	19	11	25	19	26	17	17	17	25	25	25	29	15	20	14	16	15	16	31	20	33	45	41	42	49	49	42	54	41	55	17	23	34
ENSG00000070785.17	1145	1030	1136	861	851	856	818	697	747	701	812	646	1327	1500	1613	1247	877	974	1061	1112	981	878	1262	1324	980	927	968	1028	939	1082	1531	1424	1011	831	1086	704	2665	2570	2418	1734	1521	1827	1666	1337	1486	1146	1491	1093	2438
ENSG00000253039.1	4	0	0	0	1	0	0	0	0	0	0	0	0	0	0	0	0	7	1	0	0	0	1	2	5	0	1	0	2	0	4	0	4	0	0	0	0	0	0	5	0	0	2	2	1	0	1	0	3
ENSG00000229815.1	1	0	0	0	0	1	0	3	0	0	0	0	0	0	0	0	0	0	0	0	0	0	0	2	0	0	0	2	0	0	0	0	0	0	0	0	0	0	0	0	0	0	2	0	4	0	0	0	0
ENSG00000232369.1	3	6	10	20	9	6	5	0	6	3	11	8	8	3	8	0	2	7	12	1	6	1	5	6	5	8	8	8	3	4	1	6	2	7	2	0	2	0	0	3	3	12	39	2	2	21	13	2	12
ENSG00000268949.1	18	18	5	24	29	7	9	5	19	9	22	6	16	9	10	3	8	6	3	9	15	5	12	12	8	11	12	5	8	7	10	22	5	12	4	2	0	5	21	27	28	21	17	11	29	11	15	13	8
ENSG00000126107.15	700	696	716	633	625	832	820	875	926	1021	757	1051	1159	1343	1147	997	904	954	1057	1142	1269	888	955	1078	1100	881	1093	1116	965	1068	1309	1447	1016	1066	1317	1367	940	906	784	745	593	651	921	708	722	958	1260	1033	1191
ENSG00000126088.14	1896	1590	1573	1710	2057	1974	1857	1590	1679	1626	2041	1559	1953	2166	2589	2374	1701	2018	1500	1494	1522	1570	1895	2055	1499	1289	1430	1748	1623	1791	2313	1859	1411	2007	2493	1557	1421	1472	1300	1277	1308	1096	1404	1095	1168	1294	1537	1173	1087
ENSG00000162415.7	39	65	55	63	45	67	78	87	69	66	70	76	76	94	80	91	70	59	199	189	154	130	146	174	115	134	117	137	117	124	114	130	107	162	225	211	0	2	3	30	11	21	44	17	7	12	10	3	20
ENSG00000234315.1	0	1	0	0	2	0	3	0	0	0	0	2	0	2	0	0	0	2	0	1	1	0	0	0	0	0	0	0	0	0	3	0	0	1	0	0	1	0	0	1	0	0	2	0	0	0	0	1	1
ENSG00000281912.1	2	5	5	23	20	21	35	58	40	48	51	65	36	45	26	33	38	29	26	47	19	37	21	63	39	44	37	37	35	49	30	44	24	70	74	64	0	1	1	1	5	4	5	0	4	10	11	2	6
ENSG00000186603.7	75	80	73	68	63	63	51	74	62	91	76	151	25	16	38	7	3	3	26	40	36	28	62	41	48	40	53	65	35	39	9	9	9	10	6	5	30	50	21	34	46	33	42	59	30	59	111	70	72
ENSG00000132781.20	79	77	95	144	93	125	124	62	114	62	81	61	104	104	101	88	70	95	74	109	93	58	81	110	90	96	107	93	63	73	97	108	68	59	96	66	100	41	68	142	148	147	152	83	124	105	173	84	118
ENSG00000288208.1	0	0	0	0	0	0	0	0	0	0	0	0	0	0	0	0	0	0	0	0	0	0	0	0	0	0	0	0	0	0	0	0	0	0	0	0	0	0	0	0	0	0	0	0	0	0	0	0	0
ENSG00000132773.12	139	118	130	564	597	663	1020	910	1033	1440	1407	1512	1246	1668	1409	794	601	832	1466	1338	1438	1457	1640	1674	1595	1234	1423	1449	1366	1684	1334	1528	1057	657	687	703	146	86	94	304	348	322	635	518	503	972	1249	973	920
ENSG00000070759.17	111	115	77	86	76	75	136	129	132	210	182	214	154	192	170	216	266	240	261	272	279	247	294	262	296	213	237	226	206	284	216	235	152	418	527	370	116	105	65	209	156	146	174	173	165	211	310	204	250
ENSG00000236872.1	7	2	0	0	4	0	2	0	2	0	2	0	1	2	0	3	0	4	1	2	1	0	0	0	0	2	0	0	0	0	2	5	0	0	0	3	0	0	0	0	0	10	2	0	0	0	0	1	0
ENSG00000280670.3	213	169	185	164	170	175	259	203	186	234	163	221	194	226	282	223	173	140	213	233	270	186	254	215	230	205	210	242	210	184	243	266	123	291	215	299	195	154	177	165	170	195	264	194	191	141	250	196	191
ENSG00000132763.15	207	193	217	196	181	241	329	341	357	329	289	316	449	705	607	491	390	494	427	636	602	431	500	466	535	424	489	453	498	502	708	704	544	451	555	552	194	140	164	214	199	204	304	218	309	407	511	349	753
ENSG00000117450.15	25632	22214	22309	18533	19733	18200	21228	15960	16795	15028	21333	14337	13376	16139	16531	14025	10815	11128	15942	15016	14911	13416	15940	18232	15453	12778	13848	14932	14781	14609	18031	17367	12190	6542	7081	5178	26761	25000	24022	18712	16896	18234	22300	17558	17709	16923	21662	15715	17440
ENSG00000234379.1	0	0	2	3	2	13	7	0	1	1	12	2	0	1	0	3	6	0	0	0	0	0	0	1	1	0	1	0	0	0	0	0	0	1	0	0	0	2	4	8	9	4	14	5	2	1	2	3	0
ENSG00000117448.14	3623	3333	3312	2928	3163	3119	3135	3130	3132	2958	3534	3166	3267	4243	4490	3086	2577	2751	3102	2843	2980	2740	3042	3311	3090	2617	2981	3013	2959	3101	3595	3598	2498	3398	3721	2959	2800	2610	2487	2163	2246	1955	2789	2212	2301	2594	3120	2400	2259
ENSG00000281133.1	0	1	2	3	9	4	1	11	3	8	3	6	7	13	7	6	6	13	0	8	2	5	12	11	1	4	2	4	3	7	3	12	1	7	9	11	0	0	0	7	0	0	6	4	1	3	8	15	3
ENSG00000280836.1	5	1	4	7	8	7	9	12	17	21	20	36	13	11	33	7	15	19	5	12	12	5	14	21	10	10	17	14	4	10	23	14	6	20	17	18	8	0	0	24	1	5	19	10	8	19	17	4	6
ENSG00000132780.17	11976	9567	11003	10431	10831	10712	13567	11708	11422	9767	10197	10968	11520	13120	13265	11410	10548	9210	16300	15242	14921	13382	19047	18098	16873	13969	15378	14801	14700	15230	16099	16210	11098	13242	14756	13375	8933	9096	8433	7760	8151	7403	8827	7033	7278	6292	8544	5989	10258
ENSG00000281112.1	0	0	0	3	0	3	0	0	0	0	2	0	0	0	0	0	0	0	3	2	0	0	0	1	0	0	0	0	0	0	0	0	0	0	0	0	0	0	0	0	2	1	0	0	0	1	0	0	0
ENSG00000281825.1	9	0	2	4	5	5	7	1	3	0	12	3	0	0	0	3	0	0	0	0	3	2	0	0	0	5	0	0	0	0	0	0	3	0	0	0	0	1	3	9	1	8	0	2	6	0	5	7	0
ENSG00000159588.15	114	104	85	185	163	134	107	107	118	112	115	205	31	35	30	49	36	71	60	43	36	36	26	44	40	19	36	52	62	52	53	73	39	57	63	57	161	154	101	287	198	157	390	313	444	246	614	391	42
ENSG00000159592.11	2488	2285	2533	2055	1933	2119	5606	5298	5581	6300	6377	7780	4739	5244	5549	4870	4268	3943	5432	5327	5042	3775	5618	5145	5578	4641	4964	4784	4262	4638	6237	6361	3985	5679	5914	5803	1538	1494	1458	1593	1442	1162	3129	2851	2863	3609	4916	3806	3309
ENSG00000225447.1	6	1	8	38	31	14	13	1	14	11	8	19	5	11	9	10	1	5	11	13	5	2	7	18	3	5	17	9	9	9	12	5	9	47	19	24	3	0	6	24	18	20	64	9	29	23	30	16	12
ENSG00000234329.1	2	10	12	37	35	20	35	21	20	25	22	41	24	11	37	12	20	13	7	17	7	23	33	28	31	37	20	31	17	12	34	20	8	21	40	31	10	10	0	19	26	9	86	60	88	35	74	70	30
ENSG00000159596.7	325	267	321	470	456	407	768	738	713	978	1158	1190	826	977	1144	917	773	800	801	736	743	470	802	804	647	609	704	609	662	636	962	1017	692	1042	988	878	440	405	383	495	586	457	1228	853	1030	1447	1880	1439	964
ENSG00000197429.11	595	365	489	427	343	403	442	417	464	478	559	515	815	934	1021	855	686	740	559	748	664	533	925	768	644	579	638	639	573	719	767	907	478	1078	1197	939	380	267	320	321	327	454	509	426	442	329	439	310	475
ENSG00000230896.1	64	57	66	36	38	57	29	44	55	51	23	78	56	48	62	64	43	47	29	45	46	45	61	42	68	60	46	62	24	38	45	63	53	56	70	56	20	20	37	44	45	45	62	45	50	30	83	47	33
ENSG00000236111.5	6	1	7	1	9	12	0	0	7	7	0	0	0	5	4	1	2	1	1	1	0	2	0	1	3	2	0	1	2	0	2	3	2	1	1	2	0	1	1	6	3	6	0	3	0	0	2	0	0
ENSG00000086015.22	836	867	882	742	679	887	502	565	693	1421	793	1412	1494	1731	1706	1397	1361	1434	1704	1944	1849	1547	1866	1657	1768	1413	1444	1745	1463	1827	1788	1733	1335	2013	2344	2563	2628	2722	2493	1914	1783	1734	1559	1163	1386	1530	2324	1619	5929
ENSG00000232467.2	1	5	8	4	4	2	8	0	3	4	2	0	1	1	2	2	1	0	2	6	3	2	7	10	2	3	0	0	1	3	2	1	2	3	3	0	2	1	15	5	10	8	14	5	14	7	10	1	6
ENSG00000117461.15	1502	1400	1413	912	631	869	1983	1857	2026	2746	2231	2610	2095	2450	2187	1816	1715	1580	2930	2953	2747	1717	2508	2368	3302	2689	2929	2702	2889	2907	2654	2913	1957	2408	2439	2485	1064	961	1089	999	718	629	3618	3201	3005	2733	3615	2496	2022
ENSG00000278139.1	0	0	0	0	0	0	0	0	0	0	0	0	0	0	0	0	0	0	0	0	0	0	0	0	0	0	0	0	0	0	0	0	0	0	0	0	0	0	0	0	0	0	0	0	0	0	0	0	0
ENSG00000226957.1	15	8	14	27	22	15	34	12	11	7	3	2	2	0	8	0	1	1	7	0	5	0	5	4	0	0	2	1	0	2	0	1	2	0	0	3	19	9	5	18	18	19	14	3	15	17	11	6	11
ENSG00000233114.2	0	0	0	3	7	5	1	3	15	9	7	2	0	1	0	0	2	5	0	4	0	0	9	0	0	4	9	0	1	4	0	0	0	2	3	0	8	1	10	11	11	8	5	3	13	6	26	3	1
ENSG00000227857.2	13	19	19	28	11	15	25	6	16	9	23	5	26	53	39	32	28	49	13	8	15	15	20	43	14	10	21	16	11	11	16	23	9	26	19	21	13	9	10	16	7	19	13	7	26	36	17	32	23
ENSG00000117472.10	5	6	1	7	8	3	15	6	7	1	5	9	15	4	2	7	19	14	17	10	3	26	13	9	12	4	6	0	2	4	14	1	1	10	11	2	7	2	11	11	6	27	28	20	8	9	13	8	19
ENSG00000250719.2	0	0	0	0	0	0	0	0	0	0	1	0	0	0	0	0	0	0	0	0	0	0	0	0	0	0	0	0	0	0	0	0	0	0	0	12	0	0	0	0	0	0	0	0	0	0	0	0	3
ENSG00000085998.14	4001	3234	3287	2750	2614	2871	2791	2537	2610	2384	2360	2395	3316	3976	4075	3026	2749	3179	2893	3011	2974	2603	3044	3240	2790	2491	2851	2880	2691	3006	3562	3296	2513	2848	3436	2958	1414	1523	1389	1123	1055	1079	1037	934	1005	934	1151	783	1069
ENSG00000171357.6	9	4	9	4	6	11	16	7	10	13	12	21	1	5	9	15	0	4	1	4	1	0	4	5	4	1	2	7	13	9	4	4	4	6	4	10	9	8	1	16	18	7	28	10	11	18	18	8	7
ENSG00000085999.13	1270	1003	1185	759	751	806	1561	1772	1624	2013	1608	2492	2089	2529	2332	2951	2822	2412	2429	2896	3034	2190	2878	2554	2904	2510	2665	2818	2525	2736	2894	3040	1910	3256	3832	3917	824	622	634	565	486	528	625	565	649	738	1188	840	1264
ENSG00000132128.17	1463	1433	1319	1059	893	1072	1527	1588	1710	1808	1440	2189	1833	2419	2341	1753	1599	1698	1887	1944	2127	1423	1916	1862	1946	1585	1770	1697	1568	1719	2262	2457	1641	2063	2485	2402	1199	1070	972	870	779	788	1169	854	1083	1017	1768	1152	1067
ENSG00000173660.12	9960	8128	8504	8448	9373	8704	10007	7848	8048	7275	11215	6448	7220	8351	8486	10238	7552	7618	5995	5793	5927	5991	7030	9095	6411	5663	6243	7265	6224	6872	9092	8213	6122	8414	9805	5864	6082	6302	5476	4382	4949	4612	5261	4191	4176	4274	5185	4037	5299
ENSG00000117481.11	824	681	715	704	574	584	994	1132	1000	1228	1007	1416	1216	1598	1441	1448	1498	1466	1718	1647	1636	1221	1867	1362	1502	1268	1305	1309	1259	1492	1727	1766	1077	1509	2001	1626	569	457	452	777	702	617	1326	1076	1057	1341	1929	1195	1225
ENSG00000225779.1	5	6	2	11	12	15	17	5	1	18	3	2	1	0	6	6	1	2	0	4	0	3	6	3	2	0	1	0	0	0	1	3	0	1	2	1	1	7	14	20	11	49	39	8	23	14	11	14	16
ENSG00000117480.16	60	91	41	39	35	40	37	35	42	41	63	31	54	46	55	18	28	41	57	65	65	40	57	65	47	31	29	49	32	43	47	26	49	38	66	36	17	19	19	28	21	25	51	19	53	58	104	71	35
ENSG00000232022.7	12	16	6	7	9	4	21	2	7	5	15	16	5	0	8	4	4	0	6	2	3	8	4	9	5	2	7	19	9	8	10	11	13	14	23	14	3	0	1	9	6	15	26	20	7	4	9	3	0
ENSG00000224863.3	1	0	0	0	0	1	0	0	0	0	8	0	5	0	0	0	0	0	0	0	3	3	9	6	3	0	9	2	4	2	1	5	0	4	0	1	0	1	0	0	0	0	4	0	0	5	0	0	0
ENSG00000197587.11	6	4	11	1	2	6	6	1	1	3	1	12	0	0	0	0	7	0	2	0	1	0	17	0	4	0	0	0	0	0	0	2	1	3	6	12	0	0	8	8	10	8	14	5	6	0	7	2	6
ENSG00000282881.2	0	0	0	0	0	0	0	0	0	0	0	0	0	0	0	0	0	0	0	0	0	0	2	0	0	0	0	0	0	0	0	0	0	0	0	0	0	0	0	0	0	0	0	0	0	0	0	0	0
ENSG00000269956.2	12	2	22	28	33	27	45	33	33	43	20	33	37	24	27	21	40	34	26	20	45	19	46	21	29	47	40	26	31	30	51	36	39	29	38	48	4	4	5	5	7	10	45	14	30	15	16	6	13
ENSG00000162456.10	2	0	5	8	11	5	3	0	3	6	15	0	2	0	4	6	0	9	2	0	4	2	0	0	1	0	1	3	1	2	0	0	3	2	1	0	1	0	0	7	5	6	10	2	7	3	5	0	9
ENSG00000079277.22	832	825	894	603	524	637	666	613	623	595	518	610	1144	1274	1073	1212	1059	1132	1028	1071	1130	891	1152	1081	1156	883	1019	893	818	1085	1507	1463	1017	1222	1471	1381	355	426	410	398	374	323	534	326	418	406	517	333	476
ENSG00000142961.15	119	126	101	89	110	137	171	201	286	302	285	311	235	281	310	261	281	289	357	311	337	237	363	304	391	301	306	289	291	271	369	392	330	496	662	595	44	15	48	37	26	53	94	38	84	112	153	84	94
ENSG00000123472.12	2588	1613	2170	1834	1803	1829	2373	2155	1986	1673	2181	1945	2404	2992	2856	2976	3054	2678	2329	1899	1837	1429	2283	2388	2005	1933	2146	2000	1850	1727	3232	3446	2373	3303	3839	3599	1629	1531	1297	1275	1095	1062	1513	1112	1278	1061	1452	900	1237
ENSG00000233647.2	0	0	0	0	1	2	1	3	2	1	0	0	0	1	1	2	0	1	3	4	1	5	2	10	4	9	0	0	1	2	0	1	0	7	3	1	0	0	0	0	0	0	0	0	0	0	0	0	1
ENSG00000186118.9	0	0	0	18	9	16	15	15	15	5	8	7	7	0	7	1	1	0	9	5	0	4	7	3	4	4	12	3	6	6	3	2	2	11	6	3	0	0	0	4	10	11	36	2	8	21	11	7	3
ENSG00000228237.5	0	0	0	0	0	3	0	0	0	0	0	0	0	0	0	0	0	0	0	5	2	0	0	0	0	2	0	0	0	4	0	0	0	0	0	0	0	0	0	0	0	0	2	0	0	1	0	0	0
ENSG00000159658.15	4439	3933	4349	3815	3275	3854	4696	4402	4346	4301	4061	5045	4428	4806	5197	3947	3908	3710	4911	4973	4831	3521	5081	4603	4856	4039	4416	4406	4237	4106	5091	5403	3528	3850	4464	4290	1597	1422	1439	1804	1658	1364	2159	2053	2167	2532	3699	2747	2604
ENSG00000236476.2	0	3	0	0	0	0	0	0	0	0	2	0	0	0	0	0	0	0	0	0	0	0	0	0	1	0	1	0	0	0	0	0	0	0	0	0	0	0	0	0	1	0	2	3	0	0	0	0	0
ENSG00000142973.14	12	26	32	30	30	23	24	13	23	11	47	0	7	12	4	16	4	7	22	18	17	5	34	16	11	6	25	15	20	13	11	14	0	9	10	9	8	1	13	23	30	28	48	31	9	11	27	9	21
ENSG00000154198.14	3	0	3	4	4	1	0	0	1	0	1	0	0	0	2	0	1	1	0	0	0	0	0	6	3	0	0	0	0	0	0	0	0	0	0	0	1	0	0	10	0	2	5	0	3	0	2	0	0
ENSG00000238145.2	3	0	0	4	3	1	1	1	0	0	0	1	0	0	1	0	0	0	0	0	0	0	0	0	0	0	0	0	2	0	0	0	1	0	0	0	0	0	0	0	1	0	1	1	0	2	0	0	0
ENSG00000187048.13	0	0	0	0	0	0	0	0	0	0	0	0	0	0	0	0	0	0	0	0	0	0	0	0	0	0	0	0	0	0	0	0	0	0	1	1	0	0	0	0	0	0	0	0	0	0	0	0	0
ENSG00000259832.1	0	0	0	0	0	3	0	0	0	0	0	0	0	0	0	0	0	0	0	0	0	0	0	0	0	0	0	0	0	0	0	0	0	0	0	0	0	0	0	0	0	0	0	0	0	0	0	0	0
ENSG00000261196.1	0	0	0	0	0	0	0	0	0	0	0	0	0	0	0	0	0	0	0	0	0	0	0	0	0	0	0	0	0	0	0	0	0	0	0	0	0	0	0	0	0	0	0	0	0	0	0	0	0
ENSG00000261593.1	0	0	0	0	0	0	0	0	0	0	1	0	0	0	2	0	0	0	0	0	0	0	0	0	0	0	0	0	0	0	0	0	0	0	0	0	0	0	0	3	0	0	1	0	0	0	0	0	0
ENSG00000261290.1	0	0	0	0	0	0	0	0	0	0	0	0	0	0	0	0	0	0	0	0	0	0	0	0	0	0	0	0	0	0	0	0	0	0	0	0	0	0	0	0	0	0	0	0	0	0	0	0	0
ENSG00000186377.8	20	12	5	6	13	2	2	13	4	2	12	2	7	1	8	3	4	5	12	14	1	8	5	11	6	3	0	9	1	9	11	4	5	8	4	18	0	1	1	3	1	8	3	1	0	5	13	1	0
ENSG00000186160.5	7	10	5	15	16	4	5	7	5	8	4	3	0	0	2	1	3	1	0	1	0	0	4	0	2	4	0	3	0	0	0	8	1	6	5	4	0	8	9	21	4	28	63	16	24	27	36	3	13
ENSG00000225154.2	0	0	0	0	0	5	0	0	0	0	0	2	0	0	0	0	0	2	0	0	0	0	0	0	0	0	0	0	0	0	0	0	0	0	0	0	0	0	0	0	0	1	4	0	0	0	2	0	0
ENSG00000225506.2	16	18	27	7	26	13	5	1	14	0	13	9	4	10	14	18	6	1	19	7	10	7	18	5	3	2	21	6	18	1	6	13	2	19	16	7	12	4	3	1	1	12	11	9	12	7	2	6	2
ENSG00000162365.12	0	0	0	4	0	0	4	0	0	0	0	0	0	0	0	0	0	0	0	0	0	0	2	0	3	0	0	0	0	0	0	0	0	0	0	0	2	0	0	0	0	1	0	0	0	0	0	0	0
ENSG00000225514.1	0	0	2	11	9	11	3	0	0	0	0	1	1	0	0	4	7	1	0	0	0	0	4	2	0	0	0	6	0	1	0	0	0	0	12	0	0	2	6	8	4	4	26	9	1	9	4	1	8
ENSG00000224805.2	18	15	12	17	36	22	31	5	10	14	19	24	6	18	11	11	7	2	11	7	3	9	4	7	10	6	13	5	3	5	11	10	7	20	27	28	2	3	17	13	7	15	43	5	6	18	5	5	13
ENSG00000162366.8	4	2	12	0	9	3	3	3	2	1	4	1	0	0	6	0	1	0	4	6	0	0	2	0	0	2	0	0	0	3	2	0	0	4	4	0	0	0	0	0	0	0	0	0	0	0	0	0	2
ENSG00000162367.11	3908	3908	3672	6451	5134	6378	9200	10004	10263	11066	10727	14204	10192	11983	12446	8216	7094	7924	10976	11162	10808	7225	10239	9381	9933	8528	8931	9034	8706	8779	9712	10353	6523	8907	10262	9793	2	2	7	16	5	19	20	16	14	13	5	4	18
ENSG00000226252.1	219	250	211	267	300	344	264	297	273	176	186	266	278	295	255	205	114	169	340	323	273	245	292	235	310	339	301	279	248	301	346	328	198	451	599	490	0	0	0	0	0	0	0	0	0	0	0	0	0
ENSG00000123473.17	875	722	732	1277	1354	1128	5972	5338	5355	5664	6165	6752	2288	2519	2717	2460	2400	2119	3402	3273	2625	2320	3659	3040	4050	3394	4040	3434	3209	3376	3131	3246	2153	4598	5121	4358	644	490	540	946	812	639	3136	2739	2578	2527	3708	2500	2205
ENSG00000162368.14	10959	7604	11345	8262	6875	7544	8745	5635	6387	5092	8301	6300	4799	5042	5656	3842	3597	3024	7902	6076	5517	3872	7481	6889	6329	5268	6122	5694	5467	5249	6099	6525	4281	4720	5178	4582	5638	5701	5271	3290	3871	3210	4461	3232	3474	3187	4322	2622	3763
ENSG00000225762.1	24	22	27	18	34	18	25	25	36	14	9	28	18	36	105	58	34	73	33	38	34	28	35	38	45	22	47	37	37	39	26	22	7	56	45	37	1	15	6	13	8	5	22	18	23	10	30	18	8
ENSG00000186790.6	12	19	23	22	25	14	28	32	37	33	32	41	4	3	22	8	1	17	35	9	15	6	10	11	4	14	9	12	14	5	6	3	1	1	2	4	5	2	2	1	4	1	2	0	2	3	12	6	2
ENSG00000237424.1	339	347	302	1138	955	1251	1651	2276	2363	1892	1478	2149	641	723	796	876	812	799	667	738	634	561	607	545	715	536	611	555	524	582	648	695	454	1002	1385	1372	194	207	187	434	571	328	1001	866	1024	929	1475	1023	357
ENSG00000186564.6	12	12	11	34	35	34	84	117	89	67	51	42	57	129	53	58	51	64	196	179	162	100	142	150	122	172	141	177	150	148	107	119	114	164	221	231	20	12	13	17	20	23	18	10	9	12	19	10	40
ENSG00000271355.1	0	0	0	0	0	0	0	0	0	0	0	0	0	0	0	0	0	0	0	0	0	0	0	0	0	0	0	0	0	0	0	0	0	0	0	0	0	0	0	0	0	0	0	0	0	0	0	0	0
ENSG00000229554.2	0	1	0	10	10	6	6	1	1	5	14	2	4	6	3	0	4	0	0	1	5	0	2	0	2	0	3	0	1	4	0	0	0	0	0	0	0	0	5	15	9	14	32	3	24	1	11	11	6
ENSG00000227883.1	0	0	0	0	1	4	4	0	0	0	3	3	0	6	0	0	0	0	0	0	0	0	0	0	1	0	0	0	0	0	0	0	0	0	0	0	0	0	13	4	4	3	2	2	9	33	4	4	4
ENSG00000227947.2	0	0	0	0	0	0	0	0	0	0	0	0	0	0	0	0	0	0	0	0	0	0	0	0	0	0	0	0	0	0	0	0	0	0	0	2	0	0	0	0	0	0	0	0	0	0	0	0	0
ENSG00000269113.4	4	1	1	3	14	2	1	0	2	3	2	1	0	1	1	3	1	0	0	0	4	4	1	7	2	1	0	0	1	4	3	0	1	3	0	1	0	0	9	4	2	2	6	0	0	4	8	4	6
ENSG00000223814.1	0	0	0	0	0	0	0	0	0	0	0	0	0	0	0	0	0	0	0	0	0	0	0	0	0	0	0	0	0	0	0	0	0	0	0	0	0	0	0	0	0	0	0	0	0	0	0	0	0
ENSG00000225028.1	0	0	0	0	0	0	0	0	0	0	0	0	0	0	0	0	0	0	0	0	0	0	0	0	0	0	0	0	0	0	0	0	0	0	0	0	0	0	0	0	0	0	0	0	0	0	0	0	0
ENSG00000226133.6	3	5	0	0	3	10	5	0	0	0	6	4	0	0	0	0	0	0	0	0	0	0	0	0	0	0	0	0	0	0	0	0	0	0	3	0	0	0	0	0	0	0	0	1	0	2	6	0	0
ENSG00000231413.1	0	0	0	2	0	1	4	1	0	0	0	0	0	0	0	0	0	0	0	0	0	0	0	0	0	0	0	0	0	0	0	0	2	0	0	0	0	0	1	0	0	0	3	3	0	0	1	4	1
ENSG00000237180.1	2	0	11	8	10	15	18	4	1	4	4	3	0	0	0	0	8	2	0	0	0	0	0	3	0	0	1	1	0	0	0	0	0	1	0	0	1	0	0	4	0	3	5	3	2	18	9	0	1
ENSG00000242267.6	8	4	10	5	13	16	3	2	7	5	24	8	0	0	0	8	0	5	1	0	4	0	1	2	14	10	0	0	0	5	0	3	0	1	1	1	0	0	0	7	1	1	10	4	21	16	6	11	11
ENSG00000279096.2	7	10	5	2	11	13	12	0	0	0	1	0	4	1	4	0	0	1	0	0	0	0	2	0	0	0	7	0	1	0	0	0	0	0	2	0	0	0	7	8	5	4	16	6	14	6	3	1	4
ENSG00000223720.2	0	0	0	0	4	0	6	0	0	0	2	1	0	0	0	0	0	0	0	0	0	0	2	0	3	0	0	0	0	0	0	0	0	0	0	0	0	0	0	1	2	0	0	0	0	4	0	0	11
ENSG00000117834.13	16	28	18	6	37	21	13	9	13	14	7	22	14	10	13	17	9	2	13	12	18	11	52	26	28	8	24	12	6	21	21	8	20	8	9	12	0	0	0	7	0	8	9	1	2	1	3	0	3
ENSG00000272491.1	2	4	0	2	0	1	3	0	0	1	2	2	0	1	2	6	0	0	13	3	5	0	1	3	0	6	0	5	7	2	0	0	0	3	1	2	0	0	0	0	0	0	0	0	0	0	0	0	0
ENSG00000279214.1	3	0	0	0	6	0	6	0	2	0	3	0	0	3	0	1	4	0	1	0	0	0	0	0	0	0	4	0	0	0	0	0	1	0	0	0	0	0	0	0	0	0	0	0	0	0	0	0	0
ENSG00000132122.12	181	148	157	107	98	129	90	111	115	42	130	144	136	111	120	91	158	123	212	182	173	119	202	189	194	132	133	156	126	159	148	226	111	196	259	202	0	0	0	12	14	14	25	6	28	9	6	2	11
ENSG00000224986.2	4	4	2	3	10	14	15	0	3	1	7	5	0	0	7	9	0	1	0	0	11	1	5	3	0	3	0	1	4	4	1	3	4	0	0	1	0	0	7	1	0	2	11	0	3	1	4	0	4
ENSG00000206700.1	0	0	0	0	0	0	0	0	0	0	0	0	0	0	0	0	0	0	0	0	0	0	0	0	0	0	0	0	0	0	0	0	0	0	0	0	0	0	0	0	0	0	0	0	0	0	0	0	0
ENSG00000235105.1	2	2	0	1	3	2	2	2	0	3	4	1	5	8	1	6	6	0	4	7	0	2	1	5	3	2	7	6	0	2	5	7	0	15	6	5	3	0	7	0	1	0	0	0	1	0	1	0	0
ENSG00000223175.1	3	8	1	2	2	2	5	0	0	0	0	0	0	0	1	2	0	1	0	0	4	0	0	0	0	0	0	5	0	2	0	0	0	0	0	3	0	0	10	1	5	11	8	3	3	13	10	3	2
ENSG00000232514.1	0	0	0	0	0	0	0	0	0	0	0	0	0	0	0	0	0	0	0	0	0	0	0	2	0	0	0	0	0	0	0	0	0	0	0	0	0	2	0	8	0	11	4	2	4	7	1	0	4
ENSG00000186094.17	24	17	3	59	32	11	14	9	11	9	9	23	3	5	5	9	2	2	9	8	16	4	7	7	1	10	11	8	16	7	7	6	15	1	4	1	6	0	3	6	11	7	33	6	24	7	13	3	10
ENSG00000287661.1	0	0	0	0	0	0	0	0	0	0	10	0	0	1	0	0	0	0	0	0	0	0	0	0	0	0	0	0	0	5	0	0	0	0	0	0	0	0	0	1	0	0	1	0	0	0	0	0	0
ENSG00000162373.13	148	100	116	214	217	230	265	255	292	349	396	402	317	397	418	321	379	352	411	407	472	525	540	553	461	360	416	486	387	377	488	491	324	522	648	580	0	0	7	2	1	9	6	5	4	2	3	0	1
ENSG00000286597.1	5	1	1	7	9	7	19	0	0	7	1	3	0	3	0	0	0	1	0	0	0	0	12	1	4	0	2	0	0	0	0	0	0	0	0	1	0	2	3	0	2	12	8	13	7	3	16	1	0
ENSG00000229846.2	0	0	0	0	0	0	0	0	0	0	0	0	0	0	0	0	0	0	0	0	0	0	0	0	0	0	0	0	0	0	0	0	0	0	0	0	0	0	0	0	0	0	0	0	1	0	0	0	5
ENSG00000230114.1	0	0	0	0	0	0	0	0	0	6	0	0	0	0	0	0	0	0	0	0	0	0	0	0	0	0	0	0	0	0	0	0	0	0	0	0	0	0	0	0	0	0	4	2	0	0	0	0	0
ENSG00000225623.1	0	2	0	0	0	0	0	0	0	0	0	2	0	0	0	1	0	0	0	0	0	0	0	0	0	0	1	0	0	0	0	0	0	0	0	0	0	5	0	1	0	1	0	0	0	0	9	2	3
ENSG00000237478.2	0	0	0	0	0	0	0	0	0	0	0	0	0	0	0	0	0	0	0	0	0	0	0	0	0	0	0	0	0	0	0	0	0	0	0	0	0	0	0	0	0	0	0	0	0	0	0	0	0
ENSG00000215887.5	1	4	7	1	8	5	0	0	3	2	4	1	0	1	0	0	0	0	0	0	0	0	0	1	1	1	1	0	0	0	0	0	0	0	0	0	1	2	7	0	6	11	31	4	3	25	16	0	10
ENSG00000279324.1	0	11	25	0	3	8	14	3	7	14	22	0	1	2	2	0	0	0	0	0	5	0	2	2	0	0	1	0	2	0	0	1	2	5	0	1	0	0	11	8	8	21	39	0	5	11	15	3	8
ENSG00000233595.2	0	0	0	0	0	0	0	0	0	0	0	0	0	0	0	0	0	0	0	0	0	0	0	0	0	0	0	0	0	0	0	0	1	0	0	0	0	0	0	0	0	0	0	0	0	7	0	0	0
ENSG00000162374.18	8	3	21	35	28	36	5	3	0	2	21	3	0	0	8	2	3	3	3	8	2	0	11	0	0	0	2	7	4	4	0	1	0	1	1	1	11	2	6	23	6	40	45	46	34	26	36	7	29
ENSG00000230828.1	0	0	0	0	0	0	0	0	0	0	0	0	0	0	0	0	0	0	0	0	0	0	0	0	0	0	0	0	0	0	0	0	0	0	0	0	0	0	0	0	0	0	0	0	0	0	0	0	0
ENSG00000237337.1	0	8	0	9	1	4	3	10	6	2	3	0	0	0	0	0	0	0	0	0	0	1	0	0	0	0	0	0	0	0	1	0	0	0	0	0	0	16	13	16	5	16	5	0	9	7	7	14	10
ENSG00000233407.1	0	0	0	0	0	0	0	0	0	0	0	0	0	0	0	0	1	0	0	0	0	0	0	0	0	0	0	0	0	0	0	0	0	0	0	0	0	0	0	0	0	0	0	0	0	2	0	0	0
ENSG00000284696.2	0	0	6	0	11	0	0	0	1	1	2	1	0	0	3	0	0	0	0	0	0	0	0	1	0	0	0	0	0	0	0	0	0	0	0	0	0	1	0	5	4	12	4	2	1	7	1	5	5
ENSG00000284645.1	0	0	0	0	0	0	1	0	0	0	0	0	0	0	0	0	0	0	0	0	0	0	0	0	0	0	0	0	0	0	0	0	0	0	0	0	0	0	0	0	0	1	2	0	2	0	0	0	0
ENSG00000234080.3	1	2	0	3	1	11	0	1	3	1	1	0	0	0	0	1	2	0	0	0	0	3	0	2	3	1	1	0	1	0	0	1	1	1	0	0	0	0	4	1	4	5	0	0	1	3	0	2	1
ENSG00000229316.1	4	6	4	2	3	9	1	0	0	0	5	0	0	0	1	1	0	0	0	0	0	0	0	0	0	0	0	0	2	0	1	0	0	5	0	0	0	0	1	9	38	15	7	16	1	1	8	3	1
ENSG00000225671.2	2	0	3	8	7	4	1	2	3	2	4	2	0	0	6	0	4	0	0	0	0	0	0	1	5	0	1	0	0	0	0	0	2	0	1	0	0	2	0	7	7	2	11	6	7	12	2	1	6
ENSG00000142700.12	46	34	19	385	314	394	85	96	76	29	20	43	4	0	0	0	0	3	6	3	3	11	1	0	0	6	3	8	0	0	0	0	1	0	1	0	37	47	31	417	379	287	202	142	134	35	116	75	17
ENSG00000284700.1	58	14	14	268	179	236	35	42	37	19	11	30	0	0	0	0	1	0	1	0	0	2	4	0	0	0	1	1	1	1	0	0	0	2	5	1	40	25	19	263	176	177	125	95	88	64	64	58	5
ENSG00000185104.20	3603	2765	3321	2335	2440	2459	1906	1371	1346	1157	1202	1312	2914	3395	3485	2927	2665	2687	4074	3395	3471	3140	4017	3902	4108	3133	3459	3330	3512	3518	3239	3538	2392	4045	4413	4241	4537	4467	4219	3172	3263	3194	2939	2208	2225	1510	2110	1378	3718
ENSG00000225767.1	2	0	9	1	1	1	0	0	2	7	3	3	4	0	2	8	0	1	7	6	1	11	3	2	12	2	19	1	0	3	1	2	3	3	1	4	0	0	2	0	0	7	5	0	0	4	0	0	7
ENSG00000207194.1	0	0	0	2	0	1	5	0	0	0	1	0	0	0	0	1	0	0	0	0	0	0	0	0	0	0	0	0	0	0	0	0	0	0	0	0	0	2	1	0	1	0	2	0	0	2	6	0	0
ENSG00000230585.2	7	3	13	15	32	30	14	1	6	12	4	5	0	9	5	3	6	5	0	2	1	0	1	10	22	0	3	8	0	2	3	0	3	6	8	11	7	0	9	10	7	16	13	24	2	10	18	4	19
ENSG00000237130.1	0	0	9	9	17	1	6	9	0	0	1	0	0	0	1	0	3	1	0	0	3	0	0	0	1	1	0	1	0	0	0	0	0	0	0	0	2	0	0	13	9	9	12	2	5	7	12	0	3
ENSG00000123080.12	1242	1057	1015	3410	3568	3697	6618	6679	6851	8348	8122	7759	3983	4708	4891	5047	4632	4505	5397	5063	5074	5050	5464	5694	6050	5122	5331	5751	6078	5791	4168	4259	2860	5714	6874	7001	1380	1238	1228	2140	2067	2020	3622	3197	3308	3535	4597	3111	3782
ENSG00000265538.1	0	0	0	3	0	0	0	0	0	0	2	3	0	0	6	0	0	0	0	0	0	0	0	2	0	0	0	0	0	4	0	0	0	0	0	0	0	0	0	1	0	0	0	0	0	0	0	0	0
ENSG00000275816.1	0	0	0	0	0	0	4	0	3	1	0	4	0	0	0	0	0	0	0	0	0	0	2	4	0	0	0	0	0	0	0	0	0	1	0	0	0	0	0	0	0	0	0	0	0	0	0	0	0
ENSG00000204006.10	0	0	0	0	0	11	2	0	0	0	0	1	4	0	2	3	0	0	4	3	0	0	0	4	12	0	0	0	0	0	3	0	0	0	0	0	0	0	3	0	0	4	3	1	0	3	8	1	3
ENSG00000200262.1	0	0	0	0	0	0	0	0	0	0	2	0	0	0	0	0	0	0	0	0	0	0	0	0	0	0	0	0	0	0	0	0	0	0	0	0	0	0	0	0	0	0	0	0	0	0	0	0	0
ENSG00000213478.2	5	0	0	0	14	2	3	1	4	4	2	7	0	0	0	0	0	3	0	1	0	1	1	1	1	0	2	2	4	1	1	1	1	0	0	3	0	3	0	2	3	5	7	2	3	5	13	3	6
ENSG00000203356.2	19	24	17	39	34	35	21	6	25	19	33	12	10	1	7	3	14	14	2	2	3	3	8	2	7	7	0	0	0	3	5	11	2	10	2	0	17	4	20	45	60	97	74	26	47	38	58	27	43
ENSG00000123091.5	1974	1596	2136	1656	1451	1716	2242	1571	1743	1742	2133	2126	1422	1686	1658	1320	1191	1329	2308	1973	1923	1438	2199	2095	1802	1651	1840	1713	1807	1803	1850	1994	1154	1434	1494	1440	40	30	47	65	48	46	47	41	32	28	61	33	41
ENSG00000233406.5	61	55	54	41	38	33	39	40	38	56	56	23	27	40	35	23	20	50	20	35	27	60	24	37	41	29	26	36	35	35	29	31	37	44	57	39	39	47	28	44	49	56	36	27	30	37	36	35	37
ENSG00000236434.2	5	4	4	6	7	13	7	4	6	0	11	4	0	4	0	4	3	5	1	4	4	2	0	4	1	0	3	0	0	0	3	0	0	1	1	0	0	1	7	31	21	18	17	16	17	19	12	6	4
ENSG00000085831.16	49	28	37	18	32	32	36	83	35	24	25	30	11	8	18	5	1	3	10	14	12	13	6	21	14	14	19	16	20	10	4	6	9	2	10	2	3	6	14	61	47	55	33	43	44	13	40	17	13
ENSG00000261664.5	14	3	5	8	13	6	1	0	3	0	8	0	0	0	4	1	1	0	0	0	0	0	2	0	0	0	0	4	0	1	0	0	0	3	0	0	0	3	8	18	18	29	29	8	13	3	12	0	9
ENSG00000085832.17	2130	1687	1832	1265	1243	1382	1412	1199	1349	1409	1765	1685	1932	2172	2202	2069	1884	1665	2663	2283	2075	1552	2694	2280	2381	1864	2167	2070	1842	2046	2651	2574	1566	3820	4038	3276	5761	5316	5486	3692	3560	3554	3777	2625	2977	3260	4520	3030	7001
ENSG00000232027.2	2	4	3	4	3	3	0	2	13	1	1	0	0	0	1	0	0	2	0	2	0	9	3	0	0	0	5	0	0	0	0	0	1	2	4	5	7	8	6	4	0	3	0	0	0	5	11	0	0
ENSG00000206595.1	0	0	0	0	0	0	3	2	0	0	1	0	0	0	1	1	0	0	0	0	0	0	0	1	0	4	0	0	0	0	0	0	0	1	3	0	0	0	2	0	2	2	2	14	0	5	0	1	0
ENSG00000238140.1	26	10	17	3	8	8	11	5	1	3	8	7	1	0	0	0	10	0	0	10	7	0	3	0	8	1	4	2	6	1	0	2	4	1	0	0	5	10	10	14	7	9	21	11	18	5	38	10	23
ENSG00000227070.1	0	1	1	0	0	4	4	4	4	1	1	7	1	4	0	5	0	6	6	7	0	0	0	3	4	0	0	3	0	0	2	1	0	2	12	2	30	56	51	47	55	32	124	70	50	72	128	105	75
ENSG00000252032.1	0	0	0	0	0	0	0	0	0	0	0	0	0	0	0	0	0	2	0	0	0	0	0	0	0	0	0	0	0	0	0	0	0	0	0	0	0	2	0	3	0	0	1	0	3	0	0	1	4
ENSG00000227742.2	3	2	20	13	7	8	2	0	1	0	29	6	3	0	0	3	13	2	0	0	2	0	1	0	0	0	4	0	2	0	0	1	0	12	6	1	8	2	5	3	6	15	32	15	31	11	43	8	6
ENSG00000117859.19	1963	1527	1921	1424	1467	1229	2251	1586	1660	1472	1930	2195	2391	2605	2854	2701	2237	2024	2608	2240	2199	1646	2905	2974	2581	2101	2268	2283	2216	2330	3106	2812	2019	3479	3603	2931	4335	3915	3823	2879	2807	2707	3871	3089	3174	3175	4088	2920	4274
ENSG00000236973.2	0	5	7	9	5	10	17	0	4	10	12	3	1	2	14	0	0	0	0	2	5	0	2	0	2	0	1	0	0	1	0	0	0	0	1	0	0	0	9	3	13	12	13	15	16	15	11	8	18
ENSG00000232846.1	1	1	2	0	1	6	1	0	0	0	1	2	0	0	0	0	0	0	0	0	0	0	0	0	1	0	0	0	0	0	0	1	0	0	0	0	0	0	0	8	2	6	10	0	1	0	2	4	0
ENSG00000212624.1	6	2	1	11	5	9	3	4	7	4	8	3	1	3	5	6	0	0	0	0	4	2	0	5	5	0	0	1	2	0	0	0	0	0	0	0	1	3	7	11	7	18	12	13	8	6	33	0	15
ENSG00000078618.22	9709	7627	8687	6407	6227	5901	6655	5126	5312	4216	5184	5586	5725	6704	7013	6326	5431	4891	7216	6677	6291	5354	7759	7280	6283	5192	5516	5805	5498	5880	8126	8273	5392	8403	9585	8523	6608	6317	6173	4784	4717	4616	5748	4267	4482	4235	6063	3918	4699
ENSG00000266993.3	15	40	32	11	16	36	58	52	54	20	34	44	18	15	25	5	24	20	16	26	49	28	53	60	24	43	29	34	16	27	30	28	20	16	25	26	23	14	10	40	19	21	42	52	67	23	69	43	23
ENSG00000272175.1	0	0	2	2	1	0	1	0	2	0	1	2	0	0	0	0	0	0	1	0	2	2	0	0	1	0	0	0	0	0	0	0	0	0	0	0	0	9	2	0	0	1	2	5	1	1	0	0	1
ENSG00000283899.1	0	0	0	0	0	0	0	0	0	0	0	0	0	0	0	0	0	0	0	0	0	0	0	0	0	0	0	0	0	0	0	0	0	0	0	0	0	0	0	0	0	0	0	0	0	0	0	0	0
ENSG00000230604.2	0	14	0	0	17	5	4	5	0	0	1	8	2	0	0	0	0	3	12	0	0	0	1	4	4	1	1	4	0	0	3	2	0	0	8	1	0	2	0	0	7	3	3	5	0	1	7	0	3
ENSG00000169213.7	108	88	104	88	70	84	53	62	60	39	47	62	33	28	38	29	47	38	133	113	114	82	108	111	119	115	89	100	100	136	86	75	37	117	191	185	1	3	7	19	38	22	28	23	30	26	28	6	26
ENSG00000200839.1	0	0	0	0	0	0	0	0	0	0	0	0	0	0	0	0	0	0	0	0	0	0	0	0	0	0	0	0	0	0	0	0	0	0	0	0	0	0	0	0	0	0	1	0	0	0	0	0	0
ENSG00000229032.1	0	0	3	3	7	1	0	0	0	0	0	1	0	0	0	0	0	3	1	0	1	0	8	0	0	0	2	0	0	0	0	0	0	0	0	3	0	0	1	3	2	23	11	4	7	6	5	5	5
ENSG00000264613.2	0	0	0	0	2	0	0	0	0	0	0	0	0	0	0	0	0	0	0	0	0	0	0	0	0	0	0	0	0	0	0	0	0	0	0	0	0	0	0	0	0	0	7	0	0	0	0	0	0
ENSG00000117862.13	216	130	142	178	243	242	249	355	300	259	231	235	241	210	235	245	185	217	244	215	251	262	261	313	271	198	246	236	267	307	273	235	172	338	388	247	60	68	95	114	93	69	151	101	109	111	141	104	105
ENSG00000285839.1	0	0	0	0	0	0	0	0	0	0	0	0	0	0	0	0	0	0	0	0	0	0	0	0	0	0	0	0	0	0	0	0	0	0	0	0	0	0	0	0	0	0	0	0	0	0	0	0	0
ENSG00000198841.4	12	10	4	151	101	109	247	247	262	241	256	166	101	115	65	60	57	38	107	105	101	103	133	135	138	129	138	108	98	105	114	90	76	89	84	57	2	8	3	55	70	46	129	73	88	104	138	88	51
ENSG00000223390.1	0	0	2	5	4	22	2	8	4	0	0	10	6	4	5	3	0	0	0	3	0	5	22	6	0	8	3	1	0	2	2	5	1	0	4	6	0	0	1	3	6	0	2	5	6	1	4	11	1
ENSG00000228369.2	3	2	0	1	36	16	10	4	2	10	11	8	7	6	3	1	8	1	3	1	4	4	11	3	11	12	15	1	8	4	0	9	5	8	6	4	0	2	3	7	2	15	3	7	10	3	14	15	4
ENSG00000134717.18	1347	1213	1464	1523	1671	1536	2730	2159	2300	2751	3893	3571	2462	2713	3242	2533	2389	1977	3038	2590	2371	1883	3287	3288	2923	2375	2617	2524	2348	2652	2552	2304	1532	3449	3947	2662	685	689	568	624	735	672	1600	1458	1508	1741	2422	1517	1559
ENSG00000157077.16	246	214	251	345	295	327	402	306	383	567	587	637	645	748	803	603	585	511	834	730	648	623	870	743	819	657	678	649	651	683	864	761	647	800	864	760	25	13	31	76	40	73	145	89	84	76	121	56	75
ENSG00000241745.3	1	13	0	0	7	4	5	0	0	0	0	0	0	0	0	0	0	0	0	1	1	0	0	0	0	0	1	1	3	0	1	0	0	0	3	1	2	0	1	0	0	1	0	0	0	0	2	1	0
ENSG00000228407.2	9	12	15	18	6	13	38	11	8	1	17	11	18	6	8	5	5	4	5	4	5	9	13	17	0	5	9	1	12	6	6	7	7	9	9	8	3	1	4	7	4	1	3	5	2	6	1	4	4
ENSG00000223429.1	0	5	4	7	5	17	9	1	3	0	5	5	0	5	7	5	0	1	5	0	2	0	1	1	1	0	5	0	0	1	0	1	5	0	1	0	2	0	3	9	6	24	17	7	0	3	13	1	26
ENSG00000224255.2	2	1	4	0	1	4	3	1	0	0	1	0	1	0	0	2	3	5	0	0	0	1	0	1	2	0	2	0	1	1	0	4	0	1	0	0	1	0	0	4	1	4	0	0	5	5	9	0	0
ENSG00000236004.2	0	0	5	2	3	1	2	0	12	0	9	0	0	0	0	0	4	0	0	0	0	0	0	0	0	0	0	0	1	0	0	0	0	1	6	0	0	3	0	7	5	13	13	2	8	6	7	11	1
ENSG00000237663.2	0	8	4	11	10	0	17	0	0	0	9	6	0	0	4	3	0	0	0	0	0	4	3	0	1	0	0	3	0	0	0	5	0	0	0	0	0	0	9	8	17	5	23	0	8	10	6	5	1
ENSG00000213735.2	5	1	1	1	1	0	1	0	0	1	5	0	0	2	4	5	3	1	3	0	2	0	0	1	1	3	6	0	1	6	1	0	0	0	2	1	0	0	1	8	0	1	26	23	1	9	3	6	12
ENSG00000154222.15	1277	1351	1236	1078	1114	1334	1747	1728	1893	2155	1552	2166	1671	1950	1899	1357	1143	1248	2076	2339	2334	1966	2198	2093	2447	1894	2119	2374	2151	2546	1871	2002	1445	1621	1916	1701	708	816	616	618	524	500	763	587	504	714	1073	789	794
ENSG00000272100.1	2	0	0	5	0	5	6	6	9	8	2	16	6	16	5	26	9	18	6	16	2	11	15	13	5	4	21	23	12	20	20	15	8	26	22	8	0	0	0	0	0	3	1	0	0	3	0	0	1
ENSG00000287078.1	18	5	6	37	22	26	12	34	22	5	4	9	2	3	5	5	2	3	0	9	0	3	7	6	1	0	7	3	4	7	8	3	2	2	2	3	2	1	4	9	9	6	9	8	8	9	12	12	21
ENSG00000224680.4	20	9	9	15	30	15	47	43	66	46	95	61	1	21	24	16	6	27	35	50	47	20	34	35	66	31	41	51	32	28	9	37	10	5	9	6	2	0	7	15	1	14	17	30	17	17	21	14	33
ENSG00000085840.13	933	688	715	1417	1280	1310	2447	3008	2639	3311	2903	3539	1302	1801	1483	1557	1333	1416	2330	2591	2508	2162	2970	2695	2748	2346	2312	2681	2740	2735	2383	2282	1431	1769	2067	1833	806	755	631	1065	766	685	1783	1733	1497	1909	2975	2036	1618
ENSG00000134748.13	5564	4478	4968	4544	4216	4248	6579	6054	6408	6851	6167	7927	5268	6385	6431	4192	3896	3802	7052	6901	6377	5242	6841	7035	6539	5294	5920	5831	5635	5838	6502	6852	4452	4322	5166	4415	2924	2736	2548	2437	2480	2411	4205	3475	3399	3472	4941	3534	4352
ENSG00000134744.14	1745	1401	1868	1529	1149	1280	1463	1353	1478	1914	1648	2563	2373	2222	2713	2169	2008	1876	2371	2163	2028	1485	2537	2122	2356	1966	2179	1950	1630	2017	2476	2875	1795	3039	3585	3155	1139	907	1054	899	824	829	1018	660	778	853	1378	836	1258
ENSG00000272371.1	2	0	4	0	7	0	4	0	12	2	2	0	5	2	12	5	4	0	2	0	2	0	2	0	0	1	6	1	0	13	0	2	0	0	0	4	0	0	0	0	0	1	0	0	8	0	9	2	0
ENSG00000236290.1	0	10	0	0	0	0	0	0	0	0	3	7	0	1	0	2	0	0	0	4	4	1	3	3	0	0	1	2	0	3	2	0	0	0	1	0	0	0	0	0	3	0	0	0	0	5	0	0	0
ENSG00000116157.6	5	6	1	2	0	1	0	0	1	5	7	0	10	2	1	10	5	0	5	5	5	2	1	2	17	1	3	3	5	15	6	1	0	3	14	14	0	0	0	0	0	0	4	0	3	1	1	0	0
ENSG00000182183.15	9	4	9	18	12	11	19	1	12	10	24	6	0	7	0	11	2	2	2	1	3	1	4	0	0	0	2	3	0	0	0	1	0	0	15	2	2	19	9	22	22	33	29	15	18	12	19	10	34
ENSG00000162377.6	367	424	396	751	681	748	1785	1581	1771	2190	2009	2449	1810	2199	2375	1225	1228	1266	2331	2091	2157	1750	2191	1993	2187	1856	1812	1782	1675	1879	2188	2180	1540	957	1210	946	372	348	308	532	497	365	1666	1216	1220	2156	2947	2303	2974
ENSG00000233664.1	2	7	2	3	1	6	2	1	0	1	9	0	1	0	0	14	9	0	0	0	1	1	1	0	2	0	4	5	0	5	0	0	1	5	0	0	0	0	1	5	6	14	28	10	10	9	15	7	8
ENSG00000239640.3	1	0	0	8	9	2	0	0	0	11	0	0	0	0	2	0	0	0	0	0	0	0	1	0	0	0	2	0	0	0	0	0	2	0	0	0	0	0	2	0	5	5	4	0	0	6	12	2	0
ENSG00000162378.13	441	331	466	339	282	258	478	436	467	422	416	663	439	538	542	674	654	554	617	670	650	387	642	521	566	457	477	492	435	431	752	799	443	1094	1219	1003	671	619	647	404	408	427	806	634	617	803	1030	663	798
ENSG00000252018.1	0	0	0	1	3	1	0	0	2	0	4	0	0	0	0	0	0	0	0	0	0	0	0	0	0	0	0	0	0	0	0	0	0	0	0	0	0	0	0	0	2	6	0	1	1	0	6	0	2
ENSG00000228929.1	60	49	34	37	33	48	45	38	40	65	63	43	40	53	38	45	44	50	22	32	34	41	31	65	55	38	39	50	50	52	59	50	54	90	76	56	72	56	58	43	58	55	80	34	44	45	33	40	47
ENSG00000206627.1	2	6	4	0	1	3	0	6	0	0	0	0	0	0	0	1	0	4	0	1	0	1	0	3	0	0	4	0	0	0	0	2	0	0	5	2	0	1	0	11	6	15	3	2	1	1	0	0	6
ENSG00000203995.10	7	8	20	7	12	22	7	0	3	2	14	9	1	3	8	3	16	0	1	5	3	3	6	6	5	1	8	7	3	0	0	1	21	4	2	0	0	9	3	25	6	38	25	11	10	10	36	8	12
ENSG00000242391.2	9	0	0	3	0	0	6	0	0	0	8	0	0	0	0	0	0	0	0	0	0	0	0	0	0	0	0	0	0	0	0	0	0	0	0	0	0	0	0	0	0	7	11	0	0	1	1	4	0
ENSG00000121310.17	29	34	32	21	68	60	39	20	24	27	49	25	7	18	12	2	15	4	5	3	10	7	8	16	5	1	12	1	5	6	11	15	4	1	2	8	3	6	33	30	32	45	81	52	30	54	39	15	66
ENSG00000230953.2	0	0	0	0	2	1	1	1	3	0	0	0	2	0	0	0	0	0	0	1	0	0	0	0	0	0	0	0	0	0	1	0	0	2	1	0	0	0	2	0	1	1	0	0	0	1	0	1	0
ENSG00000231866.2	12	0	4	9	0	1	0	0	0	0	0	0	0	0	0	0	0	0	0	0	0	0	0	0	0	0	0	0	0	0	0	0	0	0	0	0	0	1	0	1	0	5	0	0	0	3	2	0	2
ENSG00000116171.19	6886	4931	6336	6102	5686	5979	6607	4555	4594	3633	6845	4329	3299	3751	4152	3767	3241	2754	4334	3640	3260	2678	4413	4615	3527	3130	3552	3303	3004	3055	3956	3955	2564	4163	4448	3138	2981	2766	2797	2224	2218	2174	2865	2053	2266	2171	2628	1813	1889
ENSG00000264834.1	0	0	0	0	2	7	6	2	3	0	0	7	0	0	0	0	4	0	0	0	0	0	3	1	0	0	0	1	0	0	0	0	0	0	0	0	0	0	0	0	0	0	0	0	0	0	0	0	0
ENSG00000266188.1	0	0	0	0	1	0	2	0	0	0	5	0	0	0	0	0	0	0	0	0	1	0	0	0	0	2	0	0	0	0	0	0	0	0	0	0	0	0	0	0	0	0	7	0	0	0	1	0	0
ENSG00000265815.1	0	0	0	0	1	0	0	0	0	0	0	0	0	0	0	0	0	0	0	0	2	0	0	0	0	0	0	0	0	0	0	2	0	0	0	0	0	0	0	0	0	0	0	0	0	0	0	0	1
ENSG00000237279.2	0	1	0	8	1	1	3	0	0	0	3	7	3	0	0	0	0	0	0	0	3	0	3	0	0	2	0	0	0	1	0	0	0	0	3	1	0	0	5	0	4	4	8	0	13	0	5	3	3
ENSG00000236360.2	0	0	0	0	0	0	0	0	0	0	0	0	0	0	0	0	0	0	0	0	0	0	0	0	2	1	0	0	0	0	0	0	0	0	4	1	0	0	0	0	2	1	0	0	0	0	0	0	1
ENSG00000226147.1	0	0	0	1	0	0	0	0	0	0	0	0	0	0	0	0	0	0	0	0	0	0	0	0	0	0	0	0	0	0	0	0	0	0	0	0	0	0	0	0	0	0	0	0	0	0	0	0	0
ENSG00000174348.14	12	19	3	21	12	11	2	2	4	10	5	11	2	0	0	3	0	2	0	10	0	0	10	11	5	0	2	4	4	1	0	0	0	5	0	0	0	0	3	0	4	26	5	3	12	13	12	2	7
ENSG00000232993.1	0	0	0	0	0	0	0	0	0	0	0	0	0	0	0	0	0	0	0	0	0	0	0	0	0	0	0	0	0	0	0	0	0	0	0	0	0	0	0	0	0	0	0	0	0	0	0	0	0
ENSG00000227644.2	0	0	0	0	0	0	0	0	0	0	0	0	0	0	0	0	0	0	0	0	0	0	0	0	0	0	0	0	0	0	0	0	0	0	0	0	0	0	0	0	0	0	0	0	0	0	0	0	0
ENSG00000162383.13	2	2	0	18	0	2	2	0	2	7	15	1	0	0	2	0	1	2	0	0	1	0	7	6	0	0	2	0	0	2	0	2	0	10	2	0	0	0	0	5	5	7	11	7	1	0	0	2	1
ENSG00000235563.1	0	0	0	0	0	5	0	0	1	0	0	0	0	0	0	0	0	0	0	0	0	0	0	0	0	0	0	0	0	0	0	0	0	0	0	0	0	0	0	0	0	0	0	0	0	0	0	0	0
ENSG00000277397.1	0	0	0	0	0	0	0	0	0	0	0	0	0	0	0	0	0	0	0	0	0	1	0	0	0	0	0	0	0	0	0	0	0	1	0	0	0	0	0	0	0	0	0	0	2	0	0	0	0
ENSG00000157184.7	69	94	108	269	250	201	340	404	460	456	451	546	382	471	441	495	418	377	343	311	345	317	361	279	361	266	383	369	321	363	441	441	340	350	378	406	63	70	76	159	207	202	353	233	286	348	503	367	251
ENSG00000236723.2	0	0	3	0	2	3	0	6	0	0	3	2	8	2	2	1	0	0	1	2	0	2	3	2	0	1	0	1	0	2	0	7	2	0	3	14	0	0	0	2	1	0	0	0	7	0	0	0	1
ENSG00000162384.14	1444	1126	1134	1236	1264	1204	1321	1006	1149	929	1349	1042	1303	1517	1601	1350	1275	1289	1351	1264	1316	1027	1329	1438	1315	1142	1142	1260	1168	1303	1367	1465	1010	1979	2155	1766	794	829	783	543	547	530	764	552	532	599	821	619	763
ENSG00000259818.1	10	4	10	32	28	29	35	23	33	13	21	28	5	12	12	4	13	6	5	4	2	8	4	20	21	7	10	10	12	17	1	5	9	4	3	2	4	4	10	36	35	42	11	32	32	16	17	11	10
ENSG00000162385.11	5126	4270	4491	4086	4496	4207	4395	3728	4034	3594	5005	3726	4358	5499	5235	4840	3776	4011	4237	4007	4152	4123	4528	5479	4313	3587	4258	4479	4020	4233	5025	4645	3415	3265	3802	2436	2530	2331	2157	1579	1687	1716	2167	1860	1882	1833	2283	1889	2379
ENSG00000226754.2	31	20	14	33	11	24	12	14	10	4	11	24	8	3	6	15	12	8	8	9	6	5	3	9	19	14	9	11	4	10	5	4	2	12	11	10	32	27	50	42	45	29	45	38	26	6	42	32	7
ENSG00000157193.18	3523	3227	3263	2792	2099	2738	2448	2412	2443	3191	2807	4062	3149	3542	3618	2351	2124	2320	3748	3934	3712	3104	4481	4074	4466	3685	3822	4184	3322	3785	3675	3559	2409	2116	2398	2388	3053	2694	2853	1957	1915	1710	2123	1701	1736	2141	3197	2277	1927
ENSG00000234578.1	0	0	0	0	0	0	0	0	0	0	1	0	0	0	0	0	0	0	0	0	0	0	0	0	0	0	0	0	0	0	0	0	0	0	0	0	0	0	0	0	0	0	0	0	0	0	0	0	0
ENSG00000228838.1	5	0	9	4	2	2	7	8	2	1	1	3	8	7	5	0	2	3	9	15	5	3	27	9	13	8	8	16	4	27	10	18	11	1	9	0	2	3	9	0	3	0	0	3	4	7	9	11	20
ENSG00000232762.1	30	26	32	15	20	24	44	47	25	9	23	43	10	19	14	4	4	12	3	35	29	52	34	17	39	35	23	24	17	40	32	32	15	12	17	2	9	26	24	13	7	14	11	6	14	19	43	7	27
ENSG00000225675.2	19	22	22	17	12	10	23	14	13	14	9	30	31	61	86	41	42	56	65	65	22	13	47	47	33	41	35	18	8	22	71	98	32	80	92	63	41	22	47	23	11	7	51	20	14	23	58	26	54
ENSG00000285954.1	7	1	0	25	18	23	13	14	25	38	27	45	7	4	14	23	12	19	5	5	9	3	16	9	20	13	20	15	6	9	13	9	6	32	41	22	6	3	18	3	6	10	12	4	17	24	4	2	5
ENSG00000226938.1	0	0	0	0	6	0	0	0	0	0	7	1	0	0	1	0	0	0	0	0	0	0	0	0	3	0	0	0	0	0	0	0	0	0	0	0	0	0	0	0	0	0	4	0	0	0	0	0	0
ENSG00000230138.2	4	7	20	27	40	14	32	39	41	30	43	48	4	12	25	10	34	9	8	35	8	11	22	13	20	28	28	30	22	15	23	26	12	18	44	48	4	2	4	4	4	4	13	5	3	5	10	7	7
ENSG00000236253.7	0	0	0	2	3	2	0	0	0	2	1	0	0	0	0	0	0	0	0	0	2	0	2	0	0	0	0	0	0	2	0	0	0	0	0	0	0	0	2	0	1	3	1	0	4	1	5	1	5
ENSG00000288527.1	0	0	0	0	0	5	0	0	0	0	0	0	0	4	0	0	0	0	0	0	0	0	0	0	0	0	1	3	0	0	0	0	0	0	0	0	0	0	5	1	0	7	13	0	0	0	4	0	1
ENSG00000143006.7	0	0	2	0	10	8	3	0	0	3	0	1	0	1	1	0	1	0	0	0	0	0	0	4	1	0	0	0	0	1	0	0	0	0	2	0	0	0	0	3	4	4	8	0	0	0	2	2	6
ENSG00000174332.5	6	1	2	7	7	7	6	3	1	4	7	2	0	0	1	9	5	10	2	0	8	0	4	4	1	1	0	5	0	4	4	0	7	0	0	0	4	10	6	13	16	16	47	5	11	15	21	2	5
ENSG00000239007.1	0	0	0	0	0	0	0	0	0	0	0	0	0	0	0	0	0	0	0	0	0	0	0	0	0	0	0	0	0	0	0	0	0	0	0	0	0	1	0	0	0	0	0	0	0	0	5	0	0
ENSG00000058804.12	2886	2231	2807	1807	1932	1903	2243	1699	1872	1764	2121	1779	3201	3509	3968	3163	2778	2383	4150	3853	3327	2743	4501	4056	3549	2823	3378	3279	3188	3280	4234	4091	2775	3466	3590	2890	7162	6993	6704	3942	4313	4155	5157	3862	3985	3797	4907	3068	8471
ENSG00000201003.1	2	0	0	0	2	0	4	3	2	7	4	4	4	2	0	5	0	0	5	0	2	1	7	1	2	2	1	5	3	2	6	5	3	2	1	0	0	0	2	0	0	5	0	12	1	3	14	2	13
ENSG00000229687.2	3	4	2	7	1	7	13	0	4	0	0	7	0	2	4	1	4	1	0	0	1	1	1	4	2	2	4	0	0	0	0	0	2	6	1	0	0	1	4	14	17	11	33	6	11	20	23	7	6
ENSG00000058799.15	822	673	737	455	592	634	687	612	654	449	700	672	652	758	687	672	516	468	870	691	663	597	907	870	716	578	742	762	716	761	807	741	477	1057	1006	894	616	606	500	392	510	496	644	504	390	364	585	375	497
ENSG00000211452.11	26	14	34	25	34	23	39	30	32	37	32	60	46	6	16	10	9	24	20	18	14	11	31	33	42	29	37	25	8	12	18	11	2	12	16	9	1	0	2	11	2	3	24	3	3	5	22	15	1
ENSG00000081870.12	2206	1625	1840	1580	1751	1724	1870	1522	1741	1278	2113	1405	1564	1741	1770	1563	1347	1447	1803	1630	1730	1417	1950	2013	1641	1456	1795	1635	1644	1582	1937	1634	1207	1719	1897	1510	1611	1713	1526	1036	1089	978	1332	1074	1007	949	1236	881	1209
ENSG00000116212.15	321	201	236	442	389	489	975	992	985	1361	1392	1575	1022	1118	1154	1114	962	891	1244	1370	1314	987	1267	1259	1283	1141	1208	1299	1056	1179	1547	1483	1076	1262	1432	1202	215	209	203	108	222	157	234	211	204	310	466	227	544
ENSG00000219102.3	73	53	41	38	33	30	27	39	34	32	26	30	49	39	31	26	31	15	24	57	38	47	44	46	43	24	45	44	39	46	49	28	41	37	25	26	32	33	55	14	33	13	41	25	17	16	33	20	37
ENSG00000203985.11	5	10	2	1	12	2	8	3	3	3	0	0	0	0	2	0	12	0	0	0	0	0	0	0	1	0	0	1	0	0	0	0	0	1	1	0	11	0	2	5	0	3	8	2	11	0	1	6	5
ENSG00000116209.12	2210	1652	1879	2228	2511	2585	3332	2589	2698	2739	3733	2887	1853	2390	2431	2586	2094	1967	2419	1966	2052	1907	2963	2681	2183	1947	2251	2231	2113	2149	2454	2073	1700	3858	4297	2958	2051	1786	1971	1821	1642	1816	2699	2149	2146	2008	2794	1985	1287
ENSG00000280378.1	21	5	21	48	48	42	51	24	27	15	37	17	9	11	19	12	25	21	10	13	11	18	17	14	13	7	5	5	5	4	16	9	1	27	10	29	1	7	3	22	16	31	53	32	35	20	28	35	22
ENSG00000116205.14	725	701	571	419	412	502	881	877	986	1340	1052	1678	1208	1465	1539	1290	1291	1150	1803	1724	1650	1018	1574	1420	1237	1073	1189	1250	1060	1230	1382	1487	1029	1773	2018	1918	195	160	189	254	257	209	579	536	553	564	846	555	533
ENSG00000283749.1	0	0	0	0	0	0	0	0	0	0	0	0	0	0	0	0	0	0	0	0	0	0	0	1	0	0	0	0	0	0	0	0	0	0	0	0	0	0	0	0	0	0	0	0	0	0	0	0	0
ENSG00000225183.1	7	0	5	0	6	0	2	0	2	0	0	0	2	0	0	0	1	0	0	0	0	0	0	0	0	0	0	0	0	0	0	7	0	0	1	0	4	1	4	0	1	4	2	2	3	1	11	0	3
ENSG00000279049.1	0	0	0	0	0	0	0	0	0	0	0	0	0	0	0	0	0	0	0	0	0	0	0	0	0	0	0	0	0	0	0	0	0	0	0	0	0	0	0	0	0	0	0	0	0	0	0	0	0
ENSG00000256407.2	3	8	4	3	1	0	4	0	6	6	6	1	0	0	5	0	0	0	0	1	5	1	0	0	0	11	0	1	2	0	1	0	2	1	3	0	0	1	0	1	0	0	7	0	6	0	9	4	0
ENSG00000157211.11	0	0	4	0	0	0	0	0	0	0	0	0	0	0	0	0	0	0	0	0	0	0	0	0	0	0	0	0	0	0	0	0	0	0	0	0	0	0	0	0	0	1	2	0	0	0	0	0	0
ENSG00000280425.2	0	5	4	3	11	4	1	1	4	4	0	9	0	0	2	0	0	0	0	2	0	0	1	1	0	0	2	1	0	14	0	2	0	1	7	1	0	0	0	0	0	7	1	2	1	2	0	3	2
ENSG00000215883.11	645	574	704	679	472	534	527	542	472	481	407	631	786	984	797	648	542	577	703	773	798	569	734	738	704	644	678	655	533	597	711	836	512	666	785	559	374	416	349	329	257	248	441	357	422	461	592	492	653
ENSG00000116221.15	5937	4799	5465	3963	4439	4260	4862	4644	4361	4596	5264	4862	6076	7921	8076	6130	5568	5725	6379	6148	6610	5780	6600	6799	6615	5850	5952	6286	6987	6842	7336	7631	5283	6241	6980	6548	4884	5067	4577	3496	3354	3456	3916	3435	3471	3780	4612	3413	5117
ENSG00000157216.16	4903	4196	4272	3465	2739	3326	3076	3359	3611	4468	3107	4875	4082	5546	4579	3242	3614	3340	5868	6517	6577	5076	6561	6180	6306	5294	5529	5875	5573	5804	5783	6644	4208	4909	5726	6288	919	868	983	659	610	616	519	404	461	476	598	495	942
ENSG00000198711.5	19	23	22	30	26	33	203	167	139	69	122	170	90	52	47	50	40	49	98	78	59	61	77	79	83	101	93	84	50	59	80	71	43	91	121	106	2	3	9	14	27	6	35	26	45	10	54	29	20
ENSG00000225632.1	63	46	29	33	51	47	91	68	86	80	55	81	264	401	340	205	219	180	175	150	166	188	238	188	232	234	202	214	192	238	229	237	142	152	191	129	0	0	0	0	0	2	0	0	0	3	0	0	0
ENSG00000232245.1	0	8	0	0	0	0	0	0	0	0	0	0	0	0	0	0	0	0	0	0	0	0	0	0	0	1	4	0	0	0	0	0	0	0	0	0	0	0	0	0	0	3	0	0	0	0	0	0	0
ENSG00000287582.1	0	0	0	0	7	0	6	0	1	0	1	0	0	0	3	0	0	2	0	0	0	0	0	3	1	0	0	0	0	0	0	0	0	1	0	0	0	0	10	2	5	3	8	1	9	2	0	10	4
ENSG00000235741.1	1	0	1	3	0	9	2	0	0	1	0	0	0	0	1	0	0	0	0	0	0	0	0	0	0	0	0	0	0	0	0	0	0	0	0	0	0	2	2	1	7	4	5	4	0	0	4	0	4
ENSG00000237173.1	3	1	8	9	0	0	0	4	0	0	5	1	3	0	1	10	1	11	2	2	1	1	0	3	0	0	0	3	0	0	0	0	0	3	7	0	0	2	0	1	4	11	9	3	10	18	6	1	12
ENSG00000227453.1	2	7	4	2	4	3	0	3	2	4	0	0	1	3	1	5	3	8	2	3	5	1	2	5	8	0	4	3	3	3	2	5	2	3	2	0	7	0	1	1	2	2	9	0	2	0	0	1	1
ENSG00000162390.18	78	61	103	60	42	91	57	46	50	26	58	35	63	52	59	39	19	22	79	104	76	67	95	90	121	108	69	95	98	117	77	66	48	21	42	46	0	1	5	14	18	21	27	4	17	41	22	5	14
ENSG00000162391.12	1	4	9	8	3	8	6	4	3	12	2	7	2	3	9	4	3	3	14	7	6	2	4	2	8	3	0	2	3	7	0	1	0	2	2	1	0	0	0	0	6	1	10	0	2	3	4	0	5
ENSG00000230728.1	0	2	3	4	4	18	6	2	6	0	8	7	0	0	2	2	0	0	0	1	0	2	1	0	3	0	0	0	1	2	0	0	0	0	0	0	2	1	0	3	7	9	11	9	17	9	5	1	3
ENSG00000184313.20	4	4	0	14	29	11	16	2	4	2	4	8	5	9	2	4	4	1	0	1	2	2	4	3	2	0	3	1	11	0	0	3	0	3	3	0	0	0	8	6	12	13	29	11	28	15	22	4	26
ENSG00000271723.5	9	2	0	9	4	1	0	0	13	2	0	3	3	0	1	0	0	0	0	1	0	0	0	0	0	0	0	0	0	0	0	0	0	1	0	0	5	0	0	0	6	9	14	0	8	7	0	0	5
ENSG00000243725.7	9	5	21	27	27	17	56	22	22	46	25	34	22	51	29	15	18	9	29	34	38	19	17	37	38	33	34	21	16	28	38	26	18	33	27	37	1	1	2	14	12	15	9	6	12	22	12	22	32
ENSG00000162396.6	41	49	18	225	211	201	690	645	643	443	604	678	390	467	562	361	339	331	363	367	506	215	273	195	344	324	368	352	300	400	373	453	342	328	424	350	16	20	11	208	121	109	739	598	744	523	782	563	311
ENSG00000006555.11	0	5	0	0	6	3	9	0	0	0	3	1	0	6	4	3	1	0	2	0	3	1	0	0	0	0	3	0	0	1	3	0	0	4	13	0	0	2	2	12	2	5	1	3	5	2	3	8	1
ENSG00000237453.1	0	0	0	0	3	0	0	0	0	0	2	0	0	0	0	0	0	0	0	0	0	0	0	0	0	0	0	0	0	0	0	0	0	0	0	0	1	0	0	0	0	0	3	0	0	0	0	0	0
ENSG00000162398.12	0	0	8	2	0	0	4	4	0	0	2	1	0	8	0	0	0	4	0	0	0	3	0	0	0	0	5	0	0	11	4	0	11	1	0	0	0	5	0	5	0	0	0	2	7	0	4	0	0
ENSG00000116133.13	2922	2655	2776	2263	2144	2373	2865	3025	3122	4077	3145	4360	4687	5854	5368	5335	5104	5390	6088	6282	6519	5434	6606	6023	6843	5617	6335	6468	6609	6798	8782	8976	6255	5292	5824	5422	1505	1442	1295	1188	1122	1190	1915	1704	1775	2317	3085	2233	4118
ENSG00000287724.1	1	0	0	2	9	4	1	1	7	1	0	0	0	0	0	1	0	2	0	3	6	2	3	0	3	0	0	2	7	6	7	0	0	0	2	0	0	0	0	3	0	3	0	0	0	2	5	0	0
ENSG00000242396.1	0	0	0	0	0	3	0	0	0	0	0	0	0	4	0	0	0	0	0	4	1	0	2	0	0	2	0	0	0	0	0	2	2	0	0	0	0	0	0	0	0	0	0	0	2	2	0	0	0
ENSG00000233203.6	0	0	1	1	0	4	0	0	0	0	3	0	0	0	2	2	2	1	8	1	0	1	4	3	0	0	3	4	7	0	0	0	0	0	0	4	0	0	0	5	1	1	0	1	2	4	2	1	0
ENSG00000284601.1	2	0	2	3	3	4	3	1	2	0	0	0	0	0	0	0	0	0	0	0	2	0	0	0	0	0	0	0	0	0	2	0	0	5	0	0	0	3	11	15	14	18	21	3	35	12	5	16	7
ENSG00000143001.5	0	0	0	0	0	0	0	0	0	0	0	0	0	0	0	0	0	0	0	0	0	0	0	0	0	0	0	0	0	0	0	0	0	0	0	0	0	0	0	0	0	0	4	0	4	0	0	0	0
ENSG00000233271.1	0	0	0	0	0	0	0	0	0	0	0	0	0	0	0	0	0	0	0	0	0	0	0	0	0	0	0	0	0	0	0	0	0	0	0	0	0	0	0	0	0	0	0	0	0	0	0	0	0
ENSG00000162399.9	6	0	0	0	0	5	0	3	0	0	0	0	0	0	0	0	0	0	0	0	0	1	0	0	0	3	1	0	7	0	0	0	0	1	0	0	0	0	0	0	0	0	0	0	0	0	0	0	0
ENSG00000169174.11	0	0	0	0	1	0	0	0	0	0	0	5	0	0	0	0	0	0	0	0	0	0	2	0	0	0	0	0	5	0	1	0	0	0	0	0	0	0	0	0	0	0	0	0	0	0	3	0	0
ENSG00000162402.14	5671	4510	5326	3169	2308	3281	4105	3709	3498	3136	3002	4142	5025	5175	5186	3681	3065	3354	5610	5417	4792	4186	6131	5406	5474	4550	4430	4592	4105	4767	5806	6365	4010	3931	4352	4216	2238	2189	2163	1218	1219	1374	1975	1439	1690	2167	3117	2138	3210
ENSG00000231090.2	1	3	4	11	6	18	5	4	1	7	2	0	2	0	0	1	0	0	0	0	2	0	2	2	3	0	0	1	1	0	3	1	0	0	0	2	0	0	2	1	5	5	8	7	9	3	1	3	0
ENSG00000231095.1	0	0	0	2	10	4	0	0	2	1	0	0	1	0	0	0	0	0	0	0	1	1	1	0	0	0	0	0	0	0	1	0	1	1	0	5	1	5	0	0	7	1	3	0	11	0	4	0	0
ENSG00000265822.1	0	1	0	7	3	1	0	0	0	0	1	0	0	0	0	0	0	0	0	0	0	0	0	0	0	0	0	0	0	0	0	0	0	0	0	0	0	0	2	0	1	0	0	0	0	3	2	1	0
ENSG00000234810.4	0	2	6	10	2	4	5	0	3	1	10	0	0	2	3	0	0	0	0	0	0	0	0	2	0	0	0	0	0	0	0	0	0	0	2	0	21	0	0	0	0	1	13	3	14	7	12	0	3
ENSG00000231900.3	0	0	0	0	0	0	0	0	0	0	0	0	0	0	0	0	0	0	0	0	0	0	0	0	0	0	0	0	0	0	0	0	0	0	0	0	0	0	0	0	0	0	0	0	0	0	0	0	0
ENSG00000232198.2	0	0	0	0	0	0	0	0	0	0	0	0	0	0	0	0	0	0	0	0	0	0	0	0	0	0	0	0	0	0	0	0	0	0	0	0	0	0	0	0	0	0	0	0	0	0	0	0	0
ENSG00000199831.1	0	0	0	0	0	0	0	0	0	0	0	0	0	0	0	0	0	0	0	0	0	0	0	0	0	0	0	0	0	0	0	0	0	0	0	0	0	0	0	0	0	0	0	0	0	0	0	0	0
ENSG00000252162.1	0	0	0	0	0	0	0	0	0	0	0	0	0	0	0	0	0	0	0	0	0	0	0	0	0	0	0	0	0	0	0	0	0	0	0	0	0	0	0	0	0	0	0	0	0	0	0	0	0
ENSG00000272051.1	0	0	1	0	0	0	6	0	0	0	1	0	0	0	0	0	0	4	0	0	0	0	0	1	0	0	0	0	0	0	0	0	0	0	0	0	0	0	0	0	0	0	0	0	0	0	0	0	0
ENSG00000233079.3	0	0	0	1	1	2	6	0	2	0	9	4	0	0	0	0	0	0	0	0	0	0	0	1	0	0	3	1	0	0	0	0	0	0	2	0	0	0	0	9	7	1	3	0	2	0	0	2	1
ENSG00000230250.3	0	0	0	0	0	0	0	4	1	0	2	0	0	0	0	0	0	0	0	0	0	0	0	0	0	0	0	0	0	0	0	0	0	0	0	0	0	0	0	5	0	4	4	0	0	0	4	0	2
ENSG00000227104.3	0	0	0	0	0	0	0	0	0	0	0	0	0	0	0	0	0	0	0	0	1	0	0	0	0	0	0	0	0	0	0	0	0	0	0	0	0	0	0	0	0	0	0	0	0	0	0	0	0
ENSG00000235612.1	0	0	1	0	0	0	0	0	0	0	0	0	1	0	0	0	0	0	0	0	0	0	0	0	0	0	0	0	0	0	0	0	0	0	0	0	0	1	0	0	0	0	0	0	0	0	0	0	0
ENSG00000260971.4	7	4	11	34	24	33	21	3	1	3	39	3	5	17	12	7	8	2	7	0	10	0	3	6	4	11	12	1	4	0	3	0	0	1	2	0	0	5	11	17	19	58	60	30	23	24	62	19	41
ENSG00000284686.1	0	0	0	0	1	0	0	0	0	0	0	0	0	0	0	0	0	0	0	0	0	0	0	0	0	0	0	0	0	0	0	0	0	0	0	0	0	0	0	0	0	0	0	0	0	0	0	0	1
ENSG00000229871.1	0	0	0	0	1	0	3	0	1	0	0	0	0	6	0	0	0	0	0	0	0	0	0	0	0	0	0	0	0	0	0	0	0	0	0	0	0	0	0	4	0	8	11	0	0	2	0	0	5
ENSG00000223956.3	0	0	8	2	6	14	6	0	2	0	4	8	1	0	3	0	2	0	0	0	1	0	0	0	0	4	3	0	1	0	0	0	0	3	0	0	4	0	0	2	5	2	7	4	5	6	26	0	3
ENSG00000162407.9	12	9	12	13	16	26	17	13	1	1	22	8	1	0	4	3	1	1	0	3	0	0	0	3	4	0	0	0	2	3	2	0	0	2	1	0	4	4	7	27	25	18	42	21	18	30	33	15	54
ENSG00000236776.1	3	4	0	23	13	7	2	0	4	3	17	3	0	1	0	1	0	0	0	0	0	0	2	1	0	0	2	0	0	0	0	0	0	0	1	0	0	2	4	2	6	9	21	12	1	25	11	1	16
ENSG00000224980.1	0	0	0	0	0	0	0	0	0	0	0	0	0	0	0	0	0	0	0	0	0	0	0	0	0	0	0	0	0	0	0	0	0	0	0	0	0	0	0	0	0	0	0	0	0	0	0	0	0
ENSG00000225475.1	7	3	7	6	7	0	1	2	3	1	1	5	2	3	0	0	1	0	0	0	0	0	0	3	2	1	0	1	1	3	1	2	1	0	2	1	4	3	0	3	5	11	5	1	7	3	2	9	8
ENSG00000162409.11	6	11	11	8	14	4	12	1	11	0	10	2	0	3	12	1	2	2	0	0	4	3	5	1	7	1	0	3	0	2	0	1	0	12	0	0	0	6	3	14	25	45	51	33	23	18	37	3	26
ENSG00000187889.13	5	8	2	9	8	6	10	4	5	3	8	6	0	0	1	4	8	4	4	2	0	0	0	0	2	0	0	0	5	0	0	0	0	0	0	0	0	0	3	1	15	15	11	4	12	17	6	1	6
ENSG00000229913.1	0	0	3	0	0	6	11	0	0	0	0	0	0	0	2	0	0	2	0	0	0	0	0	0	0	0	13	0	1	0	0	0	0	0	0	0	0	0	0	0	0	3	0	0	0	4	1	0	2
ENSG00000157131.11	4	0	5	2	11	3	6	0	0	0	5	1	0	0	0	1	0	3	0	0	2	0	0	2	0	0	0	1	0	1	0	0	0	0	0	3	0	0	0	2	3	1	1	0	6	4	0	3	2
ENSG00000021852.13	2	0	11	30	15	35	17	4	5	0	4	13	1	0	0	1	0	0	2	1	2	8	2	0	6	1	0	7	11	5	1	2	1	7	9	4	0	0	0	1	0	5	0	7	0	0	0	0	0
ENSG00000236341.1	0	1	0	0	0	0	0	0	0	0	0	0	1	0	3	0	0	0	0	0	0	0	0	0	0	0	0	0	0	0	0	0	0	0	0	0	0	0	0	0	0	0	0	0	0	0	0	0	0
ENSG00000173406.16	103	87	48	90	72	84	78	70	70	53	45	71	21	20	31	60	62	35	88	89	69	50	87	64	61	34	48	60	39	67	66	75	48	210	221	189	7	4	5	16	23	14	16	14	14	9	6	1	5
ENSG00000227935.1	0	0	0	0	2	1	3	0	0	0	0	2	0	0	0	0	0	0	0	0	1	0	0	0	0	0	0	0	0	0	2	3	0	0	0	0	0	0	0	0	0	16	22	8	4	5	2	0	1
ENSG00000236888.1	0	0	0	0	0	2	6	0	1	8	5	0	0	0	2	0	0	0	0	0	0	0	0	0	0	1	0	0	0	0	0	0	0	0	0	0	0	1	0	1	0	1	7	0	0	0	1	0	1
ENSG00000226759.8	2	0	0	0	1	0	0	0	0	0	1	2	0	2	0	0	0	0	0	0	2	0	3	3	0	0	0	6	0	0	0	0	0	0	0	0	0	3	0	3	0	0	0	13	1	10	1	1	1
ENSG00000229887.4	0	2	0	0	4	0	0	1	3	0	6	0	1	0	0	0	1	0	4	0	1	5	0	0	0	0	0	1	1	0	0	4	0	1	1	1	3	0	1	0	0	13	3	0	1	3	3	1	2
ENSG00000223416.3	15	7	10	5	3	11	4	3	8	0	12	2	2	7	1	5	6	3	3	5	6	7	3	1	3	2	4	7	2	5	4	3	0	2	6	13	3	2	1	3	4	6	29	6	14	11	6	5	1
ENSG00000235038.1	0	3	6	0	2	0	0	0	0	0	0	0	0	0	0	0	0	0	0	0	0	0	0	0	0	0	1	0	0	0	0	0	0	0	1	0	0	0	0	0	1	0	9	4	0	3	2	0	0
ENSG00000230546.1	0	0	0	0	0	0	0	0	0	0	0	0	0	0	0	0	0	0	0	0	0	0	0	0	0	0	0	0	0	0	0	0	0	0	0	0	0	0	0	0	0	0	0	0	0	0	0	0	0
ENSG00000233216.1	0	0	0	0	0	0	0	0	0	0	0	0	3	1	0	1	0	0	3	0	1	0	2	1	5	0	0	0	0	0	0	1	0	0	0	0	0	0	0	0	0	0	6	0	0	0	0	0	0
ENSG00000162600.12	358	287	369	230	221	267	186	155	144	113	145	121	496	526	524	520	486	396	427	328	339	239	458	422	332	257	393	300	227	265	526	574	367	604	660	456	444	441	444	255	231	195	305	274	192	191	258	235	628
ENSG00000286918.1	30	16	15	5	6	20	8	16	3	23	4	24	13	24	21	4	12	20	5	9	19	5	23	10	27	12	21	12	12	22	34	14	6	34	23	31	31	24	12	25	16	17	49	9	43	16	19	10	46
ENSG00000270209.1	0	0	0	0	0	0	0	0	0	0	0	0	0	0	0	0	0	0	0	0	0	0	0	0	0	0	0	0	0	0	0	0	0	7	0	0	0	0	0	0	0	1	3	0	0	0	0	0	0
ENSG00000264128.2	0	0	0	0	0	0	4	0	0	0	0	0	1	0	0	0	0	0	0	0	1	0	0	2	0	0	0	0	0	0	0	0	0	0	0	0	0	0	0	12	0	0	0	0	0	2	2	1	0
ENSG00000184292.7	0	3	0	4	7	3	1	3	5	1	3	2	0	0	1	0	0	0	1	0	0	0	0	2	0	0	1	0	0	0	0	0	0	0	0	0	0	0	1	0	4	2	0	0	0	0	0	0	2
ENSG00000185839.3	30	35	42	42	6	27	26	32	26	22	38	21	16	36	21	36	9	18	21	14	11	19	48	42	30	18	35	30	21	25	18	26	17	17	9	9	36	26	38	22	18	27	15	25	24	21	19	17	43
ENSG00000162601.11	2251	1605	2361	1348	1162	1226	2501	1910	1814	1545	1799	2261	1853	1935	2062	1805	1626	1492	2569	2166	1870	1461	2919	2261	2645	2120	2449	2196	1823	2129	2504	2549	1633	3244	3310	2485	1506	1456	1530	1290	1199	1107	2790	2172	2421	1928	2699	1790	1623
ENSG00000283445.1	6	7	4	16	9	16	13	0	1	0	11	4	0	5	4	6	4	2	3	0	4	1	0	4	5	0	0	0	8	2	1	0	0	1	1	0	0	7	9	12	20	28	49	26	9	23	32	2	20
ENSG00000177606.8	227	420	261	888	1077	1217	1224	1062	1095	573	502	597	207	289	224	311	226	275	755	792	810	830	977	850	872	759	737	780	819	904	479	490	299	408	474	507	17	5	4	474	511	510	203	189	176	47	111	73	122
ENSG00000234807.7	4	9	15	5	27	16	22	24	8	13	19	23	17	20	12	10	8	8	14	15	27	17	17	9	7	10	24	8	8	13	15	10	0	50	35	39	4	2	0	2	3	5	5	7	3	4	6	8	12
ENSG00000272226.1	0	2	0	1	0	0	21	6	12	1	1	0	2	2	0	4	0	0	0	0	1	1	3	0	8	6	6	3	0	2	3	5	5	10	4	5	0	0	0	0	0	1	1	0	0	0	3	0	0
ENSG00000231740.1	0	0	3	1	0	0	3	0	0	0	0	6	0	2	0	4	0	0	0	0	0	0	0	0	0	0	0	1	3	0	0	0	0	0	0	1	0	0	0	2	8	12	3	0	2	0	12	3	14
ENSG00000232453.7	1	12	1	0	9	0	4	0	12	5	5	6	1	0	7	0	1	1	0	1	1	0	0	5	8	6	1	2	3	4	5	9	0	1	3	7	0	0	0	2	2	1	6	0	1	0	0	0	0
ENSG00000237352.4	64	31	62	42	41	65	33	27	18	22	31	34	14	33	55	19	8	14	18	32	41	14	37	50	26	26	14	18	25	28	28	28	26	26	39	35	3	6	14	20	25	29	38	16	43	19	16	8	32
ENSG00000228121.1	11	28	7	14	11	15	8	9	13	15	14	11	14	19	16	10	6	6	7	13	14	16	8	19	15	9	15	10	13	14	17	18	15	4	10	5	13	25	24	14	13	5	28	10	2	12	20	10	12
ENSG00000241042.1	1	0	0	0	0	0	0	0	0	5	0	0	0	0	0	0	0	0	0	0	0	0	0	3	7	0	0	0	2	1	0	0	0	1	1	0	0	0	0	0	0	0	0	0	0	0	0	0	0
ENSG00000235215.2	0	0	3	0	0	1	8	6	1	0	0	0	0	0	0	0	0	0	2	1	0	0	0	0	0	0	0	0	2	0	0	0	0	0	0	0	0	0	0	0	0	0	0	0	0	0	0	0	0
ENSG00000224609.8	15	8	9	23	25	15	27	4	6	12	40	5	14	3	16	1	1	5	1	2	1	2	7	5	13	10	7	1	5	7	2	8	6	4	0	6	0	1	2	12	27	25	30	15	20	15	13	17	31
ENSG00000270457.1	0	0	2	0	1	0	0	0	2	0	1	4	0	0	0	0	0	0	0	0	0	1	0	0	0	0	0	0	0	1	0	0	0	1	0	0	0	0	0	0	0	0	0	0	1	0	0	0	1
ENSG00000172456.18	276	203	273	296	299	220	267	201	188	102	193	165	199	256	238	232	175	243	249	195	179	191	237	221	158	153	194	160	147	138	277	232	178	382	348	374	16	24	19	26	18	56	51	14	23	20	32	6	43
ENSG00000266150.1	1	0	2	3	1	1	0	0	0	1	1	2	0	0	0	2	0	0	0	0	0	0	1	0	0	0	0	0	0	3	0	0	0	0	0	0	0	0	0	0	1	4	2	0	4	0	9	2	2
ENSG00000226883.1	6	4	0	2	4	2	6	0	7	0	7	1	0	0	0	0	0	0	0	0	0	0	0	0	0	1	0	0	0	0	0	3	0	2	5	1	0	1	0	1	0	2	4	5	0	4	0	0	0
ENSG00000134709.12	21	9	24	140	175	121	80	35	57	10	66	28	3	3	8	4	6	6	15	5	10	4	1	1	4	19	0	5	5	3	5	2	0	7	8	0	0	3	4	29	16	29	40	34	26	12	51	9	18
ENSG00000134716.11	6	11	12	0	4	8	8	3	0	2	10	1	7	4	10	7	1	7	6	5	2	15	4	9	6	2	6	4	12	3	23	14	10	2	24	0	0	0	0	4	0	0	0	0	8	0	2	0	2
ENSG00000265535.2	0	3	0	0	1	0	0	0	0	0	0	0	0	0	0	0	0	0	0	0	0	0	0	0	0	0	0	0	0	0	0	0	2	0	0	0	0	0	0	0	0	1	0	0	0	0	0	0	0
ENSG00000162598.13	4	1	16	5	20	19	0	0	2	12	12	8	0	0	1	6	2	0	0	0	0	0	0	3	2	0	0	0	5	0	0	0	0	1	5	0	16	0	0	18	11	15	28	6	18	22	16	6	18
ENSG00000229332.2	0	0	5	3	1	1	0	0	0	1	0	3	0	0	0	0	0	0	0	0	0	0	0	0	0	0	2	0	0	0	0	0	0	0	0	0	0	0	0	4	1	4	5	13	3	3	4	0	1
ENSG00000238242.2	3	1	4	3	9	6	1	0	2	0	5	0	1	4	2	2	0	0	0	0	0	0	5	0	0	0	0	1	1	0	0	0	0	0	1	0	0	1	0	2	6	2	2	9	6	11	14	1	9
ENSG00000226476.6	1	0	2	0	10	5	7	0	2	5	7	1	0	0	0	1	0	4	0	4	1	9	1	9	3	1	2	4	0	0	9	0	0	0	0	0	4	0	19	22	10	20	31	8	28	5	25	13	18
ENSG00000231252.3	15	22	8	11	4	13	5	5	8	4	35	1	3	0	2	10	4	8	0	4	1	1	0	9	3	2	0	0	2	0	0	3	0	3	8	0	0	0	2	25	28	23	26	13	38	10	54	6	7
ENSG00000162599.17	550	470	584	490	433	590	390	245	288	219	485	297	249	319	244	293	271	287	284	330	306	270	402	369	199	209	166	280	214	267	463	389	270	405	394	367	1211	1087	1170	863	863	908	1008	575	710	533	770	465	904
ENSG00000237928.6	3	1	18	2	2	4	14	7	1	0	6	0	1	1	8	0	0	2	3	4	0	0	4	12	0	5	9	2	1	2	0	0	0	0	2	3	2	1	0	9	2	8	5	3	1	0	2	3	6
ENSG00000237853.6	0	0	0	0	0	0	1	0	1	0	0	6	0	1	0	0	0	3	0	2	0	0	0	0	2	0	0	0	0	0	0	0	0	0	0	0	0	0	1	1	0	0	0	0	0	0	0	0	0
ENSG00000284808.1	13	1	4	0	0	2	10	4	0	0	0	0	0	0	3	0	0	0	0	0	0	0	0	0	0	0	1	0	0	0	1	0	0	0	11	0	0	0	2	3	5	2	5	11	0	8	3	0	19
ENSG00000287224.1	0	0	0	0	0	0	4	0	3	0	1	5	0	0	0	0	0	0	0	0	0	0	0	0	0	0	0	0	0	0	0	0	0	0	0	0	0	0	0	0	6	0	0	0	0	0	4	2	2
ENSG00000223920.2	0	4	5	3	12	9	2	0	2	0	3	3	0	3	0	0	0	1	0	0	0	0	0	1	3	0	0	0	0	0	0	0	0	0	0	0	0	0	0	0	0	10	1	0	0	2	0	0	0
ENSG00000162604.12	829	760	828	825	834	740	1083	749	814	523	1038	786	726	712	848	904	847	694	912	755	700	592	1135	1149	779	633	796	620	686	662	891	840	544	1341	1513	925	611	554	534	412	370	337	721	452	555	530	713	409	493
ENSG00000271200.1	0	0	0	0	0	0	0	0	0	0	0	0	0	0	0	0	0	0	0	0	0	0	0	0	0	0	0	0	0	0	0	0	0	0	0	0	0	0	0	0	0	0	0	0	0	0	0	0	0
ENSG00000132849.21	37	31	28	50	72	77	43	24	35	34	76	55	3	14	31	30	10	18	0	5	9	11	14	15	11	3	6	5	14	2	0	2	4	7	24	5	18	15	34	53	73	91	90	42	123	82	97	19	74
ENSG00000200575.1	0	0	0	0	0	0	0	0	0	0	0	0	2	0	0	0	0	0	0	0	0	0	0	0	0	0	0	0	0	1	0	0	0	0	0	0	1	0	2	0	0	0	0	0	0	0	1	0	1
ENSG00000212360.1	0	0	0	0	0	0	0	0	0	0	0	0	0	0	0	0	0	0	0	0	0	0	0	0	0	0	0	0	0	0	0	0	0	0	0	0	0	0	0	0	0	0	0	0	1	0	0	0	0
ENSG00000236646.1	0	0	0	0	0	0	0	0	0	0	0	0	0	0	0	0	0	0	0	0	0	0	0	0	0	0	0	0	0	0	0	0	0	0	0	0	0	0	0	0	0	0	0	0	0	0	0	0	0
ENSG00000242860.3	0	1	0	1	0	2	3	0	6	1	17	3	0	0	0	0	2	2	0	0	0	0	0	3	0	0	1	0	0	0	0	0	0	0	2	0	0	0	0	7	2	0	4	1	6	3	15	3	9
ENSG00000263908.1	0	0	0	0	0	0	0	0	0	0	0	0	0	0	0	0	0	0	0	0	0	0	0	0	0	0	0	0	0	0	0	0	0	0	0	0	0	0	0	0	0	0	0	0	0	0	0	0	0
ENSG00000283690.1	0	0	0	0	0	0	0	0	0	0	0	0	0	0	0	0	0	0	0	0	0	0	0	0	0	0	0	0	0	0	0	0	0	0	0	0	0	0	0	0	0	0	0	0	0	0	0	0	0
ENSG00000234204.1	0	1	0	0	4	1	6	0	0	5	0	0	0	0	0	0	0	0	0	0	0	0	0	0	0	0	0	0	0	0	0	0	0	0	0	0	0	0	3	4	0	1	0	2	6	0	1	0	0
ENSG00000234088.1	1	0	0	0	0	0	0	0	0	0	0	0	0	0	0	0	0	0	0	0	0	0	0	0	0	0	0	0	0	0	0	0	0	0	0	0	2	0	0	0	0	0	7	0	0	0	1	0	0
ENSG00000240563.2	0	8	15	6	11	5	8	0	7	0	1	5	0	0	0	2	0	0	0	0	4	0	3	0	1	0	0	3	0	0	0	0	0	0	0	0	3	0	5	0	0	7	28	4	0	3	2	2	7
ENSG00000237227.1	7	8	7	0	5	2	0	0	0	0	8	1	3	0	1	0	0	0	0	1	9	0	0	0	0	0	0	0	1	0	0	0	4	0	0	0	0	4	3	0	1	3	4	0	4	18	2	2	12
ENSG00000200174.1	0	0	0	0	0	0	0	0	0	0	0	0	0	0	0	0	0	0	0	0	0	0	0	0	0	0	0	0	0	0	0	0	0	0	0	0	0	0	0	0	0	0	0	0	0	0	0	0	0
ENSG00000132854.19	46	42	33	47	80	63	43	17	16	14	38	16	18	15	36	18	17	19	39	41	19	19	25	21	26	37	21	31	18	22	48	79	44	29	57	44	0	1	11	19	23	20	30	6	19	11	32	4	11
ENSG00000201153.1	0	0	1	0	1	0	0	0	0	0	0	0	0	0	0	0	0	0	0	0	0	0	0	0	0	0	0	0	0	0	0	0	0	0	0	0	0	0	0	0	0	0	0	0	0	0	0	0	0
ENSG00000162607.13	2046	1396	2182	4684	5268	4881	12067	9365	10230	11151	15034	12780	6348	7178	7772	6910	6456	5414	10651	8749	7622	6873	12126	11167	9563	8639	9171	8767	8458	8280	8445	8739	5765	9793	11224	9597	1659	1648	1481	2582	2994	2448	6806	5276	5530	6625	8398	5403	5477
ENSG00000116641.18	1651	935	1535	1103	1094	1226	856	691	752	581	716	658	1084	1323	1530	1303	996	1109	1418	1351	1188	1001	1612	1513	1263	1091	1300	1211	1064	1123	1573	1684	1133	1711	2034	1729	21	24	52	171	162	212	257	81	206	113	149	49	88
ENSG00000270549.1	0	0	0	0	0	0	0	0	0	0	0	0	0	0	0	3	5	0	0	0	0	0	2	0	1	0	0	0	0	0	7	0	0	1	0	0	0	0	0	0	0	0	0	0	0	0	0	0	0
ENSG00000132855.5	0	0	4	1	12	13	1	3	4	0	6	2	0	0	0	3	0	0	0	1	3	0	10	1	14	0	4	6	3	2	1	4	1	7	10	7	0	0	1	7	16	6	22	4	3	4	8	0	7
ENSG00000278967.1	6	0	0	0	6	0	6	3	0	0	1	0	0	1	0	0	0	2	4	0	0	4	4	13	0	0	2	3	0	0	0	4	3	0	6	7	0	0	0	0	0	0	0	0	0	0	0	0	0
ENSG00000213703.2	2	2	0	0	0	0	0	0	0	0	6	0	0	0	0	1	0	0	0	0	0	0	3	0	0	0	1	0	0	0	0	0	0	0	0	0	0	0	2	0	0	2	0	0	0	0	0	0	0
ENSG00000235545.1	2	8	11	6	14	24	14	15	12	8	28	22	11	7	6	13	2	13	12	4	12	3	10	15	22	5	4	14	5	6	4	15	2	32	13	17	0	0	4	7	7	3	33	13	6	22	21	5	6
ENSG00000125703.15	450	283	356	264	276	221	321	260	245	400	595	555	800	721	938	1164	1050	894	849	602	640	484	867	920	505	414	507	483	424	441	929	796	589	1426	1560	1275	207	203	209	89	151	155	221	191	252	261	429	232	464
ENSG00000234318.1	0	0	5	1	3	5	0	0	2	2	2	1	0	5	3	4	0	3	1	3	5	3	1	1	0	0	0	2	0	0	1	0	6	0	0	2	1	1	0	3	6	10	5	3	1	1	2	3	0
ENSG00000237163.1	0	0	0	5	0	0	0	0	0	0	0	0	0	0	0	0	1	0	0	0	0	0	0	0	0	0	0	0	0	0	0	0	0	0	0	0	0	0	0	0	0	0	0	0	0	0	0	0	0
ENSG00000229537.7	0	2	0	11	12	0	3	0	0	0	0	7	0	0	13	0	1	0	0	0	0	0	0	0	0	0	0	2	0	0	0	0	0	0	0	0	0	0	0	0	0	17	8	4	1	0	3	9	3
ENSG00000286455.1	0	0	0	0	1	0	0	0	0	0	0	0	0	0	0	0	0	0	0	0	3	0	0	0	0	0	0	0	0	0	0	0	0	0	0	0	0	0	0	0	0	0	0	0	0	0	0	0	0
ENSG00000227485.1	0	0	6	7	0	4	2	0	4	1	0	2	0	0	5	0	0	0	0	0	0	0	0	0	0	0	0	0	0	0	0	0	0	0	0	0	0	3	0	0	7	4	4	10	5	3	4	0	5
ENSG00000229225.1	0	0	0	0	0	0	0	0	0	0	0	0	0	0	0	0	0	0	0	0	0	0	0	0	0	0	0	0	0	0	0	0	0	0	0	0	0	0	0	0	0	0	0	0	0	0	0	0	0
ENSG00000203605.3	0	0	0	0	3	0	0	0	0	0	0	0	0	0	0	0	0	0	0	0	1	0	0	0	0	0	0	0	0	0	0	0	0	0	0	0	0	0	4	0	0	1	0	1	0	10	13	0	0
ENSG00000224209.8	9	12	14	46	12	20	10	14	22	16	25	23	0	1	5	5	0	5	9	4	9	7	6	4	3	0	1	0	8	0	1	1	0	8	5	0	1	3	7	31	35	45	35	27	36	22	39	14	23
ENSG00000252259.1	0	0	0	0	1	0	0	0	0	0	0	1	0	0	2	1	0	0	0	0	0	0	0	0	0	0	0	0	0	0	0	0	0	0	0	0	0	0	0	1	0	3	11	1	0	0	4	0	0
ENSG00000228734.2	4	11	2	19	5	0	12	1	0	1	6	5	0	0	0	1	3	2	13	8	6	0	7	0	2	5	0	0	0	0	0	0	0	0	1	0	1	2	15	21	7	5	20	7	14	10	11	21	12
ENSG00000223683.1	0	0	0	0	0	0	0	0	0	0	0	0	0	0	0	0	0	0	0	0	0	0	0	0	0	0	0	0	0	0	0	0	0	0	0	0	0	0	0	0	0	0	0	0	0	0	0	0	0
ENSG00000230798.5	74	43	44	61	41	46	29	26	37	25	24	23	17	14	18	48	51	44	35	50	57	64	49	54	50	43	51	78	59	58	40	37	51	105	117	136	3	3	0	4	13	13	15	5	5	1	6	0	2
ENSG00000187140.6	16	4	1	10	14	11	12	12	23	11	7	4	18	14	24	40	22	24	25	34	21	17	14	30	37	23	26	25	13	25	12	23	12	51	93	100	1	1	0	5	1	2	3	2	0	0	0	0	0
ENSG00000275836.1	4	0	0	3	9	1	1	0	0	0	1	0	0	0	0	0	0	0	0	0	0	0	0	0	0	0	0	0	0	0	0	0	0	1	0	0	1	0	0	1	1	5	0	7	0	0	0	2	0
ENSG00000252784.1	0	0	0	0	0	1	1	0	0	0	0	0	0	0	0	0	0	0	0	0	0	0	0	0	0	0	0	0	0	0	0	0	0	0	0	0	0	1	3	3	0	0	0	0	2	4	0	0	0
ENSG00000236674.1	0	5	1	0	9	0	4	0	0	0	5	3	4	0	0	0	0	0	0	0	0	0	0	1	0	0	0	0	0	0	0	0	0	4	2	1	0	0	0	0	0	4	2	1	0	0	2	0	0
ENSG00000088035.18	865	779	959	530	622	657	780	554	496	665	887	771	1028	1062	1301	880	708	600	1313	1245	1110	808	1658	1442	1127	840	1175	935	890	914	1337	1381	751	1324	1395	1067	519	534	642	330	381	344	525	362	330	316	537	308	665
ENSG00000142856.17	1809	1478	1816	1872	1498	1588	1823	1340	1375	1047	1738	1320	1310	1500	1527	2099	1804	1601	1841	1469	1294	1089	2165	2146	1473	1459	1418	1326	1139	1330	1848	1631	1005	3153	4022	2473	1714	1636	1506	1000	931	1215	1489	993	1313	964	1514	942	1335
ENSG00000286429.1	0	0	2	0	5	5	7	5	4	0	2	2	0	0	0	3	0	0	3	1	0	0	3	0	6	0	0	0	0	0	1	1	0	0	1	1	0	0	2	0	0	0	0	3	1	0	2	0	0
ENSG00000203965.13	250	197	310	298	380	268	519	425	476	518	653	601	617	602	749	798	624	566	695	597	512	441	784	751	525	498	609	535	383	448	664	561	458	899	1003	754	224	128	138	124	144	153	345	183	288	239	326	203	267
ENSG00000264271.2	0	0	0	0	1	0	0	0	0	0	0	0	0	0	0	0	0	0	0	0	0	0	0	0	0	0	0	0	0	0	0	0	0	0	0	0	0	0	0	0	0	0	0	0	0	1	0	0	0
ENSG00000251720.1	6	3	14	4	9	2	14	3	18	3	12	4	0	6	10	15	7	5	33	3	2	9	4	6	2	3	11	1	4	8	3	6	3	5	11	4	0	10	1	4	7	7	2	5	3	1	9	0	5
ENSG00000116652.6	7	14	21	22	17	24	61	35	24	29	34	29	26	25	26	21	26	21	5	10	17	39	61	42	24	30	41	21	15	19	17	31	18	27	59	53	1	3	3	9	12	9	22	6	13	16	8	5	15
ENSG00000276884.1	0	0	0	0	0	0	0	0	0	0	0	0	0	0	0	0	0	0	0	0	0	0	0	0	0	0	0	0	0	0	0	0	0	0	0	0	0	0	0	0	0	0	0	0	0	0	0	0	0
ENSG00000278287.1	0	0	0	0	0	0	0	0	0	0	0	0	0	0	0	0	0	0	0	0	0	0	0	0	0	0	0	0	0	0	0	0	0	0	0	0	0	0	0	0	0	0	0	0	0	0	0	0	0
ENSG00000277565.1	0	0	0	0	0	0	0	0	0	0	0	0	0	0	0	0	0	0	0	0	0	0	0	0	0	0	0	0	0	0	0	0	0	0	0	0	0	0	0	0	0	0	0	0	0	0	0	0	0
ENSG00000275823.1	0	0	0	0	0	0	0	0	0	0	0	0	0	0	0	0	0	0	0	0	0	0	0	0	0	0	0	0	0	0	0	0	0	0	0	0	0	0	0	0	0	0	0	0	0	0	0	0	0
ENSG00000277689.1	0	0	0	0	0	0	0	0	0	0	0	0	0	0	0	0	0	0	0	0	0	0	0	0	0	0	0	0	0	0	0	0	0	0	0	0	0	0	0	0	0	0	0	0	0	0	0	0	0
ENSG00000274199.1	0	0	0	0	0	0	0	0	0	0	0	0	0	0	0	0	0	0	0	0	0	0	0	0	0	0	0	0	0	0	0	0	0	0	0	0	0	0	0	0	0	0	0	0	0	0	0	0	0
ENSG00000079739.17	2744	2382	2493	1725	1554	1855	1958	1494	1539	1323	1582	1361	1731	2004	2055	1651	1741	1824	2396	2150	2310	1600	2225	2128	2202	1847	2061	1993	1997	1984	2012	2501	1501	1825	2220	2124	1899	2088	1778	1270	1246	1207	1319	1030	1089	995	1415	995	1899
ENSG00000244256.3	9	5	10	0	15	12	5	16	11	7	2	7	11	4	19	2	11	2	14	8	6	13	24	8	11	7	10	4	8	13	3	12	8	4	14	26	0	6	0	2	6	5	17	5	11	16	14	14	7
ENSG00000185483.12	23	26	51	32	25	29	55	29	32	26	59	25	4	5	26	2	7	2	29	6	3	7	18	6	14	10	13	12	7	16	6	0	12	7	14	0	0	3	10	11	8	34	22	25	17	11	36	12	35
ENSG00000177452.7	3	0	0	5	0	0	6	0	0	0	2	0	0	0	0	0	0	0	0	0	0	0	0	0	0	0	0	0	0	0	0	0	0	0	0	0	1	0	0	1	0	1	1	4	8	1	11	0	5
ENSG00000228056.3	0	0	0	0	0	0	0	0	0	0	1	2	0	0	0	0	0	0	0	0	0	0	0	0	0	0	0	0	0	0	0	0	0	0	0	0	0	0	0	0	0	0	0	0	0	0	0	5	0
ENSG00000207190.1	0	0	0	0	0	0	0	0	0	0	0	0	0	0	0	0	0	0	0	0	0	0	0	0	0	0	0	0	0	0	0	0	0	0	0	0	0	0	0	0	0	0	0	0	0	0	0	0	0
ENSG00000200508.1	0	0	0	3	0	0	1	0	0	0	1	3	0	0	0	0	0	0	0	0	0	0	0	0	0	0	0	0	0	0	0	0	1	0	0	0	0	0	0	0	0	0	0	0	6	0	0	0	1
ENSG00000223949.8	13	6	15	17	19	37	23	3	9	7	32	10	4	7	3	0	10	1	2	0	1	2	7	2	3	0	1	4	2	0	0	10	1	1	2	1	7	10	26	29	30	16	60	21	11	22	24	7	19
ENSG00000284928.1	0	0	0	0	0	0	0	0	0	0	0	0	0	0	0	0	0	0	0	0	0	0	0	0	0	0	0	0	0	0	0	0	0	0	0	0	0	0	0	0	0	0	0	0	0	0	0	0	0
ENSG00000177414.14	2	0	0	5	0	0	3	0	0	1	1	7	0	0	0	0	0	1	0	0	0	0	0	0	0	0	0	0	0	0	0	0	0	3	0	0	0	0	2	0	1	0	0	0	2	1	10	3	1
ENSG00000238653.1	0	0	0	0	0	0	0	0	0	0	0	0	0	0	0	0	0	0	0	0	0	0	0	0	0	0	0	0	0	0	0	0	0	0	0	0	0	0	0	0	0	0	0	0	0	0	0	0	0
ENSG00000158966.16	187	139	168	68	128	146	69	70	76	95	86	89	152	217	156	130	122	121	266	302	275	180	332	312	365	300	345	313	300	265	228	268	147	189	231	235	2	8	30	55	21	55	87	38	48	59	37	8	47
ENSG00000264470.1	0	0	0	0	0	0	0	0	0	0	0	0	0	0	0	0	0	0	0	0	0	0	0	0	0	0	0	0	0	0	0	0	0	0	0	0	0	0	0	1	0	0	0	0	0	0	0	0	0
ENSG00000162437.14	888	712	835	507	441	492	525	485	377	557	514	614	634	673	723	733	775	620	1019	1020	831	632	1083	860	891	787	929	853	809	735	820	933	645	979	1013	978	929	872	899	569	480	466	638	553	506	447	620	500	803
ENSG00000162434.13	5602	4465	5360	3114	3096	3417	3883	3302	3080	3390	3066	3860	3117	3423	3925	2926	2691	2580	4570	4399	4057	3071	4697	4236	4363	3648	3920	3914	3897	3849	3653	3967	2557	3923	4418	4189	7518	7305	6917	4659	4666	4916	6510	5000	5347	5020	7257	5131	7887
ENSG00000234784.2	0	0	0	0	0	0	0	0	0	0	0	0	0	0	0	0	0	0	0	0	0	0	0	0	0	0	0	0	0	0	0	0	0	0	0	0	0	0	0	0	0	2	0	0	0	0	3	0	0
ENSG00000233877.2	0	0	0	0	0	0	0	0	0	1	0	0	0	0	0	0	0	0	0	0	0	0	0	0	0	0	0	0	0	0	0	0	0	0	0	0	0	0	0	0	0	0	0	0	3	0	0	0	0
ENSG00000226891.9	29	8	52	92	76	80	52	11	39	36	72	30	10	4	27	14	8	18	8	7	14	9	12	6	2	11	6	18	12	4	6	5	3	15	30	5	17	15	43	43	76	102	141	66	64	111	103	28	75
ENSG00000185031.6	0	5	0	0	0	14	0	7	1	1	5	10	0	7	0	1	0	5	1	0	0	2	0	0	0	0	2	6	2	0	0	0	0	0	2	0	0	5	1	4	4	6	10	5	4	6	0	6	8
ENSG00000272506.1	0	0	0	0	3	2	0	2	0	0	0	0	0	0	0	0	0	1	0	0	0	0	0	0	0	0	0	1	4	0	0	0	0	0	4	0	0	0	3	9	0	4	5	4	6	0	1	2	8
ENSG00000212257.1	0	0	13	0	3	0	0	0	2	5	0	3	0	0	0	1	0	0	0	1	0	0	4	0	0	0	0	0	0	0	0	0	0	0	0	1	0	0	0	11	1	7	0	2	0	11	1	0	5
ENSG00000265996.1	0	0	0	0	0	0	3	2	0	4	0	0	2	13	2	1	8	0	1	0	0	2	5	1	6	1	1	0	4	0	0	8	3	11	4	0	0	0	4	6	1	2	2	2	3	4	16	19	2
ENSG00000199135.1	0	0	0	0	0	0	0	0	0	0	0	1	0	0	2	0	0	1	0	0	0	0	0	0	0	0	0	0	2	0	8	0	0	2	1	1	0	0	7	1	7	3	2	0	1	6	6	5	11
ENSG00000235804.2	0	0	0	0	0	0	0	0	3	0	0	0	0	0	0	0	0	0	0	0	0	0	0	0	0	0	0	0	0	0	0	0	0	0	0	0	0	0	0	0	0	3	2	0	0	2	0	0	0
ENSG00000234496.2	1	0	0	0	0	0	0	0	0	0	0	0	0	0	0	0	0	0	0	0	0	0	0	0	0	0	0	0	0	0	0	0	0	0	0	0	0	0	0	0	0	0	0	0	0	0	0	0	0
ENSG00000162433.15	386	256	386	270	207	209	253	169	179	280	209	301	345	431	386	310	347	322	506	397	330	331	635	460	556	384	513	470	458	468	541	735	390	265	354	260	0	20	5	8	7	9	28	10	13	17	23	13	29
ENSG00000231622.1	1	0	0	0	1	0	0	0	0	0	2	0	0	0	0	4	0	0	0	0	0	0	0	4	0	1	0	0	4	0	1	0	0	0	0	0	0	0	0	8	2	0	8	0	6	3	1	0	3
ENSG00000116675.16	550	465	479	384	346	394	304	360	322	300	316	405	407	478	549	418	373	339	701	819	803	537	953	729	746	742	716	794	692	729	628	778	447	517	769	620	1312	1292	1215	783	837	798	1529	1358	1177	1559	2096	1446	1927
ENSG00000229294.1	0	1	7	3	11	4	4	0	2	0	1	0	0	6	0	6	0	5	0	0	0	0	0	0	0	6	0	2	0	0	0	0	0	0	0	0	0	0	1	5	2	0	9	7	3	14	6	6	0
ENSG00000234144.1	0	0	0	0	0	0	0	0	0	0	0	0	0	0	0	0	0	0	0	0	9	0	0	0	0	0	0	0	0	0	0	0	0	0	0	0	0	0	0	0	0	0	0	0	0	0	0	0	0
ENSG00000222624.1	0	0	1	1	5	5	7	0	0	0	4	6	0	0	0	0	0	0	0	0	0	0	0	3	6	0	0	0	0	0	0	0	0	0	0	0	0	0	0	0	0	0	6	0	5	0	5	3	0
ENSG00000213625.9	442	457	517	594	607	561	774	567	557	504	697	678	499	555	607	550	469	457	733	662	619	454	850	789	597	476	668	619	492	515	673	616	506	792	946	660	361	386	433	515	580	405	872	715	872	892	1255	844	607
ENSG00000116678.20	448	279	415	384	417	355	465	214	186	262	383	270	137	146	259	170	157	150	297	276	183	161	289	313	168	156	199	128	153	154	158	133	99	258	240	183	22	41	76	59	51	36	95	22	46	79	67	22	94
ENSG00000237852.1	2	0	0	0	1	0	0	0	0	0	2	0	0	0	0	0	0	0	0	0	0	0	0	0	1	0	2	0	2	0	3	0	0	0	0	0	0	0	0	0	5	4	0	0	2	7	0	0	0
ENSG00000224570.1	0	0	0	0	0	0	0	0	0	0	0	0	0	0	1	0	0	0	2	0	0	0	0	0	0	0	0	0	0	0	0	0	1	0	0	5	0	0	0	0	3	0	0	0	0	0	1	0	0
ENSG00000285079.1	0	0	0	0	0	0	0	0	0	1	5	0	0	0	0	0	0	0	0	0	0	0	0	0	0	0	0	0	0	0	0	0	0	0	0	0	74	52	94	64	49	84	107	68	95	51	93	51	68
ENSG00000239319.3	0	0	0	0	0	0	0	0	0	0	0	0	0	0	0	0	0	0	0	0	0	0	0	0	0	0	0	0	0	0	0	0	0	0	0	0	0	0	7	7	4	9	25	8	18	5	9	7	13
ENSG00000184588.18	6	1	7	4	7	16	5	9	24	0	35	6	0	0	7	7	12	1	0	0	1	0	0	6	0	2	0	10	0	0	0	2	0	7	1	4	41	41	91	164	194	169	216	184	178	66	181	96	148
ENSG00000227466.1	0	0	0	3	0	0	3	0	0	0	0	0	0	0	0	0	0	0	0	0	0	0	0	0	0	0	0	0	0	0	0	0	0	0	0	0	0	0	3	3	0	0	0	2	1	2	0	0	2
ENSG00000223152.1	0	0	0	0	0	0	0	0	0	0	0	0	0	0	0	0	0	0	0	0	0	0	0	0	0	0	0	0	0	0	0	0	0	0	0	0	0	0	0	0	0	0	0	0	0	0	0	0	0
ENSG00000118473.23	14	31	18	20	50	49	31	10	10	18	79	17	0	2	22	9	20	1	2	6	4	2	8	11	12	6	5	12	7	19	0	14	0	19	18	2	2	12	37	110	86	155	191	79	117	97	130	29	75
ENSG00000264720.3	0	3	0	0	0	0	0	0	0	0	0	0	0	0	0	0	0	0	0	0	0	0	0	0	0	0	0	0	0	0	0	0	0	0	0	0	0	0	0	0	0	0	0	0	0	0	0	0	0
ENSG00000248458.2	0	0	0	0	0	0	0	0	0	0	0	0	0	0	0	0	0	0	0	0	0	0	0	0	0	0	0	0	0	0	0	0	0	0	0	0	0	0	0	0	0	1	0	0	0	2	0	0	0
ENSG00000152760.10	0	1	0	0	0	3	0	0	5	0	0	0	0	0	0	0	0	0	0	0	0	0	0	0	0	0	0	0	0	0	0	0	0	1	0	0	1	0	0	0	6	3	0	0	4	4	5	5	0
ENSG00000172410.5	14	0	3	1	0	1	0	0	0	0	8	4	0	2	1	0	0	0	0	0	1	0	0	0	0	0	0	0	0	0	0	0	4	0	0	0	0	0	0	0	1	0	1	0	0	0	0	0	0
ENSG00000152763.17	13	18	17	24	54	51	57	57	60	19	48	67	56	21	52	51	38	38	18	19	19	13	33	16	13	21	14	15	0	10	16	47	25	46	47	22	3	9	5	53	18	35	86	54	112	117	106	106	30
ENSG00000231080.1	0	0	1	0	0	0	0	0	3	0	0	0	0	0	0	0	0	0	0	0	0	0	0	0	0	0	0	0	0	0	0	0	0	0	3	0	0	0	0	0	0	4	5	3	1	0	2	0	0
ENSG00000198160.15	1619	1189	1705	2404	2361	2177	4805	3439	3590	3060	4350	4227	2112	2168	2582	2355	2276	1890	3064	2643	2358	1939	3635	3214	2872	2330	2759	2461	2423	2323	2746	3004	1920	3667	3973	2997	833	823	911	1138	1194	915	2738	2062	2063	1828	2389	1661	1559
ENSG00000116704.8	897	582	746	575	538	520	1081	1072	889	878	628	1101	924	940	1008	942	810	752	1385	1314	1193	958	1567	1361	1335	1147	1233	1207	1108	1088	1287	1370	845	1012	1268	1106	485	524	408	329	369	319	563	506	407	610	679	464	769
ENSG00000203963.12	5	2	2	5	5	10	8	0	5	5	13	13	0	3	1	0	0	5	1	7	1	0	1	12	2	0	6	10	0	1	0	1	0	0	1	0	0	1	18	8	28	25	28	8	14	23	13	0	17
ENSG00000252433.1	0	0	0	0	0	3	0	0	0	0	0	0	0	0	0	0	0	0	0	0	0	0	0	0	0	0	0	0	0	0	0	0	0	0	0	0	0	0	0	0	0	0	1	0	0	0	0	0	0
ENSG00000275678.1	0	0	1	14	0	0	1	1	1	0	0	0	0	0	0	0	0	0	0	0	0	0	0	0	0	0	0	0	1	0	0	1	0	0	0	0	2	4	0	1	2	1	2	2	0	0	1	0	0
ENSG00000162594.16	15	2	31	17	16	29	4	2	9	3	31	4	9	2	7	2	0	0	0	3	0	3	0	2	0	5	2	7	0	0	2	0	1	10	2	2	0	24	4	6	44	37	14	22	18	22	20	3	34
ENSG00000253074.1	0	0	0	0	0	0	0	0	0	0	0	0	0	0	0	0	0	0	0	0	0	0	0	0	0	0	0	0	0	0	0	0	0	0	0	0	0	0	0	0	5	0	0	0	0	5	0	0	0
ENSG00000252116.1	0	0	0	0	0	0	0	0	0	0	0	0	0	0	0	0	0	0	0	0	0	0	0	0	0	0	0	0	0	0	0	0	0	0	0	0	0	0	0	0	0	0	1	0	0	0	7	0	1
ENSG00000228523.1	1	0	0	0	3	2	4	1	0	0	0	1	1	0	3	1	0	1	2	0	0	0	1	1	0	0	1	1	0	0	0	0	0	0	0	0	0	1	0	0	0	0	0	3	1	4	0	0	0
ENSG00000081985.13	42	46	41	101	89	102	121	101	93	84	103	101	30	40	33	27	34	18	29	16	28	27	20	34	30	31	33	41	33	30	29	30	15	37	19	21	19	13	18	126	96	147	201	133	132	117	165	117	55
ENSG00000142864.15	30849	23079	29452	20583	22432	20930	26481	21125	21971	22876	28047	27473	29551	33137	33283	25444	20141	20271	32020	28520	27778	23290	32800	32413	29045	24804	26588	25498	25888	26506	34229	34355	23154	18337	19730	18024	27186	27350	26273	15443	16413	16770	20600	16312	17423	18483	24187	17044	33267
ENSG00000223263.1	1	2	0	9	31	19	19	8	17	3	3	33	17	13	11	21	5	7	18	8	10	7	22	14	11	5	7	1	2	10	18	18	10	17	12	13	0	8	0	1	1	16	22	16	3	16	15	11	6
ENSG00000235200.3	0	2	0	3	12	9	4	3	0	3	7	0	2	1	0	0	0	0	0	0	0	0	0	0	0	0	0	0	0	0	0	0	0	0	0	0	10	0	0	0	1	0	4	0	0	4	0	7	2
ENSG00000207504.1	0	0	0	0	0	0	0	0	0	0	3	0	0	0	0	0	0	0	0	0	0	0	0	0	0	0	0	0	0	0	0	0	0	0	0	0	0	0	0	0	0	0	0	0	0	0	0	0	0
ENSG00000238139.2	0	0	0	0	0	0	0	0	0	0	0	0	0	0	0	0	0	0	0	0	0	0	0	0	0	0	0	0	0	0	0	0	0	0	0	0	0	0	0	0	0	0	1	0	0	0	0	0	0
ENSG00000242482.3	1	0	0	4	0	0	0	0	0	0	0	0	0	0	0	0	0	0	0	0	0	0	0	0	0	0	0	0	0	0	0	0	0	0	0	0	0	0	0	2	2	4	0	0	0	0	0	0	0
ENSG00000232048.2	10	1	12	7	29	25	14	9	2	2	14	24	3	0	12	0	0	0	0	2	4	0	0	4	1	0	1	6	2	1	0	0	1	1	1	0	9	6	0	13	4	12	32	4	21	11	31	0	18
ENSG00000116717.13	32	20	48	103	145	219	363	389	377	501	436	512	253	226	336	329	318	248	532	538	510	542	716	804	521	424	435	438	486	475	452	478	286	650	878	677	49	59	29	1340	1318	1362	1486	1192	1051	585	781	466	1163
ENSG00000172380.6	4	1	14	1	4	11	3	0	4	3	21	4	0	1	3	3	14	2	20	1	4	13	1	4	2	2	0	4	7	0	4	2	0	0	1	6	5	25	7	22	8	9	30	13	18	19	21	8	6
ENSG00000238778.1	0	0	0	0	0	0	0	0	0	0	0	0	0	0	0	0	0	0	0	0	0	0	0	0	0	0	0	0	0	0	0	0	0	0	0	0	0	0	0	0	0	0	0	0	0	0	0	0	0
ENSG00000232284.7	3	12	16	3	9	4	6	0	1	3	24	3	2	1	2	0	2	6	0	1	2	0	2	1	12	0	1	0	0	1	0	0	0	0	1	0	1	0	11	17	4	36	13	3	25	7	17	4	32
ENSG00000235055.3	0	11	0	0	2	5	0	0	0	0	0	0	0	0	0	0	0	0	0	0	0	0	0	0	0	0	2	0	0	0	0	0	0	0	0	0	3	0	0	0	1	3	3	3	0	6	2	0	0
ENSG00000162595.7	0	2	11	2	2	9	2	0	0	0	4	0	0	0	1	0	0	0	0	0	0	0	0	1	2	1	0	3	0	0	0	0	0	0	2	0	0	0	0	0	0	12	20	0	1	1	12	1	0
ENSG00000228431.1	0	2	0	5	11	0	0	0	5	7	3	0	0	0	4	0	0	0	0	0	0	0	0	0	0	0	0	0	3	0	0	0	0	0	0	0	0	2	1	0	2	0	7	12	0	0	9	0	4
ENSG00000116729.14	0	7	7	5	9	3	20	4	0	0	14	0	0	0	3	0	1	0	0	0	0	0	0	4	0	0	0	0	0	0	0	0	0	1	0	0	0	0	2	19	7	8	9	1	6	11	7	5	15
ENSG00000234383.1	0	0	0	0	0	0	0	0	0	0	0	0	0	0	0	0	0	0	0	0	0	0	0	0	0	0	0	0	0	0	0	0	0	0	0	0	0	0	0	0	0	0	8	0	1	1	0	0	1
ENSG00000221203.1	0	0	0	0	0	0	0	0	0	0	0	0	0	0	0	0	0	0	0	0	0	0	0	0	0	0	0	0	0	0	0	0	0	0	0	0	0	0	0	0	0	0	0	0	0	0	0	0	0
ENSG00000229133.1	27	31	21	24	28	35	21	16	26	32	27	10	20	22	11	44	39	31	7	13	16	18	26	45	13	24	17	28	13	25	38	23	23	47	56	29	12	17	17	14	20	25	30	11	14	17	7	14	19
ENSG00000225242.2	1	0	4	1	1	3	0	0	0	0	0	0	0	0	0	0	0	0	0	0	0	0	0	0	0	1	0	0	0	0	0	0	2	2	0	0	0	0	2	0	0	0	0	0	0	0	0	0	0
ENSG00000237622.1	0	1	0	0	0	0	0	0	0	0	0	0	0	0	0	0	0	0	0	0	0	0	0	0	0	0	0	0	0	0	0	0	0	0	0	0	0	0	0	0	0	0	0	0	0	0	0	0	0
ENSG00000229440.1	0	0	0	0	2	0	0	0	0	0	0	0	0	0	2	0	0	0	0	0	0	0	0	0	0	1	0	0	0	0	0	0	0	0	0	0	0	0	0	0	0	0	0	0	1	1	0	0	0
ENSG00000116745.7	0	0	1	0	0	2	0	0	0	0	3	0	1	0	0	0	0	0	0	0	3	0	1	0	0	0	0	0	0	0	0	0	0	0	0	0	1	0	3	3	0	6	0	1	4	0	8	0	6
ENSG00000024526.17	0	0	3	1	0	4	0	0	0	0	4	0	0	0	0	0	0	0	0	0	0	0	0	0	0	0	0	0	0	0	0	0	0	0	0	0	323	323	347	439	357	385	691	653	611	611	950	604	1318
ENSG00000233589.1	0	0	0	0	0	0	0	0	0	0	0	0	0	0	0	0	0	0	0	0	0	0	0	0	0	0	0	0	0	0	0	0	0	0	0	0	0	0	0	15	15	2	20	10	15	12	26	7	6
ENSG00000234264.1	19	0	0	7	11	8	15	2	1	0	6	0	0	0	2	4	8	0	0	8	0	2	10	0	0	2	6	9	0	0	0	0	0	6	0	0	22	5	16	13	7	17	35	8	15	18	23	13	18
ENSG00000225167.1	0	0	2	3	5	0	2	0	3	0	0	0	0	0	0	0	0	0	2	6	0	0	0	0	2	0	0	0	0	0	0	0	0	0	0	0	0	1	2	6	23	7	11	4	21	0	15	0	5
ENSG00000285041.1	9	1	19	4	7	11	6	1	4	6	7	2	2	2	6	0	2	3	4	0	2	5	8	9	8	2	0	6	1	1	2	0	0	1	1	1	0	2	4	24	12	12	28	6	4	9	24	1	11
ENSG00000285407.1	2	4	4	21	12	9	23	2	1	0	0	0	2	0	7	0	0	0	0	1	0	1	0	6	0	0	1	0	0	0	0	0	0	4	8	0	2	2	10	7	3	20	15	12	2	15	28	4	11
ENSG00000285473.1	0	1	1	0	8	3	0	0	0	0	0	5	0	0	3	0	0	0	0	0	0	0	0	0	0	0	0	0	0	0	0	0	0	0	0	0	2	0	0	0	1	0	5	4	1	1	12	0	0
ENSG00000223883.2	8	6	0	19	6	3	5	1	10	13	16	3	0	0	7	1	2	1	2	0	0	0	1	1	0	0	0	4	5	0	0	0	1	1	0	0	0	2	5	7	13	20	35	3	27	11	11	0	5
ENSG00000235446.2	0	0	0	0	0	0	0	0	0	0	1	0	0	0	0	0	0	0	0	0	0	0	0	0	0	0	0	0	0	0	0	0	0	0	0	0	0	0	0	0	0	0	0	0	0	0	0	0	0
ENSG00000229639.1	0	0	0	0	0	0	0	0	0	0	0	0	0	0	0	0	0	0	0	0	0	0	0	0	0	0	0	0	3	6	0	0	0	0	0	0	0	0	0	0	0	0	0	0	0	0	0	0	0
ENSG00000287453.1	0	0	0	1	0	11	6	0	0	4	0	0	0	0	0	0	0	0	0	0	0	0	0	0	0	0	0	0	0	0	0	0	0	0	0	0	0	0	8	13	0	3	0	2	10	10	3	0	5
ENSG00000033122.21	24	36	39	146	96	105	76	58	55	30	83	65	89	84	68	91	33	49	58	69	67	38	172	94	58	52	50	34	56	27	88	75	38	100	102	57	37	49	45	99	46	157	135	100	146	88	118	56	141
ENSG00000270615.1	0	0	3	0	0	0	0	0	0	0	1	0	0	0	0	0	0	0	0	0	0	0	0	0	0	0	3	0	0	0	0	0	0	0	0	0	0	0	0	16	1	0	0	0	21	0	0	0	0
ENSG00000287283.1	10	3	7	3	8	7	9	0	0	1	21	1	1	0	2	0	0	0	0	1	0	0	0	0	11	2	0	2	0	4	0	0	0	0	0	0	1	2	14	12	25	18	10	17	17	11	6	0	14
ENSG00000240692.3	2	0	0	5	1	7	1	0	0	0	3	0	0	0	0	0	0	0	0	0	0	0	0	0	0	0	0	0	0	0	0	0	0	4	0	0	0	0	2	0	0	0	19	0	0	6	0	0	1
ENSG00000229359.2	0	0	0	0	2	0	0	0	0	0	0	0	0	0	0	0	0	0	0	0	0	0	0	0	0	1	0	0	0	0	0	0	0	0	0	0	1	2	2	3	4	5	8	5	1	6	2	0	5
ENSG00000237919.5	0	0	1	0	4	1	1	0	0	0	1	0	0	0	0	0	0	0	0	0	0	0	0	0	0	0	0	2	0	0	0	0	0	0	2	0	0	0	1	3	0	4	0	0	2	0	7	0	0
ENSG00000066557.6	1587	1278	1683	1140	1135	1204	1329	846	901	776	1298	944	1296	1301	1636	1622	1300	1060	1515	1127	1047	904	1645	1690	1072	986	1131	1036	935	1008	1650	1449	1046	2226	2526	1619	1698	1539	1684	806	1003	925	1409	1153	1192	1210	1417	823	1505
ENSG00000244389.3	1	0	0	1	1	0	3	0	0	1	0	1	1	0	3	0	0	0	0	1	0	0	0	0	0	0	0	2	0	0	0	0	0	0	0	0	0	0	0	0	0	0	0	0	0	0	0	0	0
ENSG00000116754.13	9580	7402	9144	11129	9932	10514	13599	11093	11601	12987	15367	15252	9661	10269	11347	10291	8242	8263	11969	10544	9856	8749	13451	12489	10548	8493	10190	9594	9206	9724	11806	11742	8074	12349	13598	10566	9965	9865	9766	11813	10514	10537	13023	10179	11358	10923	16060	10152	8667
ENSG00000228988.1	1	1	0	9	8	15	0	4	8	0	14	0	0	0	0	0	0	4	0	11	0	0	2	2	2	3	0	0	1	2	2	0	5	0	0	0	0	0	0	3	12	0	1	2	7	2	10	8	4
ENSG00000118454.13	862	681	843	671	536	565	1611	1311	1410	1317	1897	1672	1156	1217	1347	906	925	869	1454	1415	1411	1003	1629	1383	1443	1277	1398	1276	1348	1449	1261	1297	932	1242	1315	1173	884	749	827	695	541	541	1157	1116	1040	1134	1780	1067	1652
ENSG00000197568.14	200	168	182	106	112	151	104	107	129	100	101	118	75	118	129	74	140	112	102	88	94	72	100	77	69	50	84	88	96	94	115	72	40	153	239	172	188	232	148	201	141	189	185	200	147	201	272	167	174
ENSG00000226088.1	0	0	0	4	11	3	6	0	3	4	0	2	3	0	0	2	11	0	0	0	0	1	1	7	0	6	2	2	0	5	3	7	1	5	5	8	2	0	0	1	7	0	9	0	0	7	0	5	3
ENSG00000116761.12	120	79	125	101	65	81	68	68	76	73	114	82	83	136	156	326	347	237	139	157	141	132	191	167	219	134	174	119	155	137	250	227	120	407	474	419	236	250	223	201	216	230	223	220	217	216	322	228	330
ENSG00000278636.1	3	2	1	7	4	0	0	1	2	0	0	0	0	0	0	0	0	0	0	0	0	0	0	0	0	0	0	0	0	1	0	0	0	0	0	0	0	0	1	3	12	21	1	0	6	0	11	0	0
ENSG00000271992.1	2	0	9	0	8	5	0	2	5	10	3	7	5	3	4	15	16	9	7	4	6	15	9	2	9	0	10	4	1	3	3	6	8	5	13	21	16	32	17	4	14	1	15	11	33	9	23	12	34
ENSG00000233020.1	3	4	0	3	1	0	2	0	0	2	2	0	2	1	1	8	4	0	0	2	0	0	2	3	1	0	1	6	1	3	6	3	5	0	2	0	0	3	0	0	4	1	1	2	0	0	0	2	7
ENSG00000237033.2	0	4	0	0	0	0	0	0	1	0	0	0	0	0	0	0	0	0	0	0	0	0	0	0	0	0	0	0	0	0	0	0	0	0	0	0	0	0	0	0	0	0	0	0	3	0	0	0	0
ENSG00000229051.2	1	0	14	0	1	5	0	0	0	1	5	4	5	0	1	0	0	0	0	0	0	0	1	0	0	0	0	0	0	1	0	0	0	0	0	0	0	0	0	0	0	4	4	0	3	2	15	0	2
ENSG00000226208.1	0	1	0	4	1	0	1	1	0	0	2	0	0	0	0	0	0	0	0	0	5	2	0	0	0	0	0	0	0	0	0	0	0	0	0	0	0	0	2	7	2	4	0	1	7	0	0	2	4
ENSG00000050628.20	103	100	176	131	144	120	250	205	178	122	202	182	54	53	19	20	33	23	190	120	127	110	144	174	164	103	129	131	117	166	112	94	62	102	141	145	3	2	9	35	10	14	78	38	75	44	87	46	6
ENSG00000235782.1	2	1	16	5	6	12	0	1	4	1	6	0	0	0	0	0	5	3	1	0	0	0	0	0	0	0	0	0	0	0	0	0	0	0	5	0	0	3	9	4	14	20	9	4	2	2	25	0	15
ENSG00000269933.1	0	4	0	0	0	0	0	3	1	0	0	0	0	0	0	0	0	0	7	0	0	1	0	0	0	0	2	6	2	0	0	0	0	1	1	0	0	0	0	0	0	0	0	0	0	0	0	0	0
ENSG00000235079.1	1	6	14	26	19	16	36	35	47	7	37	50	7	8	11	0	3	2	26	7	26	16	38	13	15	15	8	11	3	8	2	13	3	2	1	0	24	12	0	12	17	12	56	30	16	12	31	2	11
ENSG00000132485.14	4974	4258	5318	5230	5274	5345	7733	5785	6141	6978	9403	8693	7172	7624	8339	6989	6174	5295	8367	6793	6155	5086	9002	8303	6381	5154	6141	5174	5421	5820	8736	8286	5738	8600	8797	6483	5345	4768	4691	3929	4479	3673	5950	4745	4874	5529	7821	5045	4979
ENSG00000207721.1	0	0	0	28	19	25	54	13	28	43	19	13	20	8	8	27	1	6	31	36	18	23	26	50	10	16	28	4	9	10	17	39	14	23	47	29	0	1	0	4	12	2	10	25	19	25	48	17	16
ENSG00000229956.11	19	12	31	14	37	53	26	14	13	9	14	0	31	23	30	19	10	13	18	19	6	5	13	8	16	11	10	12	0	1	17	11	3	22	26	19	30	31	34	36	29	31	40	51	36	53	57	39	63
ENSG00000226324.1	0	1	0	2	1	0	0	0	3	0	4	5	0	0	0	1	2	0	0	1	0	0	4	0	0	0	0	4	0	0	0	0	0	4	3	0	0	0	0	0	1	11	8	6	3	3	31	1	16
ENSG00000172260.15	35	31	22	30	33	53	12	7	26	20	56	31	10	7	5	12	17	16	31	9	15	4	27	47	28	13	4	24	31	17	2	7	9	24	18	18	21	19	5	22	33	35	19	20	35	9	41	12	22
ENSG00000231985.1	0	0	0	0	0	0	0	0	0	0	0	0	0	7	0	0	0	0	0	0	0	0	0	0	0	0	0	0	0	0	0	0	0	0	0	0	0	0	0	0	0	0	0	0	0	0	0	0	0
ENSG00000271618.1	0	2	0	0	3	2	2	0	0	0	0	0	0	0	0	0	0	0	0	0	0	0	0	0	0	0	0	0	0	0	0	0	0	0	0	0	0	0	0	0	0	0	0	3	3	0	0	0	0
[truncated: 58,650 more rows]
[truncated: 23 more columns]
