# Supplementary material for: CDK9 Inhibition with enitociclib reveals influence on HERV and LINE RNA abundances in whole blood, T-, and B-Cell lines
Source: BMC Med Genomics. 2026 Jan 13;19:27. doi: 10.1186/s12920-026-02309-6 (PMC12888618; doi:10.1186/s12920-026-02309-6)
Supplement: Supplementary file 11 — Supplementary Material 11. [file 12920_2026_2309_MOESM11_ESM.csv]

	SRR26202159	SRR26202160	SRR26202161	SRR26202162	SRR26202163	SRR26202164	SRR26202165	SRR26202166	SRR26202167	SRR26202168	SRR26202169	SRR26202170	SRR26202171	SRR26202172	SRR26202173	SRR26202174	SRR26202175	SRR26202176	SRR26202177	SRR26202178	SRR26202179	SRR26202180	SRR26202181	SRR26202182	SRR26202183	SRR26202184	SRR26202185	SRR26202186	SRR26202187	SRR26202188	SRR26202189	SRR26202190	SRR26202191	SRR26202192	SRR26202193	SRR26202194	SRR26202195	SRR26202196	SRR26202197	SRR26202198	SRR26202199	SRR26202200	SRR26202201	SRR26202202	SRR26202203	SRR26202204	SRR26202205	SRR26202206	SRR26202207
__no_feature	39156	28505	24735	35056	22140	40521	22176	27831	21094	27532	27427	62828	41848	44918	67217	31098	28627	30717	39641	40312	40580	33825	39537	38410	39985	42663	43875	42093	41988	46344	44666	46317	41842	31501	40222	38750	45399	53104	40563	48043	81544	42240	77235	47972	37183	40677	44001	40728	28554
L1FLnI_6p22.3e	6121	4205	2402	711	742	886	496	624	436	732	697	1116	1010	617	908	1048	941	709	727	809	831	750	1309	827	622	991	1024	944	924	986	1562	1187	684	609	2006	889	1144	1395	928	1010	1453	848	1795	1569	1336	1284	911	887	650
L1FLnI_1p31.1rc	4978	7673	3284	506	587	1260	527	559	449	608	597	545	1454	824	1373	495	398	506	398	1096	1192	1109	1280	916	444	1463	2023	903	1563	1223	1624	2026	922	717	3943	1358	2213	1705	1904	1377	2096	1564	2226	1198	2110	2097	946	765	507
L1FLnI_2q32.1f	4211	2690	2426	269	299	375	98	127	72	230	153	333	436	353	469	143	161	170	191	391	341	382	344	286	222	606	351	455	200	363	332	275	320	415	616	328	711	735	345	501	521	189	347	307	620	677	379	356	86
L1FLnI_3q27.3f	4079	2537	2113	70	20	28	48	38	59	52	36	190	48	56	41	218	238	216	283	68	53	41	10	30	21	18	32	35	22	65	20	27	16	12	15	65	23	27	48	50	78	42	30	26	35	42	100	54	0
L1FLnI_8p23.1h	3738	2998	2530	493	894	606	795	958	841	735	760	451	646	338	375	302	298	364	515	436	429	424	351	481	419	238	504	473	432	460	324	538	258	295	407	516	326	392	489	457	521	598	491	413	351	261	522	531	326
L1FLnI_Xq23d	2844	1888	1365	1332	1396	976	1673	2139	1394	1901	1829	3802	1029	506	863	988	1469	1493	1239	1325	1194	1209	1230	594	473	1576	892	1460	722	868	1118	912	1406	1576	1756	948	2533	3063	735	1245	1076	743	1412	787	1857	1596	1294	1001	287
L1FLnI_4q13.2n	2784	2084	1547	50	35	27	29	43	24	49	51	39	74	178	316	113	93	21	13	22	17	13	132	20	8	23	23	27	54	19	150	75	132	20	203	28	36	123	30	13	56	52	125	156	133	23	19	13	69
HUERSP3_11p15.1	2784	2086	3263	45	36	101	19	28	12	60	49	33	120	251	446	52	28	36	50	81	85	102	116	91	80	111	111	98	134	76	122	131	78	68	129	82	94	133	88	95	79	89	166	150	94	152	66	99	118
L1FLnI_Xq21.1pc	2421	1775	1019	1308	2170	1414	1917	2528	1917	2160	1799	3786	2152	803	1512	1476	1502	1870	1515	1310	1256	1577	2045	1203	1862	1708	1733	1454	1498	1106	1697	1868	2030	2090	2674	1133	2218	2922	1429	1680	2056	1736	4074	2230	2516	1862	1252	1260	1200
L1FLnI_12q13.11a	2153	2913	2257	533	384	1430	514	568	471	383	912	582	1409	2340	3539	561	584	612	602	1276	1683	1169	949	1164	631	1989	2421	834	1600	2038	1607	2509	893	494	2097	1929	1659	1307	2055	1918	3163	2087	3036	1209	2011	2539	1263	940	530
L1FLnI_1q24.3e	2122	2117	1218	1354	745	2249	1010	1150	816	1105	1252	1854	1434	2156	2822	1261	1218	1455	1420	1529	1372	1591	3004	2527	2393	2429	2163	2070	2642	1862	2257	2531	2597	2262	2115	1434	1951	2477	1777	1358	3362	2161	4069	2684	1982	1994	1345	1835	2602
L1FLnI_14q32.12f	1952	1491	1245	316	304	723	326	283	264	311	362	256	484	390	510	224	100	105	216	395	370	388	627	560	371	334	599	402	727	505	726	855	314	234	894	485	235	284	522	394	796	835	930	831	654	408	328	488	632
HERVH_7q11.21	1902	1530	1454	1215	603	1465	1378	1660	1217	1131	1327	313	947	2087	2179	1466	1481	2054	2422	1242	990	768	820	1580	1905	870	1124	1053	1000	972	783	1114	580	569	882	1312	757	445	812	1043	1498	1083	1586	1130	642	1009	1287	1023	778
L1FLnI_13q14.2p	1887	2106	1231	352	479	323	324	393	221	409	390	589	381	279	378	379	535	461	370	455	427	438	699	358	346	653	558	421	315	479	515	368	724	555	607	344	865	1061	438	589	716	355	612	541	683	625	426	370	266
L1FLnI_4p15.32f	1709	955	932	95	93	243	143	113	126	86	148	210	147	186	241	91	81	138	111	149	238	149	147	220	222	262	149	137	92	222	108	142	162	120	126	270	233	189	162	181	279	136	273	224	312	366	187	218	216
L1FLnI_10p11.22u	1589	1179	1235	559	571	1589	426	396	388	537	551	524	1163	936	1127	631	458	532	642	1117	1151	1020	1315	1310	838	1422	1530	1003	1347	1287	1404	1566	1014	736	2171	1073	1206	1196	1129	972	1872	1398	2613	2025	1529	1600	859	1178	1023
HERVS71_19q13.12a	1568	1715	1258	34	40	39	25	29	24	21	33	9	19	194	260	38	19	8	14	14	15	24	138	44	25	26	102	25	219	46	161	236	50	12	128	32	24	48	96	27	231	194	239	156	74	68	11	40	90
L1FLnI_5p13.2v	1397	682	900	78	98	156	55	96	49	98	89	114	217	166	202	44	39	64	71	113	122	109	66	173	93	145	254	136	130	177	75	177	65	64	78	149	144	93	183	167	267	128	150	55	102	190	121	142	39
L1FLnI_12p13.32g	1312	1059	680	110	127	223	61	50	47	101	116	107	239	137	158	35	35	39	158	226	236	200	67	146	86	124	299	167	158	346	62	273	61	57	88	297	85	70	242	297	402	223	234	57	123	125	233	187	55
L1FLnI_4p15.32e	1289	736	840	339	245	487	380	304	337	264	413	421	327	279	371	107	120	198	342	433	694	378	126	471	289	760	459	338	94	713	157	218	199	185	159	925	555	379	386	515	656	214	298	223	578	956	605	540	182
L1FLnI_8p21.2m	1248	721	620	5367	12980	1708	14357	18117	13128	12513	11173	3213	9576	3323	7368	6372	6733	8634	6970	1934	1587	3644	2940	1695	8142	1161	2371	2028	1964	2122	1224	4211	1569	6236	6439	1597	3591	5979	4851	1553	2020	2518	2911	1688	3350	817	2831	1430	1120
L1FLnI_7q21.13t	1060	848	942	280	150	135	104	96	74	204	121	621	122	320	395	123	381	359	342	256	221	199	117	48	79	310	46	219	57	92	78	62	246	199	64	160	242	605	39	176	50	57	112	77	233	225	309	182	34
HARLEQUIN_5q14.2	1036	665	455	69	52	226	40	44	40	45	64	92	184	239	742	502	107	56	73	172	198	174	1152	172	77	148	440	188	1044	232	1311	1458	203	71	1538	226	214	275	457	226	666	848	2292	1126	345	215	134	157	401
L1FLnI_13q34a	998	663	620	246	233	579	145	167	139	196	219	338	561	733	791	298	278	310	402	486	426	349	568	795	376	689	776	433	618	658	476	452	778	445	391	420	656	681	657	508	952	719	526	593	780	841	406	537	571
HML4_8q24.3	977	786	547	108	140	326	64	86	61	117	123	111	340	1050	1680	354	61	80	131	290	295	264	549	471	196	318	898	273	1428	502	792	1914	177	127	786	322	236	186	900	446	1380	1309	2497	586	334	408	270	313	246
L1FLnI_18q21.32b	945	669	867	83	83	286	58	50	51	74	84	81	288	170	228	59	20	31	69	184	205	164	178	137	127	167	243	166	181	252	143	273	63	54	203	201	97	91	205	182	348	202	437	156	175	157	200	192	71
L1FLnI_8q21.13ka	864	726	472	115	133	288	80	68	59	134	98	172	349	341	457	44	23	60	99	191	175	159	107	259	144	192	278	192	275	255	121	289	92	98	164	187	197	113	255	200	440	198	215	97	115	209	223	240	68
L1FLnI_1q32.3d	826	593	493	39	51	22	41	128	80	78	62	14	57	52	87	44	42	29	48	19	32	28	34	26	44	12	32	7	16	35	34	53	7	17	119	29	33	82	59	54	54	45	38	45	41	37	24	15	41
HML6_19q13.43b	779	1184	705	546	538	1498	339	341	280	569	436	811	1317	1136	1311	297	393	593	844	1062	1215	999	541	1430	992	1134	1896	1195	930	1507	624	1217	699	650	740	1378	1198	813	1588	1653	2553	1073	1220	584	768	1408	1195	1029	331
L1FLnI_4q31.3a	778	612	535	58	51	225	48	37	35	44	54	52	177	112	149	87	47	59	57	132	110	95	322	100	126	175	36	126	214	81	302	222	271	110	384	162	151	180	36	135	42	54	193	351	232	194	126	136	261
L1FLnI_20p11.23d	765	561	303	58	55	170	44	29	21	55	65	114	150	54	26	64	176	138	88	134	119	113	137	159	68	214	119	146	46	139	142	31	260	127	170	131	212	286	118	116	174	48	53	235	359	295	130	150	126
L1ORF2_3q25.2	763	539	475	668	405	250	445	662	406	565	572	519	244	43	92	235	329	538	616	544	469	412	208	136	303	491	123	691	167	183	187	188	265	667	343	396	811	602	86	362	145	190	261	176	382	554	740	608	94
PRIMA4_12p11.21a	709	500	577	76	54	147	30	35	33	62	52	87	132	162	214	23	10	25	59	95	114	78	30	135	84	43	151	103	88	130	34	94	16	40	32	152	47	26	136	145	247	130	126	37	38	81	115	113	19
L1FLnI_2q36.2	682	1025	712	691	556	661	502	592	410	612	563	1294	843	684	824	756	1073	1094	876	741	776	618	849	675	352	1152	801	943	887	750	852	902	1391	823	652	656	1471	1644	733	841	902	784	1313	706	1197	1309	809	823	464
L1FLnI_10q23.33a	667	602	449	5	7	10	1	0	7	6	4	4	4	3	14	3	0	9	4	4	6	3	1	2	3	2	2	1	4	2	4	4	5	6	6	7	4	8	5	1	6	7	8	1	6	19	4	5	3
HARLEQUIN_1q32.1	666	943	1571	136	102	113	87	95	112	80	140	56	116	3570	5201	10	16	15	16	31	41	70	159	57	132	113	95	87	151	62	136	158	80	46	197	132	121	94	97	92	288	257	394	282	223	215	104	126	92
HERV3_7q11.21	627	722	608	3507	2061	1954	3261	3569	2798	3540	3757	3629	3103	1457	1764	3100	2934	3382	4701	3685	3443	2518	2190	2867	1157	4687	2919	5142	2670	3234	2676	2644	3435	2439	2967	1864	4961	3413	2565	5124	3343	2290	2170	1566	1714	2529	2065	2114	900
L1FLnI_6q21m	608	277	234	12	18	13	5	9	2	8	2	15	7	4	9	12	7	10	10	25	13	20	11	15	20	15	15	17	16	5	16	10	18	27	15	3	31	24	10	17	9	7	9	3	9	18	9	12	4
L1FLnI_6q22.1ka	592	771	714	204	165	336	73	92	76	142	129	168	277	154	170	89	75	98	182	306	323	279	201	238	191	266	461	232	220	449	243	298	146	123	284	327	224	276	405	416	565	301	301	128	195	260	306	222	79
HML5_12q12a	592	660	430	266	235	686	161	221	169	229	322	392	586	1056	1869	561	450	432	392	527	479	519	1096	745	668	666	1066	526	1384	690	1003	1420	1082	576	965	635	788	1006	908	586	2181	1241	3108	1209	826	853	506	509	647
L1FLnI_5q14.1f	590	354	508	127	116	165	80	99	54	104	98	162	207	79	97	31	46	65	127	178	152	154	78	159	192	118	172	187	70	127	76	108	101	96	116	178	117	107	179	189	261	146	142	85	78	132	206	164	52
L1FLnI_5p12k	576	347	299	215	218	514	138	121	83	122	201	209	475	480	557	65	81	140	171	306	333	272	217	539	331	476	504	365	437	443	172	375	280	287	189	353	450	325	423	346	733	452	386	159	400	587	340	378	148
L1FLnI_8q22.3k	538	475	872	371	273	509	215	300	202	297	274	753	505	506	710	189	249	394	419	340	287	348	266	383	432	535	391	471	361	347	207	314	387	491	237	378	522	430	352	372	658	313	611	237	357	468	397	426	151
L1FLnI_2p14x	536	248	335	464	577	623	371	313	281	677	356	1184	595	655	1033	210	283	351	467	706	738	587	486	534	316	521	603	702	426	709	400	597	366	366	431	712	642	648	707	586	560	545	493	315	667	531	833	569	242
L1FLnI_Yp11.2fb	534	638	979	1007	697	2999	617	511	468	725	772	804	2211	2015	1944	454	599	790	877	1	0	0	0	0	2513	0	0	0	1	0	0	0	0	0	0	2419	0	0	0	0	4414	2097	2236	1854	2502	3502	1990	2176	1599
L1FLnI_7p15.3g	513	577	684	22	20	31	22	13	10	24	15	43	28	96	184	50	24	32	49	32	44	42	39	31	39	28	52	39	72	43	44	73	29	49	66	30	40	47	43	33	49	62	101	27	21	25	57	31	21
LTR46_Xq11.1	513	344	210	145	113	527	205	192	146	130	270	151	479	480	522	74	100	132	96	371	374	340	416	745	604	525	392	324	405	331	400	437	798	314	535	409	480	439	278	416	366	238	443	607	493	415	314	344	394
L1FLnI_4q21.3d	502	334	588	2	2	0	1	1	2	4	2	2	0	20	26	16	34	35	24	1	4	2	5	14	3	0	36	0	86	13	7	64	1	1	1	1	4	1	32	0	9	15	26	1	2	6	8	0	1
L1FLnI_Xq13.3pa	500	580	617	116	106	460	83	101	56	105	125	130	347	534	616	73	42	39	115	203	229	176	214	348	304	203	371	227	385	299	161	315	168	153	163	285	124	126	326	185	763	367	493	219	163	162	240	223	249
ERV316A3_4p15.32b	493	361	279	251	215	314	228	294	211	239	315	297	308	458	486	238	239	317	320	326	335	269	411	461	310	388	455	390	411	408	347	517	399	341	363	305	385	385	402	415	665	400	451	329	348	468	296	318	304
L1FLnI_11q21n	481	252	257	107	93	242	78	77	60	111	83	165	269	238	254	90	131	134	99	133	181	127	191	206	90	312	210	165	289	187	207	250	293	177	223	226	316	374	237	171	367	236	370	233	362	342	162	192	158
L1FLnI_11q22.3z	475	392	421	589	418	1093	363	353	305	433	505	719	1215	1030	1412	484	490	654	815	1031	892	775	1071	942	550	1315	1177	923	1317	1318	1281	1620	714	684	1328	940	1306	1176	1064	1037	2233	1009	2487	1104	880	1236	964	849	550
L1FLnI_7q31.1y	475	246	164	4	8	11	12	9	0	8	10	4	10	43	62	12	5	6	7	11	7	5	48	1	9	10	17	10	33	2	50	45	14	10	57	5	12	17	12	8	7	22	81	72	16	21	7	13	32
L1FLnI_5q31.1a	471	484	380	548	540	1041	404	420	312	504	471	1148	1105	1222	1769	338	301	336	523	708	767	752	1099	940	612	798	977	891	958	903	908	1248	445	542	1012	697	748	664	905	651	1287	996	1559	1092	767	828	758	854	1030
HERVH_2p12c	470	335	441	0	0	0	0	1	0	0	0	0	0	3	2	0	0	0	0	0	0	1	0	0	0	0	0	0	1	0	2	4	1	0	1	0	0	3	0	0	2	1	4	0	2	0	2	2	2
L1FLnI_12q13.11y	469	435	419	293	377	430	152	199	94	272	188	380	559	300	257	46	106	136	271	242	344	299	53	262	272	394	192	430	68	289	49	60	189	223	68	345	399	225	222	314	343	63	62	84	226	435	391	434	42
L1FLnI_7q33d	462	302	235	76	65	159	50	57	49	58	84	113	111	53	72	151	92	82	76	107	136	125	293	120	180	228	75	130	137	113	325	170	232	183	319	126	160	235	75	120	145	134	511	392	262	214	96	128	256
L1FLnI_15q23j	462	378	163	8	9	7	11	12	11	11	10	8	9	5	8	9	9	11	6	8	15	13	6	3	9	11	13	13	17	10	9	11	6	3	55	13	21	22	9	14	22	10	11	15	13	13	13	6	6
L1FLnI_8q24.12o	453	314	155	41	71	114	31	36	23	42	59	80	162	155	170	40	4	14	64	106	97	106	58	124	65	80	144	89	146	150	49	227	6	22	60	144	73	19	171	153	234	158	201	39	11	92	103	116	11
L1FLnI_5q13.2a	447	265	279	86	74	204	62	40	52	89	61	104	229	250	260	53	26	38	83	117	114	119	139	196	161	95	179	132	111	191	90	135	48	53	130	146	85	61	156	114	220	109	68	137	86	113	115	173	114
L1FLnI_Xq25q	442	285	233	138	92	222	79	83	64	109	95	202	234	251	315	117	98	111	132	184	159	164	208	224	185	300	237	204	266	196	200	259	295	216	237	160	283	271	184	166	296	191	373	230	250	286	178	195	139
L1FLnI_5q14.1aa	441	372	384	167	163	178	71	92	51	124	94	195	273	125	149	69	103	123	144	119	121	110	90	118	102	195	108	208	52	85	62	59	181	163	110	111	230	216	80	146	156	73	72	136	228	240	129	177	83
MER101_12p13.31b	437	671	361	701	634	1884	819	753	551	819	789	1496	1983	4576	6022	744	630	756	823	1425	1597	1221	2323	2905	1700	1894	2795	1649	3115	2173	2301	2865	2099	1351	2446	1420	2078	1596	2451	1658	4765	2405	4430	2206	1603	1959	1389	1255	1631
L1FLnI_7q33b	436	321	316	143	112	231	95	88	87	129	136	174	238	122	167	106	95	148	134	203	173	181	233	166	126	288	213	192	184	178	234	204	218	187	265	195	289	283	192	197	214	194	265	249	312	320	169	239	121
L1FLnI_Xq28xa	432	324	212	198	217	297	175	202	148	259	168	357	343	220	298	82	98	172	209	214	191	173	70	281	217	305	226	260	205	269	86	234	91	229	189	214	322	223	223	216	358	180	232	60	174	280	248	223	39
HERVH_15q26.3b	432	379	350	225	108	169	70	85	43	168	122	147	96	189	187	268	241	234	271	170	118	150	288	114	203	170	66	215	40	71	169	38	214	175	176	123	143	174	37	148	99	61	133	372	176	143	156	223	282
L1FLnI_15q22.2a	427	319	433	70	70	89	61	42	44	73	76	72	70	154	334	480	115	51	57	88	76	70	687	52	41	168	113	76	326	109	570	331	173	71	697	51	123	265	73	84	266	270	517	785	206	181	69	78	461
L1FLnI_6q14.2j	421	421	258	1937	1318	756	1545	1638	1333	1910	1843	3573	1331	478	650	1238	2773	2871	2871	1600	1730	1252	445	717	537	2602	1162	1433	673	1743	603	914	1125	946	561	1600	2588	3326	901	2000	1683	997	1082	444	2260	2662	2226	1461	177
L1FLnI_6q15i	419	425	369	342	327	495	251	228	216	352	279	652	624	348	468	133	140	171	451	448	443	386	216	472	327	320	516	473	409	507	188	439	128	205	237	508	270	197	456	505	824	409	714	205	191	294	464	489	107
L1FLnI_12p13.33a	419	630	463	588	427	705	430	508	322	530	373	987	763	521	677	312	662	789	828	642	621	592	520	773	536	893	758	775	671	765	541	750	843	670	487	647	888	953	647	682	971	638	858	503	786	990	747	742	310
L1FLnI_3q26.32s	405	307	908	0	0	0	0	0	0	0	0	0	0	18	22	4	9	13	4	0	0	0	1	3	0	2	3	0	3	1	1	1	0	0	0	0	2	1	0	0	9	5	3	0	1	1	0	0	2
L1FLnI_1q25.1k	404	255	228	208	208	533	189	197	164	231	228	431	389	499	641	157	197	294	268	392	358	345	422	467	400	619	502	357	371	384	428	374	490	398	423	407	665	511	451	378	665	252	648	376	431	600	406	320	208
MER4_Yq11.221b	404	413	325	95	87	282	90	70	62	89	117	144	250	508	686	97	36	46	86	0	0	0	0	0	204	0	0	0	0	0	0	0	0	0	0	173	0	0	0	0	586	325	757	323	132	160	224	188	207
L1FLnI_19q13.11a	397	277	181	101	70	181	60	57	41	83	75	120	209	214	275	48	162	94	98	136	157	143	64	224	108	178	362	187	136	256	79	152	271	87	86	194	207	330	334	269	464	277	103	69	263	199	168	162	40
L1FLnI_12q14.1a	396	244	224	19	23	33	12	18	22	40	32	22	48	14	8	8	16	10	31	29	48	41	12	30	29	23	51	30	11	60	15	12	12	20	39	58	36	35	33	52	53	13	10	13	24	43	42	30	9
L1FLnI_16q12.1n	395	336	460	261	255	513	190	236	168	213	226	431	570	439	595	162	69	142	335	384	350	320	278	489	462	351	426	466	425	380	276	466	149	196	306	408	221	168	412	427	650	308	640	244	132	283	416	348	159
L1FLnI_10q11.21z	393	540	318	15	27	3	29	38	43	33	27	5	10	27	38	2	2	3	3	2	4	9	13	6	13	2	6	4	4	4	7	8	7	13	9	3	7	13	9	5	3	5	2	2	5	4	3	1	2
L1FLnI_1p11.2g	381	547	294	97	89	206	46	37	50	78	72	145	279	88	112	17	25	20	42	95	109	121	114	100	229	174	64	112	35	96	102	66	139	128	157	163	164	181	51	162	242	70	161	211	327	456	222	211	176
L1FLnI_21q22.13b	378	191	262	153	110	327	77	64	86	114	108	118	324	219	242	47	63	109	135	340	275	257	58	254	169	578	459	257	105	386	109	157	121	198	102	348	386	275	398	352	713	270	180	77	321	516	305	334	45
L1FLnI_8q21.3da	368	227	146	947	737	685	745	926	632	808	916	1863	787	420	558	345	388	850	1020	779	786	803	354	512	422	1093	758	863	474	922	337	677	393	618	364	831	982	888	634	847	1236	583	971	369	739	1113	985	818	139
L1FLnI_4q35.2k	367	475	263	93	100	100	57	62	66	82	86	67	93	78	59	32	37	40	108	94	119	106	30	99	50	57	156	103	91	123	52	114	26	38	86	150	53	61	137	145	228	147	167	45	76	95	107	92	14
MER61_12q15a	364	358	564	1	0	0	1	0	0	0	0	0	0	2	8	3	13	12	2	0	0	2	2	0	0	1	0	1	0	1	0	3	1	1	1	0	0	0	1	0	0	1	21	16	2	0	0	1	13
HERVE_13q14.11a	354	43	64	244	135	918	217	222	190	213	198	231	597	420	848	557	172	200	230	458	488	408	1091	843	668	721	573	512	1264	507	783	1145	748	482	686	571	557	633	431	494	879	704	2260	1044	656	806	528	548	961
L1FLnI_10q26.12g	353	253	203	158	133	295	67	58	71	119	95	151	225	416	571	121	96	132	146	234	179	193	259	239	154	260	295	207	214	283	230	252	214	184	300	181	259	327	279	217	338	231	211	316	344	349	210	264	149
L1FLnI_7q31.33h	349	213	235	89	112	173	59	54	35	129	57	195	251	101	105	14	20	36	128	176	142	110	16	106	63	82	143	141	31	169	18	56	12	28	44	161	86	33	101	162	173	68	47	10	42	112	188	122	5
L1FLnI_3p21.2m	349	489	398	176	103	302	90	79	77	109	120	148	245	190	178	93	171	184	157	260	279	250	197	329	231	548	440	236	265	383	174	274	379	260	198	305	435	472	379	354	595	343	231	194	499	516	242	250	246
L1FLnI_16p11.2l	346	1594	1358	1252	1069	498	926	1197	848	1606	1360	2902	927	877	1441	1147	640	938	1216	873	1086	958	505	351	225	1402	1110	922	701	1288	790	1511	162	500	2053	1121	1502	918	1108	1334	1286	1021	1403	443	677	1305	1359	678	118
L1FLnI_1p21.2c	343	290	232	115	130	295	81	81	50	107	124	143	263	302	292	77	107	166	152	227	208	158	160	230	237	334	320	209	188	277	168	240	181	204	210	241	328	290	243	231	484	227	269	156	269	404	263	216	95
L1FLnI_5q22.1j	341	319	537	57	69	136	24	30	23	47	35	71	147	141	109	10	25	23	72	89	120	97	42	137	60	91	137	95	43	183	42	60	63	44	55	113	99	87	129	120	131	72	17	43	67	97	104	114	32
L1FLnI_2q11.1b	337	304	371	233	201	472	129	123	95	197	174	237	421	443	477	68	33	92	251	382	329	275	73	484	252	320	586	377	350	478	87	401	64	141	72	452	234	103	435	453	641	423	251	63	91	377	349	374	26
L1FLnI_1q42.2c	337	310	208	61	69	95	56	77	54	61	79	101	89	140	188	54	29	42	74	111	120	127	127	154	116	121	240	102	174	171	119	242	70	65	101	112	132	115	187	118	307	171	301	85	100	88	73	104	42
L1FLnI_11q14.1s	325	228	207	290	305	627	187	242	150	248	345	730	881	1129	1553	264	282	369	466	472	486	356	425	684	314	619	1270	451	1211	802	516	1483	352	270	512	576	554	423	1208	624	1994	1509	1728	495	554	801	567	595	202
L1FLnI_20q13.13	324	315	463	207	142	521	123	108	95	131	149	170	372	636	654	102	92	148	157	333	287	265	250	581	473	516	473	405	486	400	200	429	462	432	179	268	395	408	374	255	770	379	710	264	402	479	308	428	209
L1FLnI_6q24.2g	319	428	548	131	113	276	72	85	64	96	115	107	273	342	467	85	23	28	104	236	204	174	204	308	146	121	395	202	378	331	146	430	71	74	160	218	125	110	347	226	607	427	526	112	94	130	168	188	79
L1FLnI_2p16.3h	319	64	266	13	14	35	12	11	5	16	6	23	37	32	60	10	10	8	6	18	24	31	48	50	83	13	32	23	43	19	39	24	57	34	61	14	32	58	41	19	49	41	62	73	25	3	10	17	51
L1FLnI_13q14.11h	316	5	40	259	172	843	191	194	150	187	258	258	668	540	1040	589	130	134	183	382	394	330	1001	640	441	595	471	430	1119	479	732	952	541	387	536	436	448	486	393	360	804	628	2117	962	635	738	363	482	761
L1FLnI_3q13.33d	314	460	327	554	436	543	328	376	240	501	312	1394	591	174	236	241	367	562	513	570	459	534	297	423	468	805	380	725	271	381	300	273	501	721	414	445	872	712	268	492	445	229	323	251	561	688	580	550	126
L1FLnI_2q32.1q	311	167	756	203	180	108	29	66	19	193	68	267	170	15	13	45	74	134	203	145	126	157	53	71	74	208	69	222	17	74	41	26	192	180	49	97	301	272	44	227	68	33	65	86	142	176	159	192	17
L1FLnI_13q13.3t	310	260	283	26	24	66	16	28	11	29	37	42	46	24	54	52	14	14	29	32	55	41	126	34	16	62	84	59	57	67	145	126	10	15	180	43	25	27	78	51	123	79	208	70	36	51	33	45	24
L1FLnI_11q22.3aa	309	198	219	360	252	656	238	235	170	293	309	470	725	448	658	254	524	443	508	665	687	500	439	527	312	865	707	548	587	702	521	690	698	432	537	617	805	925	604	628	986	491	983	495	656	798	622	555	175
L1FLnI_5q31.3a	309	370	408	408	279	443	298	330	266	394	382	712	456	281	377	277	166	465	585	522	511	466	305	345	277	948	621	479	345	636	398	523	176	352	405	553	577	275	525	714	899	488	601	318	313	948	509	545	130
L1FLnI_11q13.5c	306	238	251	199	185	222	94	112	79	184	112	267	272	326	335	74	169	201	212	158	190	204	108	166	179	347	188	245	94	167	95	72	396	222	114	186	358	484	147	226	280	177	173	131	487	459	221	276	59
L1FLnI_15q21.1c	306	165	178	210	105	100	47	69	54	127	71	135	108	71	69	72	107	135	149	162	126	102	70	59	125	95	30	137	28	63	50	28	100	98	56	180	108	174	36	117	34	24	33	65	94	91	201	123	83
L1FLnI_10q11.21ba	305	191	812	30	27	24	13	16	16	20	27	64	37	142	165	4	15	11	19	18	23	27	8	25	25	13	18	26	9	24	3	9	15	19	9	17	22	24	21	17	13	9	14	10	18	26	29	21	9
MER101_2q35a	305	205	192	78	54	124	90	81	61	87	90	111	89	106	263	225	300	156	93	96	106	115	292	126	50	185	258	134	302	174	294	454	285	99	368	91	191	439	197	110	526	332	1101	387	478	272	99	146	135
L1FLnI_5q33.1a	302	550	413	724	888	694	939	1019	839	913	868	989	682	363	469	347	370	623	1024	659	598	632	304	711	736	514	603	794	429	651	200	447	361	518	261	623	532	448	513	663	586	396	471	226	318	399	832	644	137
HUERSP3_1p36.13	299	166	88	8	15	64	15	4	1	14	11	18	29	56	53	18	10	26	18	24	37	21	53	58	48	48	41	29	31	30	42	35	60	46	42	31	39	51	48	34	57	17	34	68	51	60	24	26	62
L1FLnI_7q34a	298	265	261	221	204	234	96	192	114	198	114	496	281	144	167	108	163	313	291	201	199	194	147	225	225	431	267	286	148	227	117	141	261	310	140	231	420	330	267	237	315	189	125	96	274	509	191	268	78
L1FLnI_Yq11.221r	298	399	427	1100	835	1501	825	1185	701	1003	1013	1653	1259	2163	2856	1495	1461	1240	1138	0	0	0	0	0	2053	0	0	0	0	0	0	0	0	1	0	1006	0	0	0	2	2200	1225	2876	3236	1897	1492	1287	1337	3058
L1FLnI_16q12.1d	296	197	152	250	230	309	121	203	114	214	157	337	359	268	353	96	139	281	281	209	224	247	115	261	262	365	245	322	170	221	117	181	232	303	140	195	367	305	217	225	319	215	248	116	253	385	242	263	47
L1FLnI_5q14.1h	296	153	181	88	83	145	57	76	49	90	64	135	171	141	151	48	55	82	63	115	109	105	69	175	123	149	132	141	80	115	67	70	204	151	111	107	222	208	124	129	205	145	106	89	196	198	116	149	57
L1FLnI_5q14.1c	293	305	228	349	276	307	220	228	152	294	306	514	368	175	160	159	469	375	369	375	328	278	244	287	228	530	240	439	138	277	223	166	743	380	255	348	551	830	249	417	345	140	199	218	661	517	390	346	104
L1FLnI_10q23.31m	291	291	240	21	13	71	19	20	6	29	22	16	54	49	61	5	11	13	15	33	35	34	7	29	13	42	21	42	7	25	9	14	16	20	16	46	52	43	16	36	58	15	30	12	43	78	29	30	12
ERVLB4_9q22.33b	288	275	301	304	224	455	195	210	171	228	232	629	397	416	404	359	399	468	454	406	337	352	546	430	439	506	480	400	316	477	502	396	569	487	481	409	612	759	414	430	932	373	504	609	585	775	531	426	340
L1FLnI_13q22.3a	286	236	373	258	247	537	155	170	121	179	190	355	509	349	420	119	272	307	299	355	332	336	258	406	458	593	326	442	292	340	186	287	729	524	193	305	500	720	263	352	515	276	554	237	502	482	360	408	130
L1FLnI_2q33.1r	279	410	293	15	16	37	14	18	7	23	13	15	29	7	12	10	7	5	12	25	16	16	4	14	14	16	13	29	10	18	6	6	3	15	15	30	22	21	13	29	10	5	5	6	17	50	38	32	5
L1FLnI_13q32.1b	279	95	147	117	126	103	144	145	87	121	105	66	166	102	156	62	41	58	59	44	52	55	79	39	42	74	22	34	26	36	59	31	69	53	76	66	65	87	16	42	27	14	49	131	122	90	45	71	103
MER4_3q29f	275	291	284	214	237	364	107	135	116	191	144	445	365	365	443	54	80	190	273	328	273	240	113	348	334	286	540	329	173	369	106	193	197	181	137	366	289	240	443	391	881	371	377	159	213	424	371	321	62
LTR57_2q35	273	182	145	67	51	79	84	83	37	72	81	125	86	125	304	198	239	131	78	106	78	77	310	118	21	125	182	76	274	127	295	366	254	86	300	65	185	314	165	95	358	283	725	315	383	203	87	137	103
L1FLnI_9q33.2b	270	299	312	337	191	357	167	233	170	193	352	336	370	308	754	143	153	264	519	322	383	330	148	215	107	424	562	312	675	504	145	771	118	160	181	477	310	246	422	447	928	442	1057	128	185	373	385	310	35
HERVEA_12p13.31	269	874	241	20	26	61	24	19	13	18	24	24	56	477	1092	104	20	33	67	41	38	44	255	44	31	38	223	46	629	80	260	686	34	17	311	30	47	38	196	49	496	685	1465	359	65	84	37	52	193
L1FLnI_7q21.2o	258	298	239	1136	2020	772	2331	2855	2113	1884	2371	1199	1440	642	799	630	769	986	1672	983	1192	980	372	461	382	973	894	953	489	1425	500	953	144	414	1350	1464	816	983	942	1406	1333	808	1076	395	807	1119	1626	808	123
L1FLnI_3q27.3b	258	399	1017	395	308	1229	262	210	183	317	284	453	1192	1729	1958	53	189	168	224	801	837	563	139	1053	739	1103	1075	759	682	934	173	568	1199	470	159	1060	973	1063	894	812	1728	788	935	222	1428	1492	861	913	161
L1FLnI_4q21.3a	255	163	242	1	2	2	4	4	0	2	3	11	6	15	45	89	36	42	31	3	5	4	64	3	6	7	10	4	62	5	33	73	7	4	18	2	5	4	13	5	8	23	58	21	1	3	11	4	3
L1FLnI_3q26.2a	247	203	226	72	71	98	29	42	32	57	64	48	77	76	56	30	42	53	73	110	112	94	98	116	87	149	96	148	39	98	56	48	140	115	89	90	178	184	66	135	68	33	47	62	109	144	103	121	46
L1FLnI_4q13.2o	246	130	251	525	557	779	255	263	200	397	361	1147	1079	1301	1707	399	390	530	685	613	532	503	664	790	423	745	881	698	679	785	558	760	676	517	590	613	980	720	810	652	1163	756	813	713	733	860	835	694	370
HERVEA_5q22.2	246	264	378	12	23	1	23	19	8	15	18	7	32	66	112	3	1	8	5	2	6	4	1	1	5	5	1	4	1	1	4	3	3	5	2	8	3	7	4	10	3	0	4	2	6	4	7	11	1
HARLEQUIN_17q21.31	245	260	250	234	185	320	253	240	211	302	215	388	369	261	298	189	265	317	299	389	356	305	312	401	344	471	420	394	282	431	349	309	504	304	323	381	497	547	370	439	536	284	333	377	457	488	393	282	261
L1FLnI_4p13e	244	163	182	93	87	169	67	98	34	83	95	130	174	202	288	93	76	147	168	179	186	151	97	177	85	375	304	175	187	308	152	265	44	98	177	221	260	133	293	252	459	250	417	83	88	401	171	199	38
L1FLnI_6p22.3a	240	410	265	180	167	278	100	93	61	154	113	243	240	170	164	36	37	45	221	242	199	219	37	214	153	116	221	242	125	229	50	180	76	65	78	234	106	80	227	245	256	119	128	59	107	100	295	268	32
L1FLnI_4q13.3bb	239	104	106	0	0	0	0	1	0	1	0	34	101	2	0	0	1	1	0	2	2	0	0	0	1	3	4	2	3	2	0	1	3	2	1	3	6	2	0	2	0	1	1	1	0	0	0	1	0
L1FLnI_1q25.1o	238	298	238	791	526	474	479	522	334	564	623	1916	722	401	583	502	400	547	674	464	426	404	631	414	637	561	253	667	351	313	349	320	742	718	308	427	721	805	213	453	518	272	490	537	506	493	740	540	460
L1FLnI_12p11.23a	234	37	80	5	4	9	5	6	5	6	8	9	8	71	290	213	5	8	5	9	11	4	336	16	4	21	61	8	268	13	257	394	14	6	508	4	12	12	59	9	32	92	450	163	9	3	4	0	98
L1FLnI_6q13f	231	261	221	495	435	361	352	374	254	452	351	1041	690	1072	1269	217	319	682	734	591	493	429	200	433	299	756	422	592	224	484	225	290	334	431	307	494	867	596	366	615	512	306	307	191	471	844	634	552	47
L1FLnI_6q21f	230	198	169	356	273	408	176	225	174	306	276	505	472	246	417	324	358	552	476	424	484	398	277	306	200	895	642	399	456	631	339	704	280	317	401	468	760	572	567	558	863	477	840	266	465	849	414	391	90
L1FLnI_2q24.1ba	228	339	214	874	609	940	697	1316	733	943	1587	1397	792	1009	2506	2122	1188	1356	1333	750	951	621	1691	844	353	1410	1668	800	2169	1149	2649	3459	722	498	3673	829	943	1078	1361	864	3639	2896	9868	2569	1356	1674	866	955	673
L1FLnI_3q27.3e	224	156	377	87	38	34	72	67	48	68	49	460	94	22	37	162	170	311	429	62	62	44	17	45	45	62	38	64	19	69	10	24	36	65	9	78	63	71	34	32	37	42	24	8	24	48	90	51	19
L1FLnI_3q13.33x	223	137	267	153	163	428	98	68	56	116	134	282	537	575	769	108	59	98	237	208	265	178	79	321	180	204	344	253	367	344	82	434	117	101	114	327	194	93	340	284	639	448	487	104	134	294	350	279	62
L1FLnI_6q13m	221	230	307	54	105	142	16	33	11	81	26	57	201	96	83	12	41	66	60	85	71	55	21	43	64	170	52	104	28	70	23	25	95	107	44	106	171	171	38	113	124	48	65	42	192	250	144	142	10
L1FLnI_8q23.1y	220	193	176	34	54	76	14	17	8	25	30	43	121	121	165	9	2	8	23	62	53	61	14	47	14	50	99	46	29	83	18	57	12	16	37	67	50	24	77	68	135	53	52	16	34	90	66	49	5
L1FLnI_11q22.2a	220	369	372	1122	1923	458	2516	2835	1813	2208	1842	1080	855	691	1136	635	548	864	939	592	535	644	459	401	352	591	784	529	484	795	362	800	181	543	846	468	733	739	982	621	866	539	783	274	379	535	619	457	99
L1FLnI_1q25.2p	220	146	492	467	284	110	356	287	268	444	287	779	368	1949	2811	244	484	508	513	340	249	180	130	63	103	412	33	241	34	96	119	60	258	278	131	242	387	526	35	261	82	38	73	192	328	364	443	264	73
L1FLnI_5q12.3r	220	112	412	1368	992	1406	830	757	585	1081	703	3242	2016	910	1272	1521	1783	1234	1324	1431	1292	1021	2365	1139	778	1767	1086	1721	1353	1221	2170	1351	2802	1044	1787	1259	1931	2714	974	1258	1540	836	1935	2742	2441	1926	1656	1437	1413
L1FLnI_6q15h	219	191	323	178	127	219	97	104	60	155	98	99	303	386	371	6	11	20	38	135	132	90	9	121	91	106	113	109	14	125	10	24	16	36	19	153	68	34	99	103	183	68	49	62	112	229	149	174	45
L1FLnI_1p21.3b	213	206	159	64	67	139	39	38	25	60	37	137	166	71	62	27	51	100	75	99	121	98	37	109	80	168	141	137	36	152	46	49	118	123	86	98	229	184	126	134	150	28	34	34	212	159	102	96	13
L1FLnI_2p21b	211	189	293	140	103	189	78	54	69	126	122	163	250	146	160	63	94	141	192	237	178	186	105	133	82	352	246	198	83	249	136	110	132	143	154	250	297	238	212	247	369	137	116	152	236	376	244	236	44
L1FLnI_6q16.2d	210	189	247	214	193	349	145	252	143	255	337	205	457	661	934	202	136	184	191	362	373	311	404	495	188	785	1138	323	757	759	382	942	405	274	555	410	562	689	919	493	1804	948	1288	503	560	757	264	335	249
L1FLnI_15q21.3aa	207	250	297	210	196	446	126	131	131	179	228	183	453	219	348	66	75	175	219	347	360	255	102	256	150	701	591	286	316	544	162	496	167	212	185	519	464	388	416	416	865	476	683	134	550	826	376	405	64
L1FLnI_14q24.1e	205	411	308	185	151	279	105	98	70	132	105	216	221	126	193	75	45	72	206	221	217	223	127	277	245	150	294	233	234	251	117	248	131	124	109	254	136	100	222	250	434	248	312	122	121	144	253	273	89
MER41_12q13.11	205	247	565	308	197	953	262	235	190	181	336	352	810	1585	2257	157	77	94	227	517	600	504	536	895	431	345	889	452	1084	777	584	1117	236	159	567	672	260	194	849	559	1571	954	1389	501	316	434	594	493	316
PABLB_2p13.1	205	108	330	406	269	860	350	293	258	360	353	610	819	1531	1862	355	463	593	686	671	716	491	503	1025	526	1009	1365	744	1488	957	694	1502	739	541	670	827	895	689	1243	815	1864	1424	1140	718	963	1291	697	794	594
ERVLB4_17q21.32	204	154	100	12	7	43	14	13	8	8	23	12	15	15	14	10	6	6	7	33	46	33	38	27	44	41	27	37	33	20	43	27	54	20	51	38	35	26	38	49	25	10	35	22	31	30	34	25	53
L1FLnI_Yq11.221q	202	297	317	1156	843	1250	1062	1257	797	901	1219	1562	1309	1758	2684	1432	1266	1234	1039	0	0	0	0	0	1112	0	1	0	0	1	0	0	0	0	0	1009	0	0	0	0	2576	1296	2522	2423	2064	1900	1202	1301	1850
L1FLnI_1p31.1sa	202	1	3	26	10	10	23	21	22	10	34	36	18	152	728	310	16	12	12	18	20	20	534	42	5	29	232	20	785	70	671	1207	14	15	689	19	24	37	258	21	289	511	2360	449	15	9	17	11	220
L1FLnI_14q11.2j	201	188	170	139	123	350	113	120	88	123	129	224	412	527	436	111	76	118	117	245	267	221	288	579	209	411	586	296	285	488	306	233	343	243	253	262	403	248	482	345	846	263	361	427	412	498	206	359	419
L1FLnI_8p11.21k	200	106	133	141	75	257	54	69	38	101	75	207	224	278	212	83	135	133	190	177	176	193	123	223	219	240	223	261	82	220	104	95	261	173	74	167	233	250	175	229	244	122	40	149	245	280	186	270	196
L1FLnI_6q16.3c	198	127	177	160	150	316	82	108	75	106	180	151	334	141	177	97	109	117	159	237	295	225	359	231	102	450	349	198	103	492	421	144	221	134	438	353	417	419	309	321	623	186	196	476	423	478	296	279	138
HERVL_7p21.3a	195	330	249	285	203	460	133	146	113	240	128	641	557	198	164	83	178	303	321	347	274	316	228	365	391	501	270	468	101	255	174	101	543	448	141	280	517	489	195	308	303	107	98	240	351	466	351	447	213
HARLEQUIN_7p15.3	193	82	211	20	22	155	35	24	24	27	32	28	83	57	90	137	78	34	18	48	71	54	829	74	46	132	67	78	112	90	969	178	357	64	919	88	106	272	68	72	128	40	240	1136	244	149	63	49	731
L1FLnI_14q13.2	192	125	130	93	51	185	92	73	48	59	72	188	162	229	295	70	42	95	123	127	121	98	84	202	181	147	150	140	161	165	55	189	89	120	57	136	148	128	118	120	215	120	221	69	158	222	127	208	43
L1FLnI_12q14.1la	192	272	332	3471	3105	1579	3397	4364	3107	3415	3578	4285	2214	828	1195	1754	1205	1284	3280	2248	2296	2140	1089	1148	1135	1562	1259	2875	1004	1637	1038	1385	666	793	1768	1980	1752	1378	1400	2615	1411	1022	1309	723	616	883	2995	1713	269
L1FLnI_8q12.2f	190	239	299	1	2	0	4	3	4	0	1	0	4	10	19	2	0	2	6	5	1	0	2	2	5	2	3	1	3	5	1	0	2	1	6	5	3	0	5	2	7	4	8	7	1	8	0	3	0
L1FLnI_18q21.33b	187	308	343	51	36	55	38	33	31	63	28	71	33	11	14	86	248	227	167	37	41	42	36	27	29	59	26	41	9	43	30	20	56	50	33	53	58	92	14	37	25	16	27	45	105	108	82	66	23
L1FLnI_Xq28wa	187	169	172	159	186	257	108	156	90	177	148	334	355	235	252	40	50	110	228	203	180	198	62	274	164	220	186	229	190	240	72	212	65	144	103	189	203	135	208	202	357	166	282	35	91	215	232	228	23
L1FLnI_9p11.2d	187	146	204	310	299	652	212	209	157	258	234	716	924	674	795	98	87	135	384	568	542	479	182	622	327	469	804	568	603	745	230	782	124	199	266	451	338	206	660	664	996	581	775	122	171	341	509	476	34
L1FLnI_Xq13.1a	186	386	310	1176	2085	807	2195	2615	2030	1907	1856	1258	1754	1260	1998	900	1144	1461	1245	664	621	653	732	969	886	881	959	770	933	998	535	1121	805	848	717	691	1060	1171	1083	712	1266	890	1020	576	970	1080	773	699	406
L1FLI_16p12.3b	184	129	179	260	171	479	136	160	159	227	178	368	239	269	297	160	208	199	239	337	307	307	293	421	320	516	401	386	313	478	219	277	508	379	237	351	379	540	375	392	394	202	229	274	267	351	362	276	240
L1FLnI_Yq11.223a	183	301	307	318	251	869	238	290	211	220	267	298	575	997	1077	276	269	269	349	0	0	0	0	0	688	0	1	1	0	0	0	1	0	0	0	522	0	0	0	0	1226	775	825	780	740	935	484	639	768
L1FLnI_18p11.21j	182	161	356	274	202	434	173	204	124	194	226	383	410	400	449	208	268	233	250	292	235	252	436	391	403	378	285	369	348	296	361	298	653	309	244	294	396	508	245	257	461	234	453	438	484	412	386	318	299
HERV9_6q25.1	178	68	108	48	44	80	26	54	22	69	81	735	57	934	1644	188	135	105	76	18	31	21	223	35	56	35	66	24	121	36	273	112	67	19	256	83	58	59	53	30	13	8	42	88	16	11	98	5	20
L1FLnI_12q23.3d	178	86	134	9	5	43	3	9	3	6	2	16	7	27	41	12	15	13	9	65	37	57	70	40	96	41	61	42	66	33	70	52	52	41	66	12	65	69	47	48	72	31	92	41	17	6	17	10	22
L1FLnI_13q22.1a	174	163	240	162	161	293	73	107	65	130	110	230	390	215	270	46	36	108	181	278	238	198	70	304	136	393	332	271	292	283	71	271	43	125	76	270	275	103	309	289	456	267	306	60	104	326	257	295	16
L1FLnI_2p21d	173	85	140	120	136	170	89	67	66	107	69	191	242	66	87	33	31	55	109	154	143	130	56	131	87	148	143	179	56	178	69	73	78	84	65	173	184	129	166	195	262	54	84	72	118	115	150	170	31
L1FLnI_1q42.2b	172	164	146	74	79	227	72	52	41	67	82	77	219	136	140	27	21	11	78	160	147	118	36	149	106	69	226	159	131	237	35	126	44	26	50	155	54	49	166	133	246	135	114	34	65	61	151	150	18
L1FLnI_Xp11.3ja	172	118	257	50	43	74	20	18	18	32	42	29	66	421	521	26	23	28	22	22	40	34	46	28	55	75	52	46	30	39	38	42	49	42	45	48	66	84	25	42	111	70	112	85	119	111	43	58	68
L1FLnI_1p22.1d	172	283	109	176	93	359	126	140	109	115	162	140	331	418	598	228	187	157	120	289	326	270	376	330	143	560	841	249	411	619	685	547	331	149	1263	399	353	470	641	384	1250	541	807	580	531	630	285	266	184
L1FLnI_7q21.13aa	171	1	10	1	1	2	0	3	1	2	2	6	2	131	437	96	1	4	2	0	0	1	54	36	2	5	79	1	180	50	28	150	7	2	37	3	1	9	87	5	101	252	530	43	2	4	2	3	29
L1FLnI_13q33.1h	169	79	229	0	0	0	0	0	0	0	0	0	0	1	2	0	0	0	0	0	0	0	0	0	0	1	0	0	0	0	0	0	0	0	0	0	0	0	0	0	0	0	0	0	1	0	0	0	0
MER4B_19q13.42a	167	240	143	29	38	74	14	15	19	10	26	19	36	108	129	15	7	9	14	43	62	40	62	71	37	47	51	42	34	49	64	65	28	24	56	79	46	65	57	42	35	42	33	88	106	85	43	75	61
L1FLnI_4q26a	167	4	1	2	1	4	2	2	0	3	1	1	4	59	232	138	4	2	2	3	5	2	419	3	0	3	9	2	84	2	369	155	5	3	707	2	4	11	12	4	44	52	335	359	11	3	4	4	158
L1FLnI_7p21.1g	166	144	238	614	394	412	414	554	302	491	370	1381	651	367	440	287	805	737	645	486	432	410	347	437	316	697	398	621	342	495	245	319	994	587	228	456	919	1212	370	533	538	301	350	264	921	818	691	568	151
L1FLnI_3q25.33h	165	143	142	50	56	98	49	46	34	74	56	85	149	69	89	27	16	41	62	82	72	79	31	86	51	104	81	82	59	128	42	75	18	32	94	107	88	40	80	95	182	74	134	60	76	144	97	106	7
L1FLnI_12p13.32c	165	169	276	154	120	477	120	153	125	147	217	438	326	167	198	175	282	463	521	553	595	354	306	520	293	682	622	344	267	620	347	349	292	256	361	739	614	439	521	565	662	347	191	353	452	729	681	395	237
L1FLnI_13q14.11g	165	29	24	128	109	404	146	108	98	123	126	147	374	246	491	369	103	114	143	267	288	232	551	359	256	425	271	235	581	314	417	682	303	253	451	295	323	325	254	305	608	460	1713	498	340	488	262	269	370
L1FLnI_11q21b	164	100	162	343	307	357	129	133	82	324	176	430	339	111	116	304	358	601	1265	552	546	527	149	218	175	502	472	423	115	511	178	210	130	205	156	595	464	343	401	756	589	197	117	126	244	483	620	348	46
L1FLnI_9p21.3i	164	176	341	118	77	260	56	56	67	114	109	66	239	167	192	22	20	54	104	170	220	170	38	161	94	302	286	181	74	294	29	82	49	69	37	229	190	86	206	259	319	178	100	53	110	322	181	240	33
L1FLnI_6q14.1ia	163	225	237	679	612	744	508	589	342	736	456	1801	965	326	390	305	915	981	1043	789	650	587	320	519	425	1117	517	859	440	610	339	451	756	759	494	692	1212	1208	443	761	716	383	673	302	1083	1152	986	778	95
L1FLnI_12q12db	159	165	183	170	170	285	83	103	94	159	119	114	240	316	432	115	317	262	233	293	288	286	146	347	160	532	467	245	108	501	94	120	400	264	133	350	476	857	331	391	749	285	226	118	692	513	312	231	67
L1FLnI_12q15l	159	124	646	0	1	2	0	0	0	0	2	1	4	4	9	12	12	25	9	1	0	2	3	2	2	1	2	0	0	3	4	3	1	0	2	2	1	2	1	2	1	5	12	4	0	0	1	0	6
L1FLnI_19p12e	158	692	312	901	399	507	704	652	634	845	776	602	724	237	247	971	1666	1789	1688	792	933	563	297	410	200	1552	718	698	240	856	729	423	519	305	983	822	1500	1029	558	1327	1171	382	455	488	1088	1443	689	602	135
HML4_17q21.31	158	168	267	75	76	528	59	60	53	70	106	53	139	492	1069	615	236	181	205	306	383	270	763	430	278	510	486	289	559	493	934	772	427	215	864	545	475	475	453	394	1328	1129	1914	1640	898	1037	527	513	784
L1FLnI_Yq11.221g	157	82	145	127	109	364	103	90	98	101	125	153	384	742	1022	159	94	79	102	0	0	0	0	0	290	0	0	0	0	0	0	0	0	0	0	283	0	0	0	0	941	459	1049	670	376	396	233	271	692
L1FLnI_4q28.2h	155	96	163	1293	1181	885	1146	1410	846	1108	1105	4040	1763	595	718	1030	1335	1799	1784	1091	1085	1104	842	762	1029	1794	647	1909	401	689	660	472	1809	1378	747	1050	2693	2004	637	1478	940	530	652	978	1564	1646	1757	1482	427
HERVH_10q24.31a	153	85	119	10	17	26	14	7	13	15	20	8	31	46	73	4	4	3	6	26	35	15	15	37	31	34	47	26	15	18	15	19	26	11	31	25	33	14	24	41	37	37	22	19	22	31	24	14	23
L1FLnI_7q21.13u	152	120	347	287	186	114	102	92	86	247	201	728	131	180	284	106	336	380	382	281	212	163	83	35	38	292	33	206	7	102	107	16	158	178	94	198	360	471	22	208	42	7	22	101	187	243	312	145	32
HERVE_7q21.3	152	171	207	136	126	439	92	80	111	121	163	134	466	507	548	127	117	115	147	298	320	218	304	475	176	404	676	250	262	535	440	366	267	119	460	447	387	330	576	398	989	415	292	558	488	613	408	323	235
L1FLnI_8q11.21b	152	146	132	187	139	259	116	140	109	158	121	166	250	106	97	78	85	145	233	201	219	229	47	164	208	368	182	178	36	245	57	38	190	213	73	229	313	295	128	277	308	64	65	83	208	294	194	194	37
MER101_16p12.2b	151	1	5	7	6	11	5	6	6	9	8	14	17	6	12	8	9	5	1	14	15	10	14	9	20	9	13	14	10	18	19	7	12	3	7	7	17	16	12	14	45	4	21	27	19	17	3	23	15
L1FLnI_5q15z	150	279	205	128	88	86	56	65	23	80	49	91	171	326	672	18	16	19	37	89	100	65	47	113	34	75	291	60	294	127	46	357	14	34	48	108	59	45	242	107	367	313	388	20	35	61	84	59	18
L1FLnI_1q23.3d	150	168	161	63	64	378	67	38	43	37	54	143	457	555	777	84	23	22	63	163	149	126	460	305	254	122	368	145	685	259	468	848	124	33	509	256	74	88	312	160	810	586	1183	355	134	190	254	233	214
L1FLnI_15q22.31a	149	179	283	603	413	620	472	415	360	459	529	735	524	390	433	677	715	610	614	580	640	549	786	622	469	881	676	651	389	680	727	481	935	534	586	619	727	1042	565	736	872	456	440	964	813	841	532	627	702
HUERSP3B_Xp11.22	149	64	118	76	92	235	48	33	41	81	46	105	265	90	170	73	74	74	58	212	237	163	281	118	85	303	179	194	285	201	416	414	202	98	391	244	351	291	178	294	146	94	399	255	313	423	161	182	57
L1FLnI_11p15.3c	148	182	211	241	175	317	137	130	121	164	215	372	380	253	352	182	111	189	337	388	407	321	305	311	120	570	740	331	378	652	456	699	134	116	637	433	368	279	513	535	814	402	619	176	144	390	419	274	59
L1FLnI_8q11.21f	148	122	167	334	201	631	164	148	122	278	240	273	491	166	137	605	490	638	563	464	414	526	647	483	617	648	212	745	225	319	514	198	1177	783	297	365	691	1165	158	481	305	130	277	642	630	572	416	516	469
PRIMA41_17q21.31b	148	77	141	14	10	246	15	8	11	13	13	18	29	129	211	139	74	64	77	166	125	99	172	171	142	170	172	116	121	188	212	171	158	84	212	245	141	168	149	161	330	251	323	406	317	378	213	197	226
L1FLnI_7q32.1	147	156	131	57	26	174	54	37	47	52	90	72	118	226	196	56	52	62	41	80	142	67	139	190	113	159	276	141	185	167	156	151	176	110	134	93	122	178	244	87	354	227	198	158	193	150	78	110	140
L1FLnI_7q11.21u	146	668	141	0	6	2	6	3	3	0	3	8	14	5	11	0	1	4	3	6	7	5	5	7	3	5	3	4	4	6	8	10	8	2	9	6	7	1	2	10	7	1	6	2	6	7	5	4	0
L1FLnI_5q15xa	146	87	78	27	10	34	11	14	11	11	15	35	14	8	13	15	30	14	22	19	26	19	23	11	45	12	15	19	17	7	30	17	43	8	11	13	25	55	13	20	18	17	18	25	38	14	20	23	14
L1FLnI_13q32.1e	145	115	204	910	508	836	540	537	375	818	455	2166	712	335	293	135	126	691	1162	895	749	664	115	656	652	848	453	953	343	619	86	328	184	778	53	713	784	325	434	602	424	337	275	81	184	816	1109	978	48
HERVL40_20q11.22	141	47	56	0	2	0	0	0	0	1	0	0	0	3	7	3	1	3	0	2	1	3	0	0	0	3	3	2	3	1	1	2	0	2	0	1	1	1	1	0	0	1	4	1	5	5	0	5	2
L1FLnI_2q32.1s	141	60	138	26	40	15	5	7	6	25	21	27	33	1	0	55	42	38	24	24	36	31	66	5	2	73	15	19	4	29	106	13	24	15	128	16	100	119	5	50	21	8	12	74	82	58	27	30	6
L1FLnI_3q22.3e	140	192	108	144	97	176	93	96	75	128	130	300	184	117	137	197	160	162	182	151	122	127	304	150	121	207	102	184	103	118	210	75	311	170	186	122	206	311	102	162	225	83	182	337	300	218	186	159	212
L1FLnI_7p14.1d	140	126	241	433	173	418	429	536	344	337	950	651	423	317	364	626	488	464	524	360	324	326	758	288	385	600	196	478	112	302	585	113	696	415	287	309	418	764	131	388	365	102	339	969	623	517	411	464	748
L1FLnI_3q13.33f	136	145	199	0	0	1	1	3	0	0	3	0	1	1	3	0	1	1	2	1	1	0	4	0	0	2	0	0	2	3	2	1	0	2	6	1	2	2	1	0	3	5	4	0	3	2	0	1	1
L1FLnI_15q13.2d	136	140	58	16	12	58	25	14	19	29	22	10	31	38	97	81	38	26	17	26	42	30	159	24	40	54	36	37	51	27	188	90	79	35	199	36	35	75	30	30	86	61	271	293	118	68	38	47	133
L1FLnI_7p14.1k	136	130	374	481	312	907	319	329	271	384	419	819	793	926	1168	208	102	192	656	678	665	559	479	1048	837	468	949	744	816	890	400	820	512	476	293	637	390	392	739	627	1418	733	788	356	254	417	678	740	274
L1FLnI_1q32.2g	135	129	165	1900	1653	1268	1508	1792	1273	1317	1491	3209	2113	1001	1467	1226	1096	1192	1879	1671	1568	1409	970	1003	1144	1622	1164	2164	1014	1313	1189	1320	1093	1408	1651	1493	1816	1602	1051	1555	1539	1247	1747	974	1020	1388	2206	1656	398
L1FLnI_2p16.2g	135	134	163	99	98	178	83	80	53	68	112	116	239	255	433	135	212	162	113	119	121	110	277	167	117	229	228	155	285	170	291	306	412	147	251	129	251	440	195	110	344	323	607	397	504	297	120	165	258
L1FLnI_5q31.3b	133	180	223	386	230	409	241	223	222	344	274	593	357	276	316	298	535	528	459	387	387	351	261	368	276	813	466	445	321	463	322	428	542	412	303	387	601	935	384	435	699	385	784	309	866	784	329	480	147
L1FLnI_4q28.2l	133	178	111	994	722	463	601	699	538	898	741	2291	776	94	134	284	389	885	1937	1008	1289	917	131	166	164	1403	551	1002	143	657	192	296	170	315	266	1325	911	495	455	1480	737	298	374	144	335	1069	1198	1017	27
L1FLnI_12q23.1b	132	231	278	285	357	523	293	318	224	296	352	641	634	290	346	155	183	496	498	513	486	339	174	437	305	665	454	446	257	498	183	285	218	351	219	520	710	302	375	514	580	322	306	199	294	781	557	410	62
L1FLnI_14q24.1a	132	86	84	40	38	83	21	27	14	28	35	72	95	38	53	16	20	38	53	66	80	60	29	38	34	93	87	73	46	78	45	58	31	47	38	92	71	39	62	81	104	46	53	27	43	146	88	72	15
HERVL_10q11.21c	132	82	322	13	7	8	10	7	8	8	6	24	10	74	94	1	2	3	0	7	3	12	6	19	4	6	8	5	3	5	7	2	8	12	2	4	7	16	5	6	14	12	10	9	4	12	8	9	7
L1FLnI_7q11.23a	131	86	520	777	558	1696	469	452	354	593	514	1636	1470	2378	2765	348	355	527	798	1190	1212	1079	832	1689	980	1590	1710	1379	1256	1583	846	1446	1271	971	704	1100	1270	1252	1465	1280	2317	1218	1707	785	1136	1629	1041	1264	487
L1FLnI_5q13.3b	130	120	75	314	245	381	130	171	86	302	173	389	373	172	189	196	196	259	461	449	381	423	288	324	268	451	435	494	305	413	305	377	358	305	366	410	524	479	321	616	530	300	367	254	446	464	378	416	145
L1FLnI_5p12j	130	234	176	53	63	93	39	34	24	46	46	60	127	165	176	30	42	35	39	77	95	78	79	69	33	148	185	77	65	108	112	113	62	51	156	111	144	145	177	116	369	151	169	71	141	179	99	60	40
L1FLnI_14q22.1j	130	105	185	120	130	320	89	90	60	103	92	240	457	287	317	53	53	151	198	218	191	178	71	215	156	351	249	209	164	248	51	202	52	144	43	299	338	74	284	246	364	194	225	57	81	520	260	236	30
L1FLnI_1p36.32a	130	106	94	2	1	0	1	4	1	0	0	1	0	0	1	0	0	0	0	0	0	0	0	0	0	0	0	1	0	2	0	0	0	0	0	0	1	0	0	0	0	0	0	0	0	0	0	0	1
L1FLnI_2p23.1c	130	68	142	70	35	42	35	37	16	97	102	618	19	122	170	295	158	136	103	64	49	27	164	20	41	69	12	51	112	11	161	60	100	40	98	74	78	102	12	58	12	14	103	201	119	106	61	73	178
L1FLnI_12q12cb	129	122	161	188	168	259	89	78	58	130	99	108	247	191	255	76	206	249	190	256	235	231	103	285	154	515	357	250	105	395	84	112	370	300	77	308	503	683	281	354	553	209	155	111	663	476	324	217	45
L1FLnI_12q23.3g	129	167	166	69	93	221	39	37	24	51	40	111	238	235	148	16	21	27	42	134	117	108	84	185	111	176	124	142	38	205	70	52	108	99	86	147	135	122	101	152	253	84	60	110	150	206	157	176	90
HML5_1q22	127	165	161	396	164	391	148	143	126	421	151	1415	180	30	43	159	289	329	448	742	470	412	246	238	387	565	141	621	109	263	186	75	539	585	134	360	472	613	84	449	118	59	158	179	262	380	541	431	174
L1FLnI_9p22.3a	126	154	129	44	34	110	33	36	29	38	31	39	125	127	178	30	35	23	43	81	93	54	33	86	54	81	131	91	69	96	62	73	41	27	81	99	63	59	88	75	158	67	69	58	64	71	97	98	22
L1FLnI_10p11.22d	126	427	133	535	310	352	259	329	279	538	318	719	387	262	294	237	610	566	572	364	401	310	137	159	103	693	223	350	95	266	199	105	324	205	272	530	594	590	181	516	322	141	191	224	663	875	486	400	96
L1FLnI_14q32.13a	126	161	131	47	23	11	75	112	56	97	40	128	27	143	171	40	27	24	61	32	20	16	32	150	10	20	75	26	77	101	26	37	35	28	20	15	25	16	68	22	122	73	130	39	14	23	22	26	33
L1FLnI_11q12.3a	123	80	104	9	3	17	11	9	11	8	10	17	17	30	19	10	11	17	12	23	31	34	10	10	6	18	32	21	13	28	21	20	6	14	26	28	30	23	28	18	51	22	32	16	17	40	18	8	7
L1FLnI_13q34c	123	86	566	168	132	272	111	50	74	136	116	214	255	183	205	62	191	244	234	281	267	231	133	321	197	516	382	282	130	415	131	140	351	217	159	334	484	495	303	370	413	220	109	180	398	569	267	267	118
L1FLnI_10q11.21aa	122	76	256	18	9	2	10	6	9	15	10	25	11	42	80	5	2	1	9	6	12	8	3	14	15	15	1	6	3	11	4	0	13	14	3	6	7	7	11	8	8	9	2	6	22	16	13	7	2
HERVH_12q13.2b	122	192	101	90	61	127	49	46	48	60	83	45	114	336	678	48	11	12	11	44	63	69	193	77	171	55	137	64	345	94	165	407	55	42	197	131	52	60	138	66	440	470	1433	443	135	146	119	125	293
L1FLnI_1q32.3e	120	121	124	90	79	330	65	61	53	79	109	75	195	360	470	723	451	74	105	187	192	164	657	245	238	105	350	198	440	271	793	559	434	119	937	205	140	557	249	211	661	450	712	838	390	150	188	191	405
L1FLnI_15q21.2m	119	98	115	109	79	162	51	59	50	73	77	144	156	111	127	38	43	101	123	153	186	158	57	150	94	310	248	140	102	265	84	149	86	107	95	152	208	167	202	240	294	134	132	49	137	316	138	153	25
L1FLnI_2q12.2b	119	68	64	97	82	288	64	62	49	94	71	102	181	263	217	57	88	85	115	204	149	178	131	256	177	235	237	207	105	223	106	101	149	184	138	190	185	196	161	183	222	109	92	82	208	308	168	221	112
ERV316A3_6q24.1a	118	154	70	760	545	707	825	915	764	797	764	1177	485	270	296	266	468	555	604	1171	1030	909	658	916	623	1034	1012	1137	540	974	622	574	887	856	547	1033	1322	1266	803	1337	1156	620	463	488	588	1037	941	733	374
HERVH_1p31.1a	117	118	71	13	11	25	22	5	15	6	18	9	29	30	35	9	7	8	5	16	13	11	18	26	24	19	14	11	14	15	11	15	10	14	10	30	16	13	13	14	44	16	26	38	24	16	28	28	26
L1FLnI_9q32a	117	141	86	80	42	127	18	37	16	60	28	69	78	48	31	56	53	69	122	100	77	105	134	107	144	177	109	153	73	93	91	72	132	105	79	52	113	109	83	110	159	79	111	110	104	151	69	139	87
L1FLnI_2q21.3e	116	61	88	60	55	40	80	97	78	57	142	119	60	92	153	288	117	73	71	76	60	63	285	63	41	99	138	72	127	99	261	204	95	55	358	61	95	148	97	94	178	104	346	236	127	92	52	81	99
L1FLnI_19q13.11f	115	80	82	64	76	378	64	55	66	70	62	95	378	203	104	10	9	18	43	237	254	216	40	387	235	167	392	212	135	345	59	136	51	65	71	420	142	57	283	272	532	208	73	71	139	264	270	262	50
L1FLnI_12q12ia	115	242	196	83	99	155	35	36	32	84	51	199	242	97	85	11	33	51	156	175	179	122	50	142	121	104	206	198	60	162	34	76	50	87	53	171	94	45	161	171	184	43	34	21	41	76	182	161	17
L1FLnI_5q35.1b	115	65	238	1121	655	1099	681	611	577	901	741	1795	893	376	375	594	1465	1728	1704	1385	1381	1164	461	709	867	2096	937	1329	297	1147	515	352	1351	1004	401	1264	1753	2135	628	1484	1233	460	525	586	1716	2029	1358	1275	242
HERVFRD_9p21.3b	114	63	109	50	46	136	32	49	36	47	71	37	100	437	546	138	101	44	34	49	74	63	394	168	78	129	223	87	106	138	380	115	341	73	342	93	126	206	150	80	471	177	181	666	231	147	56	105	441
HML5_3q26.2	114	129	72	87	49	75	112	129	108	106	109	265	88	185	432	362	421	304	279	105	103	99	296	132	93	108	177	101	386	145	202	399	390	182	242	102	183	383	124	110	259	307	645	308	182	101	165	88	214
L1FLnI_5q14.3ha	114	143	564	513	451	450	81	116	49	398	125	302	497	119	213	52	260	525	724	578	552	571	54	162	283	1084	253	683	130	386	45	172	375	531	54	672	1105	1053	193	893	420	185	319	81	754	1245	728	663	24
HERVIP10F_3p21.31	113	102	194	35	28	112	21	20	22	43	27	53	95	321	446	58	64	32	40	111	95	85	210	131	126	127	168	96	142	135	197	135	147	74	266	139	143	157	107	118	213	123	231	237	137	190	110	85	145
HERV3_14q32.33	113	133	216	58	70	84	24	40	27	46	62	74	95	73	87	11	17	28	93	140	96	95	20	86	31	95	78	94	55	187	30	115	10	19	35	93	77	37	101	146	106	64	37	26	49	115	97	87	12
HERVH_6q22.1c	112	100	95	4	2	11	2	0	5	3	2	1	1	3	4	0	2	2	5	5	14	7	2	10	8	9	1	8	6	0	8	7	4	3	10	1	5	1	4	5	3	2	0	2	6	5	5	8	7
L1FLnI_6q13n	110	72	85	219	203	402	194	139	127	194	165	479	449	582	696	122	240	326	278	232	209	222	217	341	294	405	303	269	179	285	148	198	398	310	127	353	395	461	287	247	549	286	223	249	524	611	355	309	187
L1FLnI_5q31.1d	110	249	188	944	507	348	604	768	562	885	822	1800	634	211	291	204	575	1159	1128	634	657	504	97	291	190	1434	539	645	180	562	125	201	299	455	150	621	1024	759	404	840	689	385	328	105	625	1225	640	623	29
L1FLnI_1p31.3z	109	206	210	1	2	1	0	4	2	2	2	2	0	0	0	2	3	1	0	0	0	0	4	0	3	0	0	0	0	0	2	2	3	1	0	1	0	0	0	1	0	0	0	0	0	0	0	0	3
HARLEQUIN_10q23.1	108	90	158	3	2	1	0	1	1	1	0	2	0	100	140	0	1	0	1	1	2	3	1	0	1	1	4	2	4	1	0	3	2	0	9	1	1	2	1	3	3	1	14	1	0	0	0	1	0
L1FLnI_2q32.2g	107	137	160	153	161	517	138	156	119	128	196	149	417	472	455	80	32	113	171	315	394	286	198	406	176	526	656	288	292	564	165	330	183	158	161	495	434	175	542	485	949	383	392	251	284	724	335	369	191
MER101_18q21.1b	107	72	106	191	145	258	162	129	95	159	172	284	241	242	405	401	430	320	275	241	252	222	564	171	81	398	493	239	285	287	591	341	509	167	637	243	367	696	414	347	817	471	660	657	712	477	224	240	204
L1FLnI_Yp11.2gb	107	108	134	420	320	1147	259	230	249	305	375	351	887	1092	1537	538	536	429	364	3	4	5	4	1	832	5	4	1	2	3	9	0	5	1	1	1035	2	9	2	7	2957	1640	3198	2122	1697	1567	824	908	1351
HERVL_4q31.1	107	24	57	698	538	626	585	667	442	740	624	1685	713	1065	1638	661	559	894	1183	868	684	636	1253	964	671	769	1077	807	1366	1030	1099	1415	707	707	998	937	920	817	930	919	1365	984	1332	1112	595	924	1448	672	636
L1FLnI_6q25.3e	107	131	162	672	550	3128	567	588	506	594	812	1056	2038	1287	1456	727	565	641	671	1379	1747	1160	1910	2340	1298	2025	2476	1398	2699	2052	2335	2692	2049	994	2167	2215	1970	1629	2190	1635	3371	2575	2810	2504	2249	2790	1694	1600	2302
L1FLnI_4p11b	106	156	217	293	223	447	164	196	148	221	194	554	484	435	520	95	117	224	309	289	269	278	170	389	428	446	332	420	288	328	131	246	211	331	125	302	334	211	312	307	515	303	317	128	173	396	312	439	92
L1FLnI_8q11.23n	106	165	234	344	235	361	218	193	157	283	228	411	506	286	398	204	250	426	423	365	432	382	181	274	128	801	566	362	375	623	330	689	185	233	315	536	719	496	479	570	728	356	671	172	376	744	448	334	42
L1FLnI_6q22.1v	106	63	38	2	4	1	0	1	0	2	1	5	4	67	79	5	2	2	4	7	6	2	13	4	6	1	5	3	6	3	4	5	6	6	2	5	7	7	5	11	4	1	9	2	5	1	3	7	3
L1FLnI_7q34c	105	35	59	151	113	285	135	129	125	137	250	201	258	376	497	1292	657	301	197	231	249	175	1142	406	150	385	636	227	370	518	1507	433	565	169	1867	331	417	820	536	325	983	472	564	1541	752	525	313	317	503
L1FLnI_5q15n	104	126	200	274	194	284	241	280	162	308	229	697	339	231	609	743	160	205	282	236	242	222	1380	284	179	306	252	284	558	293	752	922	177	196	1237	247	345	248	310	297	337	242	987	832	205	309	311	260	343
HERVL_12p13.1c	104	90	824	1876	1343	2979	957	995	746	1505	1035	3489	3283	2088	2636	2618	2899	2690	2443	2931	2717	2177	2400	2888	2631	3882	2725	2906	2593	2594	2129	3069	4226	2605	1559	3690	4806	4663	2303	3622	4008	2290	3561	1622	4711	5050	3484	2635	909
L1FLnI_15q15.3a	104	64	126	51	39	201	29	22	24	41	39	76	168	104	97	36	43	40	50	101	104	81	159	150	56	153	81	146	49	93	150	67	185	79	168	39	158	154	66	93	87	44	74	217	192	200	36	128	209
L1FLnI_13q12.11h	104	81	46	39	23	54	32	35	32	31	54	12	53	60	74	50	22	18	33	37	44	38	62	63	20	95	138	37	92	131	112	138	44	33	125	51	47	79	112	65	227	116	183	67	75	123	48	33	41
HERV3_Yp11.2a	104	123	92	1118	873	1228	825	961	664	710	835	1052	1088	994	1081	1061	971	1229	1900	0	0	0	0	0	2172	0	0	0	0	0	0	0	0	0	0	1284	0	0	0	0	1331	701	760	1291	766	876	1940	1385	1138
L1FLnI_4p14p	103	79	92	26	20	31	7	15	7	39	17	50	30	75	206	57	29	21	26	29	41	22	145	22	22	41	60	24	165	12	116	214	29	22	115	40	41	46	48	51	101	145	315	120	69	71	30	33	70
L1FLnI_16p13.13	103	122	200	118	118	235	58	66	45	121	85	132	173	134	107	72	97	147	117	148	171	146	87	143	143	241	147	204	51	189	89	41	233	178	97	153	248	282	89	160	169	71	55	74	294	259	113	172	59
L1FLnI_15q13.1a	103	66	176	70	51	162	59	46	38	64	65	79	113	144	154	44	69	70	78	112	115	92	158	149	86	190	134	101	83	135	187	95	167	66	158	137	120	173	94	135	250	113	128	338	249	276	141	212	296
L1FLnI_1q25.1i	103	141	200	29	21	70	26	21	21	17	18	27	58	78	123	52	23	6	22	56	46	41	91	60	33	14	67	46	64	58	131	67	37	4	155	43	17	38	44	50	97	63	95	103	28	17	44	44	54
L1FLnI_9q33.2c	102	163	270	410	286	768	280	378	216	297	397	606	763	1062	1323	426	289	403	521	485	454	391	620	794	541	619	684	591	968	655	653	1327	661	530	711	422	496	567	634	505	1157	741	2162	476	478	648	434	637	288
L1FLnI_5q14.1z	102	39	219	300	260	343	109	120	71	177	141	318	584	390	462	72	180	174	208	158	137	187	174	221	269	255	138	384	72	136	86	56	488	282	59	157	318	451	145	177	251	100	122	224	394	339	208	366	213
L1FLnI_8q21.11w	102	75	55	31	40	22	40	61	44	47	37	17	23	27	56	24	38	41	34	15	14	29	24	16	54	10	13	7	20	20	30	19	15	27	17	16	17	63	34	29	27	43	27	34	26	12	21	17	12
L1FLnI_2p14w	101	51	108	99	106	140	74	76	61	103	84	197	167	185	231	50	14	12	154	124	131	136	83	125	80	38	185	140	141	213	102	164	14	22	109	136	33	17	211	186	259	140	224	75	16	34	148	124	59
L1FLnI_8q11.21g	101	86	146	321	200	905	114	159	91	300	234	355	583	262	262	559	388	529	527	468	333	455	945	659	1149	608	164	900	315	263	457	259	1757	1161	268	340	635	933	146	445	204	144	238	831	585	504	434	588	976
L1FLnI_11p15.4y	101	96	135	38	53	148	26	19	13	34	24	51	109	75	83	70	97	29	46	54	39	49	146	27	66	47	17	59	9	24	141	23	115	28	144	47	69	104	11	83	56	16	17	298	143	106	69	89	201
L1FLnI_14q24.2c	100	76	164	1426	763	1408	1257	1485	939	1520	1469	5098	1282	1339	1964	3289	2365	2141	2360	1639	1250	1097	3133	1604	1087	1526	1190	1799	1641	1412	1728	1409	3241	1842	1174	1075	2008	2526	981	1305	1719	1379	2398	2719	1753	1642	1671	1477	2324
L1FLnI_9q31.1c	100	46	56	63	49	151	47	40	30	41	47	99	148	157	282	61	59	73	39	96	97	65	120	160	93	147	220	118	147	111	109	202	231	129	152	113	148	217	172	93	477	249	412	147	197	163	78	105	66
L1FLnI_12q14.1r	100	3	27	23	25	76	13	14	16	16	31	38	107	182	290	489	224	72	22	93	99	55	1073	120	19	260	352	69	592	192	1790	854	584	112	2111	79	311	728	309	112	348	221	1127	1594	591	214	44	50	830
ERVL_Xp11.22a	99	53	100	146	136	422	83	68	65	121	113	180	452	138	144	127	133	146	135	350	360	280	402	250	286	527	194	361	297	285	562	371	440	245	619	424	500	447	166	505	266	95	309	555	567	795	343	316	245
L1FLnI_4q26b	99	54	265	217	319	336	94	82	75	172	128	139	395	268	316	53	153	152	159	266	315	277	206	220	128	554	260	320	36	409	189	74	388	233	208	380	392	681	221	330	501	127	113	382	736	705	290	339	123
L1FLnI_1q25.1m	99	30	130	238	142	702	157	199	127	166	243	528	583	763	1172	305	100	161	165	408	405	343	1308	611	471	551	271	476	1113	319	900	1014	849	425	700	380	583	510	295	374	422	430	1113	1077	435	473	363	412	1151
HERVH_2p14b	99	65	52	824	902	1099	1176	2047	1254	1270	1262	614	694	856	1104	1049	1251	1647	1181	894	939	2007	1834	997	245	894	595	1676	920	607	560	1146	1412	3258	1285	172	1123	2712	958	818	501	819	1522	935	740	460	201	880	857
HARLEQUIN_8q12.1b	99	0	0	1	1	0	0	0	0	3	1	0	2	24	71	4	0	0	1	0	0	1	19	8	0	0	19	0	78	4	9	104	0	1	17	3	0	0	25	1	15	41	190	6	0	0	0	0	5
L1FLnI_5q14.1k	99	66	42	15	10	10	10	16	3	5	22	19	17	10	63	88	7	7	13	4	10	10	155	3	16	11	11	4	92	8	95	88	18	12	98	19	13	18	15	18	13	26	164	166	20	17	30	31	171
HARLEQUIN_1q42.13c	98	140	45	35	32	119	28	27	23	59	69	31	86	93	116	60	71	36	47	95	96	67	309	111	47	163	162	86	124	127	380	138	262	75	490	80	156	268	163	115	254	127	205	442	337	191	66	108	169
L1FLnI_6q14.1b	97	52	70	17	8	181	15	14	6	9	15	70	262	49	59	16	23	15	22	112	140	75	234	126	92	135	92	98	136	167	242	195	149	48	274	221	143	141	95	121	107	83	228	367	255	216	136	92	212
L1FLnI_10q23.31a	97	57	587	4901	2292	1826	3141	4608	2410	3415	3904	11364	3257	2459	3211	2265	1347	2533	4395	2990	2163	1710	1577	2363	2761	2426	1409	3551	2414	1665	1143	1534	2254	2623	640	1668	2819	1434	1179	2031	2046	1590	3131	1270	819	1683	3532	3116	936
L1FLnI_12q15k	96	79	296	351	299	574	196	264	143	249	231	693	697	727	1045	269	176	289	372	430	344	303	601	523	395	570	421	496	680	472	492	608	315	436	353	365	560	327	436	449	759	494	875	489	227	560	493	557	283
L1FLnI_7q22.2a	95	136	193	38	46	70	17	21	16	43	40	40	105	73	69	27	8	6	44	73	70	42	39	58	31	29	107	68	74	103	80	128	14	12	90	89	32	15	91	91	163	97	131	48	32	36	62	49	13
L1FLnI_6p12.3h	94	100	228	125	147	116	149	186	126	127	167	51	168	92	98	30	33	63	83	68	96	93	20	66	38	184	134	55	28	165	19	49	22	35	57	181	83	58	121	135	249	89	84	35	54	265	132	87	17
HUERSP3B_7p21.3	94	106	213	447	461	1013	411	467	277	376	316	736	703	451	529	151	188	401	801	956	733	736	248	946	914	793	677	1091	496	771	133	463	453	1041	120	722	565	611	581	616	850	406	500	138	233	452	1269	727	64
L1FLnI_10p12.33a	93	135	231	302	283	350	280	288	203	281	291	505	447	1185	2238	503	581	590	390	309	318	319	573	483	255	646	637	379	789	605	448	874	633	420	458	351	756	929	590	389	1157	944	1631	603	802	754	387	359	368
L1FLnI_2q22.3a	93	119	127	950	717	983	532	743	423	919	907	4526	1116	497	535	1274	1058	1004	1371	727	744	521	1233	397	584	941	304	793	218	350	1135	196	972	725	923	910	1028	1046	298	649	671	387	555	1393	1271	1330	1243	893	772
L1FLnI_8p11.1f	92	18	101	6	4	2	1	0	1	3	4	6	4	5	9	0	9	6	5	3	1	6	2	5	5	2	3	2	5	3	5	6	3	1	4	3	1	2	8	1	9	4	5	3	4	7	3	0	0
L1FLnI_8q11.23o	92	15	16	5	5	7	8	8	7	5	10	7	12	284	716	139	27	8	1	2	10	2	262	16	2	5	114	7	550	13	310	620	36	8	303	9	5	40	122	4	258	446	718	274	31	16	8	3	200
L1FLnI_1p12s	91	62	90	36	53	129	27	31	21	36	38	42	105	64	43	30	65	35	35	94	117	79	118	95	91	146	76	73	35	118	127	47	189	75	162	94	112	177	52	108	126	20	38	163	244	148	69	102	89
L1FLnI_2q32.1r	90	50	102	40	41	20	13	17	5	31	14	42	27	2	7	13	24	23	30	21	29	38	19	7	10	25	7	34	9	9	12	3	26	20	11	21	67	51	9	36	16	1	10	15	24	21	36	21	5
HML3_19p12b	89	68	106	668	507	385	548	543	444	633	447	1061	764	674	909	254	272	375	593	713	711	520	518	857	332	788	1036	702	1008	861	553	1110	565	495	497	558	869	652	939	764	1519	815	1156	455	588	838	681	649	224
L1FLnI_8q21.11n	89	66	64	190	131	427	157	126	129	149	212	230	326	391	433	166	195	218	255	385	464	354	265	463	257	730	943	332	453	659	350	540	345	294	534	541	569	520	754	540	1414	640	634	351	569	751	360	305	184
L1FLnI_15q13.2c	89	105	85	43	38	103	49	67	43	54	35	23	54	37	51	56	55	69	50	59	71	49	63	35	22	113	46	59	20	70	114	26	45	42	154	99	101	133	50	89	84	52	46	141	152	194	83	64	44
L1FLnI_7p14.1c	89	44	119	316	124	424	241	434	272	225	657	583	398	398	381	562	284	325	370	273	231	240	1003	381	452	334	123	358	158	181	588	120	869	388	219	222	242	527	101	237	221	110	240	1043	449	345	279	343	1464
L1FLnI_7q21.13x	88	36	203	173	140	118	50	127	51	126	210	495	120	310	451	332	283	243	285	171	169	156	348	29	110	208	10	200	108	19	174	93	282	235	91	115	217	433	7	112	15	8	88	195	193	175	192	128	145
HARLEQUIN_19p13.11	88	82	111	159	126	455	138	113	105	134	179	174	508	510	714	106	181	277	221	358	420	281	250	554	305	496	739	329	629	594	298	784	331	228	307	564	471	389	656	427	1339	615	1114	331	466	650	318	322	191
L1FLnI_6p24.2a	88	52	198	3493	1926	3001	4263	5232	3277	2803	3333	5573	3096	550	433	918	4401	6488	6358	3644	3691	2769	690	2016	3632	4833	1115	4999	445	1899	595	477	6115	4396	390	2695	5266	6316	821	3005	1383	399	590	816	4186	4566	3603	4122	711
L1FLnI_1q23.1g	88	105	379	856	624	80	501	566	403	748	651	1061	628	466	438	496	637	720	785	293	121	159	145	198	197	88	65	99	49	171	48	68	79	412	19	169	152	428	53	73	74	38	103	60	95	86	555	104	34
L1FLnI_3q22.2b	88	64	86	650	429	274	410	532	342	573	503	1366	522	147	282	220	119	100	378	442	558	381	300	215	210	373	263	698	375	308	295	357	185	170	286	371	284	214	217	487	393	327	649	274	138	207	449	483	105
L1FLnI_6p21.31	87	73	452	5323	2971	2774	5425	4943	3932	6516	5065	17736	2307	2046	3061	2934	4120	5583	5981	4834	3971	3647	2586	2955	1684	6271	3815	4127	2465	5278	2110	3492	3133	4182	1838	3587	6219	7681	3131	4493	4593	2732	3487	1451	3744	5293	5420	3519	781
L1FLnI_7q21.13y	86	30	217	163	95	72	55	156	42	100	214	368	96	161	320	304	252	244	251	143	126	133	277	20	78	169	7	150	97	22	173	114	194	178	102	117	153	379	3	117	7	5	110	183	147	117	126	96	100
L1FLnI_19q13.31d	85	107	183	177	157	292	128	113	86	120	135	155	329	302	310	97	68	64	241	267	275	162	187	368	182	136	402	232	334	384	259	423	95	61	288	263	137	111	387	302	660	333	388	233	125	180	263	270	98
L1FLnI_15q14b	85	100	117	404	172	256	201	362	202	298	276	640	342	299	328	81	84	188	235	217	244	217	86	264	240	374	264	341	151	239	107	127	135	277	87	184	331	214	216	236	306	175	162	91	119	298	210	283	43
L1FLnI_2p13.1a	85	36	80	63	75	129	39	54	34	74	52	73	172	90	46	25	68	66	73	120	165	123	57	152	72	273	161	132	11	199	43	17	146	94	58	172	238	261	100	158	177	37	25	73	274	264	165	122	30
L1FLnI_12p11.22i	84	90	222	18	11	460	21	20	5	15	17	148	114	360	538	118	83	109	186	543	575	466	370	550	22	525	531	647	407	496	333	388	518	528	255	24	502	520	446	456	104	125	452	71	17	69	33	46	66
L1FLnI_10q22.3h	82	181	254	93	66	225	43	30	36	55	59	79	166	172	156	23	22	34	81	124	120	92	50	207	148	176	189	130	101	189	61	109	72	108	29	129	112	90	196	160	267	124	94	44	81	184	113	162	31
L1FLnI_6q27u	82	143	183	555	357	697	355	411	285	443	398	751	707	392	426	201	363	696	835	694	768	593	152	671	351	1439	942	679	410	1019	153	530	326	433	166	864	871	717	736	831	1296	624	521	165	684	1348	690	799	76
L1FLnI_4q26wa	82	121	176	513	256	449	409	370	351	586	427	1336	416	190	192	271	454	711	938	585	577	444	114	283	164	734	669	434	129	664	106	290	214	256	147	614	607	506	484	705	965	319	285	80	356	754	671	497	35
L1FLnI_3p25.1l	82	1	1	4	6	3	5	19	13	5	8	4	16	41	48	43	14	10	13	4	1	3	14	5	3	0	13	4	13	11	7	37	3	1	4	4	5	7	27	2	22	16	18	5	5	2	4	3	10
HERVIP10F_19q13.41a	82	207	175	54	37	222	50	49	42	40	51	49	113	96	73	44	65	84	80	159	177	138	115	272	137	276	235	160	82	234	122	93	214	119	116	151	216	179	231	177	347	128	101	129	247	327	105	191	182
HERVE_13q14.13a	81	51	45	64	60	170	67	67	45	69	75	170	114	748	813	166	184	132	136	72	108	75	140	233	153	101	144	100	138	155	206	156	184	133	173	113	146	149	133	117	222	89	125	206	180	154	118	120	216
L1FLnI_6p21.32b	81	160	187	69	73	20	59	60	54	46	89	20	42	274	420	44	33	24	32	8	7	7	55	9	9	18	25	15	24	21	20	65	11	10	35	12	14	15	29	10	65	33	104	29	13	17	19	14	32
L1FLnI_12q24.22b	80	63	71	7	6	24	6	9	11	6	6	11	25	9	9	4	3	3	5	33	13	29	19	32	13	29	25	19	14	23	22	25	17	11	27	7	18	33	17	13	2	2	6	3	10	32	5	16	12
L1FLnI_20q11.22	80	141	187	608	446	503	426	447	365	638	513	854	541	311	395	380	211	236	1055	684	823	604	325	452	239	485	913	680	439	960	439	834	229	152	465	996	270	231	796	968	1289	781	810	367	197	349	876	710	189
L1FLnI_8p11.1e	80	25	161	4	1	2	2	0	2	0	3	2	0	6	8	2	1	2	0	4	0	0	1	2	4	2	3	5	1	0	4	0	5	0	1	3	1	1	5	4	2	0	5	2	2	0	2	4	3
L1FLnI_1p11.2f	80	70	101	25	35	76	5	19	11	19	13	54	73	25	26	8	2	15	17	41	30	20	28	25	36	22	34	35	15	34	15	20	13	18	23	52	28	29	34	37	74	35	36	58	34	68	58	84	27
HERV3_19p13.3	80	53	44	104	89	39	94	74	69	137	91	111	26	12	21	49	69	112	134	140	111	71	47	87	45	81	56	118	43	68	53	49	90	76	39	69	115	113	52	154	52	44	34	44	75	80	72	92	33
MER34B_9p21.3b	79	43	64	7	14	26	8	14	9	12	34	8	22	74	124	57	12	10	7	13	5	12	166	22	9	18	49	18	50	36	185	61	29	20	228	12	23	33	44	9	141	61	171	243	69	37	15	26	74
L1FLnI_3p22.3d	79	45	112	113	122	256	53	65	55	83	81	174	328	295	296	61	68	99	172	179	165	131	189	301	232	234	300	237	191	263	147	186	180	190	113	157	254	210	265	186	334	173	216	153	126	205	193	214	106
L1FLnI_7q21.13z	79	22	133	166	117	83	58	246	85	86	224	352	93	325	571	458	260	238	235	152	146	135	478	54	107	178	104	167	341	78	283	425	260	235	298	89	189	420	123	125	58	121	524	305	160	122	165	121	193
L1FLnI_2p24.1ba	78	10	54	393	320	618	271	246	177	249	411	742	590	919	1232	933	556	460	413	479	470	428	2317	818	471	863	746	645	1033	687	1617	976	1633	707	1258	385	781	1266	601	474	1110	738	1322	2015	1110	851	443	562	1691
L1FLnI_2q11.2e	77	26	186	273	263	295	201	206	156	202	218	296	893	726	560	161	193	191	192	479	424	356	571	952	185	619	675	452	189	729	632	215	781	324	732	124	755	575	633	447	1277	303	354	722	622	687	222	487	334
L1FLnI_12p11.22h	77	25	142	510	319	463	704	750	532	592	907	1339	514	842	1145	949	1205	1107	1011	455	465	389	688	414	314	685	509	479	782	483	609	854	846	466	562	625	854	1127	470	576	948	776	1199	645	947	882	664	463	342
HML6_Xp11.22	77	62	117	122	133	417	78	57	62	116	101	160	378	206	204	134	106	136	105	373	419	277	479	266	226	502	285	314	422	333	589	534	436	243	633	400	587	508	256	452	294	152	480	471	513	713	322	314	219
L1FLnI_9p24.1l	76	86	293	355	308	452	171	175	113	260	192	647	558	391	460	567	546	585	516	386	350	363	776	428	409	642	384	512	345	357	637	370	1159	782	441	354	893	1165	286	420	498	277	523	672	649	601	495	413	444
HARLEQUIN_6q21	76	118	100	242	157	505	123	150	96	129	173	264	388	556	731	197	126	175	204	267	247	217	534	354	328	446	349	249	170	351	411	177	358	233	416	351	363	358	247	292	669	218	236	703	392	549	293	376	414
L1FLnI_1p31.1ra	76	15	27	8	7	21	1	6	3	8	5	15	20	48	61	32	28	7	2	14	19	7	50	11	21	11	16	11	22	14	59	49	48	12	61	21	14	50	19	7	42	30	53	70	71	19	10	8	32
MER41_16p12.3	75	95	50	30	31	38	23	16	21	66	20	73	35	9	12	14	28	16	48	32	48	29	12	13	14	34	17	32	11	29	11	7	6	21	21	28	32	35	13	40	20	6	15	13	24	44	45	17	7
HUERSP1_9q22.33	75	14	67	14	16	50	13	21	6	11	22	8	47	87	159	72	5	11	14	31	34	31	105	35	26	25	70	35	133	44	107	150	14	18	132	32	15	17	67	46	112	128	281	94	14	12	24	32	71
L1FLnI_10q25.2a	75	4	4	14	12	11	21	37	23	16	51	17	10	245	592	1067	733	119	17	11	20	9	737	69	1	34	352	14	733	192	1045	1199	323	14	1562	5	78	725	357	13	684	861	2002	894	450	39	20	10	178
L1FLnI_5q14.1x	75	19	85	84	80	154	70	54	43	68	54	72	207	240	288	26	22	31	46	146	146	122	115	243	127	167	169	164	86	226	120	68	140	115	129	169	167	148	135	122	159	59	124	115	147	198	150	166	56
L1FLnI_11q13.5h	74	51	61	703	566	546	292	372	228	624	330	1312	559	221	218	360	623	890	774	673	585	760	554	410	1030	857	273	959	183	381	355	212	994	1140	466	633	963	1248	181	712	372	237	562	465	954	868	948	785	368
L1FLnI_5q13.3h	74	174	144	104	116	187	79	67	68	125	102	248	224	227	360	64	29	50	132	152	145	134	96	162	88	126	395	181	256	206	103	361	26	76	161	148	108	91	358	166	378	311	464	63	72	131	133	184	20
HERVIP10FH_19q13.43	74	75	78	1295	536	805	1380	1594	1211	1114	1614	2236	626	882	1247	1425	1460	1983	2101	1149	1159	871	656	1031	966	1680	1312	1224	1185	1146	705	1266	1231	1016	485	1024	1478	1553	1047	1193	2096	1357	2471	903	1273	1700	1136	1136	605
L1FLnI_10p12.31a	74	76	127	75	78	184	64	57	53	56	77	110	240	262	350	63	67	76	91	154	149	120	174	225	114	228	209	135	285	201	140	288	205	154	146	146	209	202	209	145	286	246	243	191	277	285	124	177	153
L1FLnI_2q14.1b	73	67	124	337	399	602	111	117	47	225	161	422	814	558	573	191	170	300	381	282	307	290	120	388	264	598	389	540	245	483	68	342	151	316	84	326	406	326	371	368	560	365	303	138	349	720	414	494	89
L1FLnI_1q24.2f	73	47	47	31	21	61	16	13	10	30	7	66	103	18	24	8	35	59	48	51	55	36	5	20	18	107	18	45	9	57	9	7	25	24	19	86	74	75	18	62	47	8	26	13	126	193	82	86	8
L1FLnI_1p22.2t	73	45	310	347	339	927	241	197	154	253	276	584	1069	1546	1817	198	58	124	464	539	509	468	396	863	450	421	838	721	907	711	332	936	294	274	269	498	390	206	638	530	1065	780	1019	350	200	354	627	712	250
L1FLnI_8q24.13h	73	30	169	218	150	337	165	152	92	209	249	363	390	399	465	697	396	271	361	322	310	248	1216	352	238	355	311	323	334	313	1179	389	623	218	1028	353	378	465	324	350	350	234	347	1452	552	518	400	381	1166
L1FLnI_6q13ga	73	29	67	21	22	60	31	19	17	29	11	29	71	430	465	11	13	9	9	44	47	26	54	82	12	42	22	37	8	15	48	16	59	19	49	22	56	25	10	38	20	9	25	52	25	22	29	23	38
L1FLnI_13q13.2b	73	14	21	16	14	16	13	17	10	16	27	11	30	11	32	34	28	24	15	19	26	20	26	22	3	45	20	29	13	27	40	19	23	11	67	17	41	69	21	23	45	22	57	62	85	42	8	29	16
L1FLnI_5q14.1y	73	0	2	3	2	2	0	1	0	0	2	1	4	16	67	12	2	0	2	2	1	0	47	0	4	1	2	1	13	1	34	39	2	0	57	1	0	0	3	4	4	18	73	35	1	2	2	1	31
MER4B_3q21.2	73	24	34	1	1	8	2	4	1	3	6	7	12	4	8	12	7	17	13	6	10	1	7	1	6	5	3	6	1	4	9	0	0	2	7	7	5	2	4	10	9	1	2	3	1	7	7	4	1
L1FLnI_3q13.13c	72	38	74	56	54	118	61	69	67	54	72	63	168	85	105	70	57	53	42	90	68	50	91	84	21	165	201	52	117	147	154	184	38	31	237	101	145	118	127	87	336	208	274	174	226	279	107	93	36
L1FLnI_19p12u	72	14	17	148	82	126	164	176	99	155	161	369	133	261	339	517	460	315	203	164	108	113	637	218	95	152	295	107	259	330	578	341	339	154	506	180	193	432	255	123	466	312	441	740	389	210	203	112	481
L1FLnI_8p12u	72	64	39	0	3	1	0	1	2	1	1	7	4	1	1	1	2	0	2	7	1	5	1	2	1	0	2	4	0	3	2	3	1	1	1	2	2	3	0	4	9	3	2	3	3	1	4	2	1
L1FLnI_Yq11.221p	71	46	94	511	410	552	475	592	338	386	597	814	655	1004	1484	745	615	549	510	0	0	0	0	0	366	0	0	0	0	0	0	0	0	0	0	457	0	0	0	0	847	605	695	1160	1007	795	537	581	872
L1FLnI_2q31.1s	71	90	69	237	208	244	230	238	178	244	263	338	300	306	527	150	166	132	178	171	185	160	223	187	156	233	248	244	194	205	200	196	182	152	233	170	211	245	197	195	410	305	414	254	217	271	187	233	136
L1FLnI_3q25.32k	71	13	84	103	110	252	38	73	41	95	89	252	235	84	70	137	105	117	153	154	156	127	276	145	105	180	77	169	60	135	163	49	190	128	148	135	181	242	47	135	153	48	66	339	272	251	172	215	234
L1FLnI_9p24.3a	70	70	85	109	112	116	36	44	38	89	77	141	199	206	190	57	29	57	128	74	96	103	61	136	130	156	147	131	105	133	46	108	45	74	27	115	103	87	116	115	319	200	159	87	95	287	122	193	54
L1FLnI_10p11.22f	70	147	125	164	147	157	98	105	69	189	133	324	256	99	137	77	298	237	189	182	134	108	85	65	56	215	83	145	45	118	94	31	142	98	121	164	253	293	80	153	136	51	100	132	343	360	254	157	34
HML3_5p15.33c	70	61	102	43	33	139	56	41	35	42	49	136	179	145	197	42	28	37	51	97	111	63	96	90	38	127	155	76	62	157	158	121	72	35	182	167	149	100	107	160	240	79	116	136	197	247	78	109	49
L1FLnI_2q14.1ga	70	126	86	61	55	126	43	63	42	68	68	173	99	64	104	126	132	156	127	132	126	117	174	109	93	166	160	154	98	135	162	94	196	147	164	123	179	252	114	157	190	115	150	167	256	198	124	120	123
HML3_5p15.33d	70	91	165	66	78	232	89	59	57	63	83	214	281	233	286	68	41	67	74	196	186	132	139	207	94	252	244	136	79	255	255	98	116	64	320	298	275	143	177	244	354	91	124	263	290	394	177	180	93
L1FLnI_11p15.3h	69	198	155	439	257	363	347	367	301	491	307	1020	413	266	415	448	736	945	847	496	485	406	488	244	195	733	520	421	340	495	532	478	451	282	663	528	774	911	445	546	685	417	594	568	699	830	722	434	266
L1FLnI_5q12.3s	69	27	24	112	69	61	163	152	128	81	316	261	62	226	524	1379	282	125	98	78	155	152	1211	60	9	216	681	65	725	279	2152	1433	140	55	3124	160	189	387	522	174	1089	1113	1776	1739	239	176	86	72	277
L1FLnI_8q21.13ia	69	18	98	147	145	396	71	84	60	107	89	190	438	385	367	21	24	54	142	212	238	184	70	314	218	283	268	289	183	237	52	168	159	178	63	202	228	161	243	214	380	178	128	46	167	365	228	316	62
L1FLnI_21q21.1b	68	7	65	156	135	151	234	294	176	137	572	240	185	291	688	1855	1099	349	259	174	223	204	1997	102	57	353	381	164	630	380	2182	1146	834	152	2933	207	432	1554	398	279	580	708	1513	2279	924	345	251	166	586
L1FLnI_7q33i	68	54	25	49	37	122	57	64	33	60	62	69	130	173	256	69	47	54	54	80	105	63	108	93	44	176	170	71	124	151	146	210	76	62	275	124	132	126	168	75	386	252	346	173	262	274	104	124	83
MER101_16p11.2c	68	187	64	27	3	34	200	195	134	158	229	516	392	278	359	15	284	1238	341	294	286	232	18	409	292	18	19	293	199	343	352	15	495	314	277	20	361	427	280	264	713	194	420	494	23	559	25	357	331
L1FLnI_16p12.2b	67	44	62	23	26	77	17	14	11	23	21	26	57	41	47	10	12	10	18	49	36	40	27	44	33	46	38	44	13	38	17	4	28	21	19	43	21	29	39	40	26	9	14	18	21	26	44	34	10
L1FLnI_4q24sa	67	54	55	25	32	84	19	21	19	38	49	64	103	137	167	8	8	24	23	27	54	34	13	96	41	63	79	73	29	71	21	30	28	37	17	39	51	41	51	56	85	38	36	12	44	85	44	64	14
L1FLnI_22q12.3c	67	34	179	4	1	9	2	2	2	2	6	0	6	1	0	1	0	1	0	1	5	4	5	2	0	4	0	2	2	1	7	1	6	0	7	1	11	3	0	2	1	1	1	2	5	4	2	1	7
L1FLnI_12p13.33c	67	87	260	1065	685	907	894	938	741	909	1085	1606	1238	1186	1654	898	385	720	1845	1204	1294	982	1046	1120	503	1028	1724	1114	1372	1878	1541	2229	270	325	1443	1398	695	406	1543	1675	2443	1756	2562	1050	293	780	1483	1053	407
L1FLnI_9q31.1d	66	48	50	55	37	121	44	50	32	46	62	94	146	154	217	90	89	69	53	108	100	90	208	162	95	166	208	127	195	128	209	208	350	122	166	112	169	246	171	120	310	183	370	281	256	187	91	100	232
HERV9_7p14.1	66	34	134	269	117	379	207	366	204	225	502	527	306	276	240	247	381	363	370	342	250	223	513	344	464	411	166	359	85	228	225	70	793	436	130	259	384	557	99	281	222	75	118	523	519	479	301	348	641
L1FLnI_2q37.1e	66	120	61	2525	1737	1432	2578	2687	2066	1784	3259	4046	1884	1182	1590	2708	2816	2429	2565	1944	2029	1818	1728	1329	681	2745	2097	1643	1117	2584	2305	1820	1821	1474	2621	2074	2625	3888	1838	2309	2535	1483	1371	1839	2279	2622	2238	1543	813
HERVH_4q13.3	66	34	93	181	132	342	133	121	92	138	205	175	333	859	1562	234	55	131	138	186	215	234	794	496	478	287	537	256	1205	267	665	1299	203	193	745	383	217	129	448	296	926	952	2686	971	121	243	277	264	631
HERVH_3q25.2a	66	1	5	2	8	39	21	61	20	6	8	6	8	831	2730	299	16	12	2	14	13	18	1266	184	19	10	469	16	2861	97	376	2305	11	28	551	15	8	33	450	4	535	1271	6465	470	11	10	14	13	580
L1FLnI_3q13.33i	65	27	225	41	33	102	33	24	15	39	25	66	124	50	38	4	7	14	72	83	103	54	5	53	34	18	79	64	31	135	11	44	4	4	15	116	16	12	93	125	166	58	26	5	13	47	97	81	4
L1FLnI_2q22.3b	65	24	132	1382	938	1298	919	1631	677	1554	1456	5873	1264	460	773	2132	1738	1794	1940	1000	1205	925	1812	391	727	1677	539	1119	643	560	1820	684	1190	945	2194	1450	1475	1806	391	1162	1280	626	1052	2462	1968	2091	1733	1302	699
L1FLnI_4q28.1a	65	51	60	25	25	121	32	24	15	36	31	50	135	52	41	19	14	10	19	76	77	73	40	93	41	56	89	77	27	113	51	43	40	16	79	105	58	36	77	86	84	42	28	39	54	77	73	82	22
L1FLnI_14q24.2b	65	73	145	1556	747	2381	1181	1540	925	1419	1317	5074	1469	1469	1796	1290	904	1155	2022	1846	1336	1174	1433	1874	1152	1437	1285	1909	1570	1342	848	1239	1739	1779	677	796	1352	1542	1050	1240	1517	1152	1721	1006	705	942	1181	1489	871
L1FLnI_2q24.2r	65	84	275	397	407	468	99	102	87	225	113	622	994	703	818	68	8	21	205	325	345	449	304	478	270	112	333	516	325	662	150	515	26	56	225	401	59	18	386	307	458	197	386	171	25	91	394	443	87
L1FLnI_7q11.22a	65	26	51	40	28	37	21	17	4	17	35	16	40	21	75	8	3	11	4	15	20	16	29	3	19	19	1	26	20	4	39	22	22	17	25	12	16	26	1	18	3	1	16	21	13	12	10	15	19
L1FLnI_Yq11.222r	65	60	72	5	0	1	2	0	4	0	1	6	2	0	0	1	1	1	0	2	2	4	5	2	2	1	2	4	1	0	6	5	3	6	12	0	6	10	3	2	0	0	1	2	1	0	1	1	1
L1FLnI_19q12p	64	36	101	126	170	533	132	113	87	145	203	185	634	619	860	200	182	152	125	282	329	252	661	431	236	565	646	358	572	433	630	567	708	319	627	342	615	708	647	352	1191	685	886	844	958	711	366	321	431
L1FLnI_5q33.1b	64	122	177	506	433	635	413	487	324	507	392	938	640	447	461	159	126	229	835	660	586	506	150	597	564	249	516	691	379	675	115	415	90	217	86	542	204	114	446	587	563	303	379	78	84	207	741	632	56
HERV4_1q22b	64	93	68	244	291	325	368	367	309	336	309	262	287	911	1537	335	139	211	254	241	204	238	534	405	204	221	624	264	936	386	616	1303	147	170	556	254	262	232	686	300	832	866	1183	373	222	284	233	255	192
ERVLE_5q31.1a	64	89	63	11	11	4	5	3	2	14	10	4	12	34	56	2	2	1	1	3	1	0	4	1	5	2	4	3	4	2	6	5	3	4	1	2	2	4	6	4	4	6	20	3	0	7	1	3	1
L1FLnI_11p14.3r	64	81	73	2	0	0	2	0	1	2	0	0	0	7	13	0	0	0	0	2	0	2	3	2	0	1	3	1	1	4	4	2	0	0	2	1	1	1	0	4	2	3	1	3	1	0	1	2	0
L1FLI_6p22.3	63	109	121	2775	1615	2812	3287	3703	2763	2864	3743	3398	1253	1426	1865	1993	2160	1926	2186	1958	1728	1419	1728	1282	1585	1593	1037	2012	1135	1314	1735	1164	2760	1887	1274	1617	2234	2351	835	1817	1353	962	1050	1637	1780	1706	1968	1706	1338
L1FLnI_3q13.33aa	63	64	54	184	125	138	76	110	49	108	140	381	234	453	655	263	216	173	192	167	102	123	429	210	223	159	178	236	223	150	244	146	557	274	187	85	209	435	166	152	260	186	256	373	207	148	126	132	261
L1FLnI_7q31.1aa	63	10	75	83	111	232	35	40	35	84	60	139	417	857	928	33	26	34	40	123	72	96	140	162	128	128	76	151	44	100	69	53	156	128	52	77	171	124	81	95	208	46	65	206	173	191	132	187	141
L1FLnI_18q21.1l	63	44	68	181	182	368	111	90	101	158	138	347	403	345	375	37	45	109	269	322	285	282	58	406	265	313	402	346	282	365	53	265	103	209	52	332	268	116	344	332	522	304	211	57	99	330	330	368	33
HERV9_13q34	63	67	660	176	93	468	130	131	134	192	152	293	296	316	283	53	69	131	278	373	356	277	139	696	464	403	528	412	242	484	121	257	249	284	95	385	270	193	409	310	531	286	161	123	173	363	327	416	147
L1FLnI_Xp22.11a	63	31	76	92	70	115	67	72	47	91	67	61	121	160	228	75	110	149	112	86	110	89	106	101	84	167	140	106	166	125	141	155	148	127	114	105	207	250	139	102	213	153	146	125	219	220	105	109	119
ERV316A3_1p32.3b	63	57	50	105	75	133	80	76	68	87	99	198	133	238	221	66	136	145	101	138	143	111	100	192	138	216	210	181	146	143	67	137	227	221	106	160	222	235	165	207	313	154	83	97	181	279	123	138	96
L1FLnI_22q11.22b	63	39	94	366	220	395	211	181	199	288	304	599	687	179	156	55	101	111	131	300	356	285	153	184	111	666	525	298	96	452	320	209	165	149	335	538	490	442	365	533	528	159	169	174	377	571	405	239	47
L1FLI_1q25.3	62	43	68	74	86	78	72	73	47	112	87	78	76	42	41	70	57	89	81	66	79	67	80	64	57	100	66	86	33	73	77	40	135	62	72	74	103	149	49	90	80	20	25	79	125	102	48	80	45
L1FLnI_4q21.3e	62	68	104	0	0	0	2	0	0	0	0	4	0	11	26	7	9	17	23	1	1	0	6	22	0	1	26	0	68	18	1	43	1	2	0	3	1	1	15	0	21	10	20	3	0	1	6	0	2
MER4_16q24.3	62	73	42	12	6	28	10	8	3	6	8	34	34	28	27	11	21	26	17	30	24	28	31	57	18	53	27	43	16	34	34	14	47	43	28	13	34	32	24	30	47	10	26	38	37	43	16	34	43
L1FLnI_7p14.1m	62	48	249	7	3	5	12	5	7	3	6	7	9	8	14	6	3	13	4	5	3	2	12	6	1	6	3	9	7	6	9	5	6	8	3	6	8	2	3	8	8	5	5	3	5	11	4	8	3
L1FLnI_5q23.1c	62	35	106	254	240	361	96	92	92	176	190	242	512	175	134	40	116	194	239	315	311	315	67	297	211	564	340	312	72	312	70	111	291	270	102	342	521	550	229	442	433	155	75	80	450	590	382	370	39
L1FLnI_7q21.3a	61	101	96	156	130	227	70	89	77	132	127	152	275	172	202	89	145	133	147	222	274	233	232	173	81	419	379	212	59	391	272	109	238	125	342	266	326	461	332	292	577	216	134	265	476	422	268	233	83
L1FLnI_9p24.1e	61	34	42	1176	1008	607	624	661	456	975	842	2039	976	289	407	638	612	1259	1596	1065	862	905	441	426	507	1285	675	888	253	1143	337	479	330	724	563	1226	1223	838	579	1114	1021	491	512	361	586	1159	1700	811	111
L1FLnI_4q28.2i	61	29	111	1654	1278	1301	1647	2036	1408	1348	1486	5173	2027	1111	1442	1889	2208	2520	2339	1441	1446	1304	2004	1453	1811	2250	895	2700	1110	859	1542	851	3848	2260	1063	1431	2518	2992	789	1482	1202	919	1042	2472	2875	2559	1877	2496	1663
HML5_2p13.2	61	99	115	838	563	1201	626	843	516	673	708	1892	1288	2394	3574	1258	1152	1224	1041	1066	978	984	2226	2117	1355	1695	1904	1540	3139	1443	1781	2635	2532	1690	1498	1027	1833	1934	1500	1217	2802	1973	3848	1844	1546	1563	1046	1126	1117
L1FLnI_2q21.3h	61	19	128	45	28	71	20	31	15	48	39	38	92	83	107	13	11	9	30	66	63	50	15	88	35	68	81	66	38	98	21	56	24	24	24	90	56	48	77	102	118	37	55	24	44	99	99	67	15
L1FLnI_12p11.23b	60	60	376	281	198	272	144	177	136	226	239	471	307	142	132	90	248	181	224	179	215	174	140	246	177	336	135	294	51	210	87	31	530	260	62	208	291	519	119	205	170	49	39	137	402	338	211	260	102
HERVE_12q13.13	60	134	398	0	0	0	0	0	0	0	0	0	0	1	1	0	0	0	0	0	1	2	0	0	1	0	0	0	1	0	5	0	0	0	2	0	0	0	0	0	0	0	0	0	2	0	0	0	0
HML5_2q31.1a	60	31	83	0	1	2	0	2	0	0	0	0	0	14	63	152	3	0	1	0	3	0	233	0	0	0	10	0	100	1	189	131	4	1	327	1	1	0	8	1	11	19	239	84	3	0	0	0	47
L1FLnI_6p24.1b	60	65	154	515	424	315	226	161	123	498	300	745	447	607	778	791	1048	615	769	593	603	522	756	305	380	809	311	568	133	581	713	211	607	394	904	658	662	1306	299	609	363	104	330	846	1209	876	812	503	332
L1FLnI_14q23.1h	60	70	83	136	97	141	86	77	59	138	100	220	263	139	232	73	147	119	139	227	263	148	129	147	55	345	328	211	156	339	165	204	171	85	199	292	285	335	245	306	452	243	296	191	356	434	217	202	55
L1FLnI_9p24.3c	60	2	2	1	0	2	0	0	0	1	4	0	1	8	14	1	1	0	1	1	0	0	14	0	3	1	2	1	2	0	22	9	3	1	47	0	0	2	0	0	2	7	12	56	3	4	1	2	30
L1FLnI_20p11.21u	59	101	170	157	132	255	69	69	55	128	116	138	266	103	96	22	39	25	123	196	222	199	61	217	143	99	301	167	60	275	55	87	68	25	61	333	49	65	208	266	382	191	38	73	140	110	218	298	74
HERVL40_7q21.12b	59	34	52	16	6	50	14	11	10	9	3	2	9	10	19	1	2	3	3	34	21	25	6	38	21	54	41	20	28	41	18	24	59	4	12	44	39	40	46	28	53	32	48	24	86	83	31	45	13
L1FLnI_2p14b	59	23	101	43	50	9	23	15	27	38	29	18	37	505	682	1	2	2	4	11	5	9	3	6	3	14	5	10	6	8	3	2	8	9	4	9	11	13	6	10	10	7	8	3	8	10	12	11	8
L1FLnI_11q13.4f	59	48	57	584	325	550	372	355	277	454	445	1146	611	317	564	620	458	470	453	444	472	366	885	374	750	639	359	579	514	339	770	511	785	603	510	563	500	724	333	489	774	335	816	871	525	494	591	462	676
L1FLnI_12q22h	59	34	166	476	370	398	352	423	271	496	553	2298	485	940	2036	4987	1889	822	1002	533	542	494	5275	427	282	554	481	679	2112	525	3060	1517	1636	432	2537	379	747	1412	442	611	403	510	1930	3792	802	432	633	494	2236
L1FLnI_3q25.2e	59	14	50	9	1	16	9	2	7	15	3	21	8	4	8	12	3	10	14	18	16	10	14	11	5	15	17	24	17	10	16	16	6	5	14	21	11	25	11	17	43	14	35	22	8	14	18	15	4
HERVFH21_Xq21.1	59	77	91	1	2	1	0	0	1	0	0	0	6	3	3	0	1	0	0	0	0	1	0	1	2	0	0	1	0	0	0	2	1	0	0	2	3	0	0	0	3	4	1	4	4	2	1	5	4
L1FLnI_Xq22.3ba	58	19	40	13	9	10	2	20	17	20	16	4	16	25	23	9	2	9	0	8	4	10	14	12	9	5	13	10	5	17	15	7	7	5	33	13	13	25	15	9	17	7	17	9	13	12	6	14	9
L1FLnI_4q27u	58	36	39	114	106	102	123	134	85	106	169	239	130	53	104	250	239	213	206	131	126	117	200	43	53	178	101	119	79	129	150	129	114	92	293	148	209	222	88	114	217	95	231	235	174	179	184	127	53
L1FLnI_7q33f	58	0	3	6	2	0	4	4	5	3	0	3	5	32	133	14	1	1	2	7	6	5	24	11	1	7	44	6	160	13	26	255	4	5	37	3	0	8	42	7	36	114	421	17	6	5	7	3	8
HERVE_5q14.3c	58	54	45	56	57	156	39	49	41	42	76	64	159	266	383	74	79	64	45	116	115	75	246	243	86	175	362	92	324	209	248	341	275	124	284	144	235	237	323	120	567	306	408	279	229	202	104	89	201
L1FLnI_4q12eb	58	64	70	48	54	95	17	33	26	29	35	33	70	62	82	47	51	45	29	79	64	67	77	87	48	110	133	64	80	88	146	116	103	67	125	61	127	168	108	88	134	63	112	85	137	117	55	74	42
HERVIP10FH_20q13.12	58	58	121	175	71	337	132	153	133	132	122	311	172	326	315	47	11	72	335	290	272	249	60	405	378	196	245	342	198	300	60	160	42	221	45	210	129	42	169	221	310	165	154	45	17	154	197	332	48
L1FLnI_4q13.3db	58	53	99	1	3	0	1	0	4	2	5	13	55	0	12	0	2	0	6	6	3	5	5	8	1	6	3	5	4	4	3	7	6	1	3	4	2	2	4	4	6	3	3	5	3	3	6	3	1
L1FLnI_11q23.3k	58	36	39	0	0	0	0	0	0	0	0	0	0	0	3	0	0	0	0	0	0	0	0	0	0	1	1	0	0	0	0	0	0	0	0	1	0	0	0	0	1	0	0	1	0	0	1	1	0
HERVEA_4p15.1	57	208	122	0	0	0	0	0	0	0	0	0	0	0	1	0	0	0	0	0	0	0	0	0	0	0	0	0	0	0	1	0	0	0	0	0	0	1	0	0	0	0	0	0	0	0	2	0	0
L1FLnI_11q14.2l	56	6	11	10	11	26	3	16	7	4	17	12	14	147	254	202	50	13	9	20	12	15	623	35	6	29	92	14	386	36	636	310	114	12	585	16	31	95	74	23	71	140	536	832	85	15	16	10	652
L1FLnI_1p31.1ta	56	2	0	7	1	2	3	4	0	4	8	11	3	54	245	16	0	2	0	2	3	3	38	9	5	1	24	1	303	9	43	350	4	3	21	0	1	1	46	2	31	112	587	19	6	1	1	0	20
L1FLnI_7p22.1f	56	56	235	731	974	1414	577	631	411	683	583	1548	1676	922	897	209	222	553	1291	1511	1142	1106	309	1239	1042	904	976	1628	622	1176	157	688	540	1026	120	1215	1048	749	871	977	1070	556	468	146	322	609	2577	1186	102
L1FLnI_4q24qa	56	22	71	277	266	417	216	252	154	239	237	772	583	1170	1687	268	219	237	217	317	220	279	703	582	341	495	555	394	779	448	444	737	700	453	417	258	582	637	492	301	1060	729	1480	688	589	584	306	402	448
L1FLnI_14q12ya	56	49	48	8	10	7	4	4	1	5	4	9	7	23	24	2	3	5	7	5	9	8	2	7	9	10	9	4	10	9	6	6	5	7	13	10	15	9	12	7	29	9	14	9	14	11	13	10	2
L1FLnI_14q24.1b	56	12	105	155	151	348	80	111	66	138	115	548	426	345	375	109	64	97	111	163	135	127	340	314	326	158	91	288	86	89	134	78	426	286	119	134	238	162	81	119	196	53	140	367	144	143	183	222	385
ERVLE_18q11.2c	56	12	204	5	10	28	7	2	4	19	6	10	28	36	29	0	3	4	2	14	11	16	5	5	16	14	4	12	2	14	1	0	18	11	1	9	14	20	2	10	6	0	2	10	21	24	11	10	4
L1FLnI_1q31.2m	56	21	59	221	188	347	213	214	159	192	359	507	339	427	877	904	676	333	240	243	312	297	1683	304	161	422	539	290	866	347	1292	810	1175	268	1026	302	486	1087	547	288	848	678	1383	1760	1194	506	367	292	964
L1FLnI_13q14.2u	55	89	154	288	169	386	155	161	121	233	187	403	356	216	191	175	595	638	665	401	420	367	221	274	352	462	328	369	158	413	137	249	374	356	195	517	504	663	297	462	493	252	402	178	486	555	488	365	159
L1FLnI_8q22.2p	55	33	45	194	126	245	138	216	154	126	177	328	222	284	744	571	347	270	253	195	192	168	918	82	176	280	160	201	746	86	803	861	549	281	606	168	297	452	148	182	230	553	1178	732	359	273	192	212	675
L1FLnI_19p12d	55	39	56	101	69	70	92	92	69	74	142	80	191	217	372	74	97	117	121	131	196	109	175	213	46	248	432	125	451	330	328	691	74	57	364	172	203	114	414	223	562	480	544	175	170	267	120	158	69
HERVL_12p13.1b	55	162	61	2	0	1	4	5	3	0	2	1	0	33	88	26	3	2	1	0	0	1	29	17	0	2	14	1	57	5	14	51	5	0	8	0	2	3	13	2	17	22	88	11	1	1	0	2	13
L1FLnI_7q21.13s	55	101	276	220	150	115	72	67	61	183	58	647	180	553	616	18	237	269	252	172	126	152	34	67	103	168	25	205	7	82	16	11	233	213	10	131	249	363	18	155	28	4	6	26	168	165	270	156	19
HML3_7p14.2	55	4	9	46	28	73	48	37	28	34	44	91	63	123	316	125	138	49	35	48	69	54	211	34	33	54	99	51	189	74	203	215	196	37	156	62	87	206	102	81	200	160	419	268	229	58	69	43	137
HERVL40_5q12.3	55	19	35	67	56	111	87	80	65	71	129	265	128	237	492	533	264	117	77	89	103	96	778	88	43	129	238	100	516	118	692	625	392	102	690	109	196	372	240	120	377	387	641	775	274	131	135	60	290
L1FLnI_4p14o	55	39	174	1838	1336	877	1368	1503	1003	2265	1315	5899	1421	967	967	798	609	786	2144	1911	1403	1207	874	1664	1154	1215	1045	2485	1145	1516	716	918	822	972	490	1006	1079	745	717	1552	986	712	927	539	355	574	1950	1633	288
HARLEQUIN_7q33a	55	174	64	730	663	396	295	246	199	799	414	1624	685	657	1054	888	1637	2006	2279	669	799	558	335	154	439	805	285	664	305	380	403	585	379	494	472	1307	766	809	370	687	1091	864	1292	953	2047	3636	1802	2234	446
L1FLnI_3q25.2a	55	0	0	0	0	0	1	0	1	0	0	0	0	54	194	6	0	0	0	0	0	0	3	7	0	0	60	0	168	16	3	221	1	0	15	0	0	0	30	0	66	168	361	2	0	0	0	0	6
HERVL_10q11.23	54	0	2	55	32	28	18	16	17	35	42	44	18	81	168	371	79	41	49	54	37	23	496	8	37	25	13	50	113	13	408	133	83	38	493	76	41	92	11	59	24	34	263	501	42	25	79	24	254
L1FLnI_2q31.1t	54	19	59	178	154	391	145	147	109	131	193	312	433	583	1046	587	615	460	209	247	305	214	1236	417	183	650	647	263	1325	428	1054	1371	1186	398	840	348	797	1236	621	334	1172	921	2561	1372	1264	816	344	247	881
HML4_16p13.3	54	77	303	972	845	2620	487	559	396	777	921	834	1807	1957	1873	363	613	860	1369	1696	1818	1442	816	2456	1485	2244	3233	1745	1221	2924	953	1415	1421	1065	850	2249	2172	1579	2666	2620	4323	2094	1420	1083	1952	3051	1944	1759	553
L1FLnI_10p13a	54	0	0	1	0	3	0	3	0	6	4	1	1	10	71	28	2	1	2	1	0	2	28	3	1	3	20	0	39	5	34	60	4	1	70	0	0	1	15	1	25	79	278	49	0	4	0	2	9
HERVL_18q21.1	54	11	17	4	3	15	13	18	12	4	19	5	18	124	213	401	185	81	44	4	10	15	457	21	10	16	43	12	118	13	381	101	202	26	357	10	36	104	32	16	70	59	174	420	63	23	3	9	306
ERVL_6q24.3	54	10	7	34	32	62	55	64	56	28	81	110	65	238	347	66	57	81	88	58	49	67	164	130	51	82	263	70	296	152	120	295	74	59	162	70	108	92	270	91	507	359	485	116	73	78	70	39	101
L1FLnI_7p14.2e	53	163	129	764	578	913	668	732	585	711	792	1087	1074	511	788	322	199	518	1187	1009	1070	911	369	631	488	1210	1302	892	661	1364	574	1104	240	409	595	1173	705	405	1047	1251	2040	1134	1513	463	353	966	1097	944	113
L1FLnI_3p14.2c	53	37	60	2	3	5	4	5	3	4	7	2	7	11	23	2	7	8	8	11	1	5	8	3	4	3	15	4	3	14	5	5	8	7	5	4	10	8	11	10	26	4	7	14	7	11	8	8	4
HML3_12q22	53	21	120	52	42	136	40	55	33	55	41	87	159	261	641	739	99	77	69	89	71	64	1072	141	119	104	158	81	689	128	594	667	191	76	588	71	112	126	155	61	116	197	753	702	122	115	112	107	218
L1FLnI_10p11.22e	53	85	96	321	316	260	192	165	120	367	187	552	426	164	240	120	251	299	296	215	195	164	101	59	60	219	108	206	49	138	103	63	141	114	128	232	425	283	89	254	167	70	161	137	343	408	467	243	27
L1FLnI_4q21.3c	53	33	148	1	1	1	0	0	0	3	1	3	4	11	31	47	31	21	28	6	2	1	22	7	0	3	42	7	84	20	26	129	4	3	20	6	4	8	48	5	24	42	43	9	1	5	6	1	2
HERVP71A_6p21.1b	53	76	103	1	0	0	0	0	0	0	0	1	0	2	0	0	0	0	0	3	0	0	0	2	1	1	1	4	1	1	0	0	0	1	2	0	0	2	0	2	0	1	0	2	1	0	1	0	1
HERVE_13q14.13b	52	33	16	60	34	117	31	43	40	49	51	161	112	438	405	91	110	97	107	100	92	63	171	185	183	121	134	77	110	107	147	77	159	80	141	115	100	104	127	86	172	82	41	135	122	100	130	99	183
L1FLnI_8q21.13na	52	1	0	2	0	3	1	1	1	2	3	2	2	2	1	0	0	5	1	1	3	1	1	3	2	0	2	2	0	1	0	4	1	1	4	0	3	3	1	4	5	1	6	3	2	3	2	5	1
ERVLE_22q13.33	52	69	66	14	23	108	23	27	23	23	33	30	80	127	126	11	18	10	25	61	61	48	24	114	52	93	175	66	101	130	39	109	41	47	38	62	61	48	151	86	191	96	49	37	50	98	51	54	35
L1FLnI_6q24.3c	52	48	53	43	43	102	22	19	7	36	24	43	102	55	46	7	11	14	33	51	39	37	25	46	53	95	34	52	8	46	20	12	71	46	27	47	78	68	27	61	45	16	15	38	93	111	53	63	32
L1FLnI_5q31.1b	52	13	73	668	488	1170	298	336	276	517	358	1132	1134	1343	1802	241	66	397	533	622	691	610	619	989	936	996	729	829	820	810	469	988	230	801	363	827	599	309	729	582	1425	708	1437	630	268	1056	764	752	767
HUERSP3B_Xq13.2b	52	35	145	2170	1410	2637	1277	1363	945	1828	1360	6730	3117	2220	2984	1584	1781	2288	2872	3025	2393	2297	2639	3203	2638	3101	2363	3383	2129	2279	1995	1945	3760	3392	1460	1986	3051	3396	1813	2358	3939	1668	3227	2797	2663	2914	2862	3162	1674
L1FLnI_3p24.3d	52	17	104	509	291	451	300	349	214	385	325	714	600	253	349	173	315	434	481	582	546	508	273	347	220	856	558	556	124	510	210	220	564	424	243	545	799	854	433	670	814	313	254	341	581	744	599	473	99
HML1_19q13.43	52	337	139	288	202	466	222	190	170	182	277	348	417	436	533	269	312	367	472	408	389	366	307	553	498	586	674	431	478	546	255	476	418	350	265	531	550	509	610	506	957	580	637	379	500	718	456	446	240
L1FLnI_4q25pa	51	52	23	20	28	29	16	38	20	22	22	23	43	26	25	16	19	22	21	13	35	20	5	19	18	30	8	15	8	19	10	15	22	8	34	17	30	35	14	24	19	8	15	16	38	36	13	23	14
HML5_19q11	51	42	42	27	22	27	10	12	11	24	20	30	36	46	60	18	24	39	39	23	29	17	13	35	23	34	54	28	19	35	30	28	18	10	23	34	36	35	31	22	83	41	21	20	28	70	45	34	7
HML2_6q25.1	51	16	16	11	13	21	12	15	5	13	17	212	10	277	449	55	28	18	15	6	5	4	70	10	11	2	20	2	50	8	91	58	12	8	79	22	6	14	25	2	0	4	13	24	1	4	27	0	8
L1FLnI_7q32.3a	51	42	55	165	75	62	204	278	173	119	184	234	77	42	67	154	82	78	89	80	59	65	149	115	56	98	54	109	64	73	103	57	129	109	134	55	117	144	43	85	91	47	104	167	64	79	64	92	102
L1FLnI_18q21.1k	51	12	93	278	229	543	159	124	97	224	169	522	598	427	416	183	191	191	264	343	332	321	542	442	362	436	378	450	142	338	329	143	616	422	238	333	441	475	312	351	476	184	166	642	429	446	418	392	542
MER101_6q27b	51	20	40	208	123	270	133	135	87	175	115	1596	298	137	286	275	304	336	411	196	179	156	156	136	121	280	210	223	104	148	212	127	191	139	134	218	230	288	154	166	538	282	598	337	301	326	244	317	86
HUERSP2_13q33.1	51	25	79	0	0	0	0	0	0	0	0	0	0	0	0	0	0	0	0	0	0	0	0	0	0	0	0	0	0	0	0	0	0	0	0	0	0	0	0	0	0	0	0	0	0	0	0	0	0
L1FLnI_1q25.1h	51	71	79	134	96	242	66	78	54	106	121	144	263	228	319	31	48	123	159	249	227	202	72	209	96	399	386	209	276	389	80	330	63	109	90	295	249	125	318	276	571	338	449	73	100	420	216	260	70
PRIMA4_10p12.1	51	18	31	85	62	255	49	39	28	63	47	85	221	303	368	96	47	52	35	142	132	95	352	161	122	194	105	146	132	113	307	146	193	112	297	141	199	179	76	159	218	129	306	414	200	248	119	130	216
ERV316A3_21q22.3e	51	59	218	125	119	505	116	107	78	123	179	145	387	467	718	154	65	90	154	363	412	321	248	613	295	366	927	328	1008	613	394	1244	228	135	371	526	336	218	837	522	1290	1011	1044	240	248	451	376	315	128
HML6_8p21.3	51	66	142	74	53	165	56	44	36	69	45	127	149	58	89	53	79	93	112	125	109	85	80	167	86	134	157	134	40	151	89	54	96	60	83	122	124	102	139	138	197	76	116	109	122	183	113	161	94
L1FLnI_5q31.1c	51	27	74	606	270	814	274	289	219	351	307	742	610	746	1215	236	100	430	497	428	517	455	497	573	528	878	592	534	598	649	436	814	198	551	346	575	480	308	549	483	1531	575	1553	620	258	860	565	499	630
LTR25_7q11.21	51	113	162	71	64	154	55	46	49	57	81	50	137	125	209	69	89	101	97	100	118	91	138	127	52	206	175	93	143	160	148	202	125	90	161	129	187	164	187	120	312	139	208	174	195	202	124	120	78
ERVLE_2q35a	50	4	5	8	21	46	11	2	11	24	17	17	17	91	235	138	20	8	18	18	16	18	234	34	8	14	97	19	209	49	325	360	23	7	362	44	9	14	100	23	238	250	444	266	21	19	24	23	82
L1FLnI_2q24.1aa	50	10	57	375	306	672	341	617	289	391	539	637	423	1063	1845	575	306	361	429	240	295	211	839	636	375	455	571	358	1281	373	622	1302	581	361	438	242	347	462	529	201	1425	1323	3371	1059	667	570	271	439	863
L1FLnI_2p16.1x	50	13	86	99	105	183	43	49	40	52	50	85	228	95	140	109	94	55	85	103	100	96	208	95	93	154	35	142	45	95	223	112	194	112	475	94	145	230	66	69	53	46	72	269	202	142	127	146	130
L1FLnI_7q36.1a	50	21	76	476	229	717	238	246	247	293	289	465	621	542	606	223	351	500	608	635	727	489	291	803	577	1044	1132	575	678	983	452	824	506	362	429	896	829	691	890	735	1545	751	1036	361	779	1172	722	704	188
L1FLnI_1q25.1l	50	20	21	62	44	172	46	40	40	44	36	145	117	182	245	82	19	32	33	65	52	56	334	227	152	76	71	93	153	68	236	118	161	95	135	60	76	77	57	57	108	49	218	279	46	54	55	70	406
L1FLnI_12q14.1ma	50	47	326	6507	4916	4127	6105	8171	4926	5630	6939	11095	6414	4717	5298	3439	4290	7574	7302	5015	4889	4643	3886	5199	6163	6960	3493	8472	4064	4135	2202	3751	9711	9843	2216	4313	9930	8064	3231	5884	4793	3123	5267	1911	3708	5777	6991	4857	1388
L1FLnI_18q21.1j	50	13	83	174	97	190	55	64	58	119	138	188	189	60	85	262	255	295	231	194	260	200	384	97	47	536	218	172	52	319	513	81	258	131	619	289	457	528	165	326	345	100	107	437	530	489	251	169	105
L1FLnI_14q23.1aa	49	13	13	34	32	72	8	10	9	28	18	41	53	38	34	23	9	9	22	26	36	29	78	56	46	49	33	52	23	50	73	29	35	22	65	39	44	33	38	52	53	13	38	93	19	58	36	63	78
L1FLnI_1q24.3l	49	111	125	215	205	397	119	159	112	191	151	387	488	253	295	88	121	221	240	257	261	206	84	313	212	413	308	295	166	284	76	203	142	249	122	279	342	222	297	249	407	214	158	51	206	475	316	288	23
L1FLnI_4q22.1b	49	35	24	5	5	21	7	7	7	6	4	3	23	63	72	5	7	6	3	12	10	8	23	21	18	17	25	9	27	23	11	31	39	12	17	14	10	13	35	15	34	30	42	13	34	35	15	14	22
L1FLnI_4q24za	49	31	46	183	175	434	106	134	85	98	172	296	534	593	721	222	125	139	110	288	303	278	923	556	323	498	448	332	364	386	826	345	611	313	657	344	427	563	412	319	788	448	492	1039	697	641	314	393	672
L1FLnI_Yp11.2ca	49	41	88	1282	1435	903	1022	1277	677	971	1244	1237	1322	676	1182	1470	1470	1852	1857	0	0	0	0	0	419	0	0	0	0	0	0	0	0	0	0	1242	0	0	0	0	1820	877	1715	1419	1544	1604	2544	1031	270
L1FLnI_3q23w	49	74	122	250	155	420	114	145	112	155	186	197	463	253	317	158	232	208	245	291	385	302	407	381	188	625	573	324	281	544	475	330	444	220	604	425	465	640	438	421	904	316	420	524	650	656	389	382	216
ERVLB4_17q22c	49	72	49	46	46	189	45	56	43	51	51	78	125	211	418	82	50	40	55	87	106	94	170	161	83	88	374	125	319	180	209	349	96	94	219	124	81	107	398	96	781	413	506	191	98	125	110	74	128
L1FLnI_12q21.2f	49	0	2	2	2	5	4	6	1	2	7	9	5	32	50	62	2	6	9	1	7	1	176	6	9	3	23	4	125	15	87	102	6	8	150	11	6	7	19	6	30	30	194	75	8	11	15	10	60
L1FLnI_7q21.13w	49	48	290	159	83	49	52	45	40	110	115	333	69	126	155	228	239	215	229	156	153	110	157	15	27	189	4	107	2	44	172	9	121	128	140	88	188	364	9	119	19	2	5	130	130	128	173	79	42
HERVW_1p12b	49	158	80	41	21	165	20	25	8	28	28	33	81	87	93	30	26	20	19	77	77	68	97	105	118	82	66	83	63	58	76	78	109	50	99	122	80	99	52	78	129	45	56	159	191	154	88	102	118
L1FLnI_2p13.3c	49	57	250	1008	1066	1239	621	740	544	743	901	708	1609	565	671	358	273	495	1270	1136	1128	1066	318	609	900	1619	850	1273	491	1467	310	758	338	503	456	1565	969	605	736	1525	2075	990	1799	526	664	1641	1583	1524	173
L1FLnI_2q33.1c	49	19	105	1788	1108	2267	1130	1215	861	1316	1287	3270	2115	1422	1732	1238	1470	1486	1745	1727	1709	1481	2171	1848	1668	2187	1262	2309	1048	1501	1363	1031	3267	1972	869	1437	1964	3039	1122	1476	1847	1072	1420	2708	2290	2315	1952	1999	2105
L1FLnI_13q14.2o	49	103	93	728	553	465	321	361	291	543	437	931	743	371	535	280	445	551	631	672	696	671	281	428	236	1003	910	677	325	853	256	567	562	460	432	633	1099	1181	801	863	1163	627	705	267	806	933	720	529	92
L1FLnI_8q24.12t	49	25	36	10	1	11	0	4	2	8	2	9	11	3	6	6	9	15	18	8	8	11	13	9	20	29	10	23	2	2	7	11	10	17	11	23	36	23	8	16	20	12	33	23	43	50	14	43	14
ERVLE_1p34.3c	48	61	25	19	9	67	15	15	18	14	15	24	56	32	31	10	14	14	22	31	43	24	20	48	45	32	43	41	42	39	11	56	14	28	19	35	24	18	41	42	64	40	30	14	12	36	36	49	8
L1FLnI_4q24cb	48	43	63	162	182	237	107	145	90	127	131	213	400	330	422	90	121	120	151	208	188	202	185	240	184	328	313	229	291	272	178	326	303	180	197	213	374	413	314	237	573	295	528	200	404	370	222	236	119
L1FLnI_3p14.1f	48	24	93	67	59	289	48	35	33	38	51	81	255	143	60	1	6	34	66	109	137	114	9	209	129	157	116	136	20	164	12	17	57	124	9	98	152	54	86	108	197	27	23	15	93	219	122	176	16
L1FLnI_2q32.1u	48	22	46	13	9	6	0	3	1	9	5	7	18	1	2	47	21	12	5	6	8	8	119	5	9	19	5	13	4	1	69	2	49	9	67	4	38	64	2	18	8	3	26	100	35	17	8	18	52
L1FLnI_9q13d	48	55	72	424	505	393	247	235	173	464	271	1502	748	173	258	186	164	234	314	337	277	275	206	266	184	404	521	420	239	388	317	628	219	226	198	484	355	418	205	442	783	728	985	306	361	545	592	430	125
PABLA_12q15	48	44	171	0	0	1	0	0	0	0	1	0	0	1	0	2	3	5	2	0	0	0	2	0	0	0	0	0	0	2	0	1	0	0	2	0	0	0	0	0	1	0	8	0	0	1	0	0	0
L1FLnI_7q21.12a	48	49	83	25	20	88	22	30	16	28	23	9	33	24	36	6	2	1	7	47	45	39	24	67	27	28	83	37	48	68	19	69	8	12	17	84	15	14	50	51	112	46	58	20	23	46	55	73	26
L1FLnI_12p11.21d	48	56	251	47	26	31	19	14	15	34	32	16	40	341	431	5	0	2	9	4	5	8	4	8	13	8	13	7	4	5	2	5	6	6	4	8	7	9	7	7	22	12	19	10	5	10	11	13	4
L1FLnI_Yq11.222da	48	45	54	39	44	96	26	24	19	38	29	43	104	108	145	19	16	19	43	0	0	0	0	0	32	0	0	0	0	0	0	0	0	0	0	75	0	0	0	0	124	87	51	49	45	63	82	63	28
L1FLnI_4q24p	47	93	129	8	17	23	8	24	10	9	18	12	16	10	9	11	4	5	6	9	6	10	2	7	26	2	5	13	8	10	3	4	2	4	6	22	6	6	13	9	12	5	12	8	3	1	22	25	3
HARLEQUIN_6p21.33	47	65	103	241	107	48	343	319	271	240	250	311	54	127	179	242	91	128	204	130	126	95	44	177	54	116	149	118	72	255	45	93	85	115	54	101	143	87	130	120	345	148	214	51	63	151	141	127	22
ERVLB4_22q13.31b	47	18	74	56	57	128	21	28	38	38	44	32	122	239	295	125	127	64	50	94	84	84	501	177	82	153	244	90	155	160	656	184	384	93	715	154	195	303	246	135	321	241	143	798	457	309	117	121	693
L1FLnI_2q34ba	47	39	85	119	125	531	98	92	76	96	103	201	648	320	352	30	31	50	115	305	331	215	72	396	233	393	457	314	291	421	69	307	117	134	54	404	288	137	384	365	606	257	342	64	182	408	368	330	43
L1FLnI_7q11.21r	47	1	0	3	3	2	0	1	0	1	1	3	0	12	17	3	1	1	2	1	5	1	5	1	0	3	13	1	10	6	27	23	0	0	26	1	1	2	2	2	5	11	24	8	2	1	3	3	6
L1FLnI_5q11.1f	47	23	78	381	291	993	530	513	370	321	447	1771	1055	2181	2763	457	363	541	558	679	617	590	869	2102	973	841	1555	723	1546	1189	430	1223	1019	1069	242	665	944	1068	1418	666	2875	1286	2274	601	640	928	1185	618	604
HERVL74_6p25.1	47	55	36	11	11	19	1	8	3	12	9	7	20	10	11	4	3	8	4	12	14	7	10	5	16	20	9	10	7	5	12	4	16	25	19	13	19	34	4	7	15	11	8	25	28	23	14	10	11
ERVLB4_12q13.13	47	16	4	7	2	8	6	19	8	10	11	8	13	118	222	62	14	6	8	9	5	11	103	16	7	21	78	13	288	25	97	307	19	6	88	9	21	20	83	4	118	182	364	61	15	12	9	4	73
HERVL_4q24d	47	69	115	756	549	867	481	509	341	806	439	1691	921	1306	1849	237	185	324	1033	1009	945	899	614	964	1057	842	802	1476	880	762	574	762	698	807	471	860	932	838	612	1174	932	781	902	365	278	469	1089	931	231
L1FLnI_3q13.33ca	47	25	98	13	1	5	0	0	4	8	9	8	14	8	23	6	5	8	5	6	4	5	4	0	0	7	8	6	12	9	8	13	1	1	7	2	7	7	0	6	5	7	8	8	2	14	5	3	2
L1FLnI_4p15.31q	46	60	52	84	61	185	27	43	35	76	56	150	203	121	87	11	20	38	95	124	102	89	0	197	169	88	102	124	18	147	12	23	24	67	10	103	84	32	65	124	171	40	32	10	51	143	110	190	4
L1FLnI_9q22.31h	46	164	154	1960	1068	1943	1608	1730	1336	1835	1605	4491	2049	1322	1336	896	953	1596	2415	2280	1885	1513	1049	2706	1922	2422	1599	2711	1433	1922	896	1099	1637	2084	580	1455	2027	1466	1162	1774	1601	1111	1063	853	1120	1848	2024	2306	848
L1FLnI_Yq11.221h	46	18	43	104	65	264	89	68	67	78	117	104	245	393	657	94	77	89	83	0	0	0	0	0	96	0	0	0	0	0	0	0	0	0	0	190	0	0	0	0	768	293	750	432	296	257	145	198	292
L1FLnI_5q12.1h	46	34	76	10	26	13	5	13	6	11	10	9	29	2	1	0	3	10	1	14	14	13	15	28	43	17	10	48	11	6	13	4	58	38	5	6	20	17	2	16	21	5	5	17	20	16	3	25	11
L1FLnI_2q33.1t	46	293	157	1283	1058	1502	1199	1297	1036	1458	1241	2502	1591	1054	1530	954	643	1117	1748	1475	1839	1420	1453	1405	1396	1439	2024	1648	1893	1741	1809	2412	845	988	2283	1858	1681	1105	1761	1983	3428	1943	3988	1589	850	1362	1944	1421	677
L1FLnI_5q12.1s	46	5	7	10	12	16	4	8	12	13	11	19	14	53	120	193	57	27	16	16	25	19	623	24	22	24	30	17	133	44	691	144	93	12	835	22	18	64	32	17	70	51	260	819	63	15	14	14	504
L1FLnI_5q23.1k	46	44	230	1091	614	3116	673	661	452	762	731	2357	2171	2082	2388	396	259	575	1326	1733	1364	1428	561	2349	2554	1429	1541	1923	1355	1657	446	1098	590	1510	342	1324	1203	647	1230	1126	2394	1292	1959	635	676	1537	1628	1810	466
L1FLnI_3q25.32m	46	0	3	7	5	8	5	8	0	3	4	39	17	22	21	7	7	6	15	11	9	11	19	9	8	8	16	10	21	5	18	14	21	10	18	10	10	17	3	14	14	7	12	15	10	16	7	6	9
L1FLnI_14q12ra	46	43	111	312	235	301	117	118	98	238	183	683	466	235	359	78	88	236	338	400	450	413	112	188	72	577	551	335	210	527	137	346	48	165	177	569	384	207	441	579	817	330	461	150	146	491	544	309	38
L1FLnI_11q14.1r	46	18	29	26	22	38	20	15	13	22	25	66	26	370	438	6	2	8	10	16	27	19	9	6	7	25	29	18	5	33	7	19	14	6	9	29	6	12	23	39	103	27	30	16	55	72	24	33	11
HUERSP2_19q13.2	46	55	30	14	12	13	7	6	11	9	4	8	12	360	387	4	9	5	10	0	6	8	7	6	2	5	10	6	10	5	7	9	5	1	7	5	5	5	10	5	8	9	13	13	8	6	1	6	10
L1FLnI_13q31.1e	46	1	6	1	0	9	5	10	4	2	8	7	6	118	389	256	76	6	4	6	5	1	581	5	0	6	35	6	361	15	508	447	100	3	558	2	11	48	45	4	102	219	1058	707	73	10	5	7	385
L1FLnI_12q15j	45	27	25	0	1	5	1	7	5	5	0	2	1	107	149	11	3	4	2	5	1	1	19	13	5	0	42	4	61	22	30	78	3	0	33	4	4	1	44	1	68	54	116	18	4	0	3	0	4
HERVL40_4q31.3a	45	3	83	26	7	51	7	14	6	7	16	13	27	34	63	110	9	1	17	24	38	22	365	38	24	5	62	36	133	39	459	241	11	6	349	34	10	18	64	57	88	108	323	324	10	11	27	26	306
L1FLnI_2q11.2b	45	44	28	5	2	6	4	2	9	2	2	7	3	1	15	4	4	6	2	6	3	9	7	7	9	4	9	6	9	7	11	9	3	12	9	12	12	9	2	6	17	18	20	17	16	9	9	8	10
L1FLnI_Xp11.3t	45	38	52	405	297	411	345	369	270	365	329	847	446	403	596	201	233	520	556	741	705	564	441	832	358	1127	725	873	807	772	390	713	891	900	295	331	1128	969	597	661	487	353	407	244	463	715	471	488	214
L1FLnI_2p13.2a	45	77	124	587	472	652	441	534	343	552	522	1165	811	1354	1492	606	597	534	541	533	494	367	898	834	313	748	739	659	989	819	759	1050	1029	519	763	463	904	1001	652	479	1166	904	1581	927	1036	881	662	589	584
ERVLE_2q11.2b	45	52	29	135	64	129	90	95	64	179	62	131	97	130	212	90	122	165	201	131	125	124	81	180	131	195	208	191	189	183	83	214	111	119	86	118	123	113	181	163	306	238	269	106	101	195	76	171	67
PRIMA4_12p11.21b	45	49	454	135	102	284	51	41	54	88	71	179	268	303	314	21	8	23	120	183	178	151	52	219	170	62	225	181	152	257	53	170	14	24	22	192	39	7	178	255	430	214	171	54	27	73	162	209	34
L1FLnI_8q21.13la	45	0	0	1	1	1	0	0	3	2	0	4	1	3	5	1	4	1	3	3	1	0	3	1	0	2	4	4	3	3	1	8	3	0	3	3	1	4	3	5	7	6	4	9	6	3	6	5	4
L1FLnI_19q13.2d	44	85	161	611	529	986	356	353	265	455	517	664	1279	899	1140	583	740	901	923	1098	1158	957	603	1095	427	2063	2420	971	1027	2234	1101	1742	630	558	1328	1549	1860	1583	2030	1692	3519	1909	2141	978	1606	2705	1277	964	279
L1FLnI_18q12.2d	44	25	156	233	163	336	110	119	92	185	99	412	252	124	143	28	28	115	246	263	267	228	39	222	212	330	218	279	30	259	35	55	46	144	31	221	148	89	181	216	304	85	56	37	69	218	299	232	12
L1FLnI_4q13.3i	44	31	251	354	226	725	154	171	156	224	263	325	738	655	828	109	29	21	269	359	408	372	260	574	370	73	551	415	503	587	289	572	92	32	262	656	51	73	526	519	1049	631	645	340	132	114	558	410	243
HML3_16p13.13	44	52	179	133	128	381	94	101	69	111	81	114	417	514	593	24	24	59	81	210	167	157	44	208	205	252	225	181	123	236	54	132	72	104	63	297	216	119	190	197	413	144	214	46	134	391	253	224	33
ERVLB4_1p31.1c	44	0	0	1	0	0	0	0	0	0	3	2	3	28	173	6	0	0	0	4	1	2	10	2	1	1	33	1	196	10	9	241	2	0	8	0	0	0	27	3	33	111	474	1	1	0	0	0	1
ERVLE_12p11.23	44	79	101	63	91	138	83	76	47	90	67	106	132	178	168	40	52	65	77	100	108	65	74	127	94	119	166	131	113	124	74	122	79	85	93	79	108	111	158	118	266	96	142	86	97	128	81	112	66
L1FLnI_19p13.2d	44	26	181	224	188	501	196	174	159	193	225	232	419	359	455	124	139	205	335	342	336	306	141	549	412	471	629	369	410	568	162	390	247	263	110	417	343	304	535	418	787	409	327	166	298	479	368	345	157
HERVH_19q13.41a	44	28	49	130	88	288	108	96	87	105	129	93	222	264	406	116	126	225	327	245	232	208	272	525	390	335	581	229	398	381	267	465	167	164	281	313	219	135	439	309	619	403	607	370	189	297	251	256	268
HML5_14q31.1	44	12	13	5	4	42	2	2	8	6	10	17	43	40	115	87	55	25	6	17	25	15	233	10	23	29	50	36	201	15	239	179	60	12	241	60	35	45	43	28	71	116	418	411	68	58	38	39	256
HERVH_5q13.3b	44	35	183	254	89	169	55	85	27	134	118	138	108	24	21	149	191	295	341	301	234	269	172	204	311	475	100	428	78	111	86	27	461	354	61	149	292	459	40	239	56	47	49	201	220	299	159	325	146
L1FLnI_1p22.1g	43	46	53	247	174	134	89	78	51	159	101	427	223	40	46	118	255	252	261	273	216	201	179	121	93	376	130	277	69	142	149	55	353	225	136	160	380	607	90	282	144	58	125	188	355	284	224	232	51
HERVL66_4p16.3	43	15	202	199	144	414	141	161	130	166	222	336	416	615	837	184	101	167	242	349	303	227	471	555	332	479	622	339	755	522	476	886	303	222	365	353	372	302	587	322	1037	705	1149	509	368	582	300	404	261
L1FLnI_15q26.2d	43	0	2	0	0	4	1	1	1	4	4	0	2	23	21	51	8	5	1	0	0	1	156	3	0	1	3	3	27	4	161	40	4	0	389	4	4	3	2	1	8	14	38	67	3	3	0	0	40
HERVL_3q21.3	43	22	24	68	47	92	63	78	72	93	75	170	69	122	221	376	318	159	176	93	81	83	219	95	112	67	129	109	216	136	258	251	174	49	236	117	85	175	137	136	209	232	453	317	162	107	130	101	204
HERV4_19q13.43a	43	25	43	56	46	171	31	59	44	55	84	62	139	244	340	68	66	79	67	145	155	107	187	272	135	232	437	137	299	300	207	343	178	111	231	193	230	184	335	154	636	358	294	228	260	335	149	150	115
L1FLnI_10p12.2c	43	3	35	18	16	38	15	20	14	30	42	32	25	32	82	185	115	29	30	52	87	47	322	29	7	70	109	25	76	77	840	191	59	12	1360	94	55	130	87	113	174	160	329	714	149	98	71	54	106
L1FLnI_13q13.1b	43	28	243	337	283	547	227	235	185	280	218	902	717	368	440	76	51	110	489	414	378	417	176	532	565	311	446	615	314	431	118	304	149	246	84	380	256	125	385	407	600	315	367	134	98	217	435	552	114
L1FLnI_Xq22.1ga	43	5	15	4	0	3	3	5	5	2	4	8	11	14	23	10	3	4	5	3	10	5	11	0	7	4	10	2	5	4	10	14	3	5	21	6	10	10	10	9	22	5	31	23	5	8	11	12	2
L1FLnI_14q22.3j	42	66	61	722	401	437	675	652	587	736	677	1842	506	481	585	672	1242	1221	1091	804	667	536	202	560	211	1014	929	538	457	1178	278	804	432	421	251	778	945	1138	807	817	1403	690	786	211	890	1191	1023	560	52
L1FLnI_2q33.1b	42	13	32	27	20	63	18	21	15	13	30	26	47	270	656	32	26	21	26	36	39	41	48	43	16	72	170	43	274	109	68	383	24	27	92	59	69	85	170	54	332	517	698	51	39	87	45	40	13
HARLEQUIN_Yq11.221c	42	19	89	571	399	656	430	480	306	426	484	985	751	689	938	441	533	493	595	0	0	0	0	0	479	0	0	1	0	0	0	1	0	1	2	472	0	2	1	0	727	439	615	910	757	783	684	669	536
L1FLnI_2p15a	42	17	56	196	104	186	137	160	108	133	190	218	203	187	345	238	43	97	274	281	246	200	202	195	58	202	543	178	281	476	468	585	22	58	592	328	124	73	443	348	669	406	512	213	50	192	288	234	58
HARLEQUIN_1p35.3	42	22	19	52	36	27	59	54	48	63	46	92	32	34	40	58	83	88	53	46	60	36	73	41	27	89	84	65	69	58	97	45	84	46	73	50	77	87	95	69	122	58	68	58	50	58	58	47	26
HUERSP3_11q13.4	42	55	148	756	400	728	525	467	370	580	559	1494	748	428	614	955	609	613	654	653	697	720	1563	649	1152	824	535	904	802	415	1267	681	1364	981	874	777	753	1137	538	775	994	437	857	1370	828	734	925	630	1061
L1FLnI_8q24.12b	42	7	13	32	13	78	22	17	12	14	12	16	47	118	101	2	3	4	3	13	6	14	4	25	47	19	14	21	9	18	0	3	18	14	1	66	11	6	7	11	62	9	14	12	20	65	47	45	2
L1FLnI_18p11.22g	42	97	109	940	675	835	488	504	405	903	755	1600	1129	870	1065	1576	2012	1355	1415	934	1115	893	1332	648	434	1721	1353	964	580	1260	1640	820	1382	599	2021	1450	1645	2335	1128	1495	1879	866	1152	1759	2447	2365	1282	936	658
HERV3_19q13.42b	42	41	177	117	114	306	88	64	54	91	99	120	287	229	262	36	25	53	150	261	254	188	78	326	138	240	390	241	252	392	108	324	97	116	90	249	188	97	322	316	524	306	233	99	174	341	201	290	76
L1FLnI_9p24.2p	42	43	55	6	1	20	3	3	1	6	5	17	56	45	52	9	3	3	4	22	20	15	26	32	17	23	41	22	35	34	22	33	19	20	33	25	24	10	37	20	51	30	32	28	27	23	19	18	27
ERVLE_2q33.1a	42	17	61	24	19	18	20	22	8	9	12	16	22	63	95	29	10	32	26	59	35	31	22	20	15	29	32	40	56	77	13	59	20	27	25	38	23	30	41	45	87	102	183	31	15	43	65	21	17
L1FLnI_3q13.2m	41	40	59	67	43	84	43	45	58	53	43	58	111	31	28	46	44	45	43	80	73	76	69	61	75	109	51	70	33	63	60	52	61	64	77	85	85	106	43	89	47	34	77	80	63	95	68	72	47
L1FLnI_10q21.1pa	41	120	166	732	553	442	479	521	400	771	504	2398	672	210	212	210	222	338	892	961	720	590	172	514	555	714	468	959	303	545	177	345	209	462	187	733	787	361	348	834	498	304	382	119	193	485	1120	641	55
HML5_13q33.1	41	34	140	141	142	367	80	78	64	94	72	156	332	228	277	82	80	124	191	281	273	226	144	311	204	351	332	274	344	319	184	339	194	173	168	332	358	284	277	338	464	309	338	137	354	441	298	331	69
HARLEQUIN_19q13.41	41	83	101	10	24	17	8	8	15	23	15	22	21	28	36	13	15	11	20	26	26	25	38	26	10	39	36	32	21	34	47	30	26	21	62	20	45	41	52	36	40	25	32	36	33	38	17	27	5
L1FLnI_1p34.2b	41	29	138	62	67	203	29	24	17	59	31	69	230	228	242	32	46	92	94	145	133	105	32	145	121	172	111	148	20	166	43	12	110	79	31	152	139	138	104	120	209	52	48	68	170	302	117	175	42
L1FLnI_8q24.3a	41	28	69	279	139	446	219	207	153	276	321	434	331	245	260	294	181	232	289	364	341	350	751	402	312	625	334	378	109	436	623	108	492	346	535	271	438	582	202	301	597	139	350	1062	598	676	251	521	686
HML3_5p15.33b	41	38	100	114	114	294	77	74	64	102	143	200	311	293	492	185	70	99	161	326	305	274	263	175	56	431	605	209	451	538	464	929	93	74	591	429	374	258	556	424	710	483	550	259	211	445	353	200	41
L1FLnI_10q26.3a	41	13	77	41	42	140	19	27	25	32	45	30	119	90	100	142	74	77	48	90	99	63	367	156	99	122	89	90	65	125	424	86	175	52	359	101	112	159	70	78	176	80	180	602	300	246	78	117	344
L1FLnI_4q31.3b	41	13	44	43	37	214	49	28	27	45	44	49	211	167	160	70	27	38	33	114	114	94	304	216	124	154	76	135	35	125	208	49	197	91	165	99	139	106	68	89	114	18	81	475	179	171	126	98	397
L1FLnI_4p15.2y	41	38	45	48	39	237	73	57	52	44	69	75	208	69	51	18	56	54	51	165	202	140	42	126	35	270	276	108	23	312	58	25	93	40	67	281	234	241	226	197	453	125	56	100	364	434	185	160	14
MER4_15q22.31b	41	13	21	89	53	178	45	69	34	51	94	108	115	96	133	22	72	148	155	164	145	122	27	139	155	211	167	148	34	149	13	50	101	128	26	123	199	173	105	153	173	76	46	15	91	224	119	129	12
L1FLnI_8q21.11o	41	10	6	0	0	2	2	1	0	0	0	1	1	1	4	0	0	3	2	0	2	4	1	3	1	1	2	2	0	2	6	6	0	1	5	1	1	0	4	2	3	4	6	2	1	0	1	5	0
HML3_Yq11.221b	41	13	141	322	278	455	248	257	183	260	342	491	475	526	711	696	743	524	349	0	0	0	0	0	424	0	0	0	0	0	0	1	0	0	0	378	0	0	0	0	796	390	726	1676	1007	771	473	442	1030
L1FLnI_1p22.1j	41	9	46	69	50	166	96	65	60	56	95	57	208	555	722	29	10	23	29	113	106	92	125	187	83	179	147	108	58	124	99	75	60	61	147	89	129	56	97	101	258	107	200	113	114	248	78	148	66
L1FLnI_9p21.1la	41	43	52	46	44	142	30	27	22	30	54	79	138	292	504	96	19	37	70	86	111	67	188	175	84	121	223	101	451	162	188	468	65	55	169	99	86	82	231	87	347	353	544	196	89	150	100	110	146
HERVH48_19p12b	41	56	79	165	151	483	155	128	152	111	231	171	547	430	761	357	359	445	403	339	360	258	640	723	351	611	895	325	1044	601	762	1334	550	249	777	533	611	533	774	392	1097	1027	1222	680	680	827	405	399	431
L1FLnI_6q27v	40	5	12	3	1	5	4	4	1	1	0	3	5	47	78	48	2	3	5	2	3	2	95	3	0	2	7	4	31	10	96	43	1	4	148	3	3	0	9	4	30	44	154	59	2	3	9	6	40
L1FLnI_7p14.3e	40	23	104	34	25	91	11	20	15	24	37	62	95	204	266	35	31	47	43	67	72	45	61	103	80	113	115	52	215	83	60	236	34	86	56	86	86	52	122	57	267	216	297	49	58	174	78	82	37
L1FLnI_15q23m	40	4	7	0	2	4	0	1	1	2	0	4	8	8	12	8	0	6	5	3	1	3	5	0	2	1	2	2	5	6	4	5	4	2	4	11	0	10	3	3	1	1	9	1	2	4	1	2	5
ERVLE_8q12.2	40	2	12	25	20	20	43	83	31	25	102	39	16	19	27	254	32	19	20	25	11	14	183	25	26	33	10	23	37	19	149	21	20	17	123	20	19	51	9	18	49	28	37	178	31	55	20	35	175
L1FLnI_15q26.3m	40	17	13	85	91	295	98	89	79	83	102	206	193	436	767	264	149	151	217	104	140	134	378	257	207	196	335	161	635	236	451	768	163	149	409	208	141	111	379	184	663	584	1324	404	187	247	183	260	271
L1FLnI_3q28c	40	29	71	420	310	427	306	324	203	334	335	841	556	206	244	250	292	288	398	411	384	296	364	328	259	530	196	507	83	232	236	93	723	490	152	265	565	614	155	348	244	83	107	543	540	555	403	545	335
L1FLnI_3p14.3p	40	12	20	123	87	155	161	199	173	131	261	259	165	439	820	476	591	327	168	194	180	137	758	268	137	370	627	214	824	380	778	1198	887	244	725	193	431	843	458	240	807	837	1454	678	797	426	196	153	671
HERVE_19p13.2	40	38	116	592	330	1001	432	465	339	567	457	986	731	756	762	479	585	791	955	831	738	580	601	1208	990	1129	1056	956	700	942	552	823	874	757	446	898	884	867	847	819	1229	746	511	737	894	1328	813	902	647
L1FLnI_10q22.2c	40	23	99	264	202	298	92	85	61	200	128	150	277	168	158	27	110	129	144	386	397	303	97	289	82	749	326	495	56	361	104	73	605	411	101	190	612	846	213	432	310	63	56	81	401	425	198	267	45
L1FLnI_11q12.1x	40	0	1	10	6	4	3	0	3	9	1	6	12	4	4	4	3	5	8	14	7	7	3	7	5	7	7	8	2	6	6	7	2	1	1	7	6	13	5	18	15	10	19	12	8	14	16	9	1
L1FLnI_13q12.3a	40	4	1	65	32	42	131	123	80	66	82	107	46	882	1762	172	20	25	50	38	59	44	200	130	15	41	390	47	737	189	217	975	20	23	300	53	42	20	394	77	806	915	1709	171	20	45	48	46	66
L1FLnI_4q13.3j	40	56	218	249	186	395	138	159	120	156	248	200	475	388	560	95	32	26	191	247	312	281	171	248	192	107	456	263	276	412	257	422	47	21	209	465	44	69	386	363	1048	534	634	254	75	118	392	275	128
L1FLnI_Xq13.3q	40	20	50	108	86	380	95	106	68	93	130	175	357	665	675	93	80	86	113	148	195	180	340	419	270	276	325	227	310	268	251	248	344	226	206	167	252	296	269	191	567	281	316	332	276	316	210	240	383
HERVL_18p11.32c	40	0	0	0	4	5	0	9	2	0	10	6	1	84	247	226	16	10	3	6	2	9	217	5	3	3	8	6	121	3	145	125	17	1	231	3	6	2	10	6	21	84	262	173	6	5	4	3	176
L1FLnI_15q22.2b	40	27	83	4	6	6	2	1	1	4	8	3	8	56	87	0	2	0	3	0	3	2	8	4	0	4	2	2	1	4	7	4	2	3	5	4	2	8	3	4	37	14	12	20	9	13	0	2	11
L1FLnI_15q21.3ea	40	19	25	4	4	4	1	4	1	3	2	7	11	51	163	3	3	1	1	1	2	2	5	3	3	1	14	0	33	5	6	30	2	6	2	3	5	12	8	6	34	29	46	15	7	1	1	4	7
L1FLnI_2p22.3b	40	35	131	13	8	2	2	16	7	8	4	11	6	16	7	5	8	11	12	8	6	7	7	6	0	6	11	7	4	12	5	6	7	8	3	5	5	11	3	6	7	8	13	2	5	6	4	4	2
HML3_5p15.33a	40	32	111	128	148	474	112	88	82	117	129	238	449	371	693	209	81	148	198	396	418	341	452	439	215	477	760	356	741	623	563	1253	207	178	677	630	481	336	683	566	938	604	882	452	271	576	495	354	150
L1FLnI_9q22.31f	40	17	35	16	13	70	15	23	14	24	21	20	46	30	38	20	13	13	11	21	25	30	64	17	32	38	5	30	11	11	36	16	64	31	45	19	41	42	14	20	27	9	34	115	53	48	19	48	92
L1FLnI_21q22.3b	39	86	64	127	125	272	85	86	79	120	82	266	212	238	141	67	98	123	219	224	228	142	109	276	218	232	280	240	111	281	133	157	163	120	148	348	187	165	238	268	350	176	130	202	221	318	268	286	145
L1FLnI_1p31.1ab	39	31	151	221	263	602	127	173	107	180	210	270	777	952	1124	152	102	163	179	300	319	321	338	567	288	441	617	378	766	448	252	728	477	314	290	369	685	402	515	361	917	530	1044	321	538	637	459	433	201
MER4_7p14.3a	39	18	37	787	575	948	521	618	427	666	664	938	831	541	922	808	862	949	944	933	924	895	1292	973	718	1594	1305	1298	1001	1185	1173	1253	1207	1144	1343	772	1482	1674	1022	1243	1945	898	2238	1162	1197	1579	815	909	467
L1FLnI_22q13.31a	39	30	91	716	397	1027	399	425	289	537	314	1124	849	851	1094	121	262	509	703	712	764	628	225	905	848	1136	750	1178	569	684	164	422	901	930	136	600	927	795	667	641	797	637	411	221	657	1180	572	1126	164
ERV316A3_2q24.3d	39	19	45	0	0	2	0	2	3	0	0	1	0	6	13	10	1	0	0	0	0	0	20	4	1	1	20	0	33	2	14	30	2	5	14	1	3	1	17	2	12	9	22	5	0	0	0	0	2
HERV9_5q13.2	39	0	1	29	37	20	86	95	87	59	106	75	41	233	461	810	237	77	37	17	27	24	946	87	38	32	108	35	422	58	1020	444	237	33	1035	27	47	180	120	39	229	324	554	1015	181	35	27	24	727
L1FLnI_3p22.2e	39	13	59	34	16	67	14	17	24	25	19	30	56	20	23	13	21	42	31	44	53	45	27	27	34	77	27	31	15	39	41	18	52	35	53	61	67	64	26	54	42	25	46	68	88	115	39	64	40
L1FLnI_7q21.13p	39	28	257	356	304	691	197	236	156	289	267	538	794	992	1024	167	182	337	518	531	558	457	267	919	459	680	826	638	719	842	250	692	484	338	182	485	585	475	636	633	1098	645	629	289	471	727	503	709	235
ERV316A3_12p12.1c	39	0	0	1	2	1	0	2	0	1	0	1	3	20	57	8	2	1	2	1	0	0	26	7	0	0	7	1	56	4	17	58	1	1	29	0	0	1	10	1	4	17	21	12	1	5	0	0	3
HERVP71A_6p21.1a	39	58	121	1	0	0	0	0	0	0	0	1	0	0	0	0	0	0	0	3	0	0	0	4	0	0	0	0	5	3	0	1	0	2	0	0	0	0	0	0	1	3	1	0	0	0	0	0	1
L1FLnI_4q21.3b	39	26	137	0	0	1	0	1	0	0	0	1	1	10	16	59	31	22	8	0	3	0	26	7	2	0	1	3	41	2	8	43	2	1	4	1	0	3	7	0	1	9	26	9	1	1	1	0	2
LTR19_6q25.3a	39	48	37	128	122	782	165	143	111	129	209	259	548	266	361	210	130	149	187	363	429	229	407	463	205	526	601	314	516	506	567	673	428	187	552	549	481	403	556	380	835	622	593	543	543	659	468	370	350
L1FLnI_8q12.1y	39	37	185	65	63	455	105	85	75	48	88	130	294	287	308	22	43	53	48	304	383	193	75	454	198	444	255	265	178	338	106	192	636	190	56	399	461	394	269	308	372	131	251	135	506	424	273	238	160
L1FLnI_2q35h	39	36	29	124	99	220	76	58	46	82	87	121	226	93	112	40	112	112	139	205	235	222	33	122	75	327	314	181	82	292	37	131	124	131	46	309	317	244	269	280	386	173	132	31	231	401	184	207	12
HML5_2q37.1	39	18	187	188	159	327	78	74	70	156	123	278	254	156	249	50	25	87	206	258	271	248	75	339	174	326	389	302	209	340	80	250	52	141	55	277	274	72	282	328	426	224	242	51	71	308	262	292	37
L1FLnI_16q21z	39	9	33	6	3	3	2	0	0	3	0	10	2	0	2	1	0	3	3	0	7	6	6	6	4	1	7	3	0	5	0	2	1	3	1	1	7	2	0	6	12	2	3	5	3	1	9	3	2
L1FLnI_9p22.3k	38	12	44	9	7	13	7	5	5	4	4	8	15	5	10	18	14	5	13	15	15	5	19	2	5	34	2	9	3	8	23	9	9	4	38	20	18	30	3	20	6	5	8	32	38	23	18	11	10
PRIMA41_20q13.33	38	91	75	0	0	0	0	0	0	0	0	0	0	0	1	0	0	0	0	0	0	0	0	0	0	0	0	0	0	0	0	0	0	0	0	0	0	0	0	2	0	0	0	0	0	0	0	0	0
L1FLnI_3q28d	38	6	4	28	25	68	5	24	6	28	9	55	33	132	330	63	2	22	17	43	28	11	187	46	23	57	89	39	514	53	124	369	36	32	117	14	48	30	75	30	93	197	881	123	54	56	15	38	151
MER4B_19q13.42b	38	29	78	24	24	69	18	11	11	18	23	35	47	100	126	5	2	2	8	52	56	40	28	51	36	35	58	43	35	78	21	45	8	19	23	68	12	15	72	50	102	24	89	36	17	46	57	61	8
L1FLnI_19q13.42a	38	126	72	1148	783	530	941	1208	907	1169	1186	636	793	465	495	402	935	1321	1564	843	778	500	196	599	387	1261	736	860	341	888	269	429	474	467	306	892	1119	774	554	992	962	604	484	247	668	1392	1145	787	151
L1FLnI_4q24bb	38	16	46	54	68	171	54	60	38	59	58	104	218	184	208	67	59	57	54	124	116	121	315	169	61	223	228	124	131	181	308	174	164	90	278	135	243	197	206	152	419	221	299	411	291	311	117	162	209
HERVH_8p23.1f	38	0	5	2	0	0	0	0	0	0	0	0	0	0	11	8	2	2	1	0	0	0	24	3	2	1	2	0	14	3	15	4	2	2	17	0	0	9	2	2	3	5	21	19	0	0	2	1	14
L1FLnI_4q12w	38	17	69	177	176	490	104	119	74	126	120	187	515	415	280	52	35	70	88	210	228	167	265	387	295	286	159	235	35	254	173	53	346	211	135	200	258	288	119	171	318	51	77	314	361	357	284	264	228
L1FLnI_12q21.33d	38	10	55	350	229	546	283	250	182	362	209	827	483	358	462	121	184	270	371	409	383	280	183	488	467	601	358	531	290	416	187	272	503	390	145	374	502	485	322	367	457	250	363	172	418	553	363	421	171
ERV316A3_2q22.2b	38	32	84	2113	1466	1938	1174	1363	897	1937	1338	8519	2283	981	1228	663	1413	1818	2186	1544	1421	1192	959	1110	1455	1515	691	2143	670	849	523	667	2754	2130	361	1639	2239	2166	628	1486	1512	776	1003	692	1389	1904	2384	1783	478
L1FLnI_7q21.13ba	38	0	1	4	1	6	2	0	1	3	3	1	4	42	65	1	3	4	4	5	4	1	4	16	1	4	8	3	8	5	7	16	2	10	6	13	5	5	10	9	38	35	52	5	4	2	8	4	2
L1FLnI_5q31.1l	38	25	29	485	335	1089	593	728	552	510	500	720	996	1509	1853	579	324	376	380	859	738	530	950	1891	753	924	1974	762	1996	2254	1322	2433	730	450	1154	1219	942	704	1955	855	3466	2907	3409	1470	1361	1772	1159	1024	974
HERV3_16p13.3	38	33	129	67	49	130	55	73	47	62	96	51	109	201	259	54	66	80	140	84	89	65	65	111	83	68	171	95	141	150	64	151	73	50	46	131	63	73	159	107	239	218	118	88	83	108	95	121	52
L1FLnI_3q26.32l	38	0	1	2	0	3	0	0	1	4	1	5	1	56	188	4	2	0	1	1	3	1	20	6	0	0	19	5	100	2	5	61	1	0	10	1	1	0	15	1	14	52	213	14	3	0	0	0	14
HARLEQUIN_1q24.3	38	6	8	23	13	26	44	59	43	25	55	54	31	261	777	705	382	52	27	26	30	30	1172	44	29	46	180	34	563	94	1240	843	409	37	1470	21	62	405	149	46	351	478	2027	1429	270	46	35	32	503
L1FLnI_4p16.3a	38	53	79	239	227	326	283	288	254	182	360	244	395	1402	2060	172	168	145	121	286	325	280	684	588	321	566	857	379	1345	491	679	1307	613	372	528	327	586	569	824	321	1391	982	1390	743	695	553	287	224	479
MER41_4q31.1	38	8	22	181	131	145	159	359	154	137	332	216	147	124	358	1096	569	379	284	192	248	165	1154	150	172	380	216	280	667	163	1020	655	563	328	842	187	534	679	165	287	193	282	724	859	371	327	216	150	370
L1FLnI_6q22.31d	37	56	67	181	152	190	107	114	81	147	154	276	192	84	104	151	304	344	306	232	277	202	131	163	123	553	311	225	139	265	132	181	244	189	118	332	410	529	247	311	475	233	296	179	493	618	292	239	73
L1FLnI_11q13.4d	37	26	282	855	558	738	343	333	192	703	272	1604	960	618	659	68	200	471	616	553	437	489	129	510	586	831	445	986	173	396	88	154	652	865	62	402	919	577	388	511	553	332	190	149	512	812	601	734	100
MER61_5q22.1	37	13	10	1	0	0	1	2	0	0	1	1	0	1	6	3	0	0	0	0	0	0	5	1	0	0	1	0	22	0	1	6	0	0	0	0	0	3	1	0	6	10	58	7	0	1	1	0	17
L1FLnI_Xq22.2d	37	16	62	19	14	79	17	12	6	23	15	28	92	53	51	4	4	3	8	31	49	25	16	56	50	34	37	34	12	50	10	16	13	16	11	49	30	22	46	41	88	19	43	20	35	68	48	44	15
L1FLnI_5q12.3t	37	1	0	15	9	25	8	10	7	12	9	22	35	79	268	57	15	16	20	17	17	12	180	22	30	20	34	30	311	29	75	380	18	16	104	16	32	22	39	16	80	127	736	102	22	15	28	23	108
L1FLnI_11q22.2b	37	63	540	698	905	844	732	966	574	565	860	526	1255	1013	1087	213	56	135	828	570	593	634	231	646	668	348	570	838	380	653	148	457	65	217	178	495	162	81	518	583	1008	560	758	274	122	419	650	1017	145
L1FLnI_3q26.32j	37	0	0	0	0	0	1	4	1	1	0	2	0	64	183	1	0	0	0	1	0	0	6	7	1	1	15	3	66	5	3	51	1	1	3	1	0	3	11	1	24	41	207	2	1	2	2	0	2
ERVLE_4q25d	37	7	0	19	11	17	8	15	11	21	20	26	45	61	122	42	14	9	6	22	17	34	97	19	19	23	37	30	86	27	101	121	23	17	110	26	42	15	37	46	48	43	141	43	10	19	24	22	33
L1FLnI_6p25.2c	37	113	108	292	246	229	159	164	138	218	219	204	322	228	339	140	48	32	69	169	151	149	295	169	129	126	112	163	170	144	208	280	77	78	248	218	112	112	133	179	259	365	410	410	175	278	230	256	390
ERVLE_5q11.1	37	23	78	29	9	20	14	16	3	34	11	171	28	8	9	9	17	41	48	13	21	19	4	2	12	13	2	29	3	5	7	8	28	22	3	24	32	14	4	26	4	5	6	3	13	18	19	8	1
L1FLnI_11q12.1v	37	14	19	52	27	18	22	33	17	34	24	9	24	154	242	17	7	15	5	25	25	20	31	32	13	29	16	25	32	22	13	37	13	35	28	3	39	56	23	27	17	23	22	16	22	25	7	15	6
LTR23_9q22.33a	37	13	26	146	154	487	197	171	127	137	281	151	297	229	314	228	180	232	307	215	257	231	267	340	327	268	294	269	288	298	204	420	260	287	203	317	270	312	332	279	633	336	749	330	274	424	282	297	382
L1FLnI_8q24.12a	37	15	24	23	9	44	27	18	16	17	8	7	24	42	37	0	0	1	3	18	8	9	2	9	8	20	9	10	4	9	2	1	5	4	3	32	8	13	12	19	46	9	11	1	24	40	30	25	0
L1FLnI_18q12.2a	37	10	68	45	43	165	50	35	43	47	54	53	99	120	172	46	131	71	83	98	136	99	100	115	100	185	146	104	259	149	165	321	352	87	171	182	228	376	142	181	230	196	272	110	370	252	140	115	81
L1FLnI_5q11.1h	37	18	36	30	7	12	15	37	13	20	20	82	25	1	18	70	66	54	38	7	17	14	42	12	9	19	9	24	18	6	43	22	22	15	28	24	20	22	12	11	6	11	27	27	7	9	16	14	9
L1FLnI_5q23.3a	37	17	131	149	161	506	107	103	76	121	125	169	525	816	882	52	52	55	110	204	243	176	170	462	260	359	413	283	215	407	146	224	234	176	123	299	248	252	319	223	730	294	272	192	388	546	287	329	172
L1FLnI_21q11.2g	36	64	32	1530	446	596	945	1186	723	679	1292	2567	642	458	701	738	662	1467	2490	984	878	906	230	793	468	572	615	680	315	909	149	479	182	634	177	627	718	406	591	907	426	253	412	105	146	488	1262	429	66
L1FLnI_7p14.3c	36	18	13	235	173	367	229	367	225	189	451	297	339	1250	2165	742	397	231	263	188	201	251	1518	385	295	353	921	349	1099	355	1219	1111	665	330	950	238	322	548	844	228	1450	1482	1390	1756	501	365	213	301	1279
L1FLnI_2q37.1i	36	4	3	4	8	8	0	9	3	2	3	3	12	18	33	6	5	2	3	8	7	10	26	9	3	15	1	10	17	6	51	28	12	6	76	9	11	15	7	25	4	3	20	31	13	7	19	5	36
HERVI_15q25.1	36	27	39	1405	689	708	1962	1997	1494	1449	1630	3639	1173	1705	2359	1718	1426	1470	1576	1379	1209	1025	1493	2087	1381	1439	2147	1604	1913	2320	1196	2042	1589	1630	1247	1194	1667	1762	1814	1640	4710	2040	4094	1111	891	1354	1529	1074	579
L1FLnI_1p32.2d	36	22	27	15	12	34	9	9	2	15	15	34	26	73	80	21	10	16	28	32	26	15	93	36	27	32	48	19	47	25	67	72	49	18	85	17	30	40	38	11	43	24	92	63	41	20	11	22	27
L1FLnI_16q22.2d	36	3	23	15	11	42	11	17	4	11	11	22	30	6	19	18	18	13	16	12	10	16	29	6	23	24	6	12	10	11	24	15	18	15	28	13	10	25	11	9	20	16	98	75	25	30	22	24	33
MER61_12q15b	36	26	140	0	0	0	0	0	0	0	0	0	0	0	3	1	4	1	1	0	0	0	0	1	1	0	0	0	1	0	1	3	0	1	0	0	0	0	0	0	0	0	3	6	0	0	0	0	3
L1FLnI_11q14.1u	36	31	121	0	0	5	0	0	0	0	1	1	4	8	26	0	1	1	1	0	1	0	10	1	0	0	4	1	2	0	6	15	3	0	13	0	0	1	4	1	9	5	12	15	0	2	1	3	12
HERVL_12p11.23	36	38	282	488	342	573	244	305	238	433	221	1032	563	423	278	45	164	437	602	470	451	435	50	590	723	590	404	688	117	479	33	113	358	585	35	477	578	343	317	543	566	155	96	39	275	664	524	557	48
L1FLnI_12q23.1z	36	7	70	0	0	0	1	0	0	0	0	0	0	10	5	0	0	0	0	0	0	1	1	11	1	0	4	0	1	3	0	3	2	0	0	0	0	0	8	0	9	8	3	0	1	0	0	0	0
L1FLnI_17p12b	36	13	1	76	48	58	99	98	63	62	68	122	93	120	244	468	519	172	72	100	109	72	377	84	53	161	186	114	233	179	633	298	474	99	788	76	214	611	182	140	383	304	436	531	496	243	94	84	162
L1FLnI_18p11.31k	36	26	62	0	0	2	0	0	0	0	1	0	7	71	173	22	2	0	0	0	0	0	30	12	0	0	25	0	66	21	16	114	2	1	26	0	1	3	23	3	63	101	194	27	8	4	0	3	23
L1FLnI_12p13.2d	36	35	171	386	416	1194	235	237	170	311	292	484	1089	1339	1231	96	139	290	406	599	641	540	365	1027	430	877	765	788	458	689	249	416	734	606	193	398	959	597	634	636	1193	429	463	318	667	897	502	714	273
L1FLnI_7q31.1ga	36	75	77	316	242	236	212	208	175	300	195	675	319	187	227	114	68	106	382	310	352	299	164	258	177	167	296	376	220	337	122	230	68	96	153	289	169	130	243	339	276	237	209	80	104	118	357	268	42
ERVLE_10q26.12	36	38	38	0	0	0	0	0	0	0	0	0	0	1	0	0	0	0	0	0	0	0	0	0	0	0	0	0	0	0	0	0	0	0	0	0	0	2	0	0	3	0	0	0	0	0	0	0	0
L1FLnI_8q22.1k	35	28	50	7	11	43	6	5	5	5	3	9	31	16	20	11	1	9	7	13	12	16	15	22	21	12	12	14	7	11	9	9	15	11	10	22	21	21	6	27	9	12	20	14	14	19	20	19	6
L1FLnI_Xq11.1s	35	36	36	68	32	235	72	79	71	57	94	91	230	284	369	20	22	23	51	128	132	89	86	289	171	121	164	135	212	146	74	174	140	80	59	109	145	74	135	107	170	84	185	55	84	116	120	132	56
MER61_8p11.21	35	14	41	38	34	55	30	37	22	28	37	26	52	164	244	40	39	36	22	38	39	30	107	59	42	165	130	62	232	68	85	263	80	112	84	58	128	114	161	63	224	206	259	75	118	165	34	44	69
HERVK11_15q15.1	35	36	49	196	155	475	101	110	80	148	148	258	451	148	153	60	105	131	165	358	366	292	236	365	297	415	266	328	121	363	233	185	320	230	280	452	449	336	213	489	423	112	311	364	385	592	384	346	229
L1FLnI_11q22.3t	35	10	74	186	158	521	112	118	100	127	219	313	742	773	842	390	226	148	117	207	278	216	828	419	272	431	586	259	329	449	844	327	623	183	684	425	337	629	499	295	1191	391	572	1186	966	674	364	332	687
L1FLnI_19p12a	35	35	205	62	59	95	63	31	46	60	67	125	132	114	158	48	88	185	214	88	73	58	35	65	55	125	67	100	68	65	69	81	34	64	45	108	102	51	48	107	130	86	115	58	86	194	120	102	41
L1FLnI_13q12.11g	35	1	3	7	3	22	8	5	7	4	11	12	8	23	41	80	14	9	16	7	8	5	44	13	4	7	55	4	28	30	80	50	9	2	115	7	4	13	46	9	115	85	132	153	12	14	14	5	64
ERVLE_10p14a	35	37	102	1	0	0	0	0	0	0	0	0	0	0	0	0	0	1	1	0	0	0	1	0	0	0	0	0	0	0	0	0	0	0	0	0	0	0	0	2	0	0	0	0	0	1	1	0	0
HERVIP10F_2q23.3	35	19	339	360	338	579	201	211	155	300	194	641	521	363	432	219	32	70	492	522	437	407	502	476	382	153	478	554	424	534	441	484	63	88	370	508	89	54	443	579	693	381	475	414	48	116	571	511	279
L1FLnI_5q23.1b	35	33	117	328	243	533	111	119	98	217	163	246	581	226	169	31	124	217	301	356	408	361	58	281	125	650	353	355	99	352	61	95	262	276	73	402	516	511	273	408	505	171	121	65	473	654	385	434	20
L1FLnI_15q25.3d	35	48	148	107	67	313	64	60	56	74	88	128	254	499	615	1	4	22	34	141	144	121	12	241	156	169	189	159	38	187	9	28	12	115	5	137	95	13	150	110	275	88	38	14	19	221	132	196	5
L1FLnI_13q14.2w	35	30	109	319	246	608	193	222	174	267	403	639	580	607	685	670	872	711	643	401	367	318	716	634	445	650	405	473	386	498	477	346	1110	624	238	342	620	1025	341	337	486	308	357	713	853	667	468	518	625
L1FLnI_10q24.1b	35	60	32	26	23	12	13	19	24	12	25	31	21	185	333	67	51	15	11	11	16	10	134	25	14	29	49	19	116	18	121	108	106	23	122	5	20	93	52	8	76	96	194	142	78	29	8	17	79
HML6_5q13.2e	35	3	2	46	36	159	36	29	20	28	55	69	135	279	486	177	110	54	52	64	67	87	436	154	81	99	248	86	270	163	403	272	281	77	317	111	120	224	247	119	423	324	307	488	202	127	85	70	326
L1FLnI_2p23.3a	35	34	21	552	476	553	578	707	587	715	656	1101	548	612	865	705	881	1186	1148	756	735	657	555	789	396	1227	1677	722	686	1218	632	895	564	705	832	739	1083	1267	1341	1108	2022	1005	986	533	785	1229	725	627	267
L1FLnI_3p24.3l	35	82	83	10	21	0	4	5	3	7	4	12	14	2	2	1	0	3	4	0	2	0	1	1	0	3	1	3	0	3	0	2	0	1	0	2	1	0	0	3	0	1	0	0	1	4	0	2	0
HERV9_15q26.1	35	0	0	1	1	2	2	0	0	1	3	1	3	4	24	27	0	2	0	1	1	3	58	1	2	4	6	0	42	4	41	40	6	2	65	0	1	2	3	0	5	17	106	39	5	4	2	3	40
L1FLnI_7q22.1e	34	24	51	1386	727	603	894	1113	622	1155	1268	2386	823	125	231	981	832	843	994	933	910	699	1573	358	451	1190	283	1448	750	361	899	373	1912	1214	631	336	1435	1632	200	799	207	130	355	636	423	434	527	508	552
L1FLnI_2q33.1a	34	24	29	3	0	2	3	1	3	5	1	5	1	75	88	2	0	2	2	2	1	3	6	10	3	3	13	3	20	20	9	46	2	2	11	3	3	3	19	5	78	84	93	7	5	6	4	4	4
L1FLnI_5q22.3w	34	16	90	263	255	372	145	149	103	256	145	856	424	323	423	64	102	278	466	296	287	213	46	288	227	355	383	322	101	310	53	87	116	188	31	316	276	170	344	341	435	197	74	53	125	314	449	339	36
MER4B_7p14.3	34	29	136	736	410	838	533	540	384	671	521	1256	789	548	694	119	100	395	1039	846	762	702	144	957	872	776	837	1078	500	803	138	492	150	489	81	730	481	190	644	898	1136	459	510	70	139	644	848	1030	36
HERVE_2q37.1	34	217	107	5	5	6	8	9	7	6	10	5	11	11	17	0	2	2	2	22	28	16	4	29	17	15	39	21	24	21	18	15	8	3	27	28	7	3	31	32	29	20	16	8	6	7	15	10	5
L1FLnI_4q28.2a	34	19	15	12	7	14	4	6	6	9	11	12	18	41	47	18	10	10	6	8	8	10	57	21	4	21	15	11	13	21	56	10	33	20	92	8	27	38	12	15	23	15	27	51	28	34	8	17	47
L1FLnI_8q24.3c	34	24	160	18	10	26	9	5	1	18	10	5	16	13	19	0	1	3	5	11	11	13	3	28	17	30	25	33	5	20	1	1	60	19	0	12	27	21	10	17	31	10	4	4	37	23	20	12	6
HERV4_4q12	34	26	29	28	50	21	13	11	10	23	23	30	60	87	154	7	0	2	11	23	23	27	19	26	13	15	45	20	37	51	16	50	13	5	17	29	10	18	37	42	117	65	78	40	22	38	35	51	10
L1FLnI_6p12.3c	34	35	47	0	1	0	0	0	0	0	0	0	0	0	0	0	0	0	0	0	0	0	10	0	0	0	0	0	0	0	4	2	0	0	5	0	0	0	0	0	0	0	1	3	0	0	0	1	1
L1FLnI_5q23.1ja	34	24	25	29	41	90	6	30	9	22	42	26	60	302	445	44	27	14	12	47	45	44	134	93	56	76	144	39	252	87	119	180	101	34	115	57	54	135	108	27	306	254	429	165	136	79	43	54	105
ERVLE_1p35.1c	34	99	20	212	139	138	153	114	104	174	127	458	152	75	105	54	116	157	230	134	223	183	72	96	92	152	93	220	63	197	54	64	128	179	46	185	156	191	106	219	113	73	46	42	74	115	168	144	25
L1FLnI_4p16.2j	34	23	14	22	13	45	7	4	6	7	13	16	12	10	7	31	11	7	13	38	18	23	74	7	27	32	11	20	16	7	70	25	47	32	41	22	29	50	9	28	18	23	53	92	67	48	19	37	49
L1FLnI_12q12s	34	12	13	62	60	100	30	18	16	56	36	62	118	22	32	8	44	47	47	84	106	95	17	74	45	175	57	90	3	69	12	9	86	49	21	139	175	203	51	125	81	10	9	28	204	207	116	98	15
L1FLnI_3q13.33w	34	66	66	8	7	13	8	15	6	11	13	3	12	10	14	9	6	13	13	3	8	10	10	6	16	5	3	3	6	6	11	8	8	1	10	8	8	13	4	10	11	11	14	14	12	7	5	8	4
L1FLnI_3q25.32j	34	15	76	75	48	161	31	42	21	59	49	175	128	84	59	36	69	94	96	108	84	76	128	97	102	143	52	105	37	108	55	34	169	103	57	108	144	168	50	82	103	47	39	142	190	179	97	121	106
L1FLnI_4p15.2x	33	17	31	22	23	137	25	34	35	27	45	62	124	57	50	14	9	18	25	82	90	61	36	71	115	134	105	56	40	146	40	69	44	36	51	158	73	56	77	83	286	84	85	51	76	146	94	76	24
HERVW_9p13.3	33	10	31	29	41	141	20	33	25	28	55	38	105	164	219	31	18	15	50	75	106	94	103	208	104	116	293	115	230	190	103	251	75	48	82	121	85	66	226	159	359	175	197	90	50	117	80	91	79
HERVL_11p14.1b	33	26	26	48	47	119	29	29	30	51	32	63	141	126	111	13	38	59	58	92	97	71	40	96	45	114	163	90	42	114	30	50	39	50	36	96	144	72	109	82	179	66	28	42	81	130	118	88	25
L1FLnI_4q32.2j	33	18	57	1412	1010	588	198	292	132	870	707	791	932	355	631	725	419	696	1283	1242	1175	1427	687	398	348	1825	1011	1175	414	1121	844	778	352	768	986	814	1676	865	606	2080	1215	613	1311	632	625	1643	1071	936	89
L1FLnI_7q21.2a	33	0	0	3	0	3	3	1	3	0	3	33	5	29	28	45	73	98	116	4	1	4	8	13	9	4	6	4	10	9	4	11	5	4	5	17	7	7	10	3	61	16	20	10	3	5	29	5	6
HML2_8p23.1d	33	7	70	490	257	184	252	211	161	430	180	97	124	86	219	463	513	740	799	35	22	24	30	25	581	36	13	33	23	9	32	12	29	26	26	391	31	33	4	29	130	72	243	513	503	580	426	551	295
HERVL40_4q31.3b	33	21	155	192	83	247	70	88	73	109	96	277	149	240	272	47	296	241	287	213	203	170	46	273	311	252	156	226	103	200	36	124	439	307	30	171	239	390	120	214	230	126	116	50	274	272	231	171	70
HERVE_6q15	33	31	112	255	184	563	107	97	70	172	147	473	543	207	149	195	280	348	388	450	401	311	281	609	646	531	251	477	45	424	223	35	724	443	102	544	581	515	192	445	336	56	19	503	627	635	644	510	528
L1FLnI_5q12.1n	33	22	44	69	76	122	29	29	23	44	36	75	124	74	63	21	64	93	84	99	117	120	30	108	29	204	179	93	45	198	35	47	101	70	31	129	186	210	122	180	281	62	52	65	222	229	124	119	21
L1FLnI_3p14.1p	33	12	126	187	171	469	104	133	92	119	166	168	489	266	263	165	232	205	190	335	362	310	357	358	223	542	305	310	102	444	465	127	601	258	260	385	599	664	285	373	438	199	119	830	870	843	299	373	509
HERVW_2p16.2	33	18	35	354	282	453	177	218	160	231	258	275	401	564	733	235	247	325	365	468	400	380	428	606	390	536	538	478	559	523	388	580	556	448	344	391	576	550	549	496	537	376	321	247	323	443	457	341	202
L1FLnI_8q24.13n	33	26	92	445	333	837	199	194	207	324	196	754	923	713	571	94	225	354	468	562	516	430	192	951	784	684	553	723	121	591	94	126	939	800	79	416	707	757	394	461	769	181	150	220	525	715	633	699	246
L1FLnI_3q26.32m	33	0	0	0	0	4	1	1	0	0	2	1	3	67	156	12	0	0	0	1	0	0	27	18	0	0	9	0	103	4	16	63	3	0	14	1	0	1	12	1	22	32	213	18	0	1	4	1	23
HML5_8p23.1b	33	0	2	0	0	0	0	0	1	0	0	0	0	1	1	0	3	0	0	0	1	1	6	0	0	0	0	0	4	0	3	9	1	0	5	1	0	0	2	0	0	2	7	9	1	0	0	0	6
L1FLnI_3q26.1ma	33	63	235	439	422	526	303	293	219	459	316	1082	757	503	549	55	12	33	684	588	524	434	80	469	335	113	588	554	318	646	94	367	10	44	57	571	88	6	487	626	808	359	344	30	8	73	940	490	15
L1FLnI_1q31.2k	33	8	15	16	8	4	7	6	3	10	6	56	34	100	67	46	13	21	20	3	9	8	5	89	6	10	90	4	22	75	9	43	13	5	11	13	5	7	47	6	372	121	128	17	14	8	24	11	9
L1FLnI_7p15.1a	33	10	127	471	329	829	311	283	234	389	345	743	622	705	803	85	291	396	427	708	789	471	127	871	472	977	797	786	157	742	122	147	1070	563	67	643	954	966	654	689	815	261	124	103	803	791	524	593	113
L1FLnI_12p13.33b	33	46	84	489	363	628	387	430	266	463	357	921	697	619	675	206	130	497	649	599	485	380	407	730	632	645	451	615	540	560	351	484	235	563	168	463	552	261	461	545	753	411	594	338	210	615	548	585	387
L1FLnI_2p23.3d	33	19	157	41	22	93	36	36	29	29	39	87	82	60	84	35	26	15	47	50	62	43	43	56	59	12	37	50	17	60	89	33	17	11	86	70	25	22	35	58	41	20	23	69	20	31	67	80	27
L1FLnI_3p14.2r	33	25	23	25	28	38	20	24	14	24	12	15	39	39	48	15	20	16	18	30	29	21	57	31	31	34	19	28	14	14	26	23	51	36	10	19	33	52	19	33	21	16	12	41	28	22	32	48	37
HERVFH21_7q11.21	33	77	79	3	2	5	1	0	2	3	0	2	3	0	2	0	0	0	0	3	3	0	0	8	4	1	1	2	0	3	0	1	2	2	2	3	0	1	0	2	0	5	0	2	0	1	0	2	0
L1FLnI_2q35a	33	4	7	17	16	36	13	10	4	15	13	12	32	38	56	24	14	8	11	30	17	17	120	60	10	28	56	23	49	36	84	38	62	17	52	27	35	35	36	42	56	27	97	131	54	19	24	18	83
L1FLnI_7q32.2c	33	18	19	50	46	74	21	22	14	62	33	89	106	28	37	10	41	119	172	138	94	83	4	42	43	185	67	80	10	112	6	6	20	37	6	152	110	39	49	125	75	16	9	8	44	154	126	101	2
L1FLnI_5q12.3q	33	2	3	3	0	4	1	3	0	0	3	5	2	144	242	26	21	4	2	6	3	3	149	8	2	3	19	5	31	15	57	26	78	10	32	3	6	47	23	4	28	15	38	98	36	6	3	2	95
L1FLnI_12q23.1fa	33	15	13	113	85	144	88	93	63	90	103	331	156	141	284	813	318	136	178	112	129	125	1032	117	132	131	103	148	289	129	836	234	348	130	679	129	185	307	111	150	205	148	579	1013	211	145	165	126	533
L1FLnI_18p11.21m	33	33	84	30	56	157	25	24	18	36	38	44	86	199	255	10	1	5	41	83	65	54	23	146	58	28	189	84	86	118	28	112	5	5	24	97	10	3	137	89	261	170	120	42	24	81	66	137	18
HERVH_19q13.42c	33	17	48	58	33	109	51	60	48	66	68	46	87	73	112	74	54	71	91	137	100	93	60	158	94	93	179	93	97	179	57	114	49	74	62	116	77	82	129	113	146	131	141	73	65	96	85	138	62
L1FLnI_10q24.31b	33	21	20	3	2	6	2	4	5	3	3	14	8	168	299	9	3	1	1	6	2	7	12	24	6	2	84	6	59	17	6	47	9	5	8	5	3	9	64	2	113	100	72	3	10	5	8	8	12
L1FLnI_3q26.33i	33	17	10	17	19	5	25	41	36	23	42	34	30	37	66	25	11	18	15	13	9	15	26	17	12	17	30	5	31	13	43	30	12	7	46	12	13	22	34	23	18	52	38	47	23	11	14	6	19
L1FLnI_3p22.1z	32	19	43	92	66	219	53	41	37	75	38	202	258	83	69	22	44	59	90	126	108	100	34	170	140	209	101	166	40	150	48	39	120	113	42	119	127	105	76	134	164	51	80	93	168	266	123	206	48
L1FLnI_18p11.22f	32	30	80	771	551	1240	442	435	318	651	424	1798	1254	1347	1525	76	53	217	915	815	710	611	248	1171	914	713	823	1096	601	732	169	571	171	538	108	600	448	157	681	661	1037	591	666	253	138	514	776	1135	138
L1FLnI_Xq21.33na	32	2	23	119	108	192	39	70	31	82	88	107	168	80	160	127	55	94	111	123	95	112	389	93	183	142	55	180	254	49	204	196	413	231	125	76	154	254	34	114	61	49	244	297	156	106	96	150	237
MER61_13q14.2	32	27	209	304	208	611	231	188	155	262	211	432	382	319	415	158	89	200	420	413	514	387	251	533	346	412	661	461	663	563	267	849	158	238	218	501	360	156	592	558	992	503	936	183	109	442	498	492	110
L1FLnI_5q12.3j	32	27	26	26	21	36	17	20	12	40	31	50	43	44	49	18	9	28	25	54	49	47	14	25	24	42	70	46	52	35	35	65	14	20	43	44	58	46	44	67	87	62	106	15	25	66	55	21	5
L1FLnI_6q23.2k	32	0	1	2	0	1	1	2	1	0	1	1	0	7	29	2	1	0	1	1	0	0	12	2	0	0	8	0	60	1	9	91	0	0	16	0	1	0	5	0	18	35	169	4	0	4	0	1	6
HUERSP2_12p13.31	32	39	85	54	55	315	34	45	25	45	70	87	224	1362	2606	273	96	61	80	137	147	131	1047	291	154	154	644	129	2197	283	1152	2191	237	88	1117	234	143	157	717	161	1434	2035	3282	1475	296	235	170	179	1334
L1FLnI_3q25.31f	32	0	5	0	3	4	0	3	1	0	2	0	3	29	135	76	10	1	1	0	2	1	212	3	3	5	24	2	204	2	163	186	13	1	116	2	0	6	22	3	33	93	285	226	3	0	3	2	191
L1FLnI_5q32n	32	20	38	23	10	184	22	13	29	18	27	35	70	25	22	20	21	27	20	77	171	68	81	127	36	215	197	84	40	210	176	61	111	29	201	184	164	165	162	156	325	99	82	300	273	259	121	92	106
HML6_19q13.43a	32	46	36	6	8	36	12	13	8	12	16	13	37	190	317	38	24	28	29	20	12	22	66	79	30	35	211	18	327	70	74	338	26	12	76	27	27	22	158	33	328	246	371	32	12	19	22	11	11
L1FLnI_4q28.1d	32	0	2	1	0	0	2	0	1	1	0	2	0	1	16	121	12	1	1	3	1	0	336	1	3	2	4	0	38	0	469	70	7	0	704	5	1	3	4	0	7	15	94	440	10	1	2	3	237
MER61_7q11.21	32	10	26	10	12	15	1	13	6	9	15	8	20	106	227	35	24	22	21	6	11	9	85	25	5	29	83	15	59	38	119	95	68	17	122	13	37	73	65	20	152	123	126	153	98	47	23	17	40
L1FLnI_7p14.1b	32	56	104	376	232	469	297	437	281	320	800	843	571	386	347	432	399	451	531	435	378	334	750	391	577	520	165	553	57	268	521	34	811	472	236	406	501	524	103	393	287	57	71	886	484	520	480	517	965
L1FLnI_4q12aa	32	10	62	87	83	281	57	50	40	82	55	104	269	348	295	14	32	46	70	117	116	93	65	310	114	166	182	139	70	184	44	57	172	120	22	117	156	186	146	103	243	110	38	72	238	232	145	168	55
L1FLnI_3q22.1q	32	13	14	830	556	551	364	314	227	605	444	2504	589	93	123	359	494	432	453	438	430	456	515	282	873	586	222	603	246	225	395	198	839	634	345	656	693	943	122	509	311	259	412	519	888	682	858	647	370
L1FLnI_7p21.1f	32	0	0	9	12	36	31	63	26	19	86	34	24	255	601	849	131	12	15	18	25	20	1659	84	10	17	142	29	572	68	1137	454	297	24	1014	15	21	161	128	20	205	241	719	1575	112	18	14	27	988
L1FLnI_7q22.3g	32	8	116	299	267	795	95	126	90	224	146	445	842	664	637	30	59	194	299	494	446	451	114	856	748	636	639	618	463	627	157	445	249	486	108	594	463	253	545	513	1140	595	774	209	308	725	627	789	148
L1FLnI_7q21.2j	32	19	22	52	25	103	36	35	33	42	60	66	97	294	584	162	108	80	54	81	58	66	278	117	42	140	338	78	506	175	396	678	209	63	407	86	141	288	326	108	599	611	1157	386	226	175	83	73	108
L1FLnI_8q11.21d	32	29	71	140	95	209	86	89	50	144	108	96	150	53	49	184	164	214	250	196	224	226	91	211	183	269	133	235	41	224	93	65	260	183	46	155	226	346	81	224	178	55	161	60	176	212	153	173	64
L1FLnI_11q13.4h	32	21	38	348	237	259	180	195	188	273	324	842	516	206	318	449	182	165	204	172	226	179	536	211	293	329	303	183	291	255	502	388	355	188	631	362	255	452	262	271	487	251	580	473	263	288	418	179	285
HERV3_4p16.1	31	29	171	257	200	380	157	143	139	222	197	312	454	373	380	35	85	189	338	373	398	284	36	420	225	327	492	366	222	513	50	333	123	110	40	501	307	195	446	502	633	464	261	73	230	450	522	374	34
L1FLnI_3p22.1aa	31	1	2	6	3	4	5	6	5	5	10	13	5	7	47	82	5	4	7	5	2	4	82	5	1	9	23	5	35	10	134	59	6	2	276	3	11	14	13	5	40	57	128	111	3	4	6	2	29
L1FLnI_Xq21.1aa	31	30	65	328	201	387	234	272	239	237	286	596	365	314	385	110	36	87	399	395	389	332	229	391	253	322	473	403	302	515	307	398	37	140	275	397	178	60	379	395	655	306	470	204	39	238	393	425	125
ERVLB4_20q13.12a	31	14	20	417	225	359	473	511	331	383	451	642	279	658	1686	1372	1525	774	300	300	325	293	1877	579	238	682	830	489	1907	691	1956	2146	1867	572	2034	426	898	1832	760	412	1482	1703	4139	2056	1535	782	372	269	977
L1FLnI_13q13.2c	31	0	1	6	0	3	0	2	2	2	3	3	8	9	11	26	6	2	1	2	1	1	27	1	5	1	4	4	11	3	32	14	12	4	44	0	2	6	4	5	9	7	34	53	8	2	2	2	20
L1FLnI_9q21.33i	31	19	110	1628	881	1391	1289	1095	1046	1715	1225	4391	1233	662	852	1223	302	428	2248	1982	1822	1336	929	1140	818	910	1560	1636	1219	1663	1101	1749	362	389	1043	1748	697	410	1208	1972	1778	1218	1663	592	299	654	2213	1441	298
L1FLnI_14q23.1s	31	36	16	0	7	11	3	2	6	2	6	4	20	25	43	2	1	4	6	14	6	9	4	6	2	12	37	7	27	21	8	45	0	0	9	9	8	9	21	9	50	34	28	3	6	12	16	5	5
ERVLB4_4q23b	31	18	22	181	149	115	148	185	123	170	208	403	166	224	380	173	213	188	216	166	147	122	208	107	104	128	154	193	274	218	211	321	155	115	203	179	135	249	151	180	256	196	443	196	148	120	218	152	81
L1FLnI_3q26.32i	31	0	13	2	0	0	0	2	1	0	4	4	3	54	143	2	0	2	1	2	3	1	3	7	3	1	12	0	29	4	4	30	1	0	4	6	0	3	9	1	21	50	72	6	6	2	0	4	3
HERVEA_19p13.11	31	231	156	23	25	83	32	26	27	20	42	21	78	215	347	25	34	30	27	66	91	84	84	101	37	128	241	77	269	153	109	419	75	41	156	86	117	94	277	120	430	311	388	87	110	172	63	76	44
ERV316A3_7p15.3a	31	2	14	0	0	0	0	2	0	0	3	0	0	0	0	0	0	0	0	0	0	0	0	0	0	0	0	0	0	0	0	1	0	0	0	0	0	0	0	0	0	0	0	0	0	0	0	0	0
L1FLnI_11p15.1a	31	1	7	7	2	5	6	2	7	8	9	3	14	9	27	21	6	10	2	3	3	4	94	5	6	5	22	6	36	10	102	54	10	2	110	8	5	8	15	9	19	24	67	57	14	13	12	4	57
HERVK11_1q32.3	31	25	26	29	18	36	19	26	17	21	25	28	36	207	391	52	24	32	28	16	23	18	120	99	39	44	94	35	151	78	114	163	45	31	112	15	31	47	83	25	157	117	233	168	38	40	30	23	124
L1FLnI_8q11.21h	31	14	42	163	92	404	71	102	52	118	139	132	255	134	158	316	171	197	257	212	173	203	617	338	518	293	74	390	171	121	289	128	952	577	149	112	302	541	74	170	103	73	164	571	290	203	151	245	703
MER4B_11q12.1	31	21	137	113	88	273	60	41	56	85	95	147	231	267	292	58	8	19	106	214	212	178	94	330	231	104	224	188	259	257	88	341	14	48	59	242	60	23	225	234	358	217	262	66	14	84	229	210	50
L1FLnI_6p11.2f	31	7	71	29	30	63	17	22	15	31	58	47	94	23	9	70	55	51	36	56	94	62	298	43	22	185	35	59	7	63	433	19	98	43	677	103	139	225	23	85	71	11	25	446	272	180	94	63	79
L1FLnI_8q21.13ma	31	0	0	0	0	6	0	3	0	1	0	0	7	0	1	0	2	1	0	0	0	1	0	0	2	1	1	1	2	0	1	2	0	1	0	2	1	0	1	0	2	0	4	1	2	6	2	2	0
HERVKC4_1q22	31	37	198	123	122	339	81	63	51	141	92	262	330	173	229	41	18	25	211	299	344	189	86	232	176	61	392	264	171	357	71	254	19	29	78	398	45	25	290	344	479	214	159	50	13	59	309	228	35
HARLEQUIN_6p12.3	31	0	0	3	0	0	0	0	0	0	3	0	1	4	20	24	12	0	0	0	3	2	56	1	0	1	1	3	3	3	53	14	20	0	62	0	0	9	1	1	4	4	59	92	3	0	2	0	53
HERVH_13q14.11b	31	21	39	13	4	32	5	2	3	10	16	11	23	22	40	5	1	1	9	18	14	21	9	23	32	13	27	36	20	24	9	25	9	2	17	12	3	6	22	20	50	30	32	12	7	7	16	30	6
L1FLnI_18p11.31j	31	26	53	2	0	4	3	2	3	1	4	1	6	3	19	2	0	1	2	2	5	6	0	2	1	2	11	3	16	11	6	46	1	0	11	10	1	0	9	12	26	22	47	1	1	2	4	2	0
L1FLnI_9p22.3f	30	19	33	12	7	17	6	4	2	8	3	7	17	14	17	3	11	0	11	10	10	11	6	6	6	9	3	12	1	10	5	4	2	1	5	10	4	10	9	7	7	4	11	7	10	6	9	14	4
HERVI_18q21.1	30	26	238	120	59	219	46	52	41	75	61	83	137	131	97	51	49	196	438	204	212	138	8	187	163	139	136	162	31	132	13	26	40	71	5	118	87	24	113	187	175	51	19	6	7	94	140	135	3
L1FLnI_2q22.2k	30	22	80	573	457	303	44	84	33	290	134	290	522	156	216	313	461	575	784	794	653	877	551	386	289	891	301	674	169	484	355	283	985	713	268	436	1092	1647	293	931	339	158	231	421	886	798	581	587	119
L1FLnI_Xq28i	30	15	52	7	0	5	0	5	2	2	3	5	3	2	6	7	11	15	12	3	2	5	3	9	13	2	1	2	3	2	5	1	5	5	2	3	2	8	1	4	1	0	5	5	6	2	8	2	2
L1FLnI_3q22.3c	30	6	6	68	48	111	193	321	163	69	335	228	155	1821	3567	746	410	197	66	89	107	106	1560	578	90	211	1032	117	2748	511	1160	2186	1034	199	828	70	316	882	986	91	1817	1943	4083	1290	685	241	78	95	956
L1FLnI_18p11.21q	30	18	16	11	8	53	17	19	7	12	11	13	64	36	51	20	8	12	8	34	39	23	75	27	25	46	26	31	18	48	69	23	46	21	80	34	29	50	29	31	74	27	27	109	72	60	16	38	46
L1FLnI_14q24.1c	30	8	20	33	28	88	10	20	15	44	27	72	79	40	40	49	32	33	37	50	60	46	80	33	54	46	11	46	10	31	66	24	56	43	97	50	60	65	9	33	25	5	21	125	94	87	55	65	77
L1FLnI_6q27j	30	15	25	349	211	390	192	197	152	316	170	2413	530	470	555	336	415	458	523	300	266	230	263	296	372	357	273	380	185	206	239	181	419	280	199	286	367	416	213	260	578	353	469	524	539	584	377	546	303
HERVL_5p13.3b	30	28	227	139	93	402	122	127	91	123	113	239	257	351	412	36	38	54	200	280	296	213	88	475	460	161	394	326	328	320	94	285	90	98	67	316	120	69	338	262	769	423	332	86	45	117	260	276	66
L1FLnI_2p15o	30	25	27	60	47	66	33	50	36	43	78	127	94	36	22	266	149	184	156	81	68	45	92	89	70	102	39	102	62	46	105	93	157	74	107	68	82	133	44	60	54	28	133	83	82	71	85	84	29
HERVP71A_3p26.1	30	41	153	631	390	1111	314	400	257	440	415	1056	786	914	931	374	95	188	844	883	728	819	898	1402	1351	390	951	1104	865	1061	559	809	196	361	416	733	256	115	760	885	1329	660	940	599	102	298	863	1111	539
ERVLB4_8p11.23b	30	5	11	41	29	67	19	27	13	15	35	63	28	133	194	156	99	70	56	29	53	49	179	77	57	80	158	45	215	100	160	268	121	85	107	54	91	143	146	72	209	182	235	146	107	86	37	40	117
L1FLnI_8p22n	30	30	78	268	251	416	140	159	85	271	197	433	445	196	265	125	39	56	391	368	343	317	164	328	213	143	425	387	348	404	127	416	17	54	91	350	94	33	391	392	574	288	460	67	23	88	460	344	34
L1FLnI_3q25.32l	30	23	82	79	77	219	31	44	37	74	74	225	221	58	55	113	76	93	113	133	119	101	225	108	101	157	59	125	29	83	174	40	216	103	100	118	161	171	63	91	96	27	76	314	202	164	122	165	172
L1FLnI_11p11.2g	30	3	6	8	5	5	6	4	8	7	3	15	2	151	389	147	3	6	17	11	5	3	274	18	13	4	16	12	202	16	235	154	15	6	358	6	9	6	24	13	36	91	377	256	1	13	6	8	199
L1FLnI_7q22.3f	30	0	1	9	19	18	8	12	7	9	12	15	19	36	89	14	1	2	13	7	7	14	23	31	24	13	20	18	57	16	18	67	2	7	21	12	3	8	31	7	61	37	82	14	10	9	20	22	19
L1FLnI_7q21.2k	30	38	120	182	136	325	78	102	73	124	127	216	296	185	291	86	221	190	204	231	262	231	88	220	118	431	533	224	80	428	169	154	340	137	183	351	317	530	365	343	710	265	195	226	535	499	267	271	60
L1FLnI_22q11.23b	30	63	66	118	81	162	48	45	41	78	86	85	136	267	370	91	108	122	139	137	171	141	104	123	96	205	203	168	122	205	148	161	140	112	201	232	266	291	212	201	324	230	192	202	330	330	184	198	115
L1FLnI_4q12z	30	19	49	66	71	183	54	61	50	62	66	79	161	160	169	16	45	44	50	88	113	74	47	125	55	143	118	69	48	139	45	46	110	74	40	127	94	159	125	98	306	89	72	78	174	176	119	96	30
HERVL_4p16.3a	30	27	63	159	115	168	122	92	79	147	125	192	155	229	358	467	109	80	163	189	180	141	750	213	151	164	274	194	277	223	1054	344	163	67	1216	233	138	144	292	310	440	311	302	826	157	181	252	183	424
HERVW_6q27b	30	11	17	349	157	414	148	152	114	253	146	1807	401	383	496	363	387	429	510	272	227	223	315	360	373	319	311	371	263	221	255	209	479	313	235	300	350	375	171	245	475	383	348	506	513	500	306	499	367
HML3_19q13.41a	30	42	359	111	104	254	77	56	45	95	97	131	289	166	237	78	15	27	133	194	263	181	146	267	170	162	334	226	217	322	169	289	30	64	118	269	135	40	296	306	441	227	233	138	40	209	186	254	70
L1FLnI_7q34f	30	6	9	161	127	475	141	125	88	99	232	261	567	1678	2482	146	65	106	148	258	256	225	532	591	233	433	995	269	1654	500	392	1417	385	239	259	223	351	306	807	302	1559	1201	2150	419	328	511	194	348	371
L1FLnI_10q23.33f	30	1	1	1	2	2	3	0	2	2	6	0	3	34	123	15	4	1	3	3	0	0	67	5	3	2	9	2	34	6	54	32	6	0	26	5	2	3	10	2	32	42	124	96	6	6	4	3	96
L1FLnI_18q21.1a	30	4	19	1	1	4	3	12	6	1	8	0	4	43	78	84	15	11	9	4	0	1	100	4	0	3	17	7	112	4	71	90	7	4	41	2	7	7	15	5	18	33	91	67	2	2	3	1	46
PABLB_7q11.21	30	15	69	1	0	0	0	0	0	0	0	0	0	1	2	1	3	2	1	0	0	0	2	0	0	0	0	0	0	0	0	1	1	0	0	0	0	0	0	0	0	0	0	0	1	1	0	0	1
L1FLnI_3p24.3db	30	17	24	189	215	224	40	67	24	131	61	98	239	147	193	60	87	107	97	142	87	203	208	133	169	198	89	267	51	101	167	81	374	364	136	104	319	535	99	251	236	79	133	187	264	183	170	212	60
ERVLB4_7q36.3a	30	6	90	65	68	84	34	27	32	59	39	91	123	106	103	11	30	114	129	67	84	57	6	112	93	98	106	102	18	95	5	23	81	110	5	103	153	74	68	108	122	44	9	12	62	121	120	93	12
L1FLnI_Xq23ra	30	9	39	3	0	0	0	0	1	0	0	0	2	4	8	0	0	0	0	0	2	2	2	2	0	0	1	0	0	0	0	1	0	0	0	1	0	1	1	1	4	4	7	5	0	0	1	0	1
L1FLnI_12p12.1n	30	51	73	1	1	3	0	0	0	0	0	4	4	29	97	2	0	0	0	1	0	0	9	4	8	3	1	2	4	1	8	10	1	1	6	5	1	2	5	3	4	2	8	19	6	5	4	1	21
L1FLnI_6q16.2a	30	14	93	368	266	669	260	279	178	278	319	666	741	861	841	195	312	356	441	476	479	376	330	881	572	742	884	496	469	693	336	370	625	500	178	419	495	675	711	481	1714	717	730	416	721	822	469	629	351
L1FLnI_1q42.3d	30	8	30	154	139	332	51	61	43	82	98	225	390	185	233	232	181	169	193	197	213	185	432	246	234	365	215	238	150	235	596	222	331	195	693	298	335	377	213	250	419	208	395	579	430	443	285	318	256
L1FLnI_3p14.3q	29	58	93	100	83	219	40	64	45	89	75	82	190	199	175	12	19	82	116	173	162	129	12	231	199	246	160	187	17	217	13	15	69	123	18	208	181	74	143	197	253	88	23	29	158	345	126	218	10
L1FLnI_6p11.2d	29	23	62	92	99	243	74	71	61	74	66	161	375	93	62	4	16	52	72	167	125	143	14	170	96	205	138	158	15	169	17	30	102	123	18	135	220	96	106	109	153	26	25	21	115	193	168	193	20
L1FLnI_22q11.23a	29	14	32	350	174	424	285	265	221	273	262	866	431	238	236	343	461	443	484	531	526	388	597	600	460	701	586	518	332	590	676	296	808	544	559	340	662	813	511	493	453	139	134	333	475	550	400	344	299
L1FLnI_5q14.1ba	29	19	86	152	182	242	69	61	42	144	59	194	347	207	201	15	26	66	127	123	100	125	53	146	199	169	91	280	45	75	36	28	93	178	19	114	182	90	101	139	179	64	63	51	64	148	181	261	48
L1FLnI_5q12.1e	29	5	32	18	8	11	11	18	10	17	11	11	18	8	15	21	56	47	68	14	20	24	24	14	17	22	14	22	11	10	19	8	30	30	20	13	40	60	14	28	16	12	10	16	16	15	25	18	7
L1FLnI_7q31.1z	29	6	18	18	19	45	13	12	4	16	14	26	102	314	383	21	3	4	6	29	25	26	126	13	22	34	28	50	106	13	66	85	65	43	39	22	42	44	22	36	28	51	214	144	61	46	25	49	126
L1FLnI_6q14.1bc	29	54	58	42	37	208	32	19	24	44	28	53	139	69	37	6	28	25	35	94	92	73	55	134	114	109	38	68	25	105	68	21	168	68	24	114	125	136	42	90	65	11	12	74	152	141	106	99	101
L1FLnI_12q22i	29	14	107	47	40	88	46	69	39	38	38	58	106	386	1042	905	67	70	43	65	63	34	1272	174	51	94	334	45	1062	201	677	1229	99	66	781	58	107	85	304	66	225	395	2198	624	68	107	74	74	237
L1FLnI_Xq28h	29	9	71	9	10	9	4	10	7	7	9	23	7	5	4	7	23	20	38	3	3	13	5	9	20	5	5	7	3	7	1	2	9	19	2	4	7	14	2	4	5	2	0	6	10	7	21	15	5
L1FLnI_4p15.31r	29	30	43	106	89	169	46	47	44	78	76	113	202	112	97	43	82	103	76	182	147	144	96	136	76	315	196	136	30	234	153	71	102	81	232	236	234	273	160	213	478	89	131	195	293	420	180	182	41
L1FLnI_2p13.1c	29	22	65	66	48	117	35	43	38	40	35	41	137	15	23	43	52	49	59	133	157	129	164	98	62	224	104	117	12	160	205	22	105	76	186	123	191	204	76	156	108	8	56	213	261	241	111	138	53
L1FLnI_15q26.1c	29	139	30	8	3	18	6	7	4	4	9	4	2	6	16	10	7	8	14	8	8	8	8	7	10	8	4	6	3	4	7	11	8	16	8	8	10	8	5	8	8	4	8	17	9	16	7	16	15
L1FLnI_21q21.1c	29	4	4	11	3	15	12	41	15	5	37	19	13	237	710	745	68	12	14	7	7	8	1811	28	9	16	82	11	516	43	1132	544	108	7	1227	10	21	49	115	9	103	241	911	1425	34	16	12	8	728
L1FLnI_3q26.32k	29	0	1	4	0	7	1	1	3	1	3	7	0	77	187	5	0	3	1	1	1	2	13	9	6	8	15	4	114	4	7	69	2	2	6	3	4	5	13	7	20	61	245	10	2	1	2	1	5
L1FLnI_6q15a	29	37	101	145	128	215	77	78	69	142	92	192	212	226	185	22	13	35	179	177	154	119	35	190	136	101	208	192	67	246	19	66	39	28	23	256	74	43	164	233	230	91	53	35	54	102	261	188	42
L1FLnI_3q22.3f	29	24	65	279	172	235	169	126	132	217	212	444	308	91	119	202	259	302	315	240	253	216	141	130	75	487	246	217	60	277	147	91	232	165	136	302	417	387	180	338	336	133	134	312	326	451	294	243	115
L1FLnI_2p25.2d	29	37	91	0	0	0	0	0	0	0	1	1	1	0	4	1	1	1	0	0	0	0	0	0	1	0	0	0	0	0	0	0	0	0	0	0	0	0	0	0	1	0	2	0	0	0	1	0	0
L1FLnI_Xp11.22ka	29	14	27	77	74	146	85	101	56	82	104	221	145	612	750	149	92	76	88	93	102	58	366	214	147	140	259	132	341	137	203	291	245	140	137	76	151	180	230	108	486	274	489	317	188	126	89	122	302
L1FLnI_2q24.3q	29	1	0	1	0	2	2	1	3	1	3	3	2	9	87	22	0	0	4	2	2	0	185	9	2	4	69	1	415	25	146	571	1	2	155	1	2	4	62	3	67	115	873	79	0	0	0	2	26
L1FLnI_1p31.1qc	29	40	163	212	307	837	188	217	158	233	232	299	1029	504	696	91	9	29	133	486	596	349	366	643	332	293	788	453	632	664	364	859	57	91	511	658	271	61	665	623	1473	550	1398	267	113	327	658	531	124
L1FLnI_2p23.1m	29	0	5	6	5	8	12	13	3	6	22	10	14	245	507	122	8	5	9	11	11	4	309	37	15	16	71	10	308	20	190	267	25	10	174	8	14	8	59	14	118	130	496	251	19	15	5	10	218
ERV316A3_1q25.3b	29	2	24	35	25	88	29	32	31	45	46	44	74	61	49	434	192	68	74	90	79	60	599	81	64	111	89	66	95	106	749	127	301	63	791	99	127	291	69	136	119	66	133	704	218	143	81	77	343
HERV3_1p34.3	29	0	0	2	1	1	1	2	1	1	5	0	3	37	110	22	0	1	1	1	0	1	48	15	4	6	31	0	128	8	50	113	2	0	80	2	1	1	41	2	109	99	387	28	0	2	1	3	18
L1FLnI_6q14.1ac	29	12	12	6	3	8	4	4	1	4	1	3	13	16	36	22	7	2	9	7	6	1	76	3	6	6	10	6	44	11	75	54	13	4	43	6	4	7	12	1	16	17	73	76	11	2	2	2	60
L1FLnI_7p21.1d	29	0	0	8	3	13	13	21	8	2	6	9	2	64	249	290	16	2	9	4	6	3	617	36	4	9	45	4	227	34	338	193	15	7	320	3	10	13	42	10	66	56	314	504	9	3	7	4	238
L1FLnI_16q12.1c	28	30	80	209	173	254	138	160	104	184	161	309	340	335	364	74	18	88	262	257	257	214	85	239	170	174	296	300	304	279	125	374	40	70	72	248	101	48	243	345	453	322	451	59	45	149	298	299	41
PABLA_19p12a	28	23	107	36	33	42	18	21	16	27	25	54	58	79	181	51	32	25	30	55	48	40	109	56	44	36	94	51	126	70	77	152	64	50	66	55	44	71	92	51	236	115	316	119	50	44	43	52	37
L1FLnI_1p12u	28	16	38	119	114	584	66	95	80	126	92	131	424	345	301	88	59	88	142	252	265	223	301	387	408	373	284	281	198	297	300	213	337	209	268	378	307	304	251	261	526	219	267	518	563	619	340	459	481
L1FLnI_14q22.1h	28	13	50	62	44	80	24	22	24	41	15	70	125	58	65	15	28	33	53	45	56	52	13	57	55	82	46	69	17	37	13	30	112	46	13	71	102	100	29	58	49	32	45	21	109	100	57	63	3
MER61_19p12c	28	72	66	2	0	0	0	3	0	0	2	1	0	1	0	0	0	0	0	0	1	0	0	0	0	1	0	0	0	0	0	0	1	1	0	0	0	0	0	1	0	0	0	0	0	2	1	0	0
L1FLI_3q22.3	28	16	54	157	89	137	116	87	74	151	148	285	169	91	80	227	233	191	206	143	157	145	256	110	46	267	113	157	65	146	251	50	242	111	200	207	233	370	106	176	247	95	110	305	362	334	169	177	145
L1FLnI_11q13.4g	28	14	12	155	73	140	89	88	73	101	110	359	194	123	160	174	88	97	102	115	95	120	248	117	207	133	111	109	120	102	194	154	165	119	176	147	96	173	90	115	324	110	281	250	124	99	166	105	205
L1FLnI_Xq13.2ea	28	5	5	72	50	58	73	77	62	56	117	92	110	265	382	294	181	103	69	102	134	126	485	179	22	330	539	113	649	322	800	1023	226	103	1141	72	276	525	469	201	602	381	976	463	245	171	60	69	125
L1FLnI_7q11.22b	28	1	0	0	0	1	2	0	1	0	0	0	0	0	1	0	0	0	1	0	0	0	2	0	1	0	1	0	0	0	0	1	0	0	0	0	0	0	0	1	2	0	0	0	0	0	0	2	1
HERVL66_17q21.31	28	9	24	65	44	114	46	51	19	55	55	63	86	93	153	29	66	99	62	106	104	77	45	94	122	115	173	110	171	106	46	181	128	72	41	153	125	131	148	146	272	188	141	66	128	145	102	77	35
L1FLnI_1q31.2l	28	1	4	10	10	12	10	5	10	10	7	39	33	106	81	49	22	31	28	5	18	5	9	137	6	12	114	8	54	139	10	31	10	5	13	15	10	12	88	12	482	176	125	26	20	9	28	12	8
ERVLE_13q14.13	28	3	5	46	23	101	31	29	31	40	40	120	110	126	111	88	88	76	69	69	78	70	144	153	93	98	136	75	66	101	105	75	117	65	137	89	99	113	133	77	229	91	64	163	111	122	100	82	112
LTR19_4q35.1	28	19	161	17	17	58	23	14	18	14	16	21	74	47	107	3	11	18	20	67	60	43	16	49	29	95	86	54	9	83	25	10	85	22	8	84	84	107	61	59	113	40	11	39	140	121	64	61	16
L1FLnI_Xq13.2ia	28	14	8	21	21	55	32	42	29	18	40	58	78	491	632	128	25	37	31	36	52	70	376	339	42	69	591	88	539	204	382	669	89	68	464	35	68	76	414	50	967	421	937	272	60	45	33	52	111
ERVLB4_18p11.32e	28	0	0	1	3	0	4	0	1	1	4	0	1	17	64	146	12	3	1	3	0	1	185	0	1	1	1	6	22	1	132	45	7	0	173	0	0	6	3	1	13	18	88	155	2	2	1	0	106
L1FLnI_19p12r	28	7	6	3	1	4	1	6	1	0	4	5	5	58	149	22	4	0	1	1	4	4	127	32	8	3	50	3	170	14	105	190	22	5	75	4	5	19	45	2	77	82	261	77	21	6	3	5	73
L1FLnI_6p12.3i	28	0	1	3	1	1	0	1	0	1	0	2	0	8	34	18	16	3	2	1	0	0	42	3	3	0	0	1	13	0	30	13	29	0	32	2	1	17	2	0	6	12	31	59	27	0	0	2	40
HARLEQUIN_10q21.2b	28	1	5	0	2	9	0	1	1	0	1	1	2	8	14	9	2	4	2	2	4	3	18	2	6	5	10	5	7	6	18	7	5	2	40	7	1	5	5	3	5	4	20	29	3	2	6	2	21
L1FLnI_3q25.31h	28	0	0	0	1	0	0	0	0	0	0	0	0	1	13	5	0	0	0	0	0	0	19	2	0	1	3	0	14	0	3	11	1	0	15	0	0	0	1	0	1	4	22	4	0	0	0	1	20
HML2_20q11.22	28	1	1	3	9	13	5	4	5	3	7	3	6	21	34	13	9	5	7	3	7	7	21	13	4	7	25	3	25	20	20	36	9	6	20	10	5	9	20	7	55	17	81	23	13	8	8	7	13
HML2_3q12.3	28	12	28	315	257	494	220	215	179	280	306	362	606	485	831	288	399	416	476	595	684	584	576	446	352	929	768	652	443	719	701	642	652	472	765	565	924	921	676	844	1281	515	1024	863	910	1397	477	682	296
HML3_1q21.3c	28	0	0	5	1	2	3	3	3	6	5	2	3	72	312	17	3	3	2	2	2	1	39	12	2	1	59	3	269	16	40	360	6	2	47	3	5	5	49	3	89	185	479	24	2	4	1	5	11
L1FLnI_15q25.3b	28	43	133	123	113	241	83	60	83	101	101	113	323	363	465	4	7	21	51	150	161	141	14	166	83	153	189	144	35	200	12	33	13	74	14	168	75	26	168	150	338	104	59	18	29	178	159	185	4
L1FLnI_22q11.22c	28	23	12	11	11	17	6	6	8	14	5	5	13	53	77	7	3	2	1	9	4	10	20	10	9	15	28	7	27	8	31	29	18	2	37	9	22	13	25	16	29	30	20	41	16	11	7	5	21
LTR25_2q32.3a	28	3	7	7	4	7	11	14	8	3	12	4	12	365	789	571	37	15	10	8	15	11	1093	50	13	15	179	15	689	66	731	920	26	6	995	13	18	16	239	21	343	677	2087	553	9	4	25	4	337
L1FLnI_9p24.1u	28	0	1	7	1	12	3	0	1	2	3	4	3	13	27	71	5	4	4	3	9	8	407	8	5	8	40	7	78	18	409	160	10	6	742	12	1	13	30	3	15	20	72	160	17	15	11	12	130
HML2_10p14	28	17	11	12	9	222	10	18	28	21	22	38	122	12	32	21	4	8	13	20	42	31	55	17	102	22	21	20	31	36	67	57	35	19	69	192	34	23	18	38	84	54	153	123	56	51	129	41	47
HARLEQUIN_Xp11.22	28	0	1	3	0	5	0	1	0	2	1	2	3	6	13	17	0	2	2	3	3	2	68	6	9	2	9	0	25	5	72	27	4	1	133	6	3	7	7	3	6	13	62	66	3	0	4	2	86
MER4B_22q11.22b	28	17	23	1	0	0	3	4	8	3	4	1	2	0	1	13	7	3	3	0	0	5	1	0	0	2	0	2	2	1	5	2	2	1	4	0	5	3	0	1	0	1	7	3	2	0	1	0	0
HERVIP10FH_14q12	28	5	54	200	69	343	141	144	105	137	141	403	212	357	421	217	128	188	221	256	200	197	391	510	368	373	323	318	383	282	209	306	539	540	117	137	261	394	230	179	443	246	515	357	212	245	168	338	364
HERVI_9q34.13	28	24	141	138	119	277	74	51	64	129	83	115	222	108	110	4	6	12	142	251	214	187	5	262	196	34	285	218	95	270	9	96	6	18	10	266	29	8	249	292	284	145	66	1	5	25	207	198	6
L1FLnI_16q22.2f	28	25	47	12	6	30	6	3	5	16	9	5	18	13	4	0	6	9	18	6	5	6	1	13	15	13	2	14	5	11	1	0	11	12	4	10	11	18	8	6	15	5	11	3	28	25	14	24	4
L1FLnI_7p14.1w	28	2	3	142	141	126	165	198	113	126	171	458	179	413	767	495	209	207	306	172	157	124	291	294	90	159	540	157	819	404	330	969	135	102	421	192	223	189	572	193	575	620	619	161	146	184	190	172	115
HERV3_7q33	28	75	25	762	652	413	292	229	243	776	354	1733	636	780	1283	773	1636	2156	2174	737	738	517	370	180	433	778	314	719	311	374	367	552	433	463	467	1338	825	776	404	767	1118	793	1322	1079	2109	3521	1669	2231	504
HERVH_19q13.41b	28	19	45	58	26	108	45	52	43	51	65	39	105	163	215	89	48	80	107	84	104	88	182	213	115	139	295	103	235	155	217	247	102	52	200	98	97	93	206	118	267	230	283	265	115	155	86	140	164
L1FLnI_9q22.33a	28	12	51	136	70	239	75	67	55	76	116	142	217	243	294	104	88	86	98	217	205	171	146	326	173	335	275	220	204	309	166	226	282	181	154	215	204	404	242	234	496	217	384	245	383	335	166	210	157
L1FLnI_3q23f	28	14	16	27	23	47	9	23	9	31	25	27	36	92	113	19	16	14	25	32	32	28	37	51	135	49	73	41	52	36	46	51	53	33	40	27	40	52	48	32	104	58	112	91	52	54	47	41	58
L1FLnI_5q23.2ma	27	12	10	389	260	134	647	769	422	318	455	1077	192	873	921	229	154	154	143	194	159	224	770	733	167	212	464	254	559	544	321	441	357	325	292	129	240	446	323	181	545	313	774	390	190	165	154	177	254
HERVW_15q21.3	27	45	67	656	486	853	532	722	489	521	678	1494	754	1469	1899	1363	873	1047	1307	1232	1041	1055	2233	2293	1222	1296	2206	1277	2459	1951	1511	2250	1357	1286	1305	1105	1300	1522	1733	1465	2968	1745	2992	1271	497	653	1199	671	705
L1FLnI_6q21d	27	16	86	213	158	392	94	85	59	153	113	325	393	208	243	49	63	178	243	316	284	241	73	363	214	406	358	309	243	332	74	245	156	230	52	385	320	177	351	339	478	253	276	89	171	427	358	321	49
L1FLnI_2p23.1j	27	0	0	2	1	2	3	4	2	1	0	3	3	75	154	17	1	4	2	1	5	1	30	12	4	3	32	3	123	8	27	117	7	7	29	2	5	0	17	6	43	54	264	19	6	3	2	6	32
L1FLnI_18q11.2h	27	28	413	25	23	62	6	8	12	28	18	24	55	115	94	1	1	0	7	36	31	22	1	30	19	15	23	31	5	36	2	4	1	9	0	25	8	2	24	27	24	11	6	1	4	18	34	39	0
L1FLnI_9q33.1f	27	8	29	11	7	34	11	11	4	9	9	28	37	16	16	4	3	5	5	24	37	15	5	32	23	56	32	25	8	46	20	9	22	9	8	31	26	37	27	13	55	19	24	13	69	44	26	19	8
L1FLnI_6q25.3i	27	5	14	2210	1247	1401	3138	3422	2161	1944	2972	8804	1420	12256	14762	2280	1613	2082	3939	1430	1737	2061	3213	4462	1391	1660	1936	2468	3922	3729	1275	2469	1871	2649	980	1235	1600	1876	2167	1570	3238	1827	4119	1790	736	1126	1674	1596	1819
L1FLnI_4q31.22d	27	114	89	1	0	1	1	0	0	2	1	0	2	5	9	0	4	2	2	0	2	2	1	2	3	0	0	4	1	0	0	2	0	1	0	0	0	2	1	2	2	2	4	2	0	2	4	0	0
L1FLnI_1p22.3c	27	25	36	53	42	118	40	43	37	34	58	47	148	331	512	25	26	42	36	85	82	68	72	169	55	156	225	84	216	136	73	180	117	78	64	91	158	111	239	86	418	287	221	111	198	246	92	92	82
L1FLnI_13q14.11f	27	5	3	22	21	73	34	31	32	25	40	55	92	114	204	71	24	23	34	46	39	41	136	136	64	84	66	84	262	79	80	181	122	64	86	39	69	104	67	49	145	126	491	134	112	83	29	63	157
HERVIP10F_12p13.2	27	19	26	105	82	569	234	186	186	109	311	256	708	171	648	563	130	109	112	309	406	283	1650	582	284	377	876	294	2169	472	2059	2400	593	112	2051	582	348	321	753	360	1634	1789	5008	2102	571	376	397	296	1200
HML2_1q23.3	27	14	182	1287	1281	2367	650	543	450	1355	705	5319	1984	1291	1559	699	251	242	2239	2102	1911	1989	1978	2087	2271	670	1673	2249	1269	2303	1531	1752	483	399	1419	3015	562	552	1584	2327	3146	1276	2246	2278	734	1193	3570	2458	1390
HERVL40_8q24.21	27	14	69	837	283	755	665	684	506	660	490	1463	582	626	777	206	374	720	900	763	691	644	296	1087	1052	731	564	1077	533	607	216	462	963	1080	139	535	734	766	441	596	702	411	559	227	452	625	696	802	295
L1FLnI_18q23l	27	21	82	122	107	283	79	71	64	114	117	82	233	593	685	218	158	201	195	241	276	217	286	254	171	453	448	225	113	435	387	150	217	122	480	356	309	349	368	280	661	313	227	503	577	677	289	379	294
L1FLnI_1p21.3w	27	0	0	1	1	0	4	7	6	1	7	4	0	50	157	104	7	1	0	0	1	2	197	5	0	2	40	0	226	2	155	229	5	1	163	1	2	4	32	0	51	96	364	103	1	2	2	2	49
HML3_1q25.2	27	31	67	30	39	20	41	43	24	35	43	9	53	778	1076	3	5	7	12	13	11	11	9	12	19	26	8	24	7	12	10	8	14	8	5	22	12	12	10	15	40	8	8	22	25	23	20	21	9
L1FLnI_18q12.2m	27	10	19	37	36	87	17	28	11	40	50	49	90	32	17	35	29	36	40	64	57	48	58	50	16	103	46	57	11	78	90	26	77	27	79	74	77	109	38	73	160	12	26	167	132	146	52	74	65
L1FLnI_13q33.1i	27	0	6	4	0	1	1	0	4	2	3	1	0	0	0	1	0	0	1	1	1	0	0	0	0	0	0	0	0	0	1	0	1	0	1	0	0	0	2	0	1	1	0	2	2	0	2	0	0
L1FLnI_12q15g	27	8	8	61	39	261	11	30	21	40	45	131	537	263	240	8	10	12	12	129	102	73	137	224	88	206	190	145	196	144	111	149	188	92	110	141	216	126	162	117	216	109	185	166	117	180	112	93	97
L1FLnI_15q13.2f	27	1	9	6	1	90	5	4	3	3	12	161	375	113	102	20	30	54	84	75	60	71	16	101	7	84	62	65	25	85	15	30	59	73	16	10	75	54	37	60	155	68	79	40	78	158	16	154	43
HARLEQUIN_13q12.12	27	29	88	0	0	0	0	0	0	0	0	1	0	10	11	1	0	1	0	0	1	1	0	2	0	1	0	1	0	0	3	1	1	2	1	0	2	2	3	0	1	1	0	0	0	0	0	0	1
L1FLnI_2q24.3r	27	0	0	2	2	9	1	5	2	2	7	6	6	44	159	57	10	8	11	10	6	2	316	21	2	8	46	6	573	10	188	545	11	2	185	12	14	6	43	7	44	88	744	147	1	15	5	8	121
L1FLnI_5q15j	26	11	36	663	529	848	720	1015	457	711	637	1881	963	431	389	626	453	462	590	602	554	504	1067	632	555	670	403	699	197	443	769	197	891	588	583	531	779	849	337	494	564	177	228	1051	785	648	760	717	688
L1FLnI_10q24.2a	26	61	109	277	301	473	219	216	146	273	207	702	589	406	557	77	49	195	377	370	377	294	158	449	233	488	419	493	284	490	191	354	103	281	127	315	363	128	384	427	499	350	389	133	94	400	420	463	62
L1FLnI_Xp11.21ya	26	13	73	370	279	469	254	334	188	331	347	820	524	1190	1658	178	100	172	256	283	295	264	444	423	285	423	434	397	555	407	383	551	330	343	334	214	340	370	427	339	742	530	913	566	303	418	264	415	450
L1FLnI_4q24n	26	23	84	882	492	776	533	652	394	823	538	1469	807	669	786	243	509	878	1108	812	906	920	583	844	621	1983	854	1220	570	1008	546	577	1130	1085	382	739	1368	1698	548	995	1234	744	970	744	1181	1532	790	1149	277
L1FLnI_2q31.1ba	26	12	47	121	131	288	53	77	45	95	51	143	418	342	237	26	33	61	85	183	141	112	97	317	174	203	194	230	86	229	82	64	148	148	69	145	214	125	152	172	327	88	101	111	136	273	172	237	92
HERVL_10q26.3b	26	15	66	8	10	55	10	12	11	5	5	12	27	23	15	5	8	7	5	41	23	13	35	44	63	38	15	15	19	33	32	19	31	21	26	31	31	16	8	20	25	11	25	47	35	39	34	26	46
L1ORF2_11q22.3	26	21	75	189	136	356	91	116	93	147	127	293	357	298	359	87	160	208	216	216	277	152	119	274	259	333	263	267	151	341	133	197	246	181	102	289	317	355	256	288	572	214	259	169	327	392	305	308	105
L1FLnI_14q12sa	26	14	83	138	137	305	78	59	56	123	101	636	429	220	251	28	56	124	181	299	270	297	93	270	300	423	307	358	180	295	70	185	184	329	37	344	374	169	227	339	520	195	337	107	236	467	433	386	64
L1FLnI_13q22.1b	26	0	0	0	0	6	0	3	3	0	0	1	4	29	162	143	7	0	0	3	7	2	1069	11	1	4	23	5	448	9	920	495	22	4	780	4	6	16	32	9	41	84	879	677	8	8	5	6	567
L1FLnI_Yp11.2aa	26	28	26	1280	1301	1292	843	1097	562	764	898	1706	1590	1189	1500	1070	845	1219	1541	0	0	0	0	0	1512	0	0	0	0	0	0	0	0	0	0	732	0	0	0	0	1154	594	1081	1215	779	887	2010	1330	822
L1FLnI_15q26.2c	26	19	115	1135	766	651	1143	896	608	1477	703	4977	856	671	886	469	115	557	1083	1190	729	756	536	1199	458	942	663	1148	704	752	255	653	311	1131	219	478	1108	432	547	727	606	425	731	194	110	521	1180	797	141
L1FLnI_Xp22.2j	26	10	110	216	130	425	141	124	137	168	171	346	333	453	515	270	63	73	267	343	392	245	572	453	364	186	548	361	647	487	879	855	134	59	1069	436	120	128	516	404	713	468	807	584	126	186	330	321	324
L1FLnI_1q32.3a	26	11	46	50	45	83	68	95	76	57	111	106	76	465	1004	117	56	81	114	57	65	62	312	162	32	125	270	91	400	239	394	471	74	58	328	68	99	94	249	72	418	373	669	414	102	159	64	97	209
ERVLE_18q12.2a	26	12	70	53	47	127	36	19	18	42	31	95	94	105	134	32	2	11	96	94	93	81	64	90	62	23	152	64	174	134	77	205	5	8	83	120	19	4	134	133	239	154	313	39	12	24	111	61	18
HML1_15q24.2	26	22	254	292	235	582	168	171	132	203	226	252	509	552	816	127	80	261	411	521	528	421	311	680	448	656	656	560	703	626	318	919	186	350	255	501	508	259	617	608	1037	503	937	192	213	661	539	491	89
L1FLnI_12q13.11x	26	17	58	200	186	179	127	235	121	110	171	205	280	334	434	123	171	194	153	93	140	173	331	117	148	252	152	240	98	99	147	108	434	256	138	134	330	428	166	157	184	64	140	262	280	274	140	162	259
L1FLnI_5p13.1b	26	47	77	1552	1240	1249	1052	1307	771	1414	1060	3117	2056	1265	2000	562	123	392	1256	1171	1053	955	587	1033	1018	1048	769	1902	1381	806	495	1133	228	824	463	844	840	202	689	894	1223	836	1724	567	131	773	1341	1604	367
L1FLnI_10p13i	26	0	1	6	3	6	9	6	7	5	3	3	7	11	18	14	2	2	7	1	7	5	38	6	12	5	20	7	6	9	39	22	8	3	65	7	5	3	10	4	15	9	26	46	11	14	6	11	24
MER34B_19p13.11	26	15	26	90	69	79	39	38	25	91	46	159	69	19	57	38	40	34	137	76	80	54	70	45	87	48	62	92	53	71	54	68	36	24	39	89	27	41	78	90	66	59	58	60	41	37	75	78	63
L1FLnI_4q12ia	26	8	25	32	48	64	33	29	23	34	42	49	78	57	130	57	78	67	62	46	66	39	40	28	10	151	98	55	128	106	85	222	33	44	126	61	206	151	107	92	196	146	367	36	118	161	89	43	5
L1FLnI_1q25.1g	26	26	120	184	136	311	102	110	81	144	136	200	310	307	421	45	22	50	214	312	327	288	62	269	143	204	580	207	359	515	80	535	22	50	88	413	108	37	437	490	800	438	552	49	24	137	304	253	25
L1FLnI_20p12.1i	26	7	11	28	22	81	17	26	13	25	39	30	58	53	70	106	67	34	23	61	56	58	460	61	36	150	47	36	59	74	587	89	212	43	651	84	130	259	42	85	76	42	190	797	302	187	61	50	284
HML5_20p13	26	24	37	10	15	23	6	2	8	11	10	16	10	17	69	36	39	16	14	15	11	12	72	15	11	19	35	17	107	29	85	146	65	10	82	14	20	54	44	24	54	86	237	69	60	14	24	13	31
LTR25_11p14.1	26	10	36	89	94	262	63	57	50	88	73	162	335	212	214	21	37	78	107	184	158	116	31	236	125	203	312	205	79	242	38	93	86	87	33	187	223	95	238	183	497	149	98	52	119	240	223	233	27
HUERSP3_11p13	26	47	251	322	269	425	148	141	124	257	189	219	385	217	129	49	203	362	513	352	356	239	55	472	243	257	526	354	231	477	66	208	117	152	55	381	218	144	483	447	356	151	35	23	71	204	322	243	16
L1FLnI_19p13.2c	26	60	34	78	74	96	48	33	45	66	69	64	130	23	22	22	27	37	41	129	124	101	32	81	68	245	108	111	16	145	86	36	63	73	129	142	187	153	88	159	196	59	87	79	149	256	99	134	22
HML3_19p13.2c	26	29	62	102	84	187	84	87	69	106	140	124	203	204	330	76	93	169	161	165	182	137	96	217	117	280	387	190	242	292	92	258	167	159	77	167	297	192	333	204	590	267	219	96	221	325	145	171	52
HERVL74_19p13.2a	26	21	140	144	104	356	121	94	105	105	148	123	283	193	264	68	104	115	195	264	285	238	138	479	192	308	479	306	385	459	235	439	190	124	158	320	257	191	403	364	548	369	303	125	195	357	246	310	68
L1FLnI_11p13n	26	3	81	1	1	1	3	1	4	0	1	1	2	0	8	2	2	1	1	0	5	1	2	2	1	1	0	3	2	3	2	2	1	3	2	1	2	7	4	3	4	4	2	0	3	0	2	3	1
L1FLnI_19p13.11	26	20	102	110	65	189	75	61	54	87	84	127	310	172	235	72	17	29	227	269	316	196	82	199	91	71	455	207	203	482	155	342	3	18	201	391	28	16	401	375	478	226	298	98	19	41	301	192	33
HERVL40_10p12.1	26	42	134	360	186	529	266	285	190	255	257	703	360	496	548	75	80	301	395	374	353	294	90	626	611	614	391	495	317	419	92	293	278	700	48	282	509	272	328	289	601	262	368	82	141	468	345	469	68
L1FLnI_8q12.3a	26	13	18	2	3	1	2	5	3	1	2	8	2	9	26	68	10	1	2	0	1	1	39	1	2	3	0	3	15	5	32	18	5	2	22	5	2	1	2	4	1	7	60	21	0	0	0	4	24
MER4_19p12a	25	9	13	126	216	37	326	372	247	241	236	40	98	96	178	74	47	32	42	40	34	53	148	133	67	65	143	47	183	103	101	246	98	80	121	24	53	152	166	37	314	219	336	116	84	40	15	42	68
L1FLnI_3p14.3l	25	31	57	101	85	285	73	55	46	81	95	151	280	500	618	107	130	114	68	200	151	139	196	351	164	291	336	169	406	257	170	445	416	200	248	170	274	351	287	183	395	347	714	266	300	236	180	211	156
PABLA_4q22.1	25	23	45	996	551	609	774	889	626	1009	790	1445	803	384	404	258	101	626	1403	1032	921	795	142	785	826	1045	681	1170	344	909	93	464	153	681	80	1031	807	202	543	1180	859	425	439	70	121	874	1306	1047	36
HERV3_7q34c	25	0	0	2	3	14	3	2	0	3	9	11	18	21	41	5	4	2	2	8	7	8	15	10	2	21	17	6	16	10	15	33	7	9	33	15	18	15	14	12	43	20	40	22	26	37	11	12	9
HERVL_4p15.31a	25	11	102	190	188	270	104	100	70	136	113	207	351	117	141	40	142	242	243	303	226	255	148	335	374	504	263	312	77	260	72	76	555	440	66	276	522	480	252	317	428	116	94	249	429	499	282	362	156
L1FLnI_7q34b	25	10	55	784	549	575	660	703	556	831	710	1551	637	264	381	543	965	1896	1341	1095	911	805	426	564	420	1868	909	895	353	1006	339	399	813	1037	386	908	1625	1919	668	1077	1028	542	623	365	1075	1787	1001	839	186
L1FLnI_12q23.3e	25	9	23	77	40	63	13	20	9	83	20	77	38	18	19	13	20	33	40	27	31	24	16	15	22	22	7	32	7	17	8	13	25	15	8	19	33	25	8	24	14	16	16	29	25	53	24	53	22
L1FLnI_17p13.3a	25	18	80	195	120	291	105	80	102	155	139	314	278	118	135	51	169	250	237	349	377	323	54	294	158	745	641	344	135	533	63	113	354	239	85	385	472	691	520	435	754	334	122	141	701	809	284	400	63
ERV316A3_10q23.2a	25	5	5	83	48	108	58	52	56	61	103	215	224	214	511	70	81	107	216	71	49	12	52	109	421	84	87	71	82	59	42	8	69	64	21	232	77	64	17	51	399	182	200	99	112	168	259	143	104
L1FLnI_2q33.1p	25	21	30	6	4	3	4	3	3	6	4	8	4	2	4	0	0	1	5	2	0	1	5	5	4	8	3	1	1	7	1	3	5	4	0	4	0	0	7	4	3	4	4	4	5	1	6	3	6
HML5_2q14.3	25	17	94	1222	696	1245	689	893	606	1004	828	2932	1009	1012	1078	787	677	851	1973	1305	1087	941	727	1126	1031	915	998	1531	749	1002	448	744	936	1049	284	1064	788	917	711	1169	1277	680	808	698	627	733	1271	1379	556
HERVFRD_20q11.23b	25	5	5	8	4	58	16	14	11	5	23	17	48	89	155	59	36	9	11	40	39	25	124	113	30	53	115	31	65	70	160	87	133	31	112	53	38	100	80	27	230	83	55	235	149	75	34	34	302
L1FLnI_5q31.2e	25	66	201	447	303	728	332	345	210	375	262	918	656	650	673	86	195	456	622	556	523	497	151	784	763	860	601	670	479	561	132	426	414	681	109	475	580	495	475	491	855	474	412	148	386	804	493	663	136
L1FLnI_10p12.2b	25	4	10	3	4	7	3	7	4	1	11	6	7	6	41	23	7	6	10	6	20	11	98	14	13	17	27	12	36	20	142	36	16	4	235	21	12	15	22	25	40	43	129	145	12	28	16	17	102
L1FLnI_2q23.1e	25	9	26	165	117	236	128	145	92	104	138	385	282	334	420	190	139	143	176	109	148	123	308	358	233	157	214	245	205	162	197	200	300	186	140	133	179	193	159	136	360	151	296	364	180	158	190	223	270
L1FLnI_1p22.1c	25	25	110	159	139	618	162	142	103	179	168	213	593	304	170	27	77	100	207	327	401	291	79	587	351	445	445	357	98	568	86	115	253	223	99	354	335	268	345	372	516	146	94	118	300	437	354	408	104
L1FLnI_3q26.33g	25	0	0	5	1	8	1	1	2	1	2	4	9	7	23	5	1	0	3	3	4	2	11	8	4	6	4	4	33	2	12	35	4	4	14	3	8	2	4	8	6	17	77	12	3	7	8	4	4
L1FLnI_Xq21.33la	25	10	19	141	93	156	37	72	29	99	109	151	198	49	66	141	84	107	131	184	135	171	420	127	64	239	87	178	56	167	281	79	221	167	342	138	225	301	69	178	126	44	140	348	189	174	155	179	146
L1FLnI_19q13.31c	25	16	39	107	104	215	67	55	43	76	64	120	266	80	90	27	6	21	125	200	209	205	53	205	106	143	273	176	186	276	61	260	26	44	56	199	95	16	237	269	296	177	159	37	25	112	177	168	14
HERVH48_5p12	25	38	37	155	120	313	72	78	73	129	132	189	302	172	165	124	104	122	203	291	288	220	197	348	205	300	313	271	233	362	243	288	191	148	220	335	254	208	298	364	337	226	166	235	172	383	270	283	194
HERVH_4p15.2c	25	2	1	2	4	11	10	2	8	3	11	5	8	27	80	130	31	10	10	7	10	12	311	10	6	18	25	0	162	21	393	187	47	6	383	12	12	51	30	12	39	77	234	243	29	10	12	9	172
L1FLnI_2q31.3a	25	13	39	0	4	1	2	5	4	1	3	6	1	1	5	0	1	1	1	2	1	4	0	0	1	1	1	2	2	3	0	3	0	0	0	1	1	1	1	0	2	3	9	3	2	0	2	1	1
HARLEQUIN_1p13.2b	25	0	0	2	4	25	19	24	9	5	43	13	10	278	831	546	117	12	3	5	5	5	1155	43	12	14	216	2	1035	34	1158	1104	332	9	1268	10	11	187	243	4	400	685	1447	1151	108	4	4	3	701
L1FLnI_Xq21.1z	25	0	0	1	0	0	0	1	0	0	3	3	2	45	197	121	3	1	0	3	2	3	517	6	1	0	15	2	192	6	262	194	7	0	395	1	3	3	14	4	26	41	288	320	2	2	2	2	488
L1FLnI_6q22.1u	25	129	74	1	0	0	0	0	0	0	1	5	2	102	121	2	3	7	1	1	0	0	1	2	0	0	3	0	0	0	2	0	1	0	4	0	0	1	0	0	1	3	1	2	0	0	1	0	0
L1FLnI_5q11.1i	25	13	36	21	10	9	11	19	15	17	26	79	19	7	7	53	29	30	36	6	11	17	29	3	9	13	5	13	10	6	26	17	34	14	12	17	16	6	5	12	10	6	23	21	14	6	4	12	17
L1FLI_1q25.1a	25	11	89	60	61	218	56	35	51	56	61	221	184	194	221	37	75	65	86	124	158	102	175	229	113	175	180	153	50	134	88	41	284	130	37	116	193	204	132	150	230	48	30	140	181	161	110	137	126
MER41_7q33	25	2	17	49	46	93	28	33	24	31	37	50	71	65	240	147	48	45	49	71	81	57	515	51	31	109	87	62	327	56	399	435	126	61	437	61	110	175	102	74	98	103	797	495	116	104	75	50	194
L1FLnI_4q21.21p	25	21	18	1	0	1	2	3	1	0	1	0	0	1	0	1	4	6	0	0	0	2	0	0	0	0	0	0	0	0	0	4	0	1	1	0	2	3	0	2	1	1	1	0	3	1	0	1	0
HERVIP10FH_2p14	25	12	22	36	20	70	28	21	20	21	28	31	84	398	485	32	14	16	30	47	38	41	68	54	119	64	98	48	168	40	57	193	51	42	60	57	52	50	76	57	161	127	393	78	89	125	45	95	61
HERVFRD_13q31.1	25	12	158	124	79	244	88	102	73	93	157	189	265	344	509	148	101	95	158	169	181	156	311	347	159	217	349	192	503	256	258	509	232	169	199	169	175	213	290	189	499	525	504	301	168	174	173	213	240
HERVL_19q13.43	24	24	117	231	218	520	132	146	123	178	185	285	518	366	399	146	47	68	529	537	505	392	278	641	461	192	792	509	523	697	422	653	64	60	354	726	133	36	662	739	967	602	592	289	51	197	594	449	179
ERV316A3_13q14.13	24	1	0	1	0	1	0	0	0	1	0	1	4	97	163	21	0	1	1	1	2	3	49	1	5	4	6	2	36	2	34	55	5	6	46	2	3	4	8	3	16	59	112	15	1	0	3	0	22
L1FLnI_12q23.1s	24	14	39	0	0	0	0	0	1	1	0	1	0	3	2	0	0	1	0	0	0	2	0	3	0	0	0	0	0	1	0	0	0	0	0	0	0	5	1	2	0	0	0	1	0	0	0	0	0
L1FLnI_8q24.21v	24	1	0	2	2	1	3	6	4	5	6	4	1	585	767	33	3	5	3	3	1	1	45	77	5	1	124	5	598	56	14	376	2	3	38	3	2	12	101	3	215	274	824	17	4	6	7	2	23
L1FLnI_1p22.2m	24	7	18	11	3	12	2	3	3	3	0	1	4	76	127	0	0	2	0	3	7	3	11	4	2	8	11	5	7	5	5	8	2	2	2	5	2	3	9	0	21	13	27	5	3	10	1	10	6
L1FLnI_3p22.2b	24	5	11	39	27	133	40	49	31	24	64	73	99	265	523	475	76	31	53	56	74	81	1330	117	100	91	283	78	788	140	1119	749	183	60	930	92	89	128	245	91	449	492	1143	1416	130	107	82	105	1161
HUERSP1_2q11.2	24	13	97	58	48	127	33	30	24	43	42	43	89	93	103	26	21	29	84	117	113	113	36	132	97	81	116	96	89	137	29	105	46	51	22	107	61	43	115	146	184	77	56	41	38	94	129	108	28
L1FLnI_9q31.1b	24	13	38	196	103	444	131	91	106	156	156	349	500	240	375	84	95	139	182	283	293	280	150	277	154	461	443	309	249	311	182	298	273	221	148	359	400	366	307	297	643	291	387	175	304	424	273	259	80
L1FLnI_3q23v	24	1	20	39	42	99	43	37	39	24	84	63	45	283	745	440	219	49	43	34	37	61	714	36	46	67	101	48	254	94	476	371	314	47	489	79	76	263	100	50	161	214	544	768	183	88	73	37	445
MER61_Xq21.1h	24	15	24	2	0	0	0	0	0	0	0	0	0	0	0	0	0	0	0	0	0	0	0	0	0	0	0	0	1	0	0	2	0	0	0	2	0	0	0	0	0	0	1	0	1	0	0	0	0
L1FLnI_14q21.1s	24	3	38	508	372	731	420	382	331	479	393	1386	716	504	704	618	762	662	538	572	578	481	1096	744	441	917	580	776	698	609	794	651	1535	789	547	482	1161	1537	589	542	879	430	892	1105	1147	957	560	591	762
HERVE_2p14b	24	5	29	9	15	3	5	2	11	9	12	3	7	126	209	0	1	0	1	1	2	1	2	3	7	6	0	9	4	1	0	3	2	1	1	2	6	4	0	4	2	5	4	6	6	6	1	7	0
ERVLE_5q35.1a	24	0	7	47	26	174	28	30	18	31	46	138	89	51	108	549	121	15	79	83	66	73	701	45	109	21	41	85	120	46	652	144	131	21	677	115	34	87	25	131	33	46	190	678	66	34	160	57	577
L1FLnI_6q16.3e	24	13	65	116	118	227	70	60	57	101	102	107	293	149	227	28	119	126	116	219	225	166	45	235	60	466	463	176	160	496	77	202	305	153	77	283	431	534	401	256	585	290	233	85	648	571	273	206	27
L1FLnI_10q11.21i	24	25	97	536	415	1032	324	267	268	460	399	629	948	575	581	198	360	425	619	765	945	626	251	625	267	1197	1229	636	451	1269	391	679	381	323	448	1130	926	817	1062	1086	1843	824	569	322	859	1229	1003	681	92
L1FLnI_15q21.2r	24	17	80	540	246	607	212	210	150	336	191	860	518	235	242	84	108	310	562	579	487	430	85	514	587	767	555	660	145	536	86	136	201	485	70	434	493	292	404	421	743	231	173	99	147	454	554	592	34
L1FLnI_9p24.1g	24	4	20	1033	880	770	498	545	431	767	1020	1820	897	420	929	3612	2429	1579	1492	981	949	903	2996	341	349	1720	777	869	557	1111	2886	1150	1092	735	2991	1060	1348	3338	664	1102	1531	856	2388	3666	2246	1585	1580	738	983
L1FLnI_4q12u	24	10	25	36	54	197	31	39	31	21	60	54	125	122	98	39	25	27	33	66	82	61	256	195	126	75	41	88	34	59	247	56	148	63	275	77	88	80	22	60	103	20	61	225	100	80	76	104	176
HERVW_7q21.2	24	1	2	115	67	195	63	57	55	106	71	164	241	299	493	131	74	101	122	214	219	199	243	244	218	281	349	286	702	197	308	709	206	203	218	201	261	211	289	278	443	460	669	213	201	316	197	268	148
HERVP71A_4q31.21	24	40	46	26	31	61	26	29	31	32	52	64	97	118	189	20	24	25	31	99	95	64	55	122	20	92	250	100	219	137	84	229	74	41	80	73	85	84	153	107	281	192	249	66	72	95	53	81	28
L1FLnI_14q23.1z	24	14	50	68	66	333	95	91	86	73	63	125	290	366	319	31	45	64	78	159	173	143	148	401	171	236	212	189	116	266	159	91	356	157	75	179	226	215	165	159	322	168	165	221	365	359	172	286	230
PRIMA4_4p16.3	24	10	17	41	42	83	39	32	17	37	32	69	95	117	100	21	19	41	70	65	55	40	14	110	58	71	136	70	59	102	31	78	34	39	26	79	61	43	116	83	129	100	36	29	45	101	75	72	38
L1FLnI_5p13.1o	24	14	47	5	2	9	6	7	2	5	9	4	10	11	34	4	6	3	3	2	7	5	12	9	10	14	13	7	14	9	8	38	8	1	11	3	5	11	13	5	14	15	38	15	12	10	8	7	9
HERVH_16p13.2e	24	18	87	195	105	408	81	145	84	183	173	710	507	218	297	71	87	147	207	472	414	371	183	579	319	529	598	403	405	459	224	422	291	284	208	310	415	395	408	418	468	407	392	192	315	407	347	369	123
L1FLnI_3q25.32n	24	1	1	92	48	66	195	401	243	72	231	573	148	621	724	349	197	130	148	127	81	84	518	497	112	132	590	144	657	353	274	547	285	136	220	69	142	243	502	103	889	600	775	466	201	170	69	177	322
HML5_12q23.1	24	11	35	37	28	146	27	35	25	61	42	68	154	404	547	54	40	46	58	107	100	84	174	136	100	170	139	142	160	88	186	134	150	85	230	124	134	92	132	127	259	123	268	244	163	217	110	114	117
L1FLnI_4q12ca	24	21	104	137	104	268	65	71	45	76	86	101	246	175	198	25	31	71	86	145	199	120	23	208	77	268	254	126	60	314	31	69	151	72	24	157	208	215	199	157	458	106	54	49	310	335	171	164	20
L1FLnI_1p21.3v	24	2	1	1	2	5	7	14	5	3	17	7	9	69	249	146	7	3	3	5	5	5	350	20	3	8	32	11	270	12	226	274	22	2	210	1	10	17	50	9	56	155	354	175	1	2	5	4	124
L1FLnI_2q23.1h	24	10	17	184	126	160	156	269	138	132	216	346	200	145	266	429	257	261	273	153	203	164	355	136	57	325	303	145	201	252	506	268	154	120	704	189	309	417	268	191	611	246	452	501	360	269	199	152	86
L1FLnI_1q25.1q	24	26	76	1681	1111	623	1191	1146	896	1290	1463	3058	1135	373	639	2117	1591	1572	1603	1017	1021	1020	1531	396	484	1547	658	1119	437	765	1416	735	1177	858	1621	1036	1935	2162	604	1294	1180	531	971	1345	1233	1249	1645	832	348
L1FLnI_2q31.1i	24	4	29	39	44	121	27	27	17	39	49	44	86	145	213	9	29	44	39	89	110	82	19	105	32	223	173	81	46	181	39	62	98	70	34	139	181	177	127	129	314	65	32	57	257	283	90	102	33
L1FLnI_7q21.13ca	24	2	0	0	1	7	6	3	4	0	2	32	9	37	35	14	16	26	59	1	3	5	9	6	9	3	6	6	22	8	11	33	1	1	23	3	5	6	11	6	47	29	56	15	8	4	28	5	4
L1FLnI_11q24.1a	24	0	2	28	19	11	201	261	179	34	45	208	24	623	1678	76	15	22	21	20	12	18	224	163	17	25	334	32	867	192	175	874	36	14	272	12	17	28	294	16	599	597	2714	205	59	40	24	36	47
ERVLB4_12p13.2c	24	12	27	66	42	106	39	35	28	57	48	86	178	136	145	60	53	50	70	79	118	71	149	106	62	156	105	125	80	136	144	75	180	93	137	134	181	162	86	105	201	57	97	191	182	231	95	142	93
L1FLnI_7p14.1v	24	18	15	1	5	1	2	3	2	0	3	2	2	15	31	2	1	0	0	1	1	0	3	3	9	0	12	7	42	8	3	43	0	1	3	2	0	5	6	2	14	12	26	1	3	1	0	2	2
L1FLnI_6q16.3na	23	10	19	37	35	94	26	19	12	39	18	44	95	42	32	6	9	23	44	80	69	41	24	90	56	100	48	69	12	98	23	12	25	29	26	72	76	30	48	63	69	12	12	17	33	94	72	64	7
ERV316A3_2q37.1a	23	34	31	100	86	253	79	82	82	67	132	97	211	212	326	172	162	158	118	142	142	149	344	257	178	246	194	194	264	215	286	283	410	189	369	194	245	397	201	207	353	243	274	352	371	305	184	193	243
HML6_4p14	23	6	8	45	33	33	67	59	63	31	80	92	56	164	448	335	303	103	56	63	64	55	459	49	50	90	135	63	318	104	310	405	366	99	305	56	168	402	130	64	229	238	606	333	257	104	63	39	152
MER4_15q22.31a	23	7	9	44	33	66	18	32	16	42	30	34	55	43	49	7	29	76	73	76	75	69	15	69	62	98	53	89	28	62	6	23	60	88	7	52	106	69	52	89	84	29	34	8	62	78	67	63	7
L1FLnI_10q11.22a	23	3	37	177	125	779	100	67	79	163	100	191	706	391	315	25	60	103	100	332	271	219	73	369	227	405	268	244	119	375	93	145	222	142	76	506	324	200	284	311	498	249	132	310	714	1056	402	514	260
L1FLnI_11q22.3fa	23	0	1	1	0	4	2	3	1	2	3	10	4	7	5	6	1	4	2	2	2	2	14	4	3	7	3	2	10	5	8	9	8	0	10	1	5	8	9	5	3	6	7	19	2	8	4	1	13
L1FLnI_10p11.22c	23	44	25	130	90	113	63	64	49	125	47	284	158	190	213	36	60	82	81	70	59	47	37	74	91	76	40	108	29	45	27	19	101	70	23	67	105	103	53	72	85	28	51	37	115	106	130	91	37
L1FLnI_12q13.11v	23	15	55	168	119	138	140	194	92	89	167	167	163	315	415	134	157	134	116	95	102	135	389	139	194	229	183	181	150	127	202	98	507	287	154	111	204	460	114	131	263	69	166	326	316	186	81	140	336
L1FLnI_Xq11.2m	23	49	28	48	16	77	32	20	25	32	48	34	87	79	72	25	31	33	27	61	61	53	38	82	66	96	81	56	23	94	72	31	66	29	74	70	68	122	62	75	168	51	58	84	145	118	59	58	50
L1FLnI_16q12.1b	23	17	52	335	352	510	192	226	147	299	209	689	711	474	568	59	218	346	454	386	399	344	101	489	354	555	476	530	393	398	85	352	504	404	46	379	611	592	426	418	728	377	423	103	534	622	466	503	68
ERVLE_12p13.1b	23	80	36	1	0	0	0	0	3	0	1	1	0	12	33	9	0	0	0	0	0	0	8	2	0	0	3	0	17	2	3	20	2	0	5	0	2	0	4	1	9	7	45	4	0	0	0	0	8
L1FLnI_9p21.3j	23	4	0	21	7	42	9	14	9	12	16	18	41	25	42	14	10	8	13	30	28	20	71	29	32	33	20	31	20	16	49	28	55	22	40	37	36	44	23	17	48	17	40	73	56	41	24	26	51
L1FLnI_10q22.2d	23	7	33	221	186	320	56	98	37	152	199	131	311	189	120	137	69	79	111	340	311	325	967	274	139	416	76	440	107	146	592	51	584	335	497	135	457	511	66	324	129	14	56	591	252	267	170	242	356
L1FLnI_6q24.3b	23	14	75	40	26	66	19	11	18	21	12	49	87	38	27	7	18	34	29	38	51	55	21	41	56	67	18	44	9	50	24	10	63	60	22	42	64	57	23	48	47	16	13	70	56	101	29	64	32
L1FLnI_Yq11.221i	23	6	0	21	18	48	66	99	59	34	107	56	35	524	1261	258	63	59	54	0	0	1	1	0	31	0	0	0	0	0	0	0	0	0	0	44	0	0	0	0	742	847	2621	423	58	67	41	40	254
MER41_15q22.31b	23	17	14	88	41	131	46	54	39	70	75	88	105	72	88	20	64	128	155	139	151	105	8	131	122	169	142	126	41	122	15	21	85	144	4	114	163	111	126	143	143	62	47	21	113	195	123	103	19
L1FLnI_17q24.2a	23	21	29	572	510	515	433	580	401	679	578	1390	727	201	239	803	890	856	871	684	692	500	757	498	317	1077	418	836	257	494	786	348	917	524	755	441	1081	1066	318	588	572	352	358	1015	1162	1078	616	701	504
L1FLnI_5p12g	23	2	2	2	3	1	0	2	2	0	1	0	3	9	23	3	1	3	1	3	1	3	5	4	6	7	6	2	7	6	14	12	5	4	11	1	4	4	4	5	6	12	16	10	5	5	2	3	3
L1FLnI_8q24.12u	23	4	15	3	2	5	2	4	0	0	5	6	8	1	2	1	2	6	4	4	10	6	3	0	2	5	0	5	11	1	3	4	6	3	15	2	5	4	6	3	4	16	11	11	9	2	3	3	2
L1FLnI_3p21.2l	23	18	101	61	52	187	43	45	37	52	46	57	150	199	229	11	9	26	76	144	96	103	33	182	123	156	160	131	165	163	44	141	7	79	36	137	96	20	136	143	202	146	64	27	21	153	119	147	34
L1FLnI_7q22.3e	23	9	17	148	61	125	155	158	104	129	144	203	106	326	469	432	499	440	220	160	178	129	382	355	67	349	579	180	686	522	451	963	455	199	435	149	390	654	425	234	915	682	1362	494	559	371	187	155	173
L1FLnI_5q35.1c	23	14	8	2587	2444	3008	2233	2316	1755	3045	2583	4430	2888	1905	3325	2876	3621	2886	2400	2748	2954	2775	4871	2200	1876	3764	3763	3264	3582	3247	6093	5741	3939	2687	8597	3003	3965	6216	3229	3366	5533	4724	9880	6048	6325	4315	3069	3133	1967
L1FLnI_Xq21.1qc	23	2	22	333	396	435	165	171	145	246	206	2259	817	412	868	285	307	414	348	287	244	278	710	311	215	448	347	368	559	286	392	503	722	460	301	273	674	750	350	316	513	425	791	733	645	547	424	411	436
HML5_8p23.1a	23	0	1	1	0	1	1	4	1	0	0	1	1	3	3	8	5	1	0	1	1	0	8	1	0	0	2	0	10	4	14	3	4	2	6	0	1	1	3	3	3	2	22	10	4	1	0	0	6
L1FLnI_15q21.1s	23	0	0	0	0	0	1	1	1	0	3	2	4	154	491	142	4	1	0	3	0	0	235	17	2	4	88	0	664	22	201	717	16	1	241	3	0	5	90	1	143	363	1047	148	1	0	1	2	122
L1FLnI_12p11.21e	23	0	7	42	27	27	4	17	2	11	25	19	32	21	29	4	5	13	35	23	21	27	17	24	27	27	20	39	10	26	5	7	19	48	5	6	25	18	9	26	43	19	15	5	10	16	14	72	8
LTR25_7q36.1	23	0	0	58	38	123	24	45	20	54	51	51	83	393	808	234	47	42	50	41	34	18	520	58	60	51	163	46	558	60	528	605	105	28	423	101	42	42	189	45	457	526	1068	547	85	78	89	49	361
HML3_12q13.12	23	0	1	1	1	4	0	7	1	1	1	1	1	16	42	25	7	1	2	1	1	2	156	1	2	2	5	1	31	6	164	48	28	1	177	1	7	18	5	3	11	24	83	148	9	2	5	4	91
L1FLnI_13q14.13e	23	0	0	13	15	55	8	7	16	10	11	17	68	57	52	49	4	6	9	21	15	18	49	64	18	26	45	25	41	37	38	28	32	15	20	23	31	30	38	22	94	59	64	61	33	36	31	35	34
HERV3_19p12b	23	9	3	368	226	63	591	630	476	466	554	395	247	891	1163	335	292	349	192	244	244	204	814	1173	153	582	1245	364	1595	819	760	1652	876	436	604	161	574	894	1065	294	1861	1137	1361	763	762	615	167	318	638
L1FLnI_13q13.2d	23	2	16	0	0	0	0	0	0	0	1	0	0	2	4	4	0	1	0	0	0	0	12	1	1	0	1	0	9	1	12	11	0	1	7	0	0	1	0	0	1	5	24	8	1	2	0	0	7
ERVLE_4q13.3d	23	0	1	0	0	0	0	3	0	0	5	0	0	12	13	1	0	1	1	0	0	0	7	2	0	0	3	0	8	4	2	8	0	0	3	0	0	0	1	0	9	18	29	9	0	0	0	0	0
HERVH_1p34.3b	23	0	0	1	1	1	3	7	2	2	2	1	1	64	70	17	4	1	4	2	5	0	29	3	7	0	9	1	71	4	25	58	1	2	40	1	1	1	7	0	17	46	202	19	1	0	1	1	26
L1FLnI_18q21.2n	23	0	1	5	11	26	16	17	10	8	11	29	13	101	250	75	19	16	12	7	18	10	121	35	9	13	138	7	165	50	77	161	14	14	94	8	15	10	92	13	147	92	275	84	5	8	9	12	35
MER4_1p13.2b	23	1	0	8	1	8	18	26	13	2	40	13	9	243	836	468	169	13	2	6	10	5	1048	39	0	17	196	6	837	47	986	914	272	16	967	7	37	223	238	10	464	647	1653	937	158	13	7	3	362
HERV30_19p13.11	23	6	48	8	13	15	10	11	9	11	12	18	20	30	68	18	8	8	21	22	20	20	78	35	18	7	65	31	93	22	74	138	8	4	79	16	9	11	62	40	81	80	118	71	12	12	30	14	54
HERVH_2q33.1a	23	5	2	47	25	15	109	234	116	37	157	63	28	671	1256	335	150	95	30	26	30	33	750	350	50	48	369	53	1325	199	498	1250	329	54	478	38	79	264	298	29	564	676	2929	473	125	38	29	32	402
L1FLnI_1p22.1k	23	1	3	28	9	41	77	115	62	11	97	34	22	1485	2930	502	124	57	33	17	32	31	825	648	37	61	1265	27	2691	480	855	2210	203	55	615	34	50	144	1058	35	2182	2121	3847	756	94	69	20	30	578
PABLA_19p12b	23	29	128	137	88	214	71	55	49	85	96	111	246	236	319	30	30	40	102	166	199	158	108	227	120	104	298	203	215	256	101	269	68	64	118	222	106	87	280	274	548	220	521	122	88	141	171	215	45
HERVFH21_11p15.4	23	74	67	77	79	232	66	77	82	65	98	43	227	501	580	38	29	33	39	167	155	141	163	470	246	229	510	147	328	249	145	379	185	99	160	217	146	126	401	226	584	325	291	214	71	156	149	157	219
L1FLnI_8q24.12m	23	0	1	0	0	2	4	6	6	9	6	1	1	1	4	3	2	3	9	0	0	2	7	2	4	2	2	0	1	1	2	2	3	1	13	0	2	3	6	2	0	3	5	14	0	1	4	0	15
MER4B_3q25.32	23	0	1	0	1	0	0	0	0	0	0	9	0	0	2	3	0	2	0	1	1	2	3	0	0	1	2	1	5	0	3	6	2	2	6	2	0	2	0	1	0	2	8	2	2	1	0	0	2
L1FLnI_4q12v	23	10	29	72	88	276	54	43	43	72	65	84	240	192	172	28	21	53	51	117	108	83	186	179	123	114	58	124	29	98	125	32	173	108	82	83	118	136	54	83	132	32	27	207	150	127	112	155	146
L1FLnI_3q22.3h	23	9	8	11	17	51	10	16	5	17	18	17	20	62	179	143	44	15	21	17	23	23	352	36	33	34	57	30	351	38	249	355	45	22	196	25	36	45	76	23	85	180	596	254	32	35	20	21	290
L1FLnI_5q23.2na	23	5	6	253	139	90	423	498	236	204	239	717	128	674	657	140	115	146	116	145	99	138	608	610	130	189	299	159	488	333	281	276	258	270	182	67	164	318	239	94	343	216	538	254	171	173	130	129	182
L1FLnI_8q24.22g	22	18	38	239	220	361	130	142	106	183	195	330	356	143	224	82	74	399	503	405	381	408	134	188	137	667	512	348	168	500	109	300	101	213	152	440	510	207	395	473	683	272	320	86	167	605	465	357	58
HERVW_6q21a	22	15	92	232	170	557	131	116	86	190	150	379	489	273	231	16	101	240	360	427	395	334	46	618	411	535	417	429	257	467	25	225	225	389	20	472	502	261	358	465	608	274	155	48	239	579	445	358	32
L1FLnI_16q12.2d	22	8	24	85	58	183	51	51	37	64	61	106	222	87	95	64	50	61	73	142	174	138	291	174	99	230	117	183	56	143	241	68	216	78	248	157	236	230	109	174	163	66	88	319	258	260	143	169	126
L1FLnI_8p23.1g	22	20	13	1	1	0	0	2	4	0	1	2	1	4	7	1	1	0	2	0	1	0	2	1	1	3	2	0	2	2	2	5	0	1	6	1	1	1	2	1	6	3	7	4	2	2	1	0	1
HERVL_4p13a	22	23	141	132	96	322	86	66	80	70	97	228	282	223	189	73	131	134	143	245	277	201	32	416	350	264	285	241	257	232	40	250	423	208	31	365	329	298	229	296	291	177	140	32	309	265	249	175	42
L1FLnI_12q23.2a	22	25	138	20	17	34	10	11	23	17	17	16	26	22	32	7	10	9	11	23	23	16	20	13	19	17	12	20	9	25	11	7	3	7	14	25	8	8	10	29	20	8	19	18	3	27	22	13	20
L1FLnI_18p11.32q	22	3	0	299	256	427	97	100	57	399	114	1487	310	149	208	92	27	44	341	416	281	374	203	375	365	121	339	548	271	294	116	229	45	85	87	217	78	32	239	334	254	193	258	126	48	112	338	424	93
L1FLnI_2q24.2c	22	8	16	285	221	382	223	238	174	242	255	502	393	437	550	294	350	263	242	293	291	292	526	347	323	366	306	344	233	361	309	208	707	343	341	267	413	649	329	241	497	248	522	488	545	332	329	293	284
L1FLnI_4q25l	22	14	45	313	252	674	102	127	86	187	140	344	821	1171	1389	111	14	47	193	367	327	338	334	625	623	277	431	481	435	480	224	421	77	308	195	317	186	85	462	329	1010	430	745	297	122	386	356	559	269
L1FLnI_16p11.2h	22	4	4	72	44	90	75	84	63	41	116	78	108	331	466	134	161	131	60	100	106	65	138	103	41	186	390	73	304	199	243	467	177	59	252	128	180	271	336	125	699	376	418	189	260	193	84	65	106
MER101_2q33.1	22	1	5	20	9	32	10	18	2	10	17	12	29	69	300	40	11	9	11	18	14	10	102	14	8	24	37	19	210	21	45	187	17	12	46	19	19	15	42	12	54	89	984	43	28	24	18	22	21
HML3_13q12.11a	22	1	0	3	5	13	2	4	5	5	6	7	4	22	49	69	19	1	6	7	7	7	112	25	11	7	30	10	49	16	96	57	22	3	133	5	4	12	26	3	104	58	140	190	13	4	8	3	116
L1FLnI_2q24.3s	22	0	0	1	1	3	1	0	0	0	2	1	2	27	87	55	3	1	3	0	2	2	304	11	1	4	40	0	421	5	198	410	2	3	166	2	3	2	35	1	37	91	473	134	0	3	4	0	133
HERVL_4q31.21b	22	67	70	139	148	438	74	86	68	106	89	189	330	371	467	25	42	110	149	198	221	181	99	409	372	336	339	261	266	287	80	301	230	322	62	291	361	213	303	232	504	255	363	106	239	399	266	261	107
L1FLnI_8q11.22c	22	8	20	2	2	0	5	4	7	2	0	1	2	42	119	12	1	2	1	3	2	2	17	12	0	2	54	2	129	38	26	141	3	0	45	2	1	2	50	3	67	104	248	20	1	1	0	0	5
HERVL18_11q14.2b	22	2	2	1	0	4	1	1	5	0	2	0	1	50	78	104	7	0	0	1	1	0	354	7	0	1	31	3	211	7	277	200	25	0	326	2	4	15	33	2	17	49	152	380	12	0	0	0	412
PABLA_8p21.3a	22	13	80	149	159	190	49	36	29	184	52	193	208	102	129	60	16	18	166	198	152	153	66	174	151	48	144	230	97	214	71	91	19	22	57	207	42	22	164	205	230	111	190	77	11	31	217	220	22
L1FLnI_3q26.32h	22	0	1	0	0	3	2	2	0	0	1	1	2	42	105	0	0	0	0	0	0	0	2	11	1	0	14	0	17	4	3	12	1	0	1	0	0	0	8	0	21	36	72	5	1	2	1	0	2
HML3_3p22.2	22	8	13	15	6	36	3	9	4	13	13	14	43	19	22	12	14	12	4	25	21	11	30	13	13	26	10	21	12	15	48	13	23	17	46	19	21	29	10	30	21	19	35	54	53	69	18	31	26
L1FLnI_4q12t	22	11	67	63	42	139	26	37	29	50	66	44	125	65	45	88	54	74	51	85	141	96	191	111	48	206	50	69	15	160	283	22	175	62	388	168	154	242	38	159	117	30	29	388	321	265	106	111	145
HERVL66_19p12a	22	12	7	0	0	0	0	0	0	0	0	0	0	2	2	0	0	0	1	0	0	0	0	0	0	0	1	0	2	0	0	1	2	0	0	0	1	0	0	0	0	1	1	0	0	0	0	0	0
LTR23_9q22.33b	22	8	25	79	84	243	81	102	62	41	110	77	149	104	172	108	86	100	139	134	149	154	145	181	151	126	174	142	141	143	119	189	131	124	88	182	118	141	168	159	269	148	216	143	141	199	133	143	176
L1FLnI_14q32.2f	22	9	5	5	0	3	0	1	4	2	2	5	8	0	0	1	2	2	1	4	2	3	2	3	3	10	1	1	5	2	7	1	1	1	9	7	7	6	3	3	6	6	2	4	11	10	2	4	4
L1FLnI_2q36.1c	22	23	163	77	79	255	51	28	20	70	73	68	220	268	286	19	24	62	59	121	124	96	22	174	100	191	223	137	127	193	22	112	81	105	13	106	189	109	178	116	273	137	127	10	114	238	134	154	7
HERVH_5q31.1a	22	6	62	277	120	296	145	139	118	219	148	366	239	1008	1746	130	21	189	259	263	237	197	487	446	223	351	475	281	1222	307	209	1130	82	208	274	193	218	119	383	220	606	828	2795	168	58	278	211	284	209
L1FLnI_5p13.2u	22	34	13	0	0	2	0	0	0	0	0	2	4	4	34	19	1	1	3	0	2	2	30	2	3	1	0	2	31	3	21	73	1	0	60	2	1	0	0	1	9	31	307	15	0	2	0	0	9
MER4_17p11.2b	22	33	33	366	277	436	339	282	235	382	268	870	351	193	170	211	271	499	728	519	496	395	136	387	410	438	345	535	148	526	110	191	286	361	59	513	432	407	261	526	493	216	247	146	256	548	613	507	67
L1FLnI_2q23.1d	22	48	48	263	265	250	264	358	238	259	310	497	361	385	476	356	302	367	363	195	183	201	431	356	265	252	364	265	257	271	284	320	374	264	319	206	301	391	319	188	514	296	623	494	382	335	283	241	315
L1FLnI_8q11.22d	22	20	22	6	7	3	11	29	17	3	9	5	2	38	92	57	9	10	15	5	12	6	67	30	2	9	35	5	78	27	58	61	5	1	43	0	2	6	29	9	63	50	183	66	4	5	2	8	22
L1FLnI_2p13.1f	22	5	12	29	25	79	27	30	27	22	41	18	62	368	723	126	36	27	26	55	56	44	201	111	43	94	285	63	558	105	216	691	89	49	297	53	74	97	223	75	347	522	811	219	71	71	71	51	120
L1FLnI_9p11.2c	22	24	76	49	43	256	32	28	24	38	33	86	260	233	263	18	15	30	23	92	65	76	112	87	81	130	119	99	46	76	123	66	107	39	110	115	117	106	122	101	157	79	96	129	159	166	97	106	71
HML2_3p25.3	22	2	2	2	2	6	1	1	2	5	10	6	3	10	21	8	4	6	6	5	4	4	16	11	5	8	14	3	18	2	13	30	3	4	12	8	5	1	6	4	26	12	56	11	4	2	7	4	11
L1FLnI_9p24.1f	22	10	22	1814	1626	1252	1072	1125	773	1534	1351	3681	1469	532	695	1017	3166	2896	2490	1761	1511	1471	558	953	949	2303	1040	1584	285	1680	489	465	1767	1435	533	1958	2376	4006	888	1759	1900	693	829	575	2421	2014	3066	1339	124
L1FLnI_3p13f	22	8	14	8	2	16	0	4	9	9	7	5	12	7	2	8	6	5	10	14	13	14	24	12	5	37	18	9	4	20	22	10	17	11	28	13	27	28	7	11	13	2	20	25	27	29	7	13	14
L1FLnI_Xq25r	22	1	17	435	342	299	563	618	468	486	544	1171	655	1028	1723	1430	1706	1042	476	396	411	304	2019	570	238	969	687	477	1217	634	1731	1250	2270	781	1404	402	1398	2348	726	525	1201	1022	2243	2127	1957	1242	575	451	1428
L1FLnI_2q24.3t	22	0	1	0	1	2	2	1	1	1	4	2	4	14	39	138	3	0	1	2	3	2	543	8	2	4	42	2	186	10	666	303	7	1	869	13	3	6	27	3	46	61	445	408	17	3	4	2	183
L1FLnI_5q12.1a	22	6	34	44	28	27	16	14	20	19	22	111	41	51	85	149	133	184	190	55	44	41	133	37	128	40	20	76	53	19	47	36	117	106	42	43	60	68	14	61	9	15	58	48	29	29	61	36	37
HERVH48_8q21.13	22	0	0	0	1	0	0	0	0	0	0	0	0	0	1	0	0	0	0	0	0	0	3	0	0	0	2	0	2	0	4	6	0	0	7	0	0	0	0	0	0	0	6	0	0	0	0	0	0
HERVH_4q24a	22	0	0	0	1	2	1	1	1	1	2	1	2	31	74	138	8	1	0	0	3	0	462	20	2	0	31	1	204	18	202	181	13	0	312	3	0	5	27	1	54	102	743	375	3	0	1	0	302
L1FLnI_3q26.33h	22	0	0	0	1	7	1	2	1	1	0	3	9	3	12	6	1	0	0	3	2	0	1	1	1	3	6	2	18	2	2	23	0	0	9	2	3	1	5	1	1	10	58	5	4	6	3	2	2
L1FLnI_7q33e	22	11	62	106	74	228	55	69	43	81	76	134	208	84	48	150	90	103	113	198	175	141	341	168	126	278	38	191	99	107	422	196	246	124	371	202	207	332	28	186	126	15	139	454	340	294	168	200	278
L1FLnI_8q23.3ba	22	0	1	0	0	3	0	0	0	0	1	4	2	6	44	5	1	0	0	3	1	0	15	4	0	3	12	1	53	4	9	54	3	1	22	1	3	6	10	1	15	33	119	3	1	2	4	0	4
HERVIP10F_2q37.1	22	19	114	135	99	213	58	44	36	135	71	233	205	155	175	22	27	86	123	203	203	161	67	250	134	267	264	227	178	252	55	171	41	134	46	221	185	74	218	220	262	175	109	37	57	230	201	213	34
MER4_Yq11.221e	22	16	64	334	261	418	253	304	203	312	291	540	420	473	738	317	390	307	320	0	0	0	0	0	374	0	0	0	0	0	0	0	0	0	0	242	0	0	0	0	611	306	991	621	456	351	372	358	324
L1FLnI_3p12.3w	21	11	53	2	1	3	3	0	0	4	1	5	1	2	4	2	5	1	5	0	1	1	6	3	4	0	0	4	2	2	5	3	7	4	2	1	3	0	2	2	3	0	5	2	2	4	1	4	2
L1FLnI_13q22.2d	21	5	10	13	3	24	7	3	4	6	6	11	28	14	19	8	3	10	8	12	13	25	22	18	21	27	9	22	4	27	12	6	20	9	5	13	19	26	6	17	37	2	11	16	26	43	26	22	17
L1FLI_1q25.1b	21	8	25	52	47	130	55	32	33	43	49	148	156	109	172	58	14	32	37	64	72	52	234	149	89	84	76	72	114	43	179	117	136	80	138	41	109	81	58	67	117	35	132	189	76	53	82	59	197
ERV316A3_20p11.21	21	15	12	8	9	31	5	9	3	3	7	7	28	52	47	8	4	9	11	23	24	15	20	23	24	25	26	11	23	35	16	37	19	10	23	33	18	17	34	22	67	23	52	21	17	31	27	34	15
HERVI_8p23.1	21	59	197	37	12	98	36	28	23	23	38	23	76	241	341	6	1	7	14	77	87	43	3	99	42	64	75	53	29	113	6	23	8	25	4	84	47	8	80	69	75	39	12	4	18	45	53	59	1
L1FLnI_6q22.1da	21	46	85	105	106	263	71	48	46	72	107	161	248	268	538	122	27	39	137	165	173	159	244	204	127	109	237	172	617	279	196	713	47	59	177	188	101	60	260	194	388	392	1065	208	59	158	199	153	79
L1FLnI_20p12.1h	21	0	0	1	2	32	6	5	5	3	4	2	9	22	43	85	5	3	4	7	5	7	329	12	14	10	14	8	49	12	340	78	16	6	380	14	23	19	11	8	21	24	203	394	33	33	12	13	154
L1FLnI_5q12.3k	21	11	28	99	100	272	54	50	39	69	59	112	245	191	171	31	69	101	93	157	166	134	80	236	221	229	194	193	75	213	60	78	252	134	43	170	230	230	130	186	328	134	152	90	298	275	153	208	83
L1FLnI_2p12l	21	4	34	0	0	0	2	0	1	2	1	1	1	2	3	4	0	1	3	4	4	3	3	1	0	2	2	2	2	8	1	0	3	2	4	3	3	8	0	5	0	1	4	4	0	2	3	0	0
L1FLnI_Xq28j	21	0	0	0	0	0	0	0	0	0	0	0	0	0	0	0	0	0	0	0	0	0	0	0	1	0	0	0	0	1	1	1	0	0	0	0	1	0	0	0	0	0	0	0	0	0	0	0	1
L1FLnI_11p15.4fa	21	4	3	55	48	121	73	73	40	65	85	102	60	290	498	276	136	80	80	66	68	79	380	130	114	71	212	75	505	113	303	467	205	82	238	77	114	168	201	86	340	349	672	334	123	102	83	76	330
L1FLnI_9q31.1a	21	16	51	411	389	481	285	293	207	317	313	540	587	261	380	226	363	537	541	496	513	465	250	380	297	722	462	515	267	585	316	381	342	372	397	566	809	622	451	593	698	375	517	395	641	926	672	531	96
HUERSP2_1q32.1	21	4	8	12	6	61	10	17	13	5	20	14	12	79	117	68	112	42	47	26	16	33	93	48	21	18	30	28	66	23	60	86	173	28	42	15	35	107	24	55	25	31	61	43	39	14	17	7	35
L1FLnI_3q22.3b	21	2	2	50	43	67	137	223	147	58	223	103	76	1621	3070	654	309	101	53	53	71	44	1528	536	58	117	924	73	2669	484	1100	1995	786	121	729	60	162	570	793	72	1370	1716	2819	1261	456	125	42	60	1144
HUERSP3_2p23.1	21	2	1	6	6	10	3	7	8	2	5	3	12	219	379	30	10	8	15	7	6	12	57	21	7	14	106	7	352	33	34	295	19	5	22	3	11	13	79	1	114	192	715	33	7	11	8	6	39
L1FLnI_Yq11.221s	21	25	168	834	560	986	565	628	453	695	619	1224	904	982	1306	292	66	371	932	0	0	0	0	0	950	0	0	0	0	0	0	0	0	0	0	872	0	0	0	0	1215	786	1119	362	132	806	1083	1131	212
MER41_12q13.12	21	19	112	179	141	267	101	113	105	133	127	375	328	239	313	86	53	68	265	216	217	179	115	269	180	109	373	240	382	276	135	423	74	82	138	271	95	98	283	354	382	315	273	108	83	104	251	154	79
HML5_7q22.3	21	6	48	116	85	279	60	44	45	93	66	156	301	206	271	73	146	112	147	215	228	197	291	331	222	330	313	237	205	254	180	234	557	221	142	316	312	418	263	271	592	351	571	487	593	493	307	284	350
L1FLnI_Xp11.22la	21	6	22	63	42	90	61	101	40	42	94	124	107	644	947	156	87	74	77	69	76	38	400	196	99	122	281	102	415	148	261	301	229	110	173	51	102	162	243	61	472	293	528	402	123	117	35	85	388
L1FLnI_11p13y	21	23	68	166	138	416	61	93	44	136	80	150	370	364	330	8	83	141	183	304	309	276	38	411	341	482	276	361	76	366	36	71	384	308	31	265	397	459	248	291	371	106	71	86	591	611	224	411	63
L1FLnI_5q12.1m	21	28	12	40	33	93	18	15	7	18	29	29	85	112	88	57	37	26	31	42	55	59	127	101	57	90	65	58	57	72	99	67	182	83	106	61	90	154	59	61	137	64	74	125	130	122	41	76	138
L1FLnI_1p22.1b	21	20	65	110	97	435	122	101	80	113	100	180	384	245	153	43	73	106	146	267	291	181	110	383	242	364	297	266	67	333	101	103	218	189	109	284	317	255	258	245	400	90	171	142	273	456	318	291	93
L1FLnI_4p11a	21	18	24	41	16	26	16	15	10	22	42	40	23	38	33	1	8	23	42	49	52	55	6	28	10	62	26	37	3	49	9	6	17	16	4	32	54	50	23	80	33	14	13	2	27	70	53	33	3
L1FLnI_4q12ha	21	20	149	252	243	536	178	174	130	238	194	498	661	497	585	123	18	81	375	362	364	302	205	421	249	246	492	426	401	446	180	439	46	117	157	375	255	55	448	385	690	411	474	146	35	282	418	445	76
L1FLnI_Xq13.3i	21	12	94	107	152	203	50	58	34	107	75	144	358	214	258	37	59	99	89	142	147	113	114	152	87	204	161	166	114	183	101	141	134	125	89	153	357	221	176	150	359	131	279	166	228	305	235	156	60
L1FLnI_10q26.11d	21	0	1	34	19	34	78	82	63	55	89	47	42	152	279	592	128	39	55	13	42	29	358	85	5	33	247	31	397	172	589	640	79	14	757	29	23	101	206	34	485	765	1143	550	97	55	21	39	176
L1FLnI_11p15.5b	21	62	10	361	301	241	137	125	105	297	211	867	336	132	148	495	293	331	380	267	180	269	544	209	335	405	162	418	200	136	310	131	567	426	286	179	468	518	99	223	224	74	270	552	395	385	300	371	303
HARLEQUIN_1p33	21	5	38	4	3	3	2	3	1	5	5	2	5	21	65	15	1	1	3	6	8	2	37	10	8	6	22	5	57	8	45	74	1	1	28	10	5	2	22	4	43	57	115	28	8	3	6	1	20
MER4B_Xq13.3	21	15	25	0	7	4	2	3	2	1	1	3	10	3	2	1	5	3	8	1	3	2	0	1	4	0	1	6	3	2	1	4	2	2	4	4	1	3	2	5	2	1	6	1	5	4	2	3	4
L1FLnI_2p23.1h	21	2	0	6	1	5	3	5	2	1	3	2	4	98	231	16	5	4	4	4	1	5	18	17	2	12	76	2	226	19	9	271	12	1	28	7	10	6	71	1	73	149	541	17	10	17	2	7	7
L1FLnI_12p12.3ca	21	0	0	16	16	24	38	40	37	16	25	21	33	808	1425	118	7	10	11	25	29	28	332	293	23	25	553	25	772	179	216	630	48	19	195	9	31	43	486	20	826	551	881	207	29	23	9	21	197
L1FLnI_6q21g	21	14	40	42	40	69	21	19	16	33	28	46	85	32	50	20	18	37	38	56	53	40	34	33	24	55	71	39	24	61	36	35	47	26	37	85	62	67	50	80	70	33	59	44	85	110	68	61	29
L1FLnI_8q11.21e	21	20	90	126	85	285	52	63	43	105	75	120	170	119	65	137	109	166	222	192	165	203	149	297	290	246	90	267	69	181	83	75	482	349	35	145	234	335	67	229	116	44	88	76	170	189	166	187	132
L1FLnI_12p13.32f	21	25	125	127	134	276	62	126	51	111	94	188	372	284	222	21	18	49	136	192	202	178	28	229	141	246	226	257	100	315	36	82	58	101	19	208	175	102	242	202	343	141	89	31	82	225	236	241	18
L1FLnI_9p24.1j	21	8	13	81	130	22	197	196	128	123	242	289	58	778	859	53	11	16	22	26	40	69	96	50	24	56	91	55	87	211	48	157	17	64	71	39	42	72	137	31	247	82	176	78	17	31	63	41	25
ERV316A3_1q24.3a	21	1	0	0	2	0	1	3	0	0	3	1	0	121	335	186	25	0	0	1	0	0	489	3	2	1	28	0	190	6	410	259	25	2	492	0	0	15	47	4	64	113	465	481	11	1	0	2	393
HML4_9q22.2	21	1	17	237	163	145	102	92	83	191	164	489	165	164	271	686	563	284	285	240	249	167	1054	230	255	235	204	242	321	204	1023	480	736	218	896	259	296	651	149	353	219	179	370	758	414	239	301	240	432
L1FLI_7q31.1b	21	7	18	19	36	64	12	22	7	25	24	47	149	288	378	22	7	22	8	36	31	28	72	40	20	39	14	40	33	14	45	36	49	35	56	45	69	35	12	27	46	11	72	88	43	55	40	39	35
L1FLnI_8p11.1i	21	11	12	0	0	0	0	0	0	0	0	0	2	1	0	1	0	1	0	0	0	0	2	0	3	0	0	0	1	1	3	4	0	2	0	1	2	0	0	0	0	1	1	2	0	1	4	1	1
L1FLnI_11q22.3ea	21	3	5	0	0	0	0	1	0	0	0	0	2	2	4	9	1	0	1	0	2	0	72	0	0	2	0	2	4	1	55	7	2	0	41	1	1	0	2	4	5	3	6	38	2	2	1	0	35
L1FLnI_1p22.2c	21	25	105	1032	723	850	744	959	475	751	694	1996	1286	677	827	312	158	429	1028	792	615	640	305	774	775	758	552	1242	528	529	210	456	471	788	126	500	705	350	442	570	774	477	848	254	177	437	785	1087	137
L1FLnI_4q21.1p	21	0	0	16	14	25	29	46	22	8	60	21	36	750	1618	652	67	17	20	23	25	17	1538	241	22	48	520	33	1880	180	1216	1814	146	31	1045	33	37	77	518	22	903	1201	3543	1400	63	41	31	30	916
L1FLnI_1p32.1f	21	11	20	63	32	51	36	65	31	58	74	155	56	16	50	107	75	91	66	63	57	45	79	39	51	92	18	74	34	43	112	17	90	52	82	62	74	104	25	85	27	12	16	113	91	72	77	58	62
L1FLnI_12q23.1m	21	15	6	52	36	17	32	51	28	40	42	67	41	28	50	43	38	31	42	40	23	44	19	13	27	23	38	24	31	33	27	30	18	16	32	30	29	37	28	39	70	27	75	28	14	19	41	27	5
L1FLnI_8p21.2p	21	11	15	7	4	3	9	5	4	6	9	9	9	2	9	4	6	6	2	7	7	7	1	3	5	3	3	6	6	5	3	6	3	3	8	6	11	5	4	21	7	8	3	5	2	0	5	2	0
HERVW_14q21.2	20	21	34	62	40	75	21	36	22	41	29	34	79	76	102	4	15	22	49	65	59	48	7	82	65	73	92	63	74	72	6	82	35	69	16	56	86	48	80	60	131	62	89	10	46	103	53	78	7
ERVLE_3q22.3a	20	6	23	76	42	84	37	34	33	57	41	149	74	79	97	85	92	78	65	78	58	68	190	88	81	97	61	102	64	54	83	50	168	69	54	56	89	116	52	54	93	56	133	160	116	101	51	80	151
L1FLnI_4q24k	20	19	70	64	50	125	25	25	17	31	20	89	156	94	96	8	9	25	41	126	94	123	90	184	54	114	74	98	35	178	43	43	91	165	43	94	127	124	91	103	92	21	25	48	111	151	107	92	52
HML1_11q13.4	20	2	2	3	3	20	4	3	1	3	4	7	23	54	93	9	5	3	6	9	15	13	5	15	8	9	47	21	47	15	19	71	13	6	14	11	4	15	45	8	73	56	111	9	10	8	9	8	10
MER4_4p12a	20	7	15	0	0	2	1	3	0	0	1	1	8	2	7	0	0	0	1	1	2	1	2	0	3	2	0	4	2	1	1	1	2	4	4	2	0	0	3	2	2	2	2	10	6	5	6	6	2
HERVIP10FH_15q25.1	20	6	29	721	391	381	1097	1010	868	733	865	1486	660	646	735	899	674	689	891	690	601	483	619	962	362	712	1088	758	848	1256	587	975	614	549	547	687	747	852	936	791	1376	922	989	455	469	705	819	582	247
HERVL_17q11.2	20	12	57	141	79	229	74	57	41	120	86	380	166	111	163	64	120	147	182	198	145	150	167	218	217	189	97	208	74	155	79	49	299	255	72	177	189	231	83	165	144	82	101	121	133	133	238	178	177
L1FLnI_5q14.2j	20	12	81	222	192	218	136	141	77	163	109	705	300	144	118	48	103	220	296	268	161	162	81	243	331	241	127	308	82	137	44	63	314	315	24	169	325	262	99	179	117	77	115	43	146	238	333	251	37
HERVK11_2q34a	20	1	8	7	5	32	3	4	3	6	8	8	29	34	26	9	1	8	3	17	24	9	15	14	10	35	22	14	46	30	16	48	8	14	15	22	37	15	43	26	76	55	87	21	12	38	11	27	1
LTR25_4q34.1a	20	7	57	183	188	185	76	103	45	80	122	217	226	428	506	164	108	172	154	144	177	135	100	456	134	176	607	212	560	594	84	592	150	160	70	206	196	181	538	161	940	700	806	63	135	194	170	178	68
L1FLnI_3q27.3c	20	0	0	0	0	0	1	0	1	0	0	3	1	3	39	39	0	0	0	2	1	0	73	0	2	0	13	0	59	3	68	82	0	0	122	0	0	0	4	0	10	45	184	51	0	0	0	0	48
ERV316A3_1q24.2a	20	75	38	24	26	44	18	33	26	21	36	30	31	37	86	61	100	99	92	44	39	30	33	44	55	59	27	42	22	36	33	16	59	49	27	48	56	84	19	30	38	38	43	45	63	80	47	48	34
L1FLnI_3q25.2v	20	1	11	2	4	5	9	6	3	4	5	0	1	41	142	24	2	5	3	2	2	0	38	10	0	3	38	2	156	14	17	104	4	3	14	2	1	2	30	1	56	136	361	36	0	1	3	0	24
L1FLnI_10q23.33g	20	0	0	1	0	1	1	1	0	1	2	4	0	17	71	17	0	1	2	0	4	1	12	7	2	1	8	1	21	1	6	16	2	1	7	1	0	0	4	2	21	33	64	9	3	2	0	3	25
L1FLnI_4q13.3k	20	0	0	4	2	4	1	1	1	4	13	1	7	137	580	94	7	3	0	9	4	7	160	10	6	4	41	3	453	11	140	451	15	5	114	6	3	11	62	3	145	409	912	165	9	14	5	10	120
HERVL_7q11.23	20	21	39	77	62	177	36	43	26	47	36	83	154	206	281	20	4	39	82	95	73	84	83	129	136	171	76	135	107	107	44	90	23	131	40	86	112	36	81	109	145	93	185	74	61	191	106	154	43
L1FLnI_1q23.3c	20	8	30	7	5	3	2	3	0	4	2	10	11	52	69	3	0	0	4	4	5	0	115	9	4	2	21	2	101	8	84	130	3	0	92	6	1	3	15	4	22	67	154	44	7	6	4	3	79
L1FLnI_12p13.2g	20	29	6	70	58	129	56	73	56	55	60	32	97	223	284	58	35	59	54	100	120	108	126	165	43	149	316	93	108	193	134	155	122	95	192	96	148	182	223	110	545	157	212	135	155	136	88	100	35
HERVH_2q31.1b	20	0	21	20	19	27	19	14	18	17	25	31	34	144	267	187	111	24	15	18	27	44	449	41	39	27	56	19	105	23	313	134	187	18	447	42	44	121	50	30	59	85	196	648	56	16	30	23	472
ERV316A3_22q11.22d	20	2	32	1	0	0	0	0	0	0	0	0	0	8	20	0	0	0	0	0	0	0	0	0	0	0	0	0	0	0	0	0	0	0	0	0	0	0	0	0	0	0	0	1	0	0	0	0	0
L1FLnI_5q15h	20	8	18	484	316	658	501	919	380	459	435	1351	653	259	331	552	303	375	355	416	367	356	1188	578	498	497	254	516	341	270	904	298	874	542	786	332	597	586	206	358	472	158	569	1122	515	447	522	543	660
L1FLnI_4q32.3o	20	11	51	1111	662	701	954	1001	589	1316	744	6083	721	370	333	384	554	1248	1607	1055	748	711	121	748	571	745	364	1062	149	521	84	94	749	1153	51	532	1243	824	291	781	355	138	112	56	308	699	1125	794	57
L1FLnI_10q22.1d	20	23	71	109	63	186	61	41	25	67	37	205	166	84	116	28	60	115	152	149	162	125	41	172	163	223	90	172	87	112	34	99	91	161	32	155	187	140	119	130	98	63	118	35	107	220	138	158	38
L1FLnI_Xq23qa	20	6	29	2	1	3	1	3	0	3	1	2	2	7	10	0	1	3	0	1	0	0	2	0	1	1	2	0	0	2	0	2	0	0	0	0	1	0	0	0	4	0	6	3	0	2	0	0	0
HERVH_3q25.1	20	13	55	13	9	27	9	9	7	14	18	11	30	24	59	22	4	2	7	19	29	26	64	42	7	14	39	21	58	39	49	68	12	7	50	26	9	9	36	32	48	41	114	51	15	38	21	22	21
L1FLnI_16q21y	20	4	12	1	0	1	1	1	3	1	0	2	0	3	2	2	4	3	3	0	2	2	2	2	0	4	2	3	3	2	2	3	1	0	4	2	2	2	3	0	7	3	8	2	0	3	2	0	3
L1FLnI_18q12.2l	20	6	17	25	40	150	30	22	10	39	10	50	119	56	59	22	23	33	26	46	65	46	67	109	50	96	60	75	20	78	44	25	97	56	38	69	90	95	48	61	109	28	36	114	161	126	64	92	83
ERVLB4_2q32.1c	20	5	12	7	7	4	0	0	2	2	2	2	17	0	2	13	6	4	3	3	4	11	50	6	3	8	2	12	1	2	22	4	31	4	17	5	9	25	1	5	0	3	5	41	15	7	2	2	14
L1FLnI_1p11.2d	20	12	23	42	31	38	70	159	99	24	547	29	42	16	38	347	77	28	56	46	55	49	282	21	12	42	46	30	44	33	428	72	45	14	660	49	26	44	32	56	68	49	101	217	79	105	34	52	80
HML2_7q34	20	14	39	112	118	312	88	92	73	114	139	174	450	1010	1483	113	17	50	114	237	227	214	303	414	149	220	635	254	993	440	317	982	177	138	250	256	189	131	562	333	904	744	1039	302	167	276	241	293	213
L1FLnI_3p14.1i	20	4	16	25	27	101	20	9	10	18	17	36	96	58	47	8	4	15	39	50	57	33	32	70	43	60	39	56	22	51	18	25	36	40	19	61	84	48	39	33	62	16	30	41	64	89	57	89	29
HERVL_3p24.3a	20	5	54	278	196	469	186	177	150	213	175	402	477	327	365	103	180	239	301	328	300	279	292	469	666	397	342	417	154	253	134	125	747	555	78	341	473	469	246	403	508	170	154	278	334	413	406	396	327
L1FLnI_15q24.3g	20	11	25	57	57	130	46	55	48	80	44	106	116	67	67	32	37	26	82	103	103	86	32	100	47	79	128	102	46	146	39	61	18	13	69	104	48	57	117	116	126	53	43	35	40	61	104	113	6
L1FLnI_5q11.1d	20	7	6	41	32	107	105	126	92	30	100	277	140	1382	1697	222	58	45	50	56	56	65	710	836	201	75	519	88	775	319	264	567	250	107	226	66	122	137	520	63	1137	456	1063	372	90	58	149	56	486
L1FLnI_5q11.1e	20	5	5	102	66	168	162	243	130	57	165	554	233	1368	1978	328	166	115	118	137	105	112	789	1174	267	95	752	167	1093	457	349	806	573	225	197	118	190	434	693	104	1817	805	1849	547	236	110	240	129	589
HERVS71_12p13.31b	20	9	21	2	2	0	4	3	0	2	5	1	4	2	6	2	1	4	0	0	1	0	8	2	2	1	7	3	66	3	4	71	0	1	5	0	0	1	8	0	3	16	36	6	7	2	1	2	11
L1FLnI_Xq26.2n	20	17	28	127	120	245	112	110	98	99	154	138	305	291	462	143	122	106	110	191	225	161	260	214	126	324	424	176	276	355	246	403	159	135	334	275	269	262	377	278	626	355	560	405	265	364	222	247	129
L1FLnI_2p24.3r	20	8	39	97	96	267	45	41	32	68	55	103	227	204	178	29	71	73	85	155	156	125	106	249	163	250	125	177	21	244	70	23	285	157	28	150	177	221	86	145	261	64	27	311	291	276	139	232	215
HARLEQUIN_8p11.21	20	24	82	58	24	82	16	26	12	36	28	58	75	37	35	10	6	4	75	89	62	54	10	76	57	2	72	43	31	84	6	39	3	3	8	88	1	1	96	82	93	65	47	6	3	5	71	67	3
HERVL18_18q21.2	20	0	1	3	7	5	3	4	2	2	0	3	6	54	101	14	2	2	1	1	2	2	45	24	4	1	37	3	79	13	19	54	14	3	13	0	1	1	29	5	25	22	32	23	4	0	2	1	23
L1FLnI_3p14.2q	20	7	17	55	43	44	21	20	19	33	29	44	54	30	45	25	23	24	28	45	42	59	49	26	22	50	19	40	11	33	47	12	38	40	56	30	48	81	30	63	37	13	28	64	29	50	37	48	25
MER41_4p16.1b	20	83	27	101	91	226	55	54	45	95	85	154	229	292	422	201	139	143	124	148	124	153	395	165	140	233	192	155	246	180	399	330	225	129	400	159	235	275	232	213	417	232	449	432	295	303	165	158	259
HERVH48_8q24.13	20	23	98	171	90	310	156	115	121	176	129	250	284	204	291	45	104	225	263	336	340	267	82	383	247	423	358	291	240	327	96	249	195	173	76	297	329	271	255	269	254	189	214	120	268	433	227	337	52
L1FLnI_8q11.1k	20	15	8	4	1	5	2	2	1	2	3	6	3	7	8	5	2	1	6	5	10	2	8	4	6	4	9	1	4	2	7	7	6	0	3	8	4	6	5	10	11	1	6	5	5	3	2	6	5
L1FLnI_Xq13.2da	20	19	2	0	3	1	1	1	0	0	3	1	1	3	5	5	0	0	1	4	9	6	21	3	1	5	19	12	30	4	10	38	6	5	6	0	13	4	11	8	4	6	16	13	2	2	0	1	10
L1FLnI_11p13o	19	0	12	0	0	0	3	3	4	1	0	1	2	0	4	1	1	1	0	1	0	1	1	0	0	0	1	0	0	3	0	0	0	0	1	0	1	3	1	1	1	2	0	0	0	0	1	0	0
ERV316A3_Xq26.1	19	23	32	6	3	15	6	4	2	6	9	7	19	19	37	4	4	5	9	12	16	24	27	25	10	15	30	13	57	9	22	52	6	8	19	12	8	7	31	12	26	30	16	11	10	17	13	17	6
MER4_13q12.12b	19	31	35	0	0	0	0	0	0	0	0	0	0	2	7	0	0	0	0	1	0	0	0	0	0	1	1	0	0	1	0	0	0	0	0	0	0	0	0	0	0	0	0	1	0	0	0	0	0
MER41_19p12b	19	14	96	65	66	167	39	34	38	73	43	202	242	112	124	19	17	39	134	234	218	195	48	248	74	185	184	281	158	238	69	153	70	121	48	81	148	87	173	279	178	68	85	41	64	96	78	185	21
L1FLnI_4q24f	19	0	0	0	0	4	0	0	0	2	1	2	0	23	87	6	2	1	0	0	3	3	12	7	1	3	15	2	58	10	13	71	0	4	13	0	1	0	24	1	26	89	262	4	1	1	2	0	1
HERVL18_6p22.1a	19	1	22	0	0	9	1	0	0	0	0	3	6	15	23	2	0	0	2	4	1	0	2	3	0	1	6	4	5	5	6	11	5	0	12	2	4	3	12	0	8	6	3	11	6	12	1	1	5
L1FLnI_11p13l	19	28	41	66	104	160	27	42	19	75	65	96	210	152	143	20	34	45	71	106	99	93	60	124	98	169	123	120	38	100	43	36	146	140	38	93	179	154	89	136	174	58	55	38	134	220	130	142	25
L1FLnI_7q22.1a	19	11	30	123	110	386	98	116	103	108	200	213	328	851	1131	164	136	181	165	263	250	214	313	593	304	526	721	335	766	500	365	823	416	280	307	345	408	436	573	270	1293	809	1330	428	580	577	268	346	256
HARLEQUIN_6p21.31	19	4	49	309	182	397	316	379	221	262	370	555	267	70	98	339	789	857	733	404	486	404	219	363	429	602	241	464	130	387	216	102	804	548	128	396	683	965	199	523	402	184	263	242	629	685	425	377	157
HML1_3q21.3	19	23	69	81	51	95	68	76	67	91	50	90	96	140	160	85	89	75	73	66	94	71	92	82	60	134	112	111	95	104	101	96	143	90	110	77	109	125	123	101	177	90	81	142	134	135	80	90	75
L1FLnI_1q32.1a	19	14	51	0	0	0	0	0	0	0	0	0	0	2	0	0	0	3	1	0	1	0	0	0	0	0	1	0	1	0	0	1	1	0	0	0	0	0	0	0	1	1	0	0	0	0	0	0	0
MER61_7q21.12	19	14	8	5	7	23	11	4	1	9	11	14	32	37	52	9	2	8	9	15	20	15	15	27	14	16	65	20	66	40	27	105	8	9	28	21	22	9	60	35	90	53	90	16	9	11	17	16	8
L1FLnI_13q14.2m	19	6	16	22	9	66	15	16	10	9	33	16	39	287	491	54	46	17	13	36	45	53	202	79	42	71	209	38	348	64	173	301	160	34	151	40	44	127	213	44	319	322	342	250	135	57	31	32	219
MER4_11q12.2	19	50	24	39	41	154	41	39	35	29	52	33	115	364	454	28	17	36	52	96	80	64	54	179	95	139	267	86	154	178	53	175	72	78	53	115	93	82	253	119	365	152	151	61	83	152	97	85	56
HERVL_12p13.2a	19	10	22	38	34	94	22	30	7	47	35	60	119	125	132	47	52	45	41	71	69	49	152	117	66	118	100	90	68	73	121	75	151	77	111	84	104	111	82	88	153	56	93	177	168	133	68	76	90
L1FLnI_7q11.23d	19	15	33	533	377	562	300	314	210	353	390	1032	627	585	557	573	386	534	528	543	546	477	1072	723	616	921	634	736	403	633	689	527	937	569	609	577	832	874	492	545	1036	331	795	1244	886	1080	622	811	803
L1FLnI_1p32.3c	19	25	75	110	80	211	63	46	38	72	73	91	171	87	125	8	11	53	88	157	195	139	8	123	51	254	223	156	30	192	10	35	7	103	13	146	145	30	168	160	297	44	26	7	25	233	144	154	1
HML3_Xq13.3	19	14	34	61	75	237	64	71	48	53	104	105	208	327	381	66	49	74	74	140	107	113	204	269	205	196	244	166	187	201	150	193	246	154	134	113	233	193	223	129	426	153	296	247	179	208	146	153	179
HML3_8q11.23c	19	24	81	69	66	150	53	59	54	91	80	216	118	156	230	39	13	33	150	133	122	119	41	128	102	60	117	132	84	117	34	121	35	44	30	127	57	42	116	122	115	79	72	27	22	55	129	133	16
L1FLnI_1p11.2i	19	17	17	30	18	88	22	10	11	16	18	50	136	41	64	23	13	12	10	32	24	24	71	44	55	53	15	46	20	21	81	38	74	38	74	44	44	57	11	28	93	44	113	234	190	168	72	98	132
ERVLE_6p21.1b	19	25	87	0	1	0	0	0	0	0	0	0	0	0	2	0	0	0	0	0	0	0	0	0	0	1	1	0	3	1	0	6	0	0	0	0	0	0	1	0	3	4	7	0	0	0	1	0	0
HERVL18_2q14.3b	19	9	52	1	1	5	0	1	2	0	3	2	1	13	29	3	1	1	1	0	3	0	2	3	0	3	7	3	20	0	5	36	0	0	6	3	1	1	11	1	13	17	29	3	0	4	2	2	5
L1FLnI_6p11.2g	19	0	1	2	0	0	0	0	0	0	0	1	1	0	0	18	1	0	1	0	1	0	31	0	0	1	6	1	8	4	70	31	3	2	138	1	1	3	10	1	10	14	28	32	3	0	1	1	17
MER4_8p11.1a	19	6	48	0	0	0	0	0	0	0	0	0	0	0	0	0	0	0	0	0	0	0	0	0	0	0	0	0	0	0	0	0	0	0	0	0	0	0	0	0	0	0	0	0	0	0	0	0	0
HML3_1q21.3a	19	20	37	67	57	99	90	94	76	49	114	163	128	392	586	284	41	36	44	62	68	74	614	150	99	84	190	79	379	135	208	324	101	65	194	89	106	109	175	81	309	229	587	236	73	145	76	81	283
L1FLnI_9p24.1c	19	8	15	25	22	20	17	34	22	21	32	37	31	44	29	11	25	21	19	36	24	18	31	44	49	22	27	24	8	33	36	7	37	28	22	29	22	32	22	21	50	5	33	50	41	25	38	21	50
L1FLnI_9p24.1v	19	0	1	0	0	1	0	0	0	0	1	1	3	1	19	1	0	1	0	3	0	0	85	4	3	2	11	0	61	6	45	79	1	1	48	4	0	0	8	1	0	9	28	19	0	1	0	1	17
L1FLnI_3q13.33ba	19	10	22	59	34	26	14	13	9	37	30	66	37	187	279	151	55	43	54	64	54	59	216	42	30	69	88	56	101	42	147	81	78	35	133	36	66	103	58	73	80	78	146	175	34	20	46	30	115
L1FLnI_20p11.21v	19	21	71	52	57	187	42	36	24	55	28	63	137	119	88	3	4	25	39	100	123	96	7	152	144	220	133	129	24	149	2	27	47	113	8	142	149	36	112	110	189	55	8	4	66	237	119	165	3
L1ORF2_6q21b	19	0	0	4	0	0	2	2	1	4	6	6	3	11	22	77	20	10	5	4	4	1	98	5	9	4	8	2	22	6	135	56	40	1	198	3	8	47	2	6	8	17	78	113	38	4	4	2	16
L1FLnI_3q25.2b	19	0	0	0	0	0	0	1	0	0	0	0	0	5	9	0	0	0	0	0	0	0	0	1	0	0	4	0	1	0	0	7	0	0	0	0	0	0	8	0	7	10	11	1	0	0	0	0	0
HERVL_5q12.3	19	24	18	12	10	195	11	17	7	8	15	33	107	243	381	97	42	40	26	14	7	4	59	34	103	12	34	12	65	17	59	65	14	3	72	159	26	21	40	12	798	362	480	450	323	322	112	152	222
L1FLnI_16q12.2a	19	0	0	138	76	45	127	171	111	129	137	252	204	44	33	173	211	291	365	119	171	104	56	152	107	254	225	245	75	232	84	83	156	134	72	175	318	191	131	294	427	205	177	79	111	197	181	183	40
L1FLnI_5q33.3m	19	2	0	1	0	2	0	1	1	2	1	4	0	0	1	0	1	2	0	2	0	2	1	0	0	0	2	0	0	0	0	1	0	1	0	0	1	0	0	1	0	0	0	1	0	1	0	0	1
L1FLnI_9q33.1c	19	4	20	12	3	41	5	5	4	4	2	14	24	14	10	3	2	3	4	25	21	19	10	45	11	20	20	10	14	21	15	9	24	15	5	24	19	18	24	12	20	7	23	11	49	31	10	23	8
HERVH_2p14a	19	4	12	148	59	52	233	313	189	84	330	127	50	1648	1722	576	227	108	111	79	70	106	352	191	87	93	296	103	682	185	240	505	226	109	248	63	58	192	275	102	401	607	1347	272	68	47	72	75	174
L1FLnI_13q14.11k	19	0	3	4	2	2	1	6	2	0	0	3	3	2	4	13	8	1	2	7	3	6	40	5	5	7	12	4	20	20	21	18	5	6	41	0	2	9	7	5	42	8	80	25	6	3	0	2	9
HERVL_11q12.1d	19	28	312	22	10	20	6	3	2	8	9	14	23	6	13	7	7	17	21	12	22	13	11	10	24	22	8	26	7	14	13	8	27	16	4	21	11	21	8	34	27	8	10	17	31	39	34	40	11
L1FLnI_Xq26.3m	19	18	22	37	9	38	8	8	7	9	25	28	47	61	54	6	14	13	14	23	21	23	35	43	67	45	23	22	20	28	30	15	55	38	21	11	36	44	15	22	33	22	29	44	45	43	16	30	51
L1FLnI_5q22.1l	18	9	6	6	2	11	3	1	4	6	5	3	8	48	163	58	3	6	3	7	8	1	85	13	12	4	25	6	136	15	52	117	5	2	71	5	8	7	38	11	104	123	706	137	6	5	7	8	126
L1FLnI_10p12.1l	18	2	1	237	121	82	412	590	397	261	424	350	144	877	1623	1223	624	321	303	88	168	136	1069	721	65	247	1576	197	1759	1028	1214	2405	390	172	1231	101	275	541	1212	182	2521	2326	3914	883	184	112	149	95	338
HML3_19p13.2d	18	0	5	13	22	17	19	15	13	18	11	12	11	8	44	45	24	12	44	18	23	22	40	17	21	14	31	32	56	18	55	69	7	11	48	17	17	20	20	24	41	34	81	36	13	16	15	17	16
L1ORF2_5q14.2	18	9	17	110	88	85	54	45	51	109	90	286	105	24	42	173	120	129	141	93	94	68	172	62	68	143	53	123	38	68	119	39	154	93	145	72	170	201	51	102	93	43	92	201	158	136	138	91	60
L1FLnI_14q23.3a	18	8	57	80	59	235	65	50	36	62	48	84	288	118	90	4	9	24	22	88	76	78	16	191	151	125	83	103	39	99	15	35	104	99	12	69	130	64	62	78	104	36	19	32	119	134	115	164	31
ERV316A3_2q22.3a	18	9	23	237	136	348	139	259	131	219	249	1014	272	165	239	484	290	334	322	205	219	159	445	115	288	271	75	233	228	99	385	190	347	228	447	270	305	329	68	188	204	117	254	620	305	396	310	288	328
HUERSP3B_18q21.1	18	12	18	65	74	146	39	33	28	54	48	115	184	101	111	8	4	4	103	118	123	111	22	116	78	11	165	121	82	147	28	109	5	6	22	136	8	2	123	159	207	91	67	28	1	10	166	110	10
L1FLnI_4p11d	18	0	5	13	10	9	8	11	6	3	19	28	24	181	406	108	28	14	14	14	7	10	195	43	13	18	106	16	471	34	211	445	40	17	152	13	38	26	99	16	159	250	617	170	17	19	25	13	103
L1FLnI_6q14.3xa	18	1	1	9	3	10	3	7	1	5	10	18	7	254	335	84	18	8	13	3	1	8	102	13	0	8	38	5	61	26	83	112	12	8	158	8	9	7	60	4	92	93	307	106	11	3	8	7	16
MER41_12p11.23a	18	23	152	281	179	249	153	155	96	250	109	588	326	158	135	21	111	261	299	225	228	210	27	228	178	361	214	301	51	234	23	74	174	260	16	209	343	245	190	252	298	75	52	26	187	372	279	324	19
HERV9_18q11.2	18	51	432	21	9	51	9	5	5	19	13	12	42	78	79	0	1	2	4	34	22	21	1	36	20	14	10	28	4	29	2	2	2	5	0	25	2	3	12	23	17	5	3	5	1	8	28	38	0
MER4_6q14.2	18	12	29	345	247	184	470	652	351	273	635	605	227	551	973	1325	952	512	350	216	236	241	1338	367	106	408	766	283	853	711	1057	835	672	231	901	214	449	1036	741	305	1581	971	2706	1130	669	417	261	255	301
ERV316A3_9q34.13	18	24	21	56	43	194	38	38	24	35	47	61	110	101	133	11	16	53	52	109	118	92	24	214	171	198	182	118	148	153	23	128	93	145	13	135	138	89	138	126	238	132	136	39	95	218	125	150	27
HERVL18_11q14.2a	18	0	2	47	31	50	56	57	38	29	71	102	29	1624	2075	1035	226	37	36	63	54	46	2077	281	65	49	341	80	1675	193	1566	1606	526	74	1659	47	100	270	317	70	519	825	1413	1824	146	40	47	44	1370
L1FLnI_12q21.2d	18	0	0	1	0	0	0	0	0	0	0	0	0	2	7	19	0	0	0	0	1	0	23	0	0	0	3	0	15	0	43	48	0	0	68	0	0	0	10	0	18	35	116	16	0	0	0	0	2
MER34B_19q13.2	18	21	9	9	8	29	7	5	10	9	11	7	11	23	28	11	20	14	10	28	15	26	35	27	22	39	37	19	13	30	43	27	36	21	32	20	29	36	26	19	74	21	28	40	22	31	18	27	34
L1FLnI_2p15i	18	13	65	81	48	89	34	36	28	56	31	74	156	40	37	17	57	91	89	106	124	105	30	70	43	261	105	87	6	166	31	4	102	45	45	154	201	273	71	154	133	19	11	58	279	347	131	104	33
ERVLE_9q22.31	18	17	92	11	23	62	19	6	10	13	17	16	63	45	36	4	13	13	12	40	48	25	3	65	31	44	62	40	32	56	6	46	45	27	5	54	65	63	46	58	97	41	32	2	58	56	41	36	3
L1FLnI_6q22.1ja	18	10	25	5	1	9	4	0	3	2	4	1	15	3	8	10	3	1	4	8	13	5	20	7	6	13	6	11	8	5	32	19	7	3	39	2	10	7	11	14	5	6	12	25	7	8	4	4	14
L1FLnI_6p25.1f	18	11	29	106	72	379	77	75	62	63	116	102	265	215	183	118	40	53	78	218	214	190	529	450	261	318	150	245	118	271	478	133	491	187	494	201	290	331	120	208	480	210	248	968	484	447	175	313	855
L1FLnI_4q31.21ra	18	0	6	16	13	9	10	9	3	9	8	5	16	24	73	25	27	15	13	17	16	18	77	16	8	26	22	15	57	24	75	94	52	8	78	21	24	61	28	26	53	62	191	104	49	22	22	23	37
HERVH_3q21.3b	18	0	5	61	18	58	43	36	38	32	36	86	35	32	64	187	81	63	88	62	36	41	94	47	42	54	38	34	71	51	118	96	35	15	107	30	37	38	56	29	61	115	158	159	53	47	55	58	81
MER61_7p15.3	18	0	2	3	0	3	6	13	2	2	5	1	1	13	28	18	6	0	2	4	1	0	71	9	0	1	13	3	49	5	97	50	4	0	103	3	5	2	11	2	28	30	121	83	7	1	2	7	37
L1FLnI_10q22.3i	18	0	1	9	6	8	12	8	9	10	9	12	10	121	194	20	10	6	15	5	10	7	43	75	4	11	163	11	268	75	32	276	9	7	65	8	14	12	117	15	234	259	344	34	11	19	7	12	15
L1FLnI_7p15.3f	18	2	5	23	29	75	16	26	23	7	44	30	53	326	372	48	56	30	22	26	34	40	172	73	35	48	138	41	48	69	111	32	190	45	96	45	74	166	127	39	169	84	50	164	116	59	37	31	113
L1FLnI_6q23.1d	18	0	3	2	2	2	1	0	0	0	0	4	4	2	2	4	2	0	0	2	2	1	32	2	1	0	0	3	3	3	9	2	1	1	17	2	0	6	1	0	2	1	6	32	0	4	0	8	10
ERV316A3_18q21.1b	18	3	17	109	102	121	289	266	203	87	214	120	131	234	517	446	689	568	305	122	172	173	435	208	138	319	291	139	485	257	401	545	609	282	420	198	348	709	248	193	409	410	606	451	543	388	165	144	398
HERVL_2p11.2b	18	22	47	11	13	31	15	5	7	16	16	6	32	19	17	0	0	2	15	21	31	14	3	23	30	19	20	21	9	31	2	14	0	10	1	36	7	0	20	22	48	17	5	2	3	22	32	25	1
L1FLnI_18q23k	18	14	38	98	71	322	42	56	34	83	64	158	212	244	270	93	152	152	144	224	201	173	282	251	167	306	210	221	76	222	224	40	428	200	182	235	332	413	190	193	315	97	79	440	412	431	226	194	271
L1FLnI_12q21.2b	18	2	14	69	34	30	51	76	45	74	77	79	66	90	197	96	38	49	51	30	28	18	158	111	13	65	272	70	366	116	123	282	108	58	90	16	44	89	208	45	573	573	808	220	64	62	20	43	148
L1FLnI_12p11.22b	18	4	19	77	70	143	45	52	43	79	65	105	185	64	74	101	120	89	100	132	179	141	142	77	30	335	196	112	16	199	264	35	147	66	286	215	293	333	150	200	303	76	52	384	558	438	169	161	89
HML6_19p13.2d	18	29	64	143	94	272	113	118	112	121	172	106	271	138	203	94	145	205	344	216	253	160	121	362	351	282	402	237	273	335	173	303	167	167	157	329	287	216	338	303	619	336	323	154	206	379	320	273	104
L1FLnI_5q21.3p	18	14	30	131	103	204	63	76	55	110	101	197	174	112	116	170	248	210	205	157	230	187	205	130	54	390	275	179	97	231	217	127	236	102	226	247	311	380	184	234	302	124	199	305	392	412	199	178	83
L1FLnI_2q21.3g	18	5	13	20	21	57	13	12	7	24	13	21	62	49	86	18	23	18	10	28	29	18	45	30	41	56	29	20	47	33	44	46	79	30	32	36	43	70	40	29	35	36	82	80	68	81	24	46	61
L1FLnI_5q12.1f	18	2	24	20	10	22	8	18	13	16	14	19	29	10	12	26	56	79	87	19	23	24	31	34	56	19	13	36	11	16	14	11	74	76	11	12	36	62	13	31	13	6	13	22	13	4	18	24	22
L1FLnI_10q23.33h	18	0	1	1	0	0	1	0	0	0	0	2	0	3	5	4	1	1	2	1	2	0	0	2	2	2	2	1	3	0	1	1	2	0	0	0	0	2	1	1	11	5	25	0	0	4	1	0	3
L1FLnI_12q14.1q	18	19	73	149	95	284	106	74	85	111	136	112	293	137	122	86	136	136	108	219	253	195	68	170	108	427	352	159	52	347	115	90	312	143	111	338	392	506	253	276	621	183	109	308	653	568	253	223	157
ERVLE_7q22.1c	18	16	16	28	21	91	21	15	16	15	38	28	58	76	100	14	14	22	23	61	50	56	34	100	88	60	100	55	111	81	41	110	74	46	30	57	67	51	83	76	143	81	91	34	65	111	53	67	44
L1FLnI_13q12.3i	18	12	101	47	27	100	48	59	31	31	88	53	112	72	113	14	13	22	37	63	82	58	26	130	81	65	133	67	29	106	38	23	45	37	22	96	73	43	106	86	189	86	26	33	35	93	76	77	25
L1FLnI_3q26.32u	18	15	20	73	47	176	78	55	36	59	74	90	131	222	321	73	92	85	47	90	129	123	183	127	92	153	262	108	140	175	162	141	237	133	109	144	247	264	246	134	526	170	242	175	275	231	125	81	127
L1FLnI_14q21.1r	18	3	17	323	290	357	215	226	180	361	169	1016	533	248	261	59	173	352	425	319	322	213	76	312	253	498	216	426	208	277	67	202	285	351	38	290	544	358	211	303	320	148	211	51	226	534	413	410	44
L1FLnI_22q11.22a	18	14	69	4	1	1	1	4	1	5	0	4	4	27	19	0	1	4	3	0	2	2	1	2	0	4	0	0	0	2	2	0	0	3	2	0	1	2	1	3	0	0	1	0	5	2	2	2	1
L1FLnI_12p13.1f	18	6	14	0	1	0	0	1	0	0	1	0	0	60	65	1	3	0	0	1	0	0	1	14	0	0	7	0	0	3	1	1	0	0	1	1	0	0	6	1	24	10	2	0	1	0	0	0	1
L1FLnI_5p13.1m	18	16	16	4	2	4	1	1	0	3	1	4	2	11	54	4	5	1	0	0	2	5	15	5	1	3	35	7	29	17	17	31	3	0	15	1	1	1	28	1	28	24	41	21	2	7	0	4	10
L1FLnI_2q21.3f	18	2	22	16	16	44	11	17	26	13	11	21	30	36	66	42	17	16	21	30	39	24	82	29	10	50	37	34	55	33	61	53	31	29	93	32	33	39	23	38	45	26	131	67	43	44	32	34	40
L1FLnI_22q12.3b	18	0	1	1	0	2	0	1	1	0	0	1	1	0	0	0	0	0	0	0	0	0	1	0	0	0	1	1	0	0	2	1	1	0	1	0	1	1	0	1	1	0	2	4	0	1	0	1	0
HERVL_6q14.1f	18	16	69	56	52	185	35	29	29	43	22	59	187	71	43	13	10	23	32	123	145	84	35	135	102	169	70	84	14	122	42	22	92	57	33	130	183	94	59	101	97	10	14	52	117	164	131	129	32
L1FLnI_6q14.1sa	18	6	7	10	17	80	23	27	18	19	17	23	83	83	193	71	16	8	10	22	39	26	293	130	58	47	82	39	179	52	241	190	98	42	146	28	43	65	73	27	107	90	356	397	85	64	26	49	311
MER101_3p12.3	18	5	8	4	3	8	2	1	3	1	7	2	11	11	33	2	4	5	2	8	8	9	24	14	3	11	15	10	17	7	23	19	14	7	19	3	7	26	14	4	12	20	56	15	38	11	1	9	3
L1FLnI_Xq13.3h	18	5	25	14	8	32	6	10	9	5	16	14	21	81	173	118	77	33	14	21	23	14	144	16	9	63	109	20	113	50	287	146	103	21	403	28	33	153	93	35	203	198	281	270	135	66	18	18	81
L1FLnI_4q12fb	18	12	35	61	39	128	21	36	13	47	44	55	83	82	67	9	7	23	44	92	82	77	34	143	91	84	136	132	74	142	21	79	18	48	19	97	64	24	86	126	113	40	19	17	10	98	79	115	10
L1FLnI_2p12k	18	0	3	3	0	2	1	0	1	1	8	4	2	0	6	4	5	5	8	1	1	1	1	2	3	11	12	1	3	3	0	2	0	0	15	4	1	1	1	11	1	2	3	2	1	8	6	1	1
L1FLnI_5q11.1b	18	33	12	22	14	41	49	52	40	20	28	65	53	434	729	149	18	36	33	39	39	45	237	281	29	77	487	35	397	435	231	458	34	21	312	66	66	93	422	66	1163	381	813	203	82	93	69	39	89
L1FLnI_1p13.2e	18	38	104	824	391	668	500	657	455	614	676	1487	644	524	812	351	159	524	896	784	802	686	470	583	349	1164	762	865	501	752	625	732	197	466	615	628	808	373	622	718	994	531	955	469	231	799	671	776	165
MER61_7p21.3b	18	1	2	3	4	3	1	0	2	0	1	0	3	4	4	8	6	4	0	3	1	0	45	1	3	3	5	8	5	2	32	7	18	1	37	4	6	15	0	4	4	5	14	34	9	0	8	1	47
L1FLnI_5q33.3j	18	5	22	29	28	62	16	7	11	32	15	41	95	33	29	7	8	20	23	52	76	49	18	65	57	59	25	52	12	60	16	17	26	37	7	83	53	34	24	85	52	7	11	27	53	83	70	90	30
L1FLnI_18q21.31f	18	18	14	125	100	136	51	61	60	78	94	85	168	125	129	29	50	50	62	118	136	134	78	65	30	279	139	87	18	138	91	35	101	75	175	122	250	243	105	161	153	34	42	103	170	246	97	128	23
L1FLnI_16p13.12a	18	0	4	20	6	12	43	37	19	19	15	19	13	22	38	20	5	6	13	9	15	13	39	40	8	21	26	30	49	19	19	32	37	32	27	5	17	25	14	9	26	27	96	61	15	15	6	35	37
ERVLE_Xp11.3b	18	9	44	6	10	19	16	3	5	6	12	8	15	8	6	5	18	38	10	45	34	18	4	41	19	22	33	24	15	35	6	21	21	11	12	33	20	12	27	30	13	8	16	12	2	8	27	10	3
HERV4_19p12	18	10	91	33	30	142	43	23	23	37	42	40	106	97	116	23	1	3	43	85	103	71	49	129	65	14	110	99	127	143	93	152	3	4	48	112	7	7	109	100	150	64	76	36	1	22	98	95	24
L1FLnI_4q23c	18	10	5	7	1	2	4	5	2	3	3	12	11	14	23	7	0	1	4	2	6	2	6	3	1	5	6	6	0	1	2	3	10	8	3	7	4	9	3	4	1	2	0	4	2	7	5	5	4
L1FLnI_2p16.3o	18	14	4	0	2	0	0	0	0	0	1	2	1	1	6	0	0	0	0	0	0	0	0	0	0	0	1	0	1	1	0	3	0	2	2	0	1	0	0	1	1	4	1	0	0	0	1	0	0
L1FLnI_9p22.1c	18	12	5	4	2	1	1	5	1	4	3	4	7	4	7	1	3	2	5	2	5	3	1	3	2	1	5	4	3	6	4	3	5	1	6	11	7	9	2	8	6	2	2	3	6	5	1	2	5
L1FLnI_8q22.2h	17	5	12	238	168	114	100	115	81	217	95	480	167	44	38	44	65	114	141	143	94	119	78	97	115	186	53	180	33	71	54	45	162	256	71	62	197	210	45	116	39	35	96	66	111	148	133	172	16
L1FLnI_4q24ya	17	8	47	154	117	276	101	86	63	91	144	154	312	326	411	210	94	109	102	221	249	211	677	276	149	384	418	224	231	302	731	296	331	180	723	273	282	462	321	232	716	386	464	1004	605	495	199	208	352
PABLA_7q11.21a	17	0	0	0	0	0	0	2	2	1	1	0	1	20	34	2	1	0	0	1	0	0	5	4	1	0	9	0	18	1	5	16	0	1	4	0	1	0	6	1	11	6	32	2	1	2	2	0	0
HERVE_11q13.4e	17	21	78	127	81	374	71	71	65	88	101	103	317	582	421	75	97	119	103	252	208	195	218	509	256	348	374	233	191	372	264	164	366	196	215	335	383	359	290	314	505	230	95	353	435	575	263	296	294
L1FLnI_2q22.1d	17	0	5	0	0	3	1	2	1	0	0	1	1	1	6	0	0	1	4	2	0	4	1	1	2	2	3	1	7	3	1	2	3	0	4	3	2	2	5	0	4	3	5	1	0	2	1	3	0
MER41_6q14.1d	17	3	23	29	19	107	30	22	28	20	31	36	139	27	30	25	27	21	23	66	77	59	133	78	42	102	33	56	39	58	98	67	132	34	63	89	82	101	29	60	71	22	115	200	143	141	91	93	95
L1FLnI_3q13.33z	17	15	52	162	149	156	64	80	34	110	96	390	204	283	269	67	115	155	164	143	80	115	66	171	268	166	56	152	94	79	47	52	273	288	27	53	157	210	41	108	60	55	102	49	93	132	116	149	55
L1FLnI_16q12.1e	17	10	67	272	222	310	161	153	127	189	201	375	381	428	429	273	391	299	325	259	269	232	400	310	269	390	334	357	126	274	288	109	789	313	188	260	399	674	236	343	408	174	158	562	595	489	328	325	409
L1FLnI_9p21.3h	17	33	262	117	118	285	65	68	63	100	104	96	314	280	280	15	11	10	96	173	181	138	18	209	128	113	226	197	89	246	13	93	4	41	6	230	63	9	189	243	353	196	69	15	9	117	203	246	3
L1FLnI_Xp22.2p	17	9	35	16	12	15	4	8	5	6	12	15	10	9	21	6	10	13	14	17	25	11	11	1	8	17	15	14	17	10	20	14	12	13	31	13	13	18	12	18	14	28	38	9	19	13	13	15	1
L1FLnI_2q37.1d	17	4	41	212	246	319	128	161	122	127	201	259	484	513	632	104	20	46	220	174	168	135	279	236	195	77	218	194	182	222	193	225	59	67	201	210	64	38	197	179	332	196	331	245	47	109	298	284	183
L1FLnI_2q37.3d	17	11	146	202	210	699	155	172	149	223	208	414	661	540	502	118	136	157	341	444	431	419	370	771	525	618	797	473	459	735	379	385	391	292	306	566	430	375	638	536	1206	485	491	362	466	678	462	550	335
L1FLnI_3q22.1z	17	4	17	5	7	4	2	1	3	3	4	6	25	4	6	4	12	8	5	3	2	6	8	2	6	4	4	8	2	2	8	2	2	7	2	2	11	7	4	3	12	12	23	32	8	17	6	9	15
HERVW_4q21.22	17	27	29	26	12	122	19	19	16	20	31	20	56	439	840	60	19	11	22	27	39	29	102	76	77	44	187	44	423	72	112	435	38	26	111	64	28	33	199	44	643	552	580	129	57	96	61	61	133
L1FLnI_6q24.2j	17	27	18	363	281	735	350	349	257	278	504	466	750	267	341	307	391	414	492	556	614	433	569	458	353	733	446	635	491	467	489	571	857	458	500	618	716	792	341	553	481	305	724	557	690	737	559	577	241
L1FLnI_3p22.3c	17	0	0	5	0	2	5	8	6	7	11	2	9	16	33	4	3	7	7	0	3	2	9	2	4	2	9	1	14	1	7	19	4	1	10	0	3	5	7	3	10	13	34	2	5	0	6	0	7
HUERSP1_Xp22.2	17	17	62	682	352	597	463	404	347	586	670	1749	431	259	491	1410	1121	1095	892	715	766	615	1559	453	574	1046	461	887	607	481	1402	584	1437	905	1165	565	1086	1605	337	728	601	374	1138	1613	1205	1011	718	693	819
LTR46_5q33.1	17	5	7	21	8	34	2	8	7	10	5	32	5	30	20	16	11	31	10	18	11	12	16	12	22	20	13	19	8	24	8	9	17	19	8	25	14	14	12	15	18	14	19	19	14	12	28	19	12
L1FLnI_1q31.3k	17	0	0	0	0	0	0	0	2	0	4	1	0	2	0	0	0	0	1	0	0	0	0	0	0	1	0	0	0	1	1	2	2	0	0	0	1	3	2	0	0	2	1	2	0	1	0	0	0
L1FLnI_8p23.1e	17	0	0	0	1	0	0	1	0	0	1	0	0	0	0	1	0	0	0	0	0	0	4	0	0	0	0	0	1	2	1	1	0	0	5	0	0	4	1	1	1	0	5	0	0	0	0	0	1
L1FLnI_3q28a	17	30	79	268	149	302	170	224	139	184	161	604	352	223	230	68	112	145	193	181	153	146	160	280	320	206	111	370	80	120	62	62	504	378	35	156	184	254	68	134	188	49	80	167	292	269	170	349	214
L1FLnI_10p11.23b	17	0	0	3	3	6	0	1	1	1	3	0	2	25	65	6	6	10	10	3	4	0	9	5	1	5	6	1	33	0	8	30	5	1	6	12	2	4	3	1	13	26	27	5	3	10	7	10	3
L1FLnI_20p13i	17	33	31	31	33	91	19	24	20	28	28	28	80	108	124	1	4	4	25	78	70	56	7	85	61	14	107	50	55	96	10	70	10	2	13	106	12	8	113	98	146	63	25	8	7	16	56	45	6
HUERSP3_7q11.21c	17	5	19	11	4	15	7	7	6	5	12	3	29	48	60	21	4	1	5	17	14	6	42	27	12	1	31	13	57	32	47	78	4	3	56	25	11	7	31	40	49	47	80	34	1	7	23	12	17
HML2_4q35.2	17	21	24	3	5	0	2	9	1	4	5	1	2	6	9	0	0	0	0	2	1	2	3	0	1	0	0	1	2	1	1	0	0	0	1	3	1	4	2	0	2	1	4	2	0	1	1	1	3
L1FLnI_2q23.1j	17	51	240	828	563	922	405	373	299	660	292	1366	1040	203	208	41	165	758	1062	880	923	821	21	472	378	1363	564	863	124	713	45	154	136	545	32	930	838	420	431	982	884	229	154	34	282	1202	1010	892	14
L1FLnI_3q29i	17	5	45	34	7	53	15	13	10	14	14	25	27	45	113	85	27	31	54	82	53	26	50	50	31	73	67	37	94	87	48	112	16	19	114	70	36	28	64	58	82	60	283	37	11	46	52	45	38
L1FLnI_4q23e	17	24	92	122	99	248	104	94	65	111	148	113	229	191	232	23	8	35	120	199	292	200	30	214	108	301	353	173	82	293	30	131	10	73	27	270	153	28	313	295	484	214	189	31	21	221	222	195	10
ERVLB4_6q16.1d	17	9	26	70	46	108	43	38	32	31	73	131	128	141	175	71	93	84	48	64	83	54	164	129	88	135	142	76	107	99	131	104	224	80	128	94	163	208	120	83	279	116	146	172	199	150	80	66	109
L1FLnI_14q12wa	17	6	11	22	18	91	9	9	14	24	20	17	91	83	101	12	15	20	11	40	41	35	59	49	38	57	25	31	19	24	42	14	52	39	24	35	54	67	12	47	19	11	30	78	73	76	26	44	69
ERVLB4_7q31.1c	17	5	35	33	40	59	18	17	8	36	19	50	142	260	411	17	9	10	10	41	35	37	105	39	50	34	23	50	30	18	48	25	75	58	37	36	54	46	16	29	41	17	67	125	43	45	49	60	60
L1FLnI_10p11.22k	17	14	22	135	92	313	88	115	68	93	141	200	390	340	350	46	42	100	119	207	179	173	105	462	252	282	226	204	206	220	90	175	217	154	77	162	242	194	198	132	407	194	242	138	226	298	192	242	135
HERVW_3q23b	17	10	57	234	291	288	196	233	202	193	303	312	403	519	524	316	91	28	349	297	298	245	475	313	201	48	328	340	367	461	447	461	61	21	487	390	31	50	354	312	361	288	216	417	71	72	430	312	282
L1FLnI_11q22.3ba	17	13	28	31	37	72	33	19	21	29	46	82	125	132	205	101	108	51	62	88	62	69	160	73	26	67	97	71	109	79	198	140	114	31	245	98	82	155	83	92	138	68	236	187	134	73	118	63	77
HML1_1q42.12	17	8	26	65	60	107	79	76	78	51	134	103	116	521	971	308	44	46	85	88	132	81	678	174	74	75	441	104	1135	255	851	1475	49	35	617	134	84	44	451	140	972	859	1861	515	66	84	121	105	274
L1FLnI_8q22.2o	17	15	32	384	291	273	208	419	340	274	514	581	402	489	847	957	575	552	526	430	425	306	921	113	145	661	244	402	651	199	1174	874	500	262	1268	455	541	765	203	492	331	521	1482	1054	637	567	480	395	376
L1FLnI_2q11.2q	17	0	1	6	0	3	36	21	24	10	21	18	2	186	315	224	7	9	14	6	4	5	119	89	3	6	192	3	310	133	80	339	9	2	138	3	3	8	139	2	284	267	878	94	1	3	6	2	38
ERVLB4_10q23.33c	17	0	0	0	0	3	2	0	0	0	0	0	1	12	57	3	0	0	0	0	0	0	10	1	0	0	5	0	27	1	7	16	1	1	9	0	0	0	4	0	15	20	83	10	0	0	1	0	7
L1FLnI_2p23.1i	17	1	0	0	1	5	2	2	2	2	6	3	0	62	159	13	7	2	4	3	1	5	20	17	1	7	49	9	131	20	11	191	8	1	22	2	7	14	45	4	64	131	482	32	16	4	2	3	7
L1FLnI_2q31.1f	17	3	24	1	0	1	0	0	2	0	0	5	1	1	7	18	0	1	4	2	2	1	12	0	0	3	0	4	19	3	9	35	1	1	11	2	3	0	2	3	3	13	62	2	0	0	1	2	1
L1FLnI_Yp11.2ba	17	38	26	988	802	1136	622	837	466	570	749	927	1061	980	1455	809	766	1059	1123	0	0	0	0	0	1689	0	0	0	0	0	0	0	0	0	0	652	0	0	0	0	1409	582	1354	1238	791	721	1431	1068	971
HML3_19p12f	17	0	0	0	0	0	0	0	0	0	0	1	0	2	9	0	0	1	2	1	0	0	7	1	0	0	5	0	19	4	11	15	0	0	7	0	0	0	5	0	6	3	19	2	0	1	0	0	1
L1FLnI_9p24.2o	17	18	90	4	4	1	3	1	2	0	1	6	3	4	6	3	2	1	6	6	1	3	3	8	2	7	0	2	4	7	5	1	3	1	6	2	2	8	6	8	8	3	7	2	0	1	9	2	2
MER4_2p21	17	5	15	51	26	100	10	9	5	42	11	57	44	40	54	16	14	42	59	69	74	64	40	94	118	94	56	107	16	107	45	20	81	80	23	51	71	75	36	99	90	19	32	36	62	72	67	101	30
L1FLnI_14q22.2g	17	5	59	9	1	24	5	5	5	6	6	13	14	57	47	3	3	11	4	14	9	13	15	30	8	25	24	11	16	22	2	4	34	20	5	7	21	21	22	16	22	1	10	14	38	27	13	16	27
L1FLnI_9q22.31d	17	54	165	41	32	172	22	20	11	26	42	60	140	163	126	19	16	25	19	85	99	60	23	166	104	100	126	64	106	129	15	101	142	50	12	117	102	119	116	99	140	82	94	6	168	168	85	91	7
ERVLB4_3p25.3	17	7	14	18	7	39	4	9	5	10	7	7	31	40	33	23	13	11	14	23	22	15	51	41	32	25	19	33	26	34	38	23	39	11	26	33	28	30	16	19	65	25	49	59	44	42	34	21	63
L1FLnI_6p25.3e	17	39	37	400	324	468	332	287	295	441	445	616	555	483	521	310	366	494	550	553	658	526	364	457	137	1253	1127	541	194	859	458	379	421	319	640	722	886	1032	789	765	1356	409	373	591	977	1162	621	643	168
L1FLnI_12q12ha	17	3	0	8	7	17	2	10	6	3	3	22	26	46	130	20	31	15	9	16	17	17	74	31	9	27	62	22	76	20	51	86	125	24	44	23	44	136	61	19	102	70	95	55	93	23	14	27	57
L1FLnI_11p13x	17	32	30	103	103	175	51	44	38	108	82	104	218	121	135	5	5	23	97	127	196	153	13	149	104	170	217	141	36	218	10	59	7	38	15	212	75	16	141	225	269	67	49	4	13	153	209	149	2
MER4_4p16.3a	17	6	32	89	61	142	71	56	55	92	57	106	152	147	186	22	31	44	99	109	108	78	35	129	79	137	203	94	120	168	52	102	59	65	40	137	97	98	206	155	326	157	128	41	95	171	131	149	35
L1FLnI_3q25.2j	17	30	94	227	203	424	168	197	103	179	193	299	486	742	1193	131	154	259	248	340	338	273	330	484	444	557	602	399	1030	427	353	1066	481	389	267	487	634	519	569	374	1298	745	1718	392	564	692	532	435	238
L1FLnI_5p13.2z	17	19	79	241	181	408	102	125	91	171	108	277	476	250	245	67	189	190	215	370	386	308	114	358	205	624	436	351	78	450	88	89	415	287	59	417	465	709	362	393	777	194	166	190	598	625	368	379	105
L1FLnI_2q14.1ha	17	39	97	213	164	337	133	100	100	192	125	474	309	225	241	81	371	298	341	292	312	271	68	343	259	439	396	351	183	370	130	171	467	321	102	359	495	727	332	337	438	267	170	129	705	586	276	333	77
L1FLnI_3q22.3d	17	19	19	10	2	10	3	6	3	5	1	13	2	6	13	13	3	10	3	8	8	6	6	10	5	8	7	8	11	7	7	12	14	7	11	8	8	9	6	4	21	16	15	10	2	8	5	3	8
L1FLnI_12p12.1g	17	5	12	11	10	17	2	5	1	2	6	11	13	22	52	29	6	3	8	15	13	10	75	9	10	16	24	8	32	21	137	63	6	1	212	20	15	10	16	20	52	32	142	139	23	21	9	21	58
HERVFC1_7q11.21	17	83	23	79	43	162	111	96	88	59	124	66	229	263	307	176	209	184	138	147	160	122	227	342	76	214	343	150	292	261	320	302	241	64	380	207	192	176	300	175	378	230	185	320	237	280	135	128	242
L1FLnI_6p11.2e	17	12	63	55	78	237	39	56	26	50	47	103	180	98	49	6	26	27	37	115	108	81	28	238	162	155	101	168	20	109	26	14	181	127	15	70	127	148	57	72	152	39	47	56	168	136	109	170	73
L1FLnI_5q11.2bb	17	2	9	5	1	13	3	3	1	5	1	26	9	7	35	31	22	28	40	9	5	7	20	7	33	8	5	10	14	3	7	17	16	8	9	13	18	20	8	12	13	9	27	11	9	11	18	9	5
HERVH_7q34a	17	0	0	1	0	2	1	1	0	0	1	0	0	9	14	23	1	1	2	0	1	0	62	7	2	3	16	5	40	2	35	51	4	2	52	1	0	3	12	3	17	34	88	45	1	2	2	0	49
L1FLI_14q23.2	17	8	9	4	0	2	1	0	1	5	5	4	1	3	11	1	1	1	1	0	1	2	1	4	0	3	4	2	1	2	5	3	3	0	3	4	3	1	5	3	3	3	0	3	1	1	5	0	2
L1FLnI_5p12d	16	3	5	5	5	29	5	3	2	8	10	16	49	42	55	13	7	8	8	35	23	11	16	26	29	36	47	26	30	36	31	45	10	8	50	45	29	15	41	41	76	32	55	33	24	36	43	27	9
L1FLnI_2q11.1e	16	9	60	43	38	200	37	43	37	39	44	78	206	139	95	18	47	24	38	65	89	74	73	153	82	81	125	80	19	125	110	32	151	63	109	168	146	114	80	99	242	42	45	164	150	171	125	88	102
HML6_6p21.32b	16	0	0	1	0	0	0	0	1	0	0	0	0	10	80	76	0	0	0	1	0	0	7	0	0	0	3	0	11	1	5	14	0	0	7	0	0	0	8	1	4	5	28	4	0	1	0	0	3
L1FLnI_9p21.3m	16	9	27	3	1	0	2	5	0	1	3	4	1	20	30	6	1	2	3	1	2	1	17	1	1	2	9	1	28	4	16	17	2	0	10	3	0	0	7	2	20	11	26	10	0	5	6	1	10
L1FLnI_15q11.2o	16	0	0	3	1	3	3	1	1	2	1	4	6	68	130	40	5	2	0	1	2	3	161	18	1	3	57	1	115	15	103	121	9	3	100	1	7	6	42	3	93	105	235	104	4	6	3	3	90
L1FLnI_10q23.31d	16	23	20	14	10	25	26	39	30	21	14	33	26	114	101	63	32	30	22	23	16	11	46	32	14	28	22	13	15	29	38	23	27	14	46	22	20	37	20	15	62	29	59	64	25	26	22	26	35
L1FLnI_10q26.12c	16	5	34	0	0	0	0	0	0	0	0	0	1	2	1	0	0	0	0	0	0	0	0	0	0	0	0	0	0	0	0	0	0	0	0	0	0	0	0	1	0	1	0	0	0	0	0	0	0
L1FLnI_8p11.1g	16	1	36	1	0	1	0	0	0	0	5	0	1	0	4	2	0	0	1	0	4	0	2	0	2	0	5	0	1	5	0	0	0	3	0	2	0	1	0	1	3	2	3	0	0	0	0	0	1
L1FLnI_4q32.3a	16	1	0	10	6	4	1	3	0	5	2	9	7	37	72	5	4	5	8	13	10	5	12	9	6	7	18	2	4	8	2	15	5	1	5	13	6	8	10	11	11	16	26	3	7	8	4	8	4
MER61_2q32.1a	16	0	0	0	0	0	0	0	0	0	0	0	0	0	0	0	0	0	0	0	0	0	1	0	0	0	0	0	0	0	0	2	0	0	0	0	0	0	0	0	0	0	1	0	0	0	0	0	0
L1FLnI_8q22.2l	16	7	33	560	370	538	340	300	207	403	469	1208	736	419	478	391	367	451	509	428	391	390	677	559	548	606	229	640	182	293	437	119	942	643	261	326	542	767	163	347	353	100	131	662	553	523	487	640	623
HERVL74_10p11.22	16	12	15	38	21	155	43	32	31	22	56	33	104	460	806	133	47	38	28	89	111	96	410	223	77	156	518	104	849	195	462	939	272	78	419	173	171	177	448	126	1005	983	1572	674	250	211	99	97	520
L1FLnI_10p11.22g	16	0	1	0	1	1	2	0	0	0	0	2	0	0	3	2	0	2	0	0	1	0	1	0	0	2	0	0	0	2	1	0	1	1	1	0	0	0	0	3	2	0	1	0	1	2	0	4	0
HERVL40_11q13.4b	16	12	23	29	25	71	13	24	21	22	23	56	48	151	220	46	7	34	37	43	55	34	96	84	35	64	124	45	241	68	71	240	31	26	63	53	45	33	86	61	180	155	192	31	21	59	57	27	56
L1FLnI_4q21.21q	16	1	3	1	1	1	1	3	2	2	2	0	2	4	4	7	5	3	1	0	2	0	1	1	0	1	4	3	3	3	6	3	0	4	0	0	1	2	1	0	2	0	1	1	1	2	0	0	2
L1FLnI_1q25.1f	16	1	5	1	2	5	2	3	1	0	3	5	1	25	69	5	0	4	1	5	5	3	4	7	0	8	8	6	12	13	3	5	5	5	8	0	4	6	12	2	13	22	32	7	4	8	2	10	6
HERVW_12p13.31b	16	43	108	27	16	32	7	29	9	13	25	16	41	58	60	19	30	44	56	16	14	21	5	22	65	33	16	19	2	30	3	7	6	28	3	56	28	19	20	19	32	14	3	11	11	33	80	20	4
L1FLnI_6p12.1v	16	0	0	0	0	0	0	0	0	0	0	0	0	0	0	0	0	0	0	0	0	0	1	0	0	0	0	0	2	0	0	3	0	1	3	0	0	0	1	0	1	13	46	2	1	0	0	0	0
HERVFRD_20q11.23a	16	0	0	2	4	6	8	6	2	1	3	2	11	38	45	34	13	2	1	5	5	4	87	18	25	11	35	7	30	20	114	41	70	10	63	9	13	36	27	5	95	48	97	176	47	13	11	8	258
L1FLnI_4q22.3a	16	0	1	25	7	20	11	23	11	11	37	8	17	17	41	36	14	10	1	15	15	15	182	10	13	16	21	15	41	17	147	47	49	12	155	9	18	40	24	27	36	30	90	211	30	20	12	8	117
MER4_14q21.1a	16	3	16	183	121	256	193	202	140	136	217	523	215	215	436	482	417	308	185	185	252	207	799	238	72	461	333	283	413	247	634	523	755	300	530	183	483	789	306	246	601	317	967	762	577	365	206	185	267
L1FLnI_Xq13.1ia	16	7	14	128	114	311	58	63	57	85	69	159	265	255	231	32	55	86	109	192	165	154	106	342	205	261	195	224	147	201	75	117	456	273	39	120	226	324	151	170	226	98	100	148	286	275	160	232	184
HERVL_1q31.2c	16	0	1	1	1	7	3	15	2	3	2	6	8	56	212	75	4	2	9	3	2	1	128	31	6	7	41	15	294	24	95	242	3	4	82	6	7	5	36	4	65	116	444	90	11	12	6	5	78
ERVLE_18p11.21d	16	20	56	25	37	77	24	15	15	18	33	23	78	102	107	9	1	2	27	51	61	46	16	89	49	15	143	40	53	72	8	73	1	2	9	63	7	1	91	62	144	92	59	6	9	17	51	72	7
L1FLnI_3q21.2c	16	4	8	7	12	56	5	11	9	16	25	11	56	94	92	23	24	12	13	33	29	19	43	39	12	58	110	28	45	77	61	62	26	9	50	38	28	35	82	50	205	99	93	69	73	104	38	38	33
L1FLnI_4q28.3y	16	3	24	0	0	0	0	0	0	0	0	0	0	0	0	0	0	0	0	0	0	0	0	0	0	0	0	0	0	0	0	0	0	0	0	0	0	0	0	0	0	0	0	0	0	0	0	0	0
L1FLnI_2q37.3a	16	2	1	20	17	29	42	33	21	22	55	86	42	98	268	856	84	59	55	49	63	28	1286	115	34	78	185	54	639	99	1020	557	142	58	765	25	60	95	189	58	206	234	918	751	50	66	35	38	435
HERVL40_6q22.32	16	2	59	39	40	138	56	57	38	34	55	87	150	104	82	21	33	45	43	94	82	86	82	152	62	145	90	76	71	109	63	55	178	96	39	87	140	124	104	109	190	63	87	91	162	181	108	88	70
HERVL_Xq23b	16	6	40	0	1	0	0	0	0	1	0	0	1	1	3	0	0	0	0	0	1	0	1	0	0	1	0	1	1	0	0	1	0	0	0	0	1	0	1	0	4	1	5	1	0	0	0	0	1
L1FLnI_9p22.3j	16	8	34	1	1	12	4	2	2	6	5	10	10	4	7	2	7	3	0	6	3	7	5	5	4	15	2	5	1	8	4	1	5	8	2	8	12	12	3	5	2	3	7	8	15	23	8	6	5
L1FLnI_12q12sa	16	9	36	44	22	184	27	18	21	32	17	156	161	40	38	16	26	51	46	129	133	96	32	82	65	184	25	86	7	73	40	17	99	65	40	130	132	128	20	130	53	18	16	53	164	153	137	127	33
L1FLnI_15q22.2h	16	12	111	257	255	518	132	127	104	182	166	369	703	724	764	159	266	231	265	363	302	253	631	564	454	466	384	436	396	401	295	372	1040	451	214	325	492	680	339	390	528	263	411	667	492	415	414	362	590
ERV316A3_13q32.3	16	17	53	79	55	217	61	50	49	86	68	131	175	124	89	39	114	144	120	149	156	154	29	245	189	270	155	201	112	171	35	117	347	177	38	170	245	300	125	158	111	115	82	53	381	370	160	191	71
L1FLnI_18q21.32g	16	5	22	0	0	0	0	0	0	0	0	0	0	0	0	0	0	0	0	0	0	0	1	0	0	0	0	0	0	0	2	0	0	0	0	0	1	0	0	0	0	0	0	0	0	0	0	0	1
ERVLB4_1p36.22	16	18	154	21	21	173	15	6	12	17	12	16	44	30	20	4	2	6	18	68	38	50	5	39	47	23	42	43	2	61	4	4	0	9	7	93	10	6	33	46	39	20	7	2	6	24	78	44	6
HML6_14q24.2	16	0	0	26	10	15	85	62	71	27	33	45	11	474	1170	300	36	32	36	21	22	23	208	185	13	25	286	28	553	214	195	588	39	32	225	20	42	23	265	25	449	431	955	155	20	19	15	16	65
L1FLnI_9q21.32m	16	7	22	63	54	77	42	28	25	54	40	71	106	78	157	43	58	45	51	62	66	68	62	48	42	104	124	80	51	54	79	81	65	56	72	75	108	106	67	68	168	88	148	85	95	91	76	72	34
L1FLnI_Xq21.1uc	16	2	13	232	171	345	103	164	90	175	194	1820	499	501	1037	314	230	215	196	219	191	169	903	336	341	292	286	315	688	186	423	422	1051	370	325	149	326	616	254	176	562	399	1071	1017	524	275	184	318	936
L1FLnI_1p32.3d	16	33	110	146	86	267	88	66	60	115	105	143	265	158	150	18	16	50	131	236	239	198	13	194	98	288	316	212	36	288	26	53	17	68	34	247	205	38	224	240	343	73	49	10	30	247	199	236	4
L1FLI_13q14.11a	16	5	10	6	1	13	2	10	3	0	3	5	4	41	47	7	5	4	1	2	4	3	20	18	4	9	8	3	25	15	7	11	7	2	9	11	4	10	4	9	17	16	33	14	6	2	3	5	10
ERV316A3_8q13.3a	16	2	1	5	6	9	13	6	8	3	21	20	10	27	59	640	85	8	15	14	9	6	675	6	0	8	8	2	71	13	882	134	64	2	1330	18	10	58	27	24	25	28	78	839	42	14	8	10	302
HERVL_3q22.1	16	8	70	2	0	3	1	0	0	1	1	0	2	3	1	0	0	0	0	1	0	1	0	1	0	1	0	5	0	2	0	0	0	1	2	2	0	0	0	6	0	0	2	2	0	1	1	3	0
ERV316A3_2p16.1a	16	4	13	77	50	132	55	68	45	74	92	80	136	231	390	92	39	39	68	111	94	75	149	140	140	99	200	97	300	140	175	348	86	52	163	150	74	56	174	138	355	269	543	129	70	145	130	116	99
L1FLnI_11p13f	16	23	28	109	80	174	85	60	58	88	62	101	203	43	67	60	88	87	108	166	200	190	129	125	37	230	153	143	20	193	181	36	155	91	204	215	254	320	123	238	274	64	78	221	335	248	175	174	45
L1FLnI_9p24.1b	16	9	28	43	32	50	31	48	18	29	35	74	50	50	52	11	23	17	33	47	40	32	64	46	58	44	54	47	13	56	47	14	54	33	42	49	32	65	36	33	58	22	13	69	47	62	67	32	49
MER41_19p12a	16	19	54	14	23	46	19	11	7	18	16	22	44	18	13	3	2	3	29	42	41	33	2	37	24	13	30	28	5	46	8	10	2	8	5	47	4	1	32	57	36	15	4	7	3	20	41	51	4
L1FLnI_2q32.1v	16	0	0	0	0	0	0	0	0	0	0	0	0	0	0	0	0	0	0	0	0	0	0	0	0	0	0	0	0	0	1	0	0	0	0	0	0	0	0	0	0	0	0	0	0	0	0	0	0
L1FLnI_5p13.2ba	16	5	17	172	153	348	78	74	37	88	116	270	417	184	220	115	94	115	143	203	189	191	416	279	250	239	192	255	35	200	232	35	381	240	195	164	366	455	142	202	352	73	81	505	424	317	249	253	303
HERVIP10FH_7p14.1	16	4	2	1	1	6	1	0	0	0	1	8	5	12	15	13	0	2	2	6	4	2	29	1	1	2	4	6	23	1	32	28	3	3	34	1	2	0	2	1	5	14	60	27	3	4	3	7	18
L1FLnI_14q23.3b	16	0	0	3	2	2	1	4	2	2	5	2	1	2	9	3	1	1	0	8	2	4	8	5	2	1	4	7	19	4	4	16	7	8	5	1	6	5	2	1	5	2	8	5	1	4	4	5	4
L1FLnI_16p12.3g	16	0	0	2	0	2	1	3	1	2	4	5	3	181	291	0	1	1	1	2	3	2	4	36	4	2	89	2	70	38	7	61	7	0	3	1	2	4	55	3	141	106	81	9	1	2	2	7	10
L1FLI_6q13	16	3	5	8	7	10	10	8	3	2	9	13	11	77	101	8	10	7	2	11	11	10	32	15	7	24	7	7	17	15	39	21	14	4	28	5	16	15	5	11	19	9	48	47	16	10	11	13	15
MER41_12p12.1b	16	18	107	57	17	37	15	29	13	25	73	55	20	48	29	7	41	161	288	61	60	40	1	10	18	28	7	39	1	19	1	0	8	28	0	32	50	18	3	69	11	1	1	0	4	26	35	31	0
HERVH_Xq24b	16	6	8	1	0	2	1	0	0	1	1	1	5	19	24	1	3	0	2	0	6	4	2	1	5	1	6	0	11	2	3	1	5	3	4	1	0	1	6	0	8	6	5	4	0	1	0	0	0
L1FLnI_Xq24p	16	3	8	39	23	83	26	23	24	18	41	45	70	142	151	17	19	27	24	69	67	53	66	148	94	116	161	79	57	133	72	86	122	81	45	63	77	84	111	85	116	82	87	61	68	99	46	66	71
PABLA_16p13.3b	16	22	157	52	46	159	43	37	37	53	60	58	139	163	190	34	12	19	56	108	119	100	87	163	85	43	186	123	188	188	130	186	21	40	80	119	37	27	161	125	231	173	147	96	18	69	119	128	82
L1FLnI_8p23.1f	16	0	0	0	0	0	0	0	0	0	0	1	0	0	1	0	0	1	0	0	0	0	0	0	0	2	0	0	1	0	0	2	0	0	0	0	1	0	2	0	0	1	2	1	0	0	0	0	1
HERVH_4q25b	16	0	0	2	0	0	1	1	6	1	1	3	0	3	19	1	2	3	2	0	0	1	4	3	0	0	1	0	4	1	2	7	0	0	4	0	0	2	3	0	2	3	17	0	0	0	1	0	1
L1FLnI_6q27r	16	11	25	11	10	41	18	12	11	11	13	25	74	44	67	13	6	10	15	31	33	22	77	39	27	34	16	28	28	26	91	33	48	16	61	20	34	27	11	33	45	18	42	100	51	53	18	35	58
L1FLnI_14q31.1h	16	0	1	1	1	0	0	0	0	0	1	0	0	2	7	0	3	2	1	1	0	1	1	1	0	2	5	1	12	0	4	30	1	0	3	2	0	0	4	0	3	9	32	2	1	1	0	0	0
HERV9_Xq13.1	16	0	0	18	10	38	20	29	28	27	59	36	22	132	274	192	54	20	32	30	26	7	482	81	29	32	93	29	274	49	344	226	82	26	255	34	35	34	83	31	154	153	228	425	38	31	23	30	452
MER4_7p11.2d	16	0	0	9	17	26	12	5	7	11	22	20	43	63	188	69	3	7	13	21	31	16	113	40	20	13	122	24	290	52	129	342	11	3	126	40	11	3	115	31	239	239	567	73	7	16	32	26	18
L1FLnI_10q23.31c	16	5	24	24	18	29	48	43	27	39	43	48	40	175	160	57	48	53	37	38	28	36	60	44	17	39	33	37	24	54	54	46	48	14	32	32	44	47	24	36	95	41	50	58	38	43	43	30	24
L1FLnI_5q15o	15	8	1	369	284	185	141	158	103	424	161	967	274	45	104	131	282	362	392	373	274	338	132	176	226	364	115	433	75	216	111	97	311	411	152	248	456	581	87	327	89	87	113	107	220	379	401	281	30
L1FLnI_4q31.1e	15	8	7	3	1	2	0	4	0	4	2	8	5	0	16	8	1	1	5	2	3	6	7	6	2	3	8	1	14	8	12	43	6	5	15	0	3	11	10	7	12	23	93	2	7	8	1	4	5
HERVFRD_4p16.3	15	10	23	14	17	41	8	12	12	15	21	17	34	35	59	19	10	11	33	32	32	13	27	32	13	40	64	33	63	47	49	77	28	23	27	29	36	34	51	31	89	61	110	47	37	52	28	42	21
HML2_19q13.12b	15	13	63	91	105	342	62	62	63	97	92	121	311	219	306	48	42	95	98	210	243	203	73	334	170	346	423	200	273	355	89	334	102	124	86	344	266	159	416	296	739	335	364	99	242	415	259	224	49
L1FLnI_5q22.3v	15	13	15	0	0	0	0	0	0	0	0	0	0	0	1	0	0	0	1	0	0	0	0	0	0	0	0	0	0	1	0	0	0	0	0	0	0	0	0	0	0	1	0	0	0	0	0	0	0
HERVS71_3q12.3	15	3	1	29	24	42	29	31	35	18	44	40	31	744	1445	268	48	50	56	37	48	61	538	205	32	58	506	44	1183	166	545	1144	57	27	527	50	38	61	430	49	840	922	1148	459	58	48	36	30	385
L1ORF2_2p12	15	1	4	3	2	6	4	1	1	0	4	7	3	4	8	14	1	10	3	6	6	4	18	0	2	3	2	3	11	6	16	8	3	6	15	14	4	7	4	2	10	9	12	5	4	5	6	0	3
HUERSP3B_17p11.2	15	2	1	5	4	4	0	7	2	4	4	8	17	18	24	3	2	8	5	11	7	11	13	11	5	22	21	8	25	10	24	40	20	7	14	10	21	11	26	13	54	50	27	25	16	26	10	11	4
L1FLnI_6p21.32a	15	7	35	6	8	2	6	2	1	6	3	8	13	90	94	2	1	0	0	6	5	3	2	10	6	1	5	1	2	3	6	8	3	6	2	5	7	2	6	6	8	6	0	7	3	9	5	7	2
L1ORF2_3q26.32b	15	0	1	1	2	4	1	6	2	0	5	4	2	40	50	6	2	3	6	7	3	3	18	11	7	11	14	4	39	7	19	18	2	3	16	6	4	10	10	7	26	11	28	18	10	2	3	7	6
L1FLnI_2p23.1b	15	0	1	14	0	7	3	11	3	10	9	100	3	33	95	19	6	7	10	8	2	4	14	7	3	5	6	4	60	1	11	21	12	9	9	1	11	3	0	9	17	13	100	31	8	5	1	15	11
HERVL_5q13.3	15	0	0	8	12	103	23	20	17	10	16	32	106	66	82	8	1	8	3	67	93	46	42	122	48	108	97	61	84	76	41	75	22	42	75	107	143	43	94	93	193	131	93	45	74	156	59	90	24
MER41_18q21.33	15	9	53	18	7	24	22	20	13	16	7	29	15	2	0	41	85	68	65	18	27	23	35	26	28	44	8	22	2	15	19	4	38	40	8	25	31	49	11	28	9	4	3	23	48	65	22	31	20
HML4_3q26.2	15	2	0	9	0	9	4	1	3	5	1	21	6	1	2	14	10	6	24	24	14	9	23	11	8	15	6	19	8	10	60	15	8	13	86	14	8	5	9	13	5	2	13	22	6	3	12	7	18
HARLEQUIN_5p13.2	15	0	1	11	6	4	6	6	1	8	8	5	5	4	15	85	7	1	2	2	6	1	315	4	6	6	6	6	32	2	279	34	38	0	368	8	11	15	8	10	11	5	49	257	6	4	6	1	171
HERVL40_22q11.23	15	11	9	108	61	85	104	90	84	84	113	113	54	159	238	107	71	88	92	84	67	82	62	193	68	46	111	71	64	216	34	74	65	101	20	64	51	136	96	59	127	95	80	59	44	29	106	51	65
L1FLnI_6q13g	15	11	135	558	447	411	506	548	372	538	549	1069	729	1115	1653	248	358	526	876	709	667	529	140	518	319	812	769	710	459	787	175	609	325	407	152	672	616	461	583	826	1163	547	857	168	326	569	768	661	52
L1FLnI_6q14.1rb	15	0	0	4	0	5	1	3	1	1	0	7	5	9	33	29	11	1	3	1	3	0	64	2	2	1	9	3	21	5	100	26	12	1	93	5	2	4	8	1	18	13	72	121	10	1	2	3	46
HERVL40_5q14.3d	15	4	6	1	0	1	0	1	0	2	0	0	3	1	17	35	32	6	4	0	2	4	140	0	2	1	0	8	29	3	92	27	65	6	96	4	6	60	5	8	3	7	65	172	21	5	4	3	82
HML2_3q13.2	15	0	1	41	34	161	38	30	38	57	43	77	96	86	73	13	42	49	51	125	124	97	35	171	109	131	98	126	58	162	66	78	106	87	49	132	98	105	116	165	157	36	85	51	62	114	117	94	54
L1FLnI_16q12.1a	15	8	63	252	182	493	169	170	132	209	221	363	401	389	458	385	300	257	330	337	380	343	838	544	394	493	474	427	253	381	626	178	830	413	435	327	487	649	398	325	553	306	209	1063	657	633	310	477	872
L1FLnI_17q23.2c	15	3	9	136	162	147	178	178	131	185	140	258	211	42	81	182	175	225	218	136	132	117	127	97	108	269	76	143	92	101	126	88	199	153	210	183	172	176	79	163	110	58	90	137	283	280	239	160	89
HUERSP3B_7p13	15	10	26	121	72	249	217	179	160	97	158	217	194	297	663	145	109	97	118	120	193	134	214	253	120	221	317	182	597	242	240	760	193	176	207	141	205	252	285	163	536	438	1035	184	139	206	178	159	80
L1FLnI_14q21.3aa	15	5	19	337	219	263	358	667	501	474	617	743	406	758	1049	1873	581	379	444	252	208	246	1717	503	211	232	396	258	868	420	1109	969	453	253	834	170	301	484	434	209	597	496	969	1340	254	269	177	231	1221
L1FLnI_6p25.1e	15	6	21	150	168	290	77	125	65	92	109	462	366	196	247	34	39	111	135	201	182	179	54	270	271	264	290	244	161	212	54	118	171	280	39	150	322	130	209	165	298	136	194	62	123	187	220	253	44
L1FLnI_Xq22.1fa	15	0	0	13	8	21	4	3	3	11	3	32	10	45	60	28	9	14	9	12	6	4	37	16	4	18	32	13	47	14	57	57	10	14	63	13	14	17	28	18	53	39	113	58	25	32	17	15	9
L1FLnI_7q36.3c	15	16	86	97	106	171	58	53	42	76	62	122	154	130	81	23	123	157	231	133	120	117	13	108	86	160	142	116	19	145	14	20	140	110	7	150	201	198	134	158	192	61	16	23	182	198	196	151	9
L1FLnI_11p14.1f	15	0	0	0	4	0	2	0	1	0	1	1	0	4	9	4	0	0	1	1	2	2	8	0	2	3	2	0	5	1	12	3	3	0	4	1	4	1	1	1	2	2	3	16	3	1	1	0	25
L1FLnI_3q29g	15	37	53	43	17	94	25	17	19	23	13	80	125	105	121	114	41	42	43	67	70	59	226	95	82	92	70	76	128	87	206	92	238	67	151	38	92	133	45	77	83	112	139	290	166	122	51	71	367
L1FLnI_9p11.2e	15	25	46	378	119	497	45	50	49	100	203	311	213	502	577	230	49	63	75	378	254	272	324	486	348	607	374	470	330	435	237	271	392	363	144	48	406	433	311	362	354	52	268	218	93	105	90	95	44
L1FLnI_19p13.2b	15	0	4	7	6	8	11	13	4	8	8	4	11	18	24	7	0	3	4	13	13	5	10	14	5	6	8	11	20	8	23	26	6	1	52	11	6	6	14	9	14	7	46	21	4	6	10	9	13
ERV316A3_7p13a	15	22	84	589	324	1047	418	374	343	550	346	1255	802	711	719	125	127	404	854	1066	944	799	189	1152	1335	1025	858	1184	625	914	243	570	275	727	161	1133	669	333	693	992	1164	593	588	248	258	795	1152	1027	203
L1FLnI_7p21.1a	15	0	0	0	0	0	0	0	0	0	0	0	0	0	5	0	0	0	0	0	0	0	1	0	0	0	0	0	3	0	3	7	0	0	4	0	0	0	0	0	0	3	11	3	0	1	0	0	4
L1FLnI_6q21s	15	14	58	138	114	161	160	163	117	166	135	372	168	187	384	175	90	180	221	154	178	165	195	198	163	247	280	206	463	197	239	490	74	134	242	220	269	85	233	265	415	418	732	159	70	206	217	196	81
HERVIP10F_3q25.32	15	0	0	3	0	0	1	2	0	0	1	7	0	1	5	1	3	1	1	3	1	2	2	0	3	3	3	2	3	1	1	4	4	5	4	0	2	0	0	1	2	7	3	7	1	0	1	2	2
L1FLnI_5q12.1d	15	5	6	19	4	4	5	9	11	19	5	11	13	2	11	16	25	36	31	10	9	15	14	14	34	12	5	25	5	8	7	4	20	24	10	10	17	40	6	13	9	8	8	9	5	7	15	6	6
HERVH_12p12.1b	15	1	0	1	1	1	1	3	5	6	2	1	0	10	26	4	2	5	7	3	2	4	5	6	0	1	15	2	10	10	7	18	3	5	8	3	0	1	7	1	19	19	25	8	1	1	0	5	12
L1FLnI_13q14.11d	15	12	63	106	76	237	68	76	47	104	77	172	273	257	242	39	10	44	121	169	176	136	68	247	189	172	211	196	194	223	67	196	5	73	39	196	131	36	206	186	368	168	200	46	38	189	210	211	45
L1FLnI_18q11.2c	15	11	6	5	9	9	3	5	4	5	1	8	16	51	38	6	6	5	7	12	7	10	15	10	8	8	3	13	4	4	11	6	17	7	3	12	12	13	4	16	9	11	4	18	9	17	6	23	13
MER4_1p34.3b	15	0	0	0	0	1	1	0	0	0	1	1	1	12	28	9	0	3	1	1	1	1	10	3	1	0	8	0	27	0	17	15	0	2	9	1	0	0	3	2	12	14	34	12	1	2	0	0	8
L1FLnI_11q22.3e	15	2	0	5	5	24	13	8	15	5	8	9	14	3	8	3	0	1	2	16	19	15	146	10	22	24	7	14	56	15	145	60	26	5	138	32	20	10	5	24	12	10	67	52	12	11	21	10	49
L1FLnI_3p25.1g	15	9	168	105	88	184	65	67	41	103	92	136	210	164	161	37	9	12	148	159	193	125	56	197	134	38	202	161	182	198	80	188	15	5	65	199	21	11	170	179	308	142	210	42	7	24	187	169	28
L1FLnI_4q24j	15	0	0	0	2	1	1	1	0	0	1	1	0	1	1	2	0	0	0	0	0	0	2	0	0	0	1	0	1	0	1	0	2	1	0	0	1	2	1	0	1	2	5	1	3	1	0	1	0
L1FLnI_2q14.1c	15	0	0	14	5	10	64	100	36	8	94	21	5	508	1019	736	77	10	8	18	11	1	1587	198	13	14	243	9	1121	172	976	959	102	5	609	5	9	48	232	8	439	532	2242	1499	41	11	8	18	1227
L1FLnI_5q11.1l	15	14	48	89	36	37	40	40	29	62	32	341	58	9	12	78	108	140	147	31	91	49	26	10	34	60	20	61	8	9	35	20	101	51	24	76	119	79	19	73	9	5	23	19	48	49	66	34	9
HML5_4q24	15	8	26	49	41	120	17	28	18	38	47	81	121	111	181	36	33	33	52	88	99	81	177	112	60	124	147	108	98	129	182	141	130	79	157	93	143	116	155	99	221	137	146	269	149	184	109	89	145
MER41_4q23b	15	0	2	3	3	2	3	8	8	2	12	3	1	122	378	67	25	7	3	3	1	5	128	19	8	7	37	3	238	7	91	268	47	3	72	0	7	39	53	8	127	179	562	109	33	4	3	1	142
HERVIP10FH_17q21.32	15	26	48	42	35	93	23	32	26	33	40	27	79	105	124	13	18	28	32	56	74	69	41	84	71	79	122	54	73	103	49	92	56	23	47	80	60	60	91	88	158	53	137	43	71	87	68	80	20
L1FLnI_12q12wa	15	7	40	30	29	60	16	8	9	18	14	29	101	60	69	4	5	4	4	34	18	24	2	27	4	65	45	24	23	48	3	36	14	7	5	36	27	20	30	44	123	51	73	22	83	176	24	58	4
HERVIP10F_7p14.1	15	17	56	16	12	40	6	8	11	13	13	12	33	7	10	0	2	2	22	26	28	22	0	40	55	15	24	35	17	28	4	13	2	6	3	31	4	4	19	37	37	14	17	3	2	7	37	33	1
L1FLnI_7p21.3d	15	5	13	27	13	107	33	21	32	18	30	29	63	77	162	221	102	28	34	64	51	47	329	85	59	58	156	47	272	114	471	283	232	24	548	104	72	180	113	67	184	141	490	396	189	77	75	48	210
L1FLnI_12p13.32e	15	40	92	148	109	107	64	47	40	116	89	172	135	70	77	23	16	49	201	169	219	169	16	76	34	148	341	131	53	397	28	89	4	13	26	291	55	19	239	343	472	164	102	16	16	88	193	173	2
HERVL18_2q32.1	15	11	24	83	75	266	52	60	44	76	59	110	337	301	190	8	17	50	46	154	172	124	59	341	245	174	154	172	135	144	47	112	149	149	31	200	196	104	142	183	176	72	53	56	137	274	204	191	67
L1FLnI_Xp11.21za	15	11	55	290	274	359	236	272	179	244	299	693	435	1018	1448	107	100	157	217	230	240	247	352	305	223	378	443	347	511	358	326	474	307	317	298	168	364	321	358	263	792	472	872	497	338	403	232	365	314
L1FLnI_4q21.23m	15	9	37	346	245	205	209	281	158	413	180	584	287	1407	1642	126	238	382	505	262	157	216	104	226	248	157	68	376	50	122	34	38	596	487	41	98	437	450	39	237	37	25	42	45	94	87	308	190	63
L1FLnI_8q24.12s	15	8	26	7	9	21	3	4	4	2	4	20	27	8	16	5	1	0	3	7	11	4	9	5	3	6	6	10	6	9	13	11	5	10	2	9	4	13	7	4	7	5	16	13	6	2	11	13	6
ERVL_Xp11.22c	15	0	0	1	1	1	0	1	1	0	1	0	0	2	3	1	3	0	0	2	0	1	14	5	6	3	16	0	13	1	9	11	5	6	17	2	1	6	5	4	4	7	28	10	1	1	0	0	5
L1FLnI_7q36.3a	15	42	134	453	391	592	357	364	267	458	411	1050	663	464	691	234	41	262	598	497	499	430	431	524	344	667	619	686	554	564	427	571	113	414	357	525	527	114	459	521	818	485	806	331	77	523	636	548	121
L1FLnI_4q31.21qa	15	6	9	5	7	20	4	8	5	6	8	7	9	27	41	18	8	3	13	7	12	10	60	13	8	18	27	17	27	21	55	55	20	6	68	6	18	19	25	13	40	36	104	64	17	23	10	17	24
L1FLnI_2p12a	15	17	70	9	12	9	9	5	5	10	9	6	24	56	52	7	1	4	3	7	3	5	3	1	2	10	16	8	16	8	8	19	2	0	5	7	13	3	7	8	12	11	39	8	2	5	1	4	1
L1FLnI_11q21q	15	30	91	140	102	183	79	106	83	131	107	158	215	131	246	92	27	62	187	214	256	197	93	113	38	196	431	131	212	429	183	361	29	37	212	322	107	27	307	359	636	338	478	95	61	236	227	223	44
ERVLE_6q22.31b	15	13	62	67	63	313	46	43	34	53	58	82	255	169	185	12	5	25	52	166	149	131	22	131	94	148	153	159	105	207	34	122	61	53	18	225	111	57	129	148	277	68	180	34	118	214	138	185	18
L1FLnI_5q12.1j	15	2	8	11	2	11	2	6	8	3	7	16	9	11	12	3	16	10	10	7	14	6	12	5	7	9	3	10	5	16	12	8	15	5	13	11	3	21	8	9	14	3	13	22	17	18	13	8	8
L1FLnI_Xq21.1gf	15	10	61	54	38	154	18	24	18	41	34	61	126	96	102	3	1	13	55	79	71	72	6	113	58	35	116	95	52	111	11	50	12	31	9	69	27	16	89	83	146	88	51	5	11	37	88	119	4
ERV316A3_20q13.33b	15	4	44	39	40	98	18	17	18	34	20	68	79	115	88	32	17	33	37	79	61	46	56	109	21	75	100	56	115	97	57	105	37	29	49	73	63	42	92	71	48	126	16	44	63	112	61	66	90
L1FLnI_11q22.3ia	15	1	1	1	0	0	0	1	0	0	2	0	0	0	4	0	0	0	2	0	0	1	0	0	0	0	7	1	7	0	0	8	1	0	1	1	0	0	3	1	2	5	4	2	2	0	1	1	1
L1FLnI_8p23.1c	15	19	27	4	7	7	3	5	2	14	8	3	4	13	8	3	3	8	2	7	6	5	9	11	4	9	10	10	9	5	21	1	17	2	11	1	16	19	6	10	3	5	1	3	1	2	4	5	5
L1FLnI_Xp11.22g	15	3	6	11	6	48	0	6	2	5	4	16	43	54	45	2	10	4	14	18	11	8	14	11	24	19	12	19	13	15	11	5	20	17	4	13	17	23	9	11	33	13	29	53	36	27	12	38	59
HERVH_11q24.1a	15	0	5	1094	326	309	2902	4043	2458	895	2612	2617	385	1028	1181	2586	1863	1067	630	682	607	633	3609	2540	703	840	1149	781	2258	1187	2357	1236	2995	1023	1477	526	913	2272	880	607	1050	1053	1814	3625	1047	580	491	720	4138
HERVL_10p13b	15	15	91	65	58	191	37	42	40	63	77	58	184	168	129	12	12	32	84	126	116	86	36	208	185	88	179	129	86	194	34	109	44	37	31	221	60	37	144	169	287	97	60	33	47	132	155	185	26
L1FLnI_13q12.3e	15	9	15	0	0	1	0	0	1	0	0	0	1	0	1	0	0	0	0	1	0	0	0	0	0	0	0	0	2	0	0	0	0	0	0	0	0	0	0	0	0	1	1	1	0	0	0	0	0
PRIMA41_10q22.2	15	0	0	1	0	0	0	0	0	0	0	0	1	5	46	3	0	2	0	2	0	3	5	2	0	0	7	3	88	4	1	108	1	2	8	2	2	0	19	1	7	20	83	3	0	1	1	0	2
L1FLnI_2q22.2j	14	7	4	4	3	13	6	3	0	3	9	10	6	23	27	16	14	17	22	23	28	17	52	28	8	23	49	21	17	34	31	61	22	20	26	14	51	46	65	21	28	13	25	19	9	10	19	13	0
HERVEA_8q11.23b	14	17	77	136	94	224	81	65	89	105	76	175	235	190	222	38	92	137	227	218	236	189	48	265	149	300	210	243	191	256	41	228	181	188	39	231	314	250	213	283	261	154	144	25	186	336	235	189	26
L1FLnI_5p13.2ca	14	9	20	152	154	350	81	68	54	117	104	254	388	327	248	127	83	107	107	172	163	185	434	383	278	272	155	231	39	217	248	36	467	258	170	144	295	346	109	168	308	83	45	562	422	302	185	247	469
ERVLB4_22q11.22d	14	4	4	2	2	21	0	1	2	3	0	0	15	13	30	2	1	2	1	12	5	10	3	14	3	7	14	8	7	12	12	9	4	3	6	7	3	4	11	4	34	10	17	14	15	15	8	14	7
L1FLnI_9q33.1h	14	10	34	0	0	0	0	0	0	0	0	0	0	0	0	0	0	0	0	0	0	0	0	0	0	0	0	0	0	0	0	0	0	0	0	0	0	0	0	0	0	0	0	0	0	0	0	0	0
HERVL18_Xq28	14	0	0	0	0	0	0	0	0	0	0	0	0	0	0	0	0	0	0	0	0	0	0	0	0	0	0	0	0	0	0	0	0	0	0	0	0	0	0	0	0	0	1	0	0	0	0	0	0
HARLEQUIN_19p12b	14	8	26	0	2	1	0	0	1	0	0	1	1	1	9	1	0	0	1	2	0	1	2	0	0	0	2	1	2	1	2	3	1	1	0	0	2	0	0	0	1	0	6	1	0	2	1	0	2
HML3_4q31.3	14	1	2	13185	6525	4507	12627	20823	11490	10223	18323	19758	8243	853	1252	4723	6643	8461	12203	6937	7014	5543	3924	3827	3111	7242	3452	8752	2156	5623	3282	2285	6723	6161	2859	4032	10564	7632	3181	10576	3998	2188	2434	2155	3893	6096	6847	4853	1160
HERVFH21_1p34.3	14	2	7	26	9	14	16	19	10	28	10	31	19	11	23	19	36	21	36	25	19	15	10	21	16	12	24	20	26	20	10	20	11	8	8	24	6	13	12	22	29	22	34	19	6	8	27	22	10
MER101_3q26.31	14	14	84	39	28	24	16	3	5	24	6	37	30	6	5	4	4	17	13	28	9	31	2	20	17	27	9	28	2	24	4	1	5	11	1	21	20	15	4	29	24	2	9	1	6	32	38	23	3
L1FLnI_5q33.1c	14	0	0	14	5	16	2	6	5	12	8	33	10	18	21	4	7	7	17	5	21	9	9	4	10	8	4	8	10	15	10	5	8	3	6	20	10	9	15	12	10	10	11	17	13	15	16	11	7
L1FLnI_Xq21.1rc	14	5	11	293	231	340	125	183	100	218	223	1665	544	487	883	288	267	289	275	238	198	223	758	398	325	380	306	405	649	229	319	481	882	452	247	207	412	695	287	235	570	346	974	689	534	448	311	352	703
L1FLnI_16q21aa	14	4	46	0	0	1	2	2	0	3	0	4	2	0	2	0	1	2	0	6	0	0	2	3	0	2	1	4	0	0	5	2	2	0	2	1	1	4	3	2	0	1	4	3	1	2	0	0	1
L1FLI_2q33.1	14	0	1	13	14	20	1	4	7	7	9	22	17	34	201	65	3	8	15	9	15	15	134	22	13	17	11	30	155	11	78	90	13	7	56	17	6	7	17	18	14	28	182	91	4	11	17	15	82
ERVLB4_Xq26.3a	14	25	19	80	40	216	49	55	36	81	64	122	117	115	114	61	57	99	162	167	147	144	89	150	129	169	262	150	146	199	100	150	124	94	100	206	172	126	175	214	327	150	163	95	163	169	187	172	58
HERVH_2q24.1d	14	9	19	159	73	294	140	297	155	160	243	208	154	524	736	255	188	192	186	100	128	95	429	397	307	185	285	167	746	166	240	626	343	171	204	128	109	204	292	131	768	664	1448	615	293	223	100	193	595
L1FLnI_4q25e	14	15	52	387	224	226	139	189	99	224	202	1049	358	208	213	17	16	149	293	281	268	280	27	210	181	435	150	500	61	210	21	63	77	294	24	184	329	121	119	335	109	54	51	11	48	202	277	268	8
L1FLnI_6q22.32a	14	0	0	4	4	13	3	6	6	2	5	14	16	50	105	26	8	12	7	15	14	10	68	31	8	17	52	6	66	22	69	114	14	6	99	15	10	18	46	11	66	46	132	83	22	18	8	6	27
L1FLnI_2q11.1d	14	0	0	0	0	0	0	1	0	0	0	0	0	0	0	0	1	0	0	1	0	0	2	0	0	1	1	1	0	2	0	3	0	0	1	0	2	0	0	0	3	0	0	4	1	0	0	4	0
L1FLnI_13q14.2v	14	4	69	175	149	266	113	107	61	143	219	325	330	262	293	297	389	372	294	203	167	167	316	238	177	313	202	252	170	211	213	153	476	266	114	179	294	486	157	154	219	174	132	296	380	347	221	244	194
L1FLnI_3q22.1y	14	0	0	0	0	0	0	0	0	0	0	0	2	2	1	1	0	0	0	1	0	0	3	0	0	0	1	0	2	0	3	8	2	0	4	0	0	0	0	1	1	1	2	1	1	2	0	0	4
L1FLnI_8q21.3b	14	1	0	5	9	8	14	11	5	10	10	19	11	101	184	91	43	14	16	5	5	5	125	23	1	16	38	9	161	19	92	173	45	13	79	11	12	33	33	6	61	73	251	93	15	10	7	17	71
L1FLnI_8q21.11q	14	1	26	105	76	182	84	118	70	109	78	267	192	365	614	129	90	162	176	133	140	121	159	162	98	187	228	161	279	181	79	240	141	142	78	118	237	230	225	150	302	193	471	88	160	194	177	164	46
HERVE_8p23.1h	14	0	4	250	16	404	26	24	20	184	17	191	239	91	168	228	261	331	89	157	109	115	178	99	66	196	11	203	98	86	175	69	215	136	185	240	168	159	15	152	25	54	162	421	351	396	235	356	385
L1FLnI_4q13.3qa	14	12	34	0	0	0	0	0	0	0	0	0	0	0	0	0	0	0	1	0	0	0	0	0	1	0	0	0	0	0	1	0	0	0	0	0	0	0	1	0	0	0	0	0	0	0	0	0	0
L1FLnI_12p11.22d	14	0	0	0	0	0	0	0	0	0	1	0	0	1	19	38	0	1	0	0	0	0	100	3	0	0	6	2	85	3	109	167	0	0	210	0	1	1	11	1	20	41	410	90	0	0	0	1	29
L1FLnI_4q13.3cb	14	5	57	0	2	1	0	1	0	4	3	26	106	1	2	0	0	0	0	2	0	0	0	3	0	1	2	2	1	0	0	2	1	0	0	0	3	2	1	0	0	0	0	0	1	0	0	0	0
MER41_19q13.43a	14	13	38	33	23	61	25	34	23	23	29	38	87	133	153	21	20	22	37	54	47	57	68	96	51	59	165	46	163	139	85	154	32	25	83	93	48	36	132	66	250	180	190	65	81	92	69	70	48
MER101_16p11.2b	14	19	19	51	26	93	19	24	24	32	38	33	65	33	55	50	49	43	48	47	66	61	119	73	54	90	94	67	72	96	127	82	103	59	89	47	85	106	66	60	215	62	185	135	93	101	32	76	81
L1FLnI_4q21.22i	14	0	1	5	3	7	7	13	8	6	3	6	6	49	78	23	5	5	10	9	9	6	45	15	8	13	25	10	70	19	39	105	14	7	47	7	8	22	31	8	61	58	225	28	6	4	11	4	18
L1FLnI_7q21.12g	14	5	15	10	3	32	4	1	3	5	0	12	18	6	5	3	6	7	8	34	18	15	21	17	10	42	7	27	2	25	18	14	26	9	15	53	33	28	14	25	18	6	6	14	49	50	29	15	12
L1FLnI_12p12.1f	14	0	0	2	1	4	2	1	0	0	0	4	8	10	20	4	2	0	0	6	4	3	7	3	0	5	2	2	9	5	20	12	5	0	16	6	6	0	8	4	8	2	26	7	8	5	3	4	10
ERVL_3q26.32	14	1	0	0	1	1	0	1	1	0	0	0	1	17	17	3	0	0	0	0	0	0	5	5	0	0	7	2	11	1	4	5	1	1	1	0	0	0	6	0	11	2	7	0	1	1	0	1	3
L1FLnI_12p12.3f	14	0	12	82	51	99	36	30	24	89	50	129	135	100	83	22	4	5	62	107	87	96	86	146	121	52	92	118	76	100	54	90	3	20	48	83	23	1	64	107	123	43	170	48	4	38	85	136	39
MER41_5q15a	14	9	53	457	302	626	372	570	355	473	356	1137	579	322	297	65	154	409	528	447	436	324	74	549	397	539	425	623	279	399	55	260	381	508	36	430	580	355	336	359	550	225	235	76	370	659	540	589	62
L1FLnI_9q33.1g	14	3	29	1	0	1	1	2	0	0	0	1	0	0	2	1	2	2	3	0	4	4	1	3	1	3	0	4	4	2	1	1	3	0	1	0	2	2	0	2	5	1	3	5	0	3	3	1	1
L1FLnI_7q31.1x	14	2	1	4	3	1	3	1	0	5	2	1	3	4	7	1	1	2	3	3	2	4	3	4	2	1	4	2	4	2	3	1	0	2	1	0	5	0	0	5	13	5	12	9	1	2	2	1	4
L1FLnI_6p25.1d	14	9	29	153	115	451	117	111	59	118	143	429	398	300	278	40	39	82	144	287	261	180	83	512	384	327	360	402	255	290	68	185	248	350	37	158	265	168	253	187	359	224	168	84	114	224	182	316	82
HERVL_6q24.3c	14	7	3	8	16	21	28	29	7	12	24	51	24	81	145	15	18	24	18	23	17	32	42	43	14	22	91	21	101	44	42	96	15	17	39	22	30	24	73	29	162	132	150	43	26	31	22	18	38
L1FLnI_5q14.2a	14	0	2	66	56	110	41	58	30	43	59	125	101	179	183	36	33	57	55	53	72	59	73	173	105	90	127	89	78	76	40	81	157	128	42	49	85	148	102	42	164	88	129	99	143	91	73	86	83
HERVL_6q14.1d	14	3	12	21	20	82	28	16	26	16	32	34	94	79	125	77	19	28	9	46	37	43	314	122	49	60	101	63	231	71	241	197	193	33	211	42	56	93	81	51	112	108	219	394	118	71	56	52	315
L1FLnI_4p16.2l	14	8	45	14	3	33	9	4	6	7	8	18	34	16	6	6	13	15	13	15	19	9	11	12	38	23	8	17	1	14	14	3	19	8	13	55	16	15	13	16	53	16	8	65	91	85	42	52	73
HERVH_22q12.3a	14	13	14	125	251	273	357	472	346	350	312	97	260	245	318	274	84	110	129	77	66	241	383	169	444	48	92	132	247	112	190	330	103	520	322	116	50	375	167	39	1175	1301	2568	571	132	139	131	165	354
HERVFRD_2p12a	14	7	28	4	6	5	2	6	2	6	7	4	21	62	27	0	1	1	1	2	5	4	1	4	1	0	5	3	9	2	0	4	2	1	3	5	2	3	2	1	4	2	5	1	0	0	3	1	1
L1FLnI_4q28.2g	14	2	18	194	215	250	194	219	135	219	204	725	347	195	249	436	304	261	309	220	264	226	602	257	294	276	154	528	238	153	457	181	732	358	463	174	343	477	111	217	207	131	282	800	326	259	273	373	481
HERVIP10FH_Xp11.3	14	5	41	199	109	192	146	192	125	168	145	299	172	154	206	93	133	236	201	326	326	278	289	458	224	544	354	400	395	376	214	358	525	481	175	152	485	574	330	318	253	156	285	118	265	304	149	253	92
L1FLnI_4q21.21l	14	9	19	547	416	452	306	376	233	526	282	1805	665	384	477	128	369	555	659	559	401	445	164	315	338	522	306	625	175	367	120	179	444	525	126	424	768	619	243	466	394	216	197	129	381	496	767	406	75
HERVEA_Yp11.2a	14	31	52	0	0	0	0	0	0	0	0	0	0	0	0	0	0	0	0	0	0	0	0	0	0	0	0	0	0	0	0	0	0	0	0	0	0	0	0	0	0	0	0	0	0	0	0	0	0
L1FLnI_2q24.1oa	14	7	26	99	62	73	72	129	52	110	99	129	114	28	41	101	127	136	163	49	75	78	68	28	50	97	42	80	21	27	44	27	84	90	50	47	91	117	21	72	39	10	44	47	88	85	98	66	24
L1FLnI_3p14.2e	14	12	25	9	1	5	9	9	4	4	1	12	5	10	16	2	2	4	17	6	19	7	7	9	10	18	12	7	15	18	22	7	22	8	17	10	24	33	19	21	14	21	24	12	11	11	15	13	8
HARLEQUIN_1p34.3a	14	0	0	0	0	1	1	1	0	0	1	1	0	27	43	10	0	0	0	0	1	0	33	0	0	0	4	1	41	3	25	48	0	0	25	0	0	1	11	0	19	20	159	13	1	1	1	1	13
L1FLnI_Xp22.12b	14	1	0	4	2	20	3	1	2	4	1	6	6	8	26	17	24	20	21	10	9	13	11	8	14	21	5	20	22	17	11	17	48	11	12	13	18	19	8	21	15	7	43	10	10	11	17	11	13
L1FLnI_5q12.1g	14	9	33	11	9	1	8	4	3	5	4	4	10	1	2	3	2	5	2	8	5	11	10	9	2	12	5	29	7	0	9	4	16	10	6	3	11	21	2	10	15	3	10	26	10	4	1	15	10
L1FLnI_8p21.3i	14	20	33	61	30	68	35	52	47	62	44	79	85	28	52	40	53	55	64	53	60	50	51	57	44	85	59	64	20	47	33	30	37	33	53	50	50	55	49	55	96	27	52	90	100	126	49	93	50
L1FLnI_1p22.1i	14	2	28	390	314	288	79	141	55	273	148	676	524	205	231	190	235	349	426	403	262	280	372	353	311	522	232	593	190	262	136	98	626	592	115	163	615	606	160	341	280	146	181	302	312	456	364	481	224
L1FLnI_3q26.32v	14	0	43	72	69	190	47	34	28	39	58	122	138	103	90	5	3	20	81	135	107	103	14	201	123	64	144	160	48	181	12	41	3	19	8	83	28	1	140	127	160	54	36	19	6	45	105	141	22
L1FLnI_6p11.2h	14	0	0	1	0	0	0	0	0	0	0	1	2	1	0	12	0	0	0	0	0	1	28	2	0	0	12	2	7	4	23	29	0	0	74	1	1	0	5	1	5	8	46	13	0	1	0	1	13
MER41_3q27.1	14	12	59	32	51	70	25	29	16	17	32	40	79	90	96	4	2	20	32	62	67	44	16	73	30	80	108	56	50	79	10	68	14	27	6	84	83	23	79	85	141	84	66	8	26	109	60	76	4
ERV316A3_6q25.1c	14	1	0	24	3	11	51	69	64	14	94	45	12	235	676	833	179	22	8	14	18	25	1052	142	12	14	196	27	834	203	912	877	206	16	941	19	27	79	207	25	324	620	844	1169	59	22	10	14	1300
PABLA_2p25.1	14	7	3	11	6	30	20	18	10	3	20	6	9	15	20	18	8	17	19	12	17	15	18	7	13	19	9	9	13	7	15	7	26	10	28	19	21	19	1	19	33	24	30	49	39	37	13	14	42
HML6_19p12c	14	2	8	1	0	0	0	0	3	0	0	0	0	12	47	17	3	2	0	0	0	0	58	4	0	2	11	1	67	4	69	113	2	1	124	0	0	0	18	0	22	49	146	64	7	0	0	1	21
L1FLnI_4q12q	14	0	0	1	2	3	0	0	2	2	1	3	0	9	28	12	1	1	3	0	1	1	15	3	0	0	4	1	34	2	7	63	0	1	16	1	4	2	1	3	12	13	186	9	2	0	2	0	6
PABLA_19q13.2	14	14	58	121	92	515	107	86	90	107	134	138	426	409	686	90	24	21	52	284	300	224	367	323	214	199	505	266	498	505	465	671	155	84	410	464	184	116	461	411	884	415	872	397	181	265	416	228	173
HERVW_11q14.1	14	11	18	92	64	365	46	41	43	73	108	93	191	199	159	212	124	107	119	161	165	156	423	205	147	255	230	186	196	170	376	206	268	156	347	166	239	250	224	193	406	198	231	440	241	298	147	185	370
L1FLnI_5p13.1l	14	10	2	0	1	2	1	4	1	0	0	6	2	16	19	2	0	0	1	0	2	1	11	3	0	1	30	0	18	13	8	22	2	0	15	0	1	3	24	1	19	15	33	13	2	1	1	1	5
L1FLnI_4p16.2k	14	1	21	9	0	16	1	9	0	3	1	11	13	8	2	10	1	2	10	4	9	6	12	6	20	5	5	6	6	8	24	9	12	7	19	16	5	9	5	9	11	1	14	50	26	17	11	22	40
HERVL_3q12.1c	14	2	0	1	3	1	1	0	0	1	0	0	0	2	9	12	0	3	4	2	3	1	39	2	2	1	0	0	10	0	29	18	1	0	57	1	0	0	2	6	5	4	16	28	0	0	1	1	12
HERVW_6q21c	14	0	7	14	3	31	3	6	2	6	7	5	16	65	78	5	1	1	6	9	12	7	4	13	19	19	12	12	6	17	4	7	5	11	2	11	11	11	10	9	48	18	26	28	13	53	4	32	15
L1FLnI_1q41a	14	0	0	1	1	0	0	1	1	0	1	1	0	1	0	3	0	0	0	0	1	0	0	0	1	0	0	0	3	0	0	0	0	0	0	0	1	0	1	0	2	1	8	1	0	0	0	1	2
L1FLnI_15q15.1	14	25	154	244	189	293	129	109	103	208	162	416	387	215	243	23	15	61	364	401	491	367	8	204	98	243	531	304	140	626	32	223	6	18	40	551	79	24	438	615	677	333	147	14	14	152	431	329	4
L1FLnI_3q25.2f	14	6	28	0	0	0	0	0	0	1	1	0	0	0	1	0	0	0	0	0	0	2	0	0	0	0	0	0	0	3	1	0	0	0	0	1	0	0	1	2	2	0	8	0	0	0	0	1	1
L1FLnI_7q11.21v	14	20	19	167	57	116	508	548	367	401	329	37	59	24	22	379	835	1235	1261	217	215	174	109	24	105	176	16	303	57	19	102	36	449	408	62	56	501	418	27	253	18	13	33	53	92	97	105	123	65
L1FLnI_14q23.3c	14	0	0	2	2	11	1	1	1	5	2	1	19	19	47	6	1	3	1	4	3	8	11	5	3	12	14	3	22	6	15	27	12	7	20	4	6	15	8	6	12	19	47	29	17	18	3	8	17
L1FLnI_11p12xa	14	3	30	24	25	66	16	18	18	23	35	41	66	128	270	134	13	30	24	33	39	38	314	59	33	70	118	56	240	85	387	378	26	26	260	68	87	56	115	74	222	238	591	243	62	85	39	61	92
L1FLnI_1q24.2j	13	23	26	79	103	274	84	74	73	81	104	123	314	219	231	39	32	71	114	229	270	182	77	280	102	164	320	191	192	322	84	212	75	74	157	264	145	130	282	273	392	211	175	97	148	173	225	212	46
L1FLnI_1p13.3l	13	26	56	41	24	74	48	75	44	48	95	124	60	511	1037	756	142	91	84	45	77	45	1017	128	58	127	376	45	971	258	1012	1381	107	41	1515	79	82	139	451	73	816	911	2165	932	163	149	88	76	477
HERVL40_15q21.3	13	5	31	39	28	121	16	30	13	31	28	63	96	68	86	2	3	26	39	55	46	55	15	137	76	95	83	92	65	53	12	45	30	100	5	33	86	38	53	57	80	36	36	12	34	74	46	75	16
HERVL_Xp22.31a	13	7	25	8	14	25	7	2	5	7	14	8	26	20	10	1	2	8	13	18	23	12	10	17	19	18	10	26	4	8	11	5	19	26	6	13	23	16	3	23	3	3	3	10	11	15	11	12	6
L1FLnI_5q12.1c	13	1	15	10	8	6	1	5	6	3	14	26	14	6	16	54	41	72	83	6	16	12	45	5	22	12	4	20	9	6	14	7	22	31	12	18	33	22	5	12	2	3	12	14	11	12	12	11	3
L1FLnI_5p13.2fa	13	6	26	115	43	187	54	49	49	71	88	124	185	137	104	110	87	91	79	121	119	122	357	207	124	223	118	137	20	138	278	25	310	136	192	60	142	259	75	106	229	46	29	570	339	220	109	159	392
ERVLE_12p12.1a	13	25	104	165	176	412	89	91	70	127	131	325	402	348	369	24	2	26	278	332	282	271	57	375	289	95	355	300	253	375	67	242	13	41	63	423	51	16	339	410	577	308	229	65	13	71	352	317	34
L1FLnI_4p15.2v	13	2	5	27	13	68	28	27	14	13	55	22	57	573	934	131	68	36	23	25	39	29	243	53	32	34	206	18	396	77	253	411	117	25	198	39	54	133	254	27	459	444	407	291	134	61	29	35	232
L1FLnI_1p31.3r	13	28	127	57	44	119	44	59	41	53	73	51	112	63	122	32	4	21	202	108	124	95	29	86	39	42	184	95	76	226	35	139	0	8	42	159	11	3	153	179	223	106	385	50	8	44	114	96	18
HERVW_15q26.1	13	0	0	0	0	1	0	0	0	0	0	0	0	1	0	0	0	0	0	0	0	0	0	0	2	0	1	0	1	0	0	2	2	0	0	0	0	0	0	0	0	0	7	1	0	0	0	0	0
ERVLE_2p22.3a	13	18	92	87	72	171	58	94	38	67	83	124	181	233	396	148	36	50	119	138	139	105	359	199	129	70	163	173	281	179	293	266	49	53	178	124	55	26	185	141	346	171	450	243	30	58	138	139	189
L1FLnI_Xp22.31c	13	7	14	32	18	42	13	29	11	11	24	13	38	19	21	50	37	29	25	27	50	44	136	51	23	80	64	57	29	71	118	56	75	21	100	31	49	93	46	53	57	16	41	74	42	46	27	40	44
L1FLnI_3p22.1ba	13	0	0	0	0	1	0	0	2	0	0	0	1	6	15	1	1	0	5	0	0	0	7	3	0	2	3	1	5	0	2	7	1	1	6	1	1	0	2	6	6	11	25	3	2	7	1	4	5
L1FLnI_Xq22.1y	13	18	16	3	5	20	3	7	5	7	6	10	13	20	14	6	8	9	4	21	11	11	2	13	5	14	22	10	14	17	19	22	7	10	5	14	9	16	16	19	26	14	21	11	6	10	10	12	7
MER41_12q12	13	1	12	16	8	79	11	15	9	18	17	94	85	35	28	20	16	15	16	43	52	28	42	21	14	67	11	51	9	18	39	12	58	18	27	58	70	58	5	49	8	3	6	50	63	84	44	38	19
PABLA_1q24.2	13	8	9	50	50	81	41	34	22	69	38	130	105	40	55	9	21	48	91	67	70	73	13	63	22	73	106	67	13	94	15	29	28	39	17	94	95	57	93	88	96	46	8	15	35	104	88	81	6
HERV9_7q21.13	13	1	0	2	1	6	4	6	3	1	2	56	5	40	39	64	62	85	154	3	3	2	12	14	23	5	10	5	41	10	15	36	9	3	21	5	6	2	10	3	49	28	76	19	5	4	41	2	14
L1FLI_12q14.2	13	40	80	10	15	36	8	13	12	11	16	12	42	49	54	12	7	3	14	21	17	24	10	35	34	25	42	33	43	47	16	25	28	9	17	28	25	27	42	28	61	29	33	21	23	32	24	39	5
L1FLnI_2p15n	13	8	19	72	46	76	36	41	19	72	58	117	121	33	17	144	130	177	166	80	66	69	84	67	53	118	20	80	7	53	83	36	123	44	107	63	108	167	28	75	30	21	33	132	136	97	89	74	41
HERV3_7q34b	13	0	1	7	0	8	2	6	2	5	1	3	12	26	24	10	8	0	5	7	8	4	14	10	8	6	14	5	25	12	12	24	13	6	11	13	3	8	10	5	22	26	24	25	19	27	4	12	29
PABLA_7q32.1	13	0	0	0	0	0	0	0	0	1	0	0	0	0	0	0	0	0	0	0	0	0	0	0	0	0	0	0	0	0	0	0	0	0	0	0	0	0	0	0	0	0	0	0	0	0	0	0	1
ERVLE_1q32.1b	13	0	2	102	50	43	103	124	93	79	118	86	60	314	450	207	104	93	109	83	87	70	343	325	90	136	372	140	454	273	337	399	275	139	254	59	141	186	354	115	580	447	342	298	125	116	61	87	233
L1FLnI_1p21.2m	13	20	50	304	215	636	173	209	115	184	170	414	623	423	606	88	98	219	334	402	395	336	164	615	444	551	489	536	502	495	116	485	263	399	135	398	436	255	402	370	769	360	616	189	288	492	468	441	112
HERV3_7q34a	13	19	163	336	208	367	122	135	105	255	98	595	372	204	169	121	445	499	452	337	331	296	127	383	299	645	386	433	140	371	109	99	703	444	75	420	555	733	308	412	378	200	50	175	734	798	383	467	109
L1FLnI_1p21.3x	13	0	0	0	0	1	1	2	0	0	2	0	0	71	487	1335	64	2	0	0	1	0	2638	8	0	1	77	0	901	11	1383	1152	85	3	2295	0	0	37	86	0	56	313	2195	1288	11	0	3	0	929
L1FLnI_5q13.3t	13	13	96	154	171	312	104	120	67	136	121	469	416	310	366	40	35	65	288	234	205	190	48	303	244	133	254	254	175	287	50	132	70	107	33	261	106	73	211	242	262	122	75	40	42	123	295	266	20
L1FLnI_9q31.1ca	13	2	4	20	23	36	9	13	7	13	17	23	33	75	105	12	10	15	11	21	21	15	47	24	18	38	25	27	52	20	29	27	34	27	25	16	50	30	21	21	43	20	42	48	58	48	17	37	37
L1FLnI_4q28.2j	13	19	13	884	573	449	556	706	546	754	604	2113	836	195	183	204	355	907	1374	767	1008	719	90	260	548	1418	492	825	170	574	101	262	159	471	150	1163	943	374	405	1220	759	292	365	120	315	1127	1235	876	34
ERVLB4_12p13.2a	13	0	0	9	8	2	12	3	5	7	16	4	3	19	45	34	12	5	8	4	1	3	93	2	7	9	8	7	51	4	81	71	10	0	80	1	4	2	9	6	4	13	42	49	5	3	3	4	7
L1FLnI_2q23.1a	13	18	19	683	460	447	578	699	415	556	620	1785	744	391	633	601	656	721	948	608	530	482	408	558	259	807	876	602	561	747	520	807	528	472	661	655	953	860	737	655	1388	713	1074	549	635	706	889	564	147
MER61_10p13	13	0	0	2	1	10	3	3	1	4	2	6	13	1	5	0	1	1	2	13	8	8	5	10	6	17	5	5	1	3	13	7	9	2	9	15	11	3	12	11	8	3	7	8	10	12	9	7	5
L1FLnI_14q31.1i	13	21	35	13	11	67	5	7	6	8	6	34	89	17	10	3	8	13	17	27	35	31	9	24	31	31	14	34	4	27	5	2	9	14	2	37	32	7	10	23	26	15	6	2	12	55	48	39	1
MER101_15q15.2	13	3	27	37	36	52	27	19	16	27	18	37	64	53	77	1	16	23	41	29	38	23	4	45	16	62	55	30	30	37	10	32	14	24	11	55	44	31	60	45	88	35	36	20	51	75	50	32	7
ERVLE_8q11.23b	13	7	14	152	103	116	105	148	103	120	119	259	172	164	205	135	178	181	191	147	125	104	138	144	78	223	155	213	193	130	147	208	183	122	159	170	249	213	141	148	165	132	104	138	194	239	180	162	64
MER4_11q12.1e	13	7	41	166	79	28	225	260	164	183	174	400	93	132	185	168	181	129	148	124	144	121	187	195	44	171	105	171	89	189	101	65	266	174	66	35	179	270	104	134	75	60	82	123	118	84	85	99	49
L1FLnI_14q22.1f	13	0	0	2	1	4	3	2	3	0	3	2	2	7	45	21	1	1	2	1	5	6	17	4	4	6	8	0	52	5	29	61	3	0	21	7	1	1	21	2	33	36	139	51	8	4	3	10	19
ERVLB4_19p13.11	13	2	2	2	5	20	7	6	2	6	6	7	21	65	119	14	3	4	4	5	8	7	24	23	8	7	41	12	48	16	29	72	9	4	30	19	10	4	31	9	105	65	94	34	16	23	14	23	23
ERVLE_8q22.3c	13	11	6	17	20	76	18	14	16	16	18	20	59	57	89	9	8	12	24	42	42	45	41	80	75	56	77	52	70	81	22	65	35	39	24	59	45	34	71	51	144	72	84	34	29	43	42	37	14
HERVH_21q22.3	13	0	0	17	9	3	11	13	12	26	13	12	13	10	16	14	7	19	8	17	16	9	12	13	18	29	7	8	10	21	10	8	23	12	17	5	15	23	9	18	3	5	13	14	13	15	12	16	13
L1FLnI_5q11.1k	13	7	12	47	28	11	19	21	6	46	22	234	38	4	4	28	29	57	76	9	22	24	23	3	21	15	3	54	6	6	11	6	37	44	5	32	50	33	1	20	1	2	12	11	19	8	35	17	1
HERVH_14q24.2b	13	3	7	37	15	24	74	88	63	33	159	57	22	236	466	1994	427	146	44	33	30	24	3286	170	28	51	213	32	1114	111	2035	969	677	84	2004	22	114	413	148	32	269	374	2036	2824	176	49	24	17	2270
L1FLnI_3q25.1a	13	1	0	51	32	50	54	68	37	54	57	197	40	215	466	163	59	74	66	28	39	33	308	102	36	56	200	40	551	91	302	546	77	57	251	25	36	73	170	32	252	281	953	215	35	32	29	35	149
L1FLnI_8q23.1x	13	13	19	17	15	52	16	6	7	7	24	15	47	237	338	43	52	25	19	35	56	47	86	50	10	59	99	29	68	98	105	107	76	13	155	75	65	138	112	71	183	113	83	105	112	74	48	35	56
L1FLnI_5q12.1o	13	0	0	4	4	10	2	2	2	2	3	11	7	16	19	14	3	7	7	9	9	7	26	14	5	5	12	12	31	5	21	19	23	9	15	9	9	9	7	6	24	12	25	29	7	7	11	9	22
ERVLE_1p13.2a	13	19	39	13	18	58	10	18	7	25	31	17	47	268	359	41	12	21	20	35	26	20	53	81	30	53	142	37	105	105	46	125	36	31	59	41	30	44	148	26	345	171	155	69	45	71	32	27	47
L1FLnI_4q12ba	13	21	50	62	66	192	28	34	17	46	20	36	153	224	214	12	24	34	37	64	89	67	29	201	94	100	95	96	41	107	28	35	130	76	24	83	86	112	116	64	152	60	39	47	153	129	80	114	43
L1FLnI_14q13.3f	13	21	33	3	2	0	0	4	1	3	1	4	5	3	17	2	2	4	3	2	0	1	3	2	5	3	3	1	2	3	2	0	1	7	4	1	2	4	4	0	6	5	6	3	3	1	1	1	0
L1FLnI_10q23.31e	13	0	2	17	16	35	15	27	15	15	11	41	21	126	152	31	20	26	23	26	30	19	41	43	15	46	31	28	33	41	52	34	35	18	47	20	41	43	34	28	50	31	35	55	55	36	17	25	16
L1FLnI_14q21.2a	13	17	4	5	5	11	4	1	4	5	2	4	6	1	4	2	0	6	3	6	1	0	3	7	10	4	5	3	4	6	11	9	5	2	2	1	12	3	4	2	5	3	3	5	2	3	3	3	2
L1FLnI_1p11.2e	13	0	2	2	2	1	5	27	9	1	3	0	2	40	195	44	3	1	0	1	1	0	46	2	2	1	21	0	135	5	30	197	5	0	43	2	1	4	36	4	101	233	847	117	24	12	0	7	52
ERVLE_7q32.3a	13	4	18	7	2	8	7	6	3	0	7	10	6	21	36	35	9	1	4	4	5	7	111	11	5	12	20	11	30	8	101	31	28	5	104	4	13	12	10	7	29	14	60	94	16	2	5	11	67
L1FLnI_3p25.1k	13	2	3	11	11	10	7	18	14	12	14	19	10	39	31	97	90	100	124	7	3	7	11	7	15	3	7	5	8	4	5	11	10	2	15	7	8	12	8	5	2	3	2	7	10	3	11	5	24
HERV9_3q26.1	13	1	36	0	0	0	0	0	0	0	0	0	0	0	0	0	0	0	0	0	3	0	1	0	1	0	0	0	0	0	0	0	0	1	0	1	0	2	0	0	0	0	0	0	0	0	1	0	1
L1FLnI_8q11.21c	13	11	80	177	88	345	154	151	129	167	155	158	269	188	123	58	85	181	250	189	211	193	61	376	365	297	134	280	38	200	67	24	465	339	28	147	301	359	105	234	216	41	29	83	204	255	153	251	77
HERVH_8q22.3a	13	5	42	49	24	14	33	37	20	59	30	115	32	104	158	7	7	18	59	47	47	48	16	52	55	42	45	51	16	45	7	22	16	30	16	39	27	15	35	41	63	14	61	22	13	43	71	41	15
L1FLnI_3p25.3f	13	17	65	60	85	199	47	33	33	53	46	65	184	134	113	13	16	38	60	68	89	68	11	186	102	137	82	103	24	127	15	18	79	64	10	115	88	90	105	116	182	33	31	19	109	141	115	128	16
HERVK11_Xp11.3	13	8	11	44	21	69	32	75	33	35	66	70	91	122	191	110	88	56	50	36	34	42	108	89	57	97	160	45	105	90	139	105	115	62	96	76	74	114	125	46	260	121	200	225	157	97	44	83	112
L1FLnI_9p21.3k	13	6	32	1	0	0	2	0	0	1	0	0	0	5	9	8	0	0	3	0	1	0	14	0	1	0	1	0	5	1	18	11	1	0	22	1	1	4	3	2	6	1	18	23	2	1	2	1	7
HUERSP3_8p11.1b	13	12	37	0	0	0	0	0	0	0	0	0	0	0	0	0	0	0	0	1	0	0	0	0	0	0	0	0	0	0	0	0	0	0	0	0	0	0	0	0	0	0	2	0	0	0	0	0	0
L1FLnI_12q15m	13	1	0	4	0	3	0	1	2	5	4	3	0	0	5	3	1	3	5	3	2	2	0	0	5	1	0	1	2	2	5	1	1	0	1	0	1	2	5	1	5	1	2	2	2	0	2	1	0
L1FLnI_3q25.2u	13	0	1	3	8	1	9	9	6	3	18	5	1	84	202	71	5	2	11	1	5	1	76	40	1	3	81	3	224	23	50	170	5	4	33	2	4	6	57	4	146	204	522	73	1	3	7	4	33
L1FLnI_3p14.2a	13	13	53	4	1	2	3	0	1	1	1	1	2	0	5	3	0	0	2	1	0	3	3	3	4	2	0	1	2	0	2	2	0	0	3	2	0	5	0	0	1	1	0	12	4	4	1	4	2
L1FLnI_13q33.1g	13	7	28	0	0	0	0	0	0	0	0	0	0	0	0	0	0	0	0	0	0	0	0	0	0	0	0	0	0	0	0	0	0	0	0	0	0	0	0	0	0	0	0	0	0	0	0	0	0
L1FLnI_2q23.3j	13	1	0	80	51	118	43	54	36	45	70	66	118	477	1042	140	54	24	43	82	71	71	305	120	70	103	453	129	851	111	276	716	194	97	191	56	103	146	380	75	830	849	1301	378	94	83	39	67	283
HERVIP10FH_19p12c	13	1	4	0	0	0	1	3	1	0	0	0	0	1	2	7	0	1	0	0	0	2	2	0	0	1	1	0	3	1	2	3	1	0	2	0	0	0	3	0	2	2	4	2	1	2	1	0	0
L1FLnI_6q13e	13	0	0	0	0	1	0	1	0	0	0	0	0	47	234	5	0	1	0	0	1	2	3	1	0	3	4	0	26	1	7	17	0	2	4	1	1	1	3	0	5	8	45	3	0	1	1	0	4
L1FLnI_3q13.33v	13	0	0	1	0	0	2	0	0	2	1	1	3	0	3	8	3	1	4	1	4	1	8	0	1	0	5	1	2	4	2	4	0	1	6	0	3	2	0	0	3	4	11	6	1	0	1	1	4
HML3_4p15.1	13	3	6	0	0	0	0	0	0	0	0	0	0	0	0	0	0	0	2	0	0	0	0	0	1	0	0	0	0	0	0	1	0	0	0	0	0	0	0	0	3	1	0	0	0	0	0	0	0
MER4_Yq11.221d	13	0	1	1	0	3	1	3	0	0	0	1	0	16	51	20	0	1	2	0	0	0	0	0	0	0	0	0	0	0	0	0	0	0	0	1	0	0	0	0	52	33	111	16	0	1	2	0	5
MER4_9p13.3a	13	3	0	120	57	88	146	155	111	118	107	243	91	407	764	164	109	158	154	88	103	89	167	109	88	138	249	146	484	109	133	563	135	126	93	77	122	121	252	97	403	339	798	132	101	123	84	93	100
ERVLE_10p13a	13	0	0	0	0	0	1	0	0	1	0	0	0	0	7	0	2	0	0	0	0	0	0	0	0	0	2	0	10	1	0	6	0	0	6	0	0	0	2	0	4	12	61	2	0	0	0	0	0
HERVEA_19p13.3	13	18	63	7	6	86	6	4	3	6	3	16	26	56	57	8	4	9	12	35	29	27	6	48	38	46	63	24	47	68	6	41	21	17	15	63	29	20	52	34	47	22	16	8	30	47	44	30	17
L1FLnI_4q25na	13	12	27	2028	940	469	1630	1858	1292	2052	1333	3889	897	1511	1371	489	1168	1822	1808	1295	949	835	286	860	450	1716	606	1284	214	1182	307	421	1223	898	277	1036	1745	2198	695	1165	583	412	294	205	1146	1264	1870	1014	120
MER101_8p21.3	13	20	55	64	59	259	79	71	67	56	86	83	266	130	249	39	12	15	47	165	165	100	126	155	110	190	251	142	187	221	179	199	49	48	103	216	127	28	253	163	525	279	464	174	46	186	197	174	97
L1FLnI_7p15.2c	13	8	36	1237	568	574	675	769	438	1042	815	2701	821	183	204	558	1179	1532	1369	1097	829	749	527	491	506	1274	292	1347	182	408	498	190	1827	1314	379	640	1682	2203	235	1007	316	116	138	245	715	634	1209	838	109
L1FLnI_8q11.21a	13	23	88	137	107	439	106	101	70	133	86	201	360	252	202	27	37	90	155	232	198	199	43	388	363	213	171	297	34	249	22	19	316	330	9	155	193	186	146	224	297	38	31	33	143	203	224	251	64
L1FLnI_9p24.1k	13	11	22	11	1	3	42	48	31	17	32	15	6	224	345	68	11	10	5	6	4	2	87	55	4	11	97	8	128	43	62	88	20	7	40	5	5	17	88	3	158	110	123	70	13	9	0	6	82
HERVL_10q23.33b	13	0	0	0	0	2	0	0	0	1	1	3	1	17	48	13	0	1	1	0	0	0	16	3	1	0	3	1	18	3	19	20	0	0	8	0	1	0	5	0	27	21	49	21	0	1	0	0	29
L1FLnI_8q24.12c	13	1	0	2	3	6	2	1	2	5	0	7	0	7	2	0	1	2	0	0	5	1	3	2	3	5	1	2	1	7	7	2	5	0	3	11	4	3	2	1	9	2	6	1	4	3	6	0	3
ERVLB4_11p15.5e	13	1	1	16	15	16	23	17	22	16	26	4	13	48	61	8	3	4	3	11	17	12	31	57	24	26	75	19	66	36	50	67	21	10	28	27	26	15	62	19	147	82	62	28	16	31	20	12	29
MER4_16q23.1d	13	2	0	0	0	2	1	0	0	0	0	1	1	0	2	5	0	0	1	2	0	1	2	2	0	0	0	0	1	0	6	0	1	1	5	2	1	0	1	0	1	1	1	4	3	3	1	0	1
L1FLnI_10q26.12a	13	5	36	2	0	0	1	2	0	0	3	3	1	9	4	0	1	5	0	3	0	2	0	1	2	0	5	0	0	2	3	3	5	1	5	2	2	0	3	1	4	3	3	0	0	2	5	2	3
ERV316A3_18q21.1a	13	0	0	46	33	57	113	203	95	38	160	51	35	364	304	148	234	160	98	50	52	76	215	97	68	60	69	53	111	158	60	125	178	115	57	62	55	296	136	39	121	88	146	130	167	98	113	75	154
L1FLnI_4p15.33p	13	10	41	163	136	335	86	86	57	137	78	312	357	374	326	21	72	110	138	216	192	182	86	353	176	300	266	243	154	206	57	106	217	228	36	178	260	221	274	179	327	170	79	77	228	322	197	287	114
ERV316A3_3q27.3d	13	4	4	2	3	22	3	5	6	2	3	4	11	20	111	72	4	3	1	14	12	11	507	21	9	12	30	8	90	31	450	131	23	4	514	19	17	10	23	9	50	79	333	578	12	15	10	12	497
HERVIP10FH_6q15a	13	10	62	188	136	300	67	93	63	134	116	200	247	136	144	118	71	93	202	272	265	231	202	332	226	223	319	306	196	325	190	161	143	174	161	226	169	148	248	308	394	195	240	227	125	230	243	308	105
L1FLnI_3q25.1b	13	4	32	58	34	112	70	68	57	43	114	47	134	105	120	30	19	42	47	132	172	115	75	186	80	162	299	109	169	246	149	252	85	38	151	236	126	114	238	233	321	165	204	89	112	197	155	128	47
L1FLnI_2q36.3j	12	3	23	0	0	1	0	8	1	1	2	2	4	34	46	2	1	0	0	1	2	1	3	0	0	2	1	1	3	0	2	2	0	1	6	2	1	2	2	2	1	1	4	2	2	2	3	4	0
L1FLnI_12q21.2x	12	23	155	851	602	777	546	567	433	754	541	1910	951	534	609	254	61	787	1075	954	842	684	334	841	597	1003	764	949	615	920	379	726	107	732	323	920	890	204	663	808	1088	556	797	264	137	989	1393	862	130
L1FLI_16q21	12	1	15	5	5	0	0	4	0	2	2	10	8	3	0	2	5	1	1	3	1	0	2	1	4	0	4	2	1	4	2	0	0	1	1	0	2	2	4	4	3	1	1	1	3	0	3	3	3
PRIMA41_17q21.31a	12	22	32	1	5	53	2	4	2	5	10	9	18	51	68	39	32	25	31	47	49	24	59	46	23	52	41	23	35	58	62	50	45	21	68	70	51	45	43	48	124	75	121	138	108	122	56	58	48
L1FLnI_4q21.21r	12	5	7	0	0	0	3	1	4	1	5	3	2	1	5	1	10	8	3	4	1	3	3	0	3	2	1	4	4	3	2	0	3	1	4	0	4	0	1	2	1	0	3	2	1	1	0	3	1
ERV316A3_7q21.12b	12	2	7	0	0	5	0	0	0	0	0	4	3	7	9	1	0	0	0	1	1	1	4	3	2	1	3	0	4	3	6	8	1	0	2	0	1	0	2	2	7	7	18	5	0	1	1	0	1
L1FLnI_12q14.1u	12	0	0	0	0	0	0	0	0	0	0	0	0	2	5	2	0	0	0	0	0	0	16	0	0	0	6	0	53	1	18	49	0	0	25	0	0	0	8	1	0	10	31	3	0	0	0	0	1
L1FLnI_2q23.1i	12	2	21	156	110	218	157	228	103	93	146	299	207	291	514	292	160	179	158	149	133	135	523	309	149	219	250	194	311	181	364	227	344	201	298	109	206	317	214	128	447	240	626	555	352	187	152	207	300
L1FLnI_2q34ma	12	0	1	30	31	96	29	56	26	21	82	37	85	930	1979	43	7	6	4	34	48	36	772	131	17	44	205	51	607	44	473	426	118	28	381	8	56	63	199	35	239	160	562	325	33	27	13	38	407
L1FLnI_12p12.1q	12	0	0	14	13	19	4	11	6	2	8	16	38	1780	2151	77	7	2	1	8	8	8	245	15	10	9	13	7	85	16	126	71	24	6	83	15	8	22	25	6	54	39	182	243	33	55	16	39	151
L1FLnI_3q22.1aa	12	3	10	13	7	34	14	13	10	11	13	16	50	39	50	24	24	27	34	30	32	27	46	45	25	63	51	28	39	56	43	54	47	30	40	40	28	28	45	40	77	69	75	68	65	75	32	35	32
HERV30_6q22.31	12	10	90	576	393	1536	264	260	190	548	298	906	1208	863	810	72	106	292	685	1074	954	742	178	1196	985	976	1140	1397	361	880	160	353	561	689	102	863	779	421	862	1074	1043	463	232	305	578	915	1004	1074	257
MER41_3p22.3b	12	0	1	2	1	1	5	0	2	0	1	1	2	4	6	32	5	2	1	3	1	0	128	5	2	6	3	8	10	2	120	14	17	3	97	4	2	9	5	4	7	5	18	136	11	3	3	2	79
HERVL18_6q22.31b	12	27	24	52	57	202	80	82	57	64	116	39	95	426	552	57	14	7	15	152	234	153	556	410	160	241	608	180	1587	333	754	1696	278	134	785	284	309	200	579	338	517	606	677	309	98	152	167	102	251
HARLEQUIN_1p36.33	12	0	5	5	7	17	5	6	5	8	11	7	20	185	524	196	5	10	9	10	19	10	314	30	13	36	149	20	794	54	483	1247	27	13	467	9	23	35	177	17	288	750	1078	272	46	50	17	20	114
HUERSP3B_5q31.3	12	10	23	2	0	4	1	3	0	0	1	3	9	3	10	2	1	2	1	0	6	1	5	11	5	4	5	3	3	4	9	17	5	0	12	15	3	4	4	5	27	26	31	27	17	13	3	5	20
HML5_16p11.2	12	5	1	50	45	107	57	55	53	43	93	74	93	272	420	83	88	108	61	81	102	67	117	125	35	200	334	105	281	205	116	380	169	75	145	146	235	200	307	101	377	242	256	122	242	246	109	81	52
L1FLnI_4q13.3g	12	0	0	0	0	0	0	0	1	0	0	0	0	5	6	0	0	0	0	0	1	0	3	0	0	0	2	0	0	1	3	5	1	2	2	0	0	0	0	0	2	4	5	0	0	0	0	0	1
L1FLnI_2q32.1da	12	3	7	29	33	83	15	31	7	29	24	51	115	256	423	29	6	15	12	42	38	32	152	72	41	60	89	51	153	60	137	134	70	54	115	37	53	80	97	39	139	81	248	178	78	100	35	57	118
HML3_3q13.33	12	0	0	0	1	0	0	0	0	0	0	0	0	0	1	3	2	1	1	2	0	0	1	0	0	0	2	0	1	0	0	1	1	0	3	0	3	2	0	2	4	1	9	4	0	0	2	0	4
MER41_4q23a	12	0	0	1	0	2	1	0	4	0	3	1	2	101	312	19	3	1	1	1	1	0	82	7	3	4	34	1	157	6	63	184	11	0	52	1	0	5	37	4	85	101	370	78	3	1	0	2	120
HERVL_7q11.21b	12	1	7	1	1	14	3	5	3	6	1	5	12	41	52	7	11	7	3	9	9	6	10	20	15	9	31	14	27	9	11	40	40	18	10	14	13	18	20	15	35	28	56	14	19	22	15	4	14
PABLA_8p21.3b	12	3	19	4	2	0	0	1	0	1	2	1	5	17	15	1	2	1	5	2	5	3	1	3	5	7	2	3	7	1	3	14	3	1	2	1	1	4	6	2	6	1	7	3	3	0	5	6	0
L1FLnI_1p11.2c	12	14	20	70	24	90	51	133	25	34	73	65	114	77	57	12	27	61	84	52	46	59	12	58	71	94	41	102	13	58	1	5	50	65	13	49	66	59	28	57	124	28	7	16	104	171	59	102	4
ERVLE_9q21.13c	12	0	2	26	14	56	22	22	15	22	38	28	45	159	252	83	86	51	28	50	49	56	199	121	49	94	260	56	276	110	229	266	249	63	241	74	142	260	223	75	475	328	274	268	162	100	45	31	172
MER41_9q31.1a	12	9	57	222	255	311	168	176	121	196	190	428	417	193	212	85	37	283	332	298	274	259	162	308	229	467	305	335	259	282	161	357	79	281	157	315	352	138	226	291	377	194	357	98	73	371	419	341	31
PRIMA41_1q25.1	12	0	0	1	0	0	0	1	1	0	1	0	0	0	0	13	13	23	19	1	0	2	0	0	0	0	0	0	0	0	0	2	1	0	0	0	1	1	0	0	0	0	0	0	0	0	0	0	0
ERV316A3_8q24.13b	12	6	13	25	24	71	13	30	10	27	34	22	37	122	175	20	9	5	20	40	50	44	40	54	31	22	95	44	105	61	39	138	9	13	47	58	15	15	124	68	142	93	141	20	4	21	52	36	30
HARLEQUIN_11q13.4	12	6	2	10	6	17	1	2	1	6	5	13	21	63	174	7	4	5	6	16	16	9	10	10	13	15	14	11	50	16	13	58	15	9	11	27	19	12	35	25	35	43	60	7	17	12	16	29	4
L1FLnI_4p15.31a	12	22	82	116	72	161	48	58	59	116	73	111	144	38	38	15	7	22	178	177	240	166	14	112	54	148	203	147	34	205	16	81	8	29	21	245	62	32	151	249	264	84	58	14	21	82	170	179	6
HERVFH21_Xq11.2a	12	16	8	2	3	0	2	3	2	2	0	0	5	3	5	1	0	0	1	5	8	10	9	22	3	6	18	5	5	7	6	13	2	5	13	2	6	3	8	9	2	1	8	7	1	6	0	2	8
HML3_9q34.13	12	14	27	277	146	995	171	149	113	185	212	592	530	443	537	104	53	226	542	720	784	608	215	1008	927	807	782	830	518	711	203	591	174	614	186	709	665	136	648	660	1068	588	769	228	163	644	616	610	169
L1FLnI_11p13d	12	18	17	71	82	142	56	36	53	84	71	85	174	70	82	6	11	44	77	121	170	118	12	104	27	262	217	91	50	273	9	59	7	40	15	230	142	49	179	193	358	108	40	14	56	235	124	145	1
HML5_14q32.33b	12	2	11	0	0	38	0	0	1	0	0	3	14	0	4	0	0	0	0	0	1	0	0	0	1	0	0	0	0	0	0	0	0	0	0	1	2	0	0	0	0	5	2	4	0	4	0	4	1
L1FLnI_11q14.2k	12	6	42	65	77	232	49	54	39	68	28	66	192	89	90	38	50	53	62	123	126	99	63	161	64	179	97	119	31	173	58	30	182	60	60	116	174	141	97	116	120	34	21	57	234	220	112	128	44
HERVL18_1q24.2	12	9	15	183	120	385	115	132	95	80	151	204	278	1987	2670	254	82	117	169	208	234	247	573	745	409	357	804	341	1490	488	401	1241	359	308	266	253	285	275	771	292	1138	1207	1010	598	266	332	250	299	508
HML2_9q34.11	12	10	32	114	59	190	107	70	50	83	81	226	164	156	142	23	46	74	98	143	102	90	33	121	125	168	101	119	32	128	51	36	122	132	34	120	165	103	91	118	157	50	44	57	138	203	136	156	60
L1FLnI_2p23.3b	12	3	5	81	64	92	86	80	60	78	125	241	86	201	292	816	298	116	99	79	110	94	705	156	77	96	217	105	228	148	706	250	385	98	747	86	126	343	173	107	252	163	249	716	172	107	88	66	408
LTR46_8q24.3	12	12	38	107	44	137	68	78	45	82	91	162	160	405	605	302	292	321	305	164	160	155	314	243	194	217	427	137	278	220	314	411	218	135	298	221	202	274	378	182	583	463	474	341	192	231	188	142	168
ERVLB4_2q32.1b	12	16	45	28	11	7	0	2	4	10	5	11	12	2	4	5	8	16	12	7	9	12	8	5	13	9	3	24	2	2	5	3	24	23	3	1	14	27	4	13	6	0	3	2	3	10	9	17	6
PRIMA41_16p12.1b	12	4	37	80	55	219	58	47	36	70	51	118	176	184	205	6	20	63	108	176	184	149	15	280	220	232	285	169	144	229	15	123	64	118	26	239	181	112	270	200	302	174	68	21	81	270	166	217	15
ERVLB4_21q21.3e	12	42	39	41	45	82	34	38	35	39	37	58	138	67	66	14	23	16	28	93	99	70	37	84	49	111	103	90	62	118	51	82	47	23	80	98	82	85	98	130	153	43	64	59	70	149	71	81	14
L1FLnI_1p32.1i	12	0	0	11	11	12	10	16	9	13	29	42	17	34	150	130	24	12	21	10	25	9	121	10	1	22	60	13	135	16	163	258	25	11	273	17	32	28	43	22	57	104	420	97	11	14	13	8	28
MER61_7q21.11	12	0	0	0	0	0	0	0	0	0	0	0	0	11	59	7	0	0	0	0	0	0	34	1	2	0	0	0	26	0	13	29	0	0	11	0	1	0	1	0	4	14	54	10	0	0	0	0	24
L1FLnI_5q35.2k	12	10	20	35	29	99	30	21	16	25	32	36	55	93	64	11	11	19	50	37	47	56	9	77	87	88	53	69	13	76	12	12	39	33	0	68	42	33	49	54	157	42	21	16	48	77	59	55	18
L1FLnI_9q33.3b	12	16	46	28	12	76	19	17	16	22	13	40	82	88	75	12	12	19	13	53	32	26	18	92	48	79	49	40	55	65	23	49	101	50	14	46	81	106	36	35	58	32	70	34	110	93	43	63	60
L1FLnI_16p11.2k	12	33	158	1111	793	776	757	826	549	1056	837	2421	1113	1129	1567	626	85	183	1142	808	813	684	712	743	682	747	610	1210	704	852	594	771	103	423	417	858	500	124	573	837	658	540	652	568	71	496	1112	984	316
HERVL_18q22.2a	12	6	13	12	17	81	13	10	9	9	17	26	57	33	51	79	43	20	11	63	45	38	359	65	40	78	43	49	18	61	375	27	144	23	305	56	68	91	35	52	56	13	29	449	138	70	51	52	260
L1FLnI_3p14.3k	12	11	102	166	157	482	122	108	68	96	132	230	382	547	545	45	30	51	136	283	273	190	76	478	268	210	370	298	334	407	69	330	73	116	93	275	176	54	313	288	615	380	631	166	96	275	298	333	109
L1FLnI_Xp11.22i	12	4	40	6	11	24	2	0	2	5	3	17	46	48	37	1	0	0	0	17	11	11	3	15	10	8	16	23	3	22	5	0	12	7	0	6	18	5	15	13	32	8	6	14	22	51	11	35	13
L1FLnI_19q13.2e	12	7	11	1	0	3	0	0	2	3	4	10	12	7	5	6	5	4	5	1	4	0	2	0	1	9	6	1	3	4	5	0	1	2	2	0	7	1	3	0	4	0	6	3	2	4	1	3	1
HERVS71_15q26.1	12	13	58	44	42	96	9	18	15	45	30	39	126	49	44	6	4	8	89	96	99	76	8	92	57	27	117	99	51	131	24	42	4	13	19	116	18	13	98	151	77	42	32	7	12	36	97	92	5
L1FLnI_6q14.1a	12	30	123	838	450	747	410	485	332	601	355	1310	887	629	636	165	500	771	741	782	687	632	296	931	876	1059	735	954	627	825	217	590	1062	996	156	611	1178	1151	619	720	1071	522	723	165	879	1104	855	864	143
L1FLnI_4q13.3h	12	0	0	0	1	0	0	0	0	0	0	0	1	2	7	0	0	0	0	0	0	0	2	0	1	2	2	0	2	1	1	4	0	0	0	0	1	1	0	1	1	2	2	0	0	0	0	0	0
L1FLnI_Xq11.1p	12	10	25	43	33	155	67	58	51	24	51	43	132	139	207	17	14	23	29	73	101	77	51	180	67	108	116	103	118	68	39	121	98	71	49	80	131	108	92	96	191	79	199	37	116	102	68	83	18
ERVLE_2p22.3b	12	0	7	5	2	15	0	2	0	0	1	12	14	22	24	2	2	2	5	8	10	3	17	10	4	16	9	6	10	21	11	13	15	9	17	5	14	20	11	13	25	7	33	10	17	24	10	9	13
L1FLnI_6q25.3j	12	11	5	172	104	154	198	235	171	176	279	386	202	622	819	262	152	209	268	205	257	186	237	372	250	349	308	272	448	438	259	499	237	202	284	173	254	333	348	254	524	483	593	213	185	272	195	220	156
HML1_6q14.1	12	8	38	8	5	25	7	18	8	13	9	12	37	83	54	3	4	7	12	21	20	9	7	35	10	14	42	15	15	30	18	13	11	6	14	32	19	7	31	17	87	19	32	31	32	49	26	35	14
L1FLnI_18q21.2m	12	1	2	4	1	2	3	2	5	1	1	6	3	59	156	17	3	1	1	1	5	1	12	12	2	1	25	1	52	12	11	54	0	2	7	1	2	1	33	0	53	48	104	14	4	1	4	2	8
L1FLnI_14q23.1ca	12	8	13	40	26	95	19	12	5	26	39	49	90	91	110	118	68	38	22	50	56	34	475	112	67	119	96	90	103	82	380	128	389	94	405	47	114	305	83	55	174	90	262	548	435	175	52	68	412
HERVP71A_7q31.31	12	6	28	0	0	0	0	0	0	0	0	0	0	0	0	0	0	0	0	1	0	0	0	0	0	0	0	0	0	0	0	1	0	0	0	0	0	0	0	0	0	0	0	0	0	0	0	0	0
HERVH_7q21.2	12	0	3	41	39	71	20	35	20	26	34	46	79	87	202	49	20	41	50	101	86	96	93	102	74	100	117	70	225	87	80	204	74	43	73	67	88	90	97	99	136	155	293	73	66	96	78	91	59
L1FLnI_3q22.1j	12	2	0	316	148	228	315	660	281	258	582	557	218	93	124	146	242	378	548	353	248	219	167	254	451	329	185	330	144	163	112	82	343	347	82	198	305	367	112	289	268	157	217	149	274	345	358	368	150
PABLA_Xp22.2	12	5	20	70	39	118	53	62	34	57	47	111	83	40	76	12	1	12	193	151	180	127	12	154	82	17	113	108	48	103	11	74	1	12	17	89	8	4	97	184	103	33	59	1	1	14	109	79	0
L1FLnI_18p11.21p	12	2	3	1	2	3	2	3	6	2	2	4	7	7	6	4	3	2	3	3	4	4	15	4	0	6	2	5	9	5	30	9	4	1	30	9	0	10	7	5	11	4	23	18	7	12	5	3	9
HML3_1q24.2	12	14	26	109	65	135	49	75	41	107	44	220	128	61	93	11	32	61	111	83	69	85	50	102	89	127	57	121	58	82	25	45	99	147	29	57	126	91	49	114	103	64	107	46	67	148	82	94	27
HUERSP1_3q26.32	12	0	0	0	0	1	1	1	2	0	0	1	0	15	62	0	0	0	0	1	0	0	3	2	0	0	2	0	43	0	1	25	0	0	2	1	0	0	13	2	9	17	46	0	0	0	0	0	5
MER61_5q23.1	12	4	19	59	55	97	14	28	24	44	54	48	93	71	95	128	50	33	52	67	88	63	391	45	47	99	47	70	96	39	294	126	115	57	292	63	91	109	59	65	72	42	172	495	150	137	77	96	274
ERVLB4_8p21.3a	12	16	164	93	91	230	35	24	23	106	39	132	150	75	74	43	15	18	173	141	107	132	66	161	277	88	138	205	100	186	54	75	20	48	34	177	46	12	134	195	230	90	112	35	11	71	174	168	41
L1FLnI_15q21.3y	12	0	4	13	2	5	41	39	17	11	39	17	3	1129	2170	427	21	12	8	4	8	10	627	243	9	7	301	8	1478	169	466	1070	39	6	415	6	6	16	275	7	473	737	1784	430	8	7	19	6	265
HML1_6q22.32	12	10	68	38	29	115	36	31	19	44	37	78	90	48	52	14	64	42	67	109	88	90	21	131	103	101	105	98	62	108	15	66	153	65	17	158	101	162	98	98	144	71	64	29	171	136	131	80	13
L1FLnI_Xq21.33ka	12	19	30	168	126	276	62	52	34	81	60	217	274	162	139	20	37	97	126	171	162	208	34	319	284	204	203	281	77	178	22	58	268	367	16	136	187	282	126	152	247	83	71	30	201	177	150	189	23
HERVH_3p14.1	12	9	11	1	1	2	0	4	0	1	1	2	0	15	41	4	1	0	0	0	0	0	8	4	3	1	7	3	24	1	10	20	3	0	7	6	3	3	6	3	10	8	25	4	0	3	0	2	6
L1FLnI_7q21.2h	12	4	11	37	21	144	42	50	53	39	74	72	108	126	138	42	46	71	42	64	94	52	77	161	35	181	366	84	115	220	85	167	68	33	122	91	102	125	292	63	616	241	228	109	166	195	58	98	32
L1FLnI_1q25.1n	12	0	1	0	0	1	0	0	0	0	0	0	0	1	1	0	7	7	2	0	1	1	0	0	0	0	0	0	0	1	2	1	1	0	1	1	0	0	1	4	2	1	2	0	0	0	1	0	0
ERVLE_2p14b	12	34	30	4	4	2	1	6	0	4	1	5	5	43	55	9	0	1	2	7	4	6	12	3	13	6	7	8	21	2	7	18	2	3	9	9	0	3	8	5	5	18	53	5	1	6	7	0	3
HERVH_12q13.11a	12	0	0	2	0	0	1	1	0	0	1	1	0	6	20	1	0	0	0	0	2	0	0	2	0	2	3	0	17	0	2	14	0	0	3	0	0	1	5	0	4	8	27	4	0	0	0	0	2
HML5_11q12.1	12	0	0	0	0	0	0	0	0	0	0	0	0	14	12	0	1	0	2	0	0	0	0	0	0	0	0	0	0	1	0	0	0	0	0	0	0	0	0	0	0	0	0	0	0	0	0	0	0
HERVIP10F_22q13.2	12	5	11	35	12	97	29	16	19	24	39	37	81	71	111	7	15	16	33	77	69	61	26	129	48	116	99	90	86	111	19	73	49	40	20	86	62	59	93	81	136	91	85	39	70	103	53	100	24
ERVLB4_8q11.21b	12	10	13	0	0	0	0	0	0	0	0	0	0	0	0	0	0	0	0	0	0	0	0	0	0	0	0	0	1	0	0	0	0	0	0	0	0	0	0	0	0	0	0	0	0	0	0	0	0
L1FLnI_4q22.1g	12	0	0	0	0	2	0	0	1	0	2	0	0	24	29	2	0	1	1	0	0	0	9	2	0	1	4	0	16	1	7	18	3	0	15	0	0	3	7	0	13	14	20	2	1	3	0	2	9
MER101_18q21.1a	12	14	18	57	59	83	40	51	37	56	60	96	84	134	238	184	195	97	65	85	93	81	339	97	51	106	176	114	150	95	359	164	310	58	315	70	111	245	150	113	234	199	217	349	251	135	78	85	187
L1FLnI_3p12.3n	12	3	3	6	4	7	1	1	2	4	4	5	11	43	74	11	12	4	2	8	7	5	49	14	3	9	19	6	23	18	39	36	17	5	45	4	11	20	35	8	47	36	68	30	21	6	7	11	13
HML1_19q13.41b	12	8	23	53	26	345	129	121	118	35	157	90	239	72	148	44	35	36	21	396	519	320	674	729	877	647	551	321	617	426	894	684	809	250	678	734	575	409	438	498	396	225	459	447	361	434	414	169	512
HERV4_13q32.3	12	22	11	223	274	436	144	218	146	153	204	332	633	383	485	109	239	260	405	387	489	364	207	370	452	421	358	492	107	593	161	185	243	306	198	703	397	415	408	514	435	176	135	225	322	586	813	432	120
ERVL_2q14.1	12	0	1	52	32	27	164	233	132	67	194	33	11	287	478	424	182	55	42	30	50	27	813	274	48	78	283	59	605	274	593	574	260	59	440	39	61	184	247	45	426	429	1542	794	156	55	46	49	619
L1FLnI_2q14.1a	12	10	44	91	41	129	33	27	20	65	44	72	127	156	139	4	19	32	47	99	77	77	19	152	102	119	104	111	16	154	20	21	90	122	7	84	83	101	92	103	159	63	10	30	86	159	68	132	28
L1FLnI_5q12.1t	12	0	4	2	0	5	7	0	6	1	5	5	4	43	101	72	5	1	4	3	4	7	163	7	6	6	18	6	99	4	116	106	11	1	118	9	3	12	17	5	18	41	185	140	1	6	8	6	154
HERVH_13q14.2a	12	11	54	140	107	245	114	124	93	152	110	186	162	123	174	108	41	126	208	215	247	182	118	271	151	284	351	183	346	332	138	416	72	108	126	198	208	110	289	217	316	261	404	107	74	235	160	236	80
L1FLnI_14q32.33f	12	7	6	68	19	0	16	22	20	15	33	11	12	0	7	0	0	0	0	0	2	17	97	4	0	19	2	16	0	30	3	58	4	28	30	0	1	47	33	4	3	3	0	0	1	0	2	1	4
L1FLnI_2p15l	12	7	7	314	167	203	138	158	100	296	228	526	300	33	27	426	419	562	516	289	253	214	261	109	205	347	51	304	74	61	190	67	338	326	217	158	359	458	29	180	36	39	100	251	195	229	311	235	103
HERVIP10F_2q11.2	12	0	0	0	0	0	0	0	0	0	0	0	0	0	0	0	0	0	0	0	0	0	0	0	0	2	1	0	0	0	0	2	0	0	0	0	0	0	0	0	0	0	2	0	0	0	0	0	0
HERVIP10FH_11p15.5	12	3	10	8	4	8	13	17	8	4	15	5	5	37	75	16	7	1	5	6	4	12	48	25	3	22	62	7	117	31	65	137	12	2	71	20	13	9	64	11	125	89	175	58	26	22	4	14	33
HERVIP10F_3q29	12	10	111	106	85	294	64	62	53	76	63	129	282	216	236	7	8	42	116	185	151	174	11	402	303	249	245	210	101	232	16	87	34	209	14	187	204	36	227	201	442	134	105	26	35	161	156	254	18
L1FLnI_4q13.3f	12	0	0	1	0	3	1	1	0	2	0	0	0	0	0	0	0	0	0	1	0	0	1	0	0	0	0	0	3	1	0	1	1	1	1	0	2	0	2	2	1	1	3	0	0	1	0	0	1
L1FLnI_8q12.3b	11	1	7	2	0	5	1	0	0	3	2	2	5	1	0	3	5	2	5	5	1	2	1	3	2	5	1	2	0	0	0	1	2	0	2	0	3	0	0	1	0	2	4	4	3	2	1	2	0
HML5_Xq11.1	11	0	0	14	14	76	33	48	27	8	51	18	40	275	478	71	7	9	10	14	27	21	325	125	37	70	184	29	296	90	321	293	86	33	229	45	47	60	136	34	286	131	434	326	41	45	21	18	233
L1FLnI_Xq13.2ja	11	3	5	47	42	80	56	78	31	44	55	137	125	923	1096	217	58	34	46	36	43	53	610	535	60	57	419	100	769	144	297	455	233	70	214	35	63	112	322	39	892	452	1056	594	136	78	21	101	444
L1FLnI_2q11.2f	11	1	49	6	2	567	0	0	3	5	3	95	256	185	137	1	3	1	2	1	0	4	2	3	317	3	4	1	0	6	3	0	2	0	4	467	1	5	6	2	255	102	49	52	153	143	460	83	28
HUERSP2_8q12.3	11	1	0	3	2	9	5	3	1	3	1	6	3	117	139	17	6	2	3	3	4	4	24	82	15	5	86	4	158	82	10	137	6	4	25	4	8	8	95	7	153	133	110	29	11	9	5	6	18
L1FLnI_5q23.2qa	11	2	3	21	13	11	17	21	23	24	18	46	20	26	45	50	30	18	36	30	26	32	31	24	26	22	38	34	41	33	46	54	26	35	53	29	29	63	35	51	87	16	48	42	41	34	40	36	7
L1FLnI_10q11.21f	11	3	3	30	16	26	20	13	13	21	9	40	24	30	49	20	29	18	25	25	32	18	31	17	27	31	42	28	47	48	43	52	35	22	29	17	29	39	37	55	54	19	78	32	21	14	19	34	15
ERVLB4_7q22.1a	11	7	27	27	23	61	20	16	18	25	37	36	65	132	251	138	6	8	47	56	51	36	261	94	50	15	159	44	347	99	368	462	8	11	351	86	6	6	154	115	253	297	447	215	16	9	71	30	102
HML2_12q24.33	11	10	59	196	133	380	126	91	80	188	103	333	443	323	271	42	69	170	307	353	345	267	68	446	375	396	461	394	163	460	80	193	151	170	74	367	291	158	366	443	604	244	211	60	126	395	348	395	35
L1FLnI_1q25.1e	11	1	0	2	1	1	1	2	1	0	1	3	1	14	25	1	5	0	0	0	1	1	4	0	0	0	1	0	1	0	3	4	1	0	5	2	2	2	1	1	3	4	6	2	3	0	0	1	0
ERV316A3_5q31.1a	11	5	46	63	37	95	38	49	34	60	39	120	82	199	384	77	15	4	94	82	73	74	160	89	94	9	120	102	264	89	71	268	7	17	73	63	6	2	109	105	209	182	663	97	4	6	86	72	106
ERV316A3_10q22.3d	11	1	34	122	65	193	89	95	41	86	57	425	128	354	184	132	141	174	96	232	235	213	275	420	133	364	282	269	279	281	195	254	360	323	145	105	339	400	218	243	338	146	319	286	348	332	92	310	253
HML2_1q22	11	1	21	1010	1106	1182	596	684	522	572	985	601	1215	648	1086	437	761	1017	1213	1492	1544	1391	893	767	876	1892	948	1678	693	1509	751	1055	1041	1203	1140	1872	1915	1988	917	1947	1154	715	1424	920	1490	2275	2321	1299	447
HERVL40_7q21.2	11	2	8	12	6	27	5	9	7	6	14	12	32	25	47	39	35	23	14	20	14	12	89	25	13	39	39	21	15	26	108	28	76	20	87	21	32	71	39	21	80	25	26	144	57	46	20	15	56
L1FLnI_9q31.2d	11	8	14	29	17	66	8	10	16	16	15	43	63	37	42	20	33	32	33	25	28	17	43	31	52	61	27	41	44	25	37	21	70	52	26	45	42	78	30	36	52	24	49	66	113	97	29	61	58
L1FLnI_Xq21.1if	11	4	35	40	52	162	24	22	19	43	27	61	177	89	105	9	19	38	53	71	69	47	20	106	57	127	109	84	44	103	18	37	77	64	19	46	123	74	66	78	181	64	64	22	107	175	72	106	16
HERVL74_8q24.13	11	3	5	3	2	2	1	1	1	0	2	1	4	1	0	0	0	0	0	0	0	2	1	3	0	2	1	2	4	2	0	2	4	2	2	1	0	4	2	1	0	3	8	2	0	1	0	4	0
ERVL_11q12.1	11	0	0	5	7	27	4	15	6	8	13	17	35	471	1190	73	18	10	3	15	13	20	195	57	12	31	254	17	726	65	184	885	52	16	171	22	27	44	266	22	748	760	1751	217	56	25	22	20	101
L1FLnI_6q22.1y	11	10	34	32	23	97	27	25	22	37	48	56	90	128	304	194	16	21	27	58	54	56	320	54	33	31	145	62	313	101	572	537	30	15	820	89	34	27	157	94	269	239	638	337	46	55	54	62	135
L1FLnI_5q12.3u	11	0	1	5	0	8	1	4	3	5	1	14	14	25	69	4	4	9	6	2	7	5	11	8	7	9	6	10	70	12	11	50	4	5	16	7	10	6	17	2	24	44	152	20	2	8	10	8	14
ERVLE_3q29b	11	6	7	11	12	35	1	3	3	7	12	9	24	23	34	35	12	7	8	18	32	15	53	25	14	22	22	32	31	33	43	33	21	17	55	17	33	31	23	32	41	17	21	43	41	40	27	34	29
L1FLnI_4q13.3m	11	0	6	5	4	14	7	14	12	12	28	17	17	47	184	35	13	9	10	11	21	15	47	14	26	12	42	15	153	31	35	221	33	22	44	25	21	22	31	20	101	192	780	43	8	14	20	15	24
HERVL32_2q31.3	11	6	35	2	2	0	0	0	0	0	0	0	0	0	1	0	0	0	0	0	0	0	0	0	0	0	0	0	0	0	0	0	0	0	0	0	0	0	0	0	0	0	0	0	0	0	0	0	0
HERVL_15q26.2a	11	0	1	2	0	4	1	1	5	0	4	2	1	17	32	40	4	0	1	2	3	1	118	3	0	4	9	3	14	3	138	42	8	1	231	0	1	6	6	3	2	7	24	50	1	0	1	0	18
ERV316A3_15q24.1b	11	8	13	75	22	106	69	68	59	61	79	89	87	122	118	54	68	87	74	99	120	71	99	196	142	167	129	116	58	141	93	75	197	136	78	109	130	174	106	107	224	78	84	104	197	187	79	134	187
L1FLnI_7p14.2h	11	2	3	2136	1303	1272	1444	1468	1209	1790	1805	3669	1736	665	1042	1759	2394	2533	2666	2673	2987	2720	2339	1366	849	4790	2270	2362	1472	2658	3161	2648	2745	1740	3193	3106	4353	5394	1842	3859	2585	1829	2599	2840	3898	4924	3390	2601	887
L1FLnI_2q37.1f	11	10	68	101	88	280	53	36	29	64	57	132	245	215	164	4	13	56	102	177	166	134	23	271	145	289	334	177	158	267	23	121	47	140	14	185	237	90	245	187	327	151	99	23	81	369	159	223	6
L1FLnI_1p13.3b	11	8	35	429	355	490	349	257	224	509	344	1545	517	225	303	326	609	530	513	595	518	414	412	425	277	610	221	540	134	360	269	131	1047	469	142	374	633	989	165	473	196	152	115	377	617	481	643	446	290
L1FLnI_10p11.22j	11	6	19	139	124	409	107	86	66	117	143	197	409	327	364	57	72	70	128	219	228	160	139	427	284	259	251	246	238	233	128	188	253	181	66	186	252	237	239	179	432	205	236	170	259	341	195	310	150
HERVL_1q25.1	11	1	0	0	0	0	1	0	3	0	2	0	0	1	1	2	1	6	4	0	0	0	1	0	0	0	0	0	0	1	0	0	1	0	0	0	0	0	1	0	1	1	0	0	0	1	0	0	0
L1FLnI_8q22.2m	11	10	25	631	419	597	365	427	232	440	476	1595	774	421	555	654	498	517	581	479	440	368	943	428	592	612	152	605	221	329	619	169	1052	684	434	379	713	823	138	450	323	58	341	908	573	606	693	573	899
L1FLnI_22q11.22e	11	1	9	4	0	0	3	1	4	1	0	5	2	0	2	1	3	3	3	0	0	0	0	1	0	2	0	0	0	1	0	1	0	1	1	1	0	3	1	0	5	2	0	4	0	0	0	0	0
L1FLnI_Xq11.1r	11	2	32	68	50	253	82	70	62	48	83	82	250	295	333	16	7	25	40	109	122	84	69	249	205	143	141	137	161	110	59	141	110	81	34	100	174	79	115	104	149	72	190	48	62	124	102	114	53
L1FLnI_4p15.2aa	11	21	88	213	198	361	143	152	102	188	169	399	392	394	400	18	70	197	248	295	314	263	22	289	217	426	290	286	168	306	23	181	86	193	26	352	347	187	246	312	327	155	175	21	164	506	332	289	19
L1FLnI_5q12.3m	11	4	12	54	44	168	34	30	17	42	37	73	163	150	144	27	35	39	44	97	95	63	65	175	124	133	111	114	52	94	41	42	217	125	42	80	122	150	76	92	188	69	118	87	145	155	111	125	61
L1FLnI_10p13b	11	0	0	0	0	0	2	3	0	0	1	3	2	4	5	0	1	0	1	1	3	1	6	2	3	0	3	2	2	5	9	1	4	1	3	1	1	4	3	3	3	4	2	4	1	1	3	1	3
L1FLI_7q31.1a	11	1	5	5	9	18	4	8	5	9	1	14	24	47	50	9	2	8	3	9	16	16	20	9	4	12	15	4	20	5	21	33	15	11	11	13	12	12	14	25	13	13	43	36	37	10	14	10	5
L1FLnI_Yq11.221j	11	2	1	9	2	11	20	37	18	5	41	9	6	404	1010	195	47	18	9	0	0	0	0	0	7	0	0	0	0	0	0	0	0	0	0	12	0	0	0	0	391	695	1874	360	60	14	10	6	223
L1FLnI_Xq13.3c	11	2	1	3	6	13	4	1	1	4	4	4	5	15	18	4	2	2	1	4	7	7	1	13	8	7	10	14	22	10	9	23	8	5	6	4	13	7	12	6	16	7	31	2	14	12	6	11	3
L1FLnI_9q32c	11	5	7	2	0	11	0	6	3	5	6	21	3	23	35	9	3	6	9	10	5	4	11	17	6	6	7	4	14	12	7	10	9	6	5	5	6	6	9	3	24	6	11	19	8	13	9	7	8
HERVL_12q21.2b	11	7	5	0	1	0	0	0	0	1	1	0	0	31	83	7	1	0	2	0	0	1	5	0	0	0	0	0	1	0	3	3	0	0	3	0	0	0	1	0	0	1	2	2	0	0	0	0	2
L1FLnI_2q32.1t	11	0	11	2	6	3	2	0	0	3	2	4	1	0	0	5	4	7	3	3	1	0	23	0	1	5	0	4	4	4	24	1	9	3	15	0	9	10	0	3	4	0	3	25	4	4	4	3	7
HUERSP3_12q12b	11	0	1	0	0	0	0	0	0	0	0	0	0	1	2	0	0	0	0	0	0	0	4	0	0	0	0	0	3	0	4	3	0	1	8	0	0	0	1	0	0	1	8	4	1	0	0	0	4
L1FLnI_6q14.1ua	11	0	5	8	6	55	20	12	16	7	25	17	63	63	129	39	13	8	4	27	18	28	236	116	38	33	81	29	155	49	197	133	73	30	128	27	44	34	60	21	85	70	187	320	66	39	29	48	298
ERV316A3_21q22.11b	11	24	46	604	312	654	391	398	306	508	415	1050	514	642	593	453	511	744	721	896	764	595	618	1127	572	979	806	840	834	1005	606	790	744	639	501	807	1070	820	714	934	643	629	344	564	742	1174	946	824	551
L1FLnI_4q21.23o	11	5	13	135	70	91	91	110	62	114	89	209	99	489	672	70	125	134	227	94	61	113	91	85	83	78	30	165	27	24	27	22	265	259	16	32	159	227	13	100	26	18	9	47	49	34	121	90	27
L1FLnI_2q31.2j	11	2	9	4	3	6	0	3	0	1	3	2	2	13	26	3	2	0	0	1	3	3	6	6	1	4	3	0	4	4	10	4	6	5	4	6	1	0	2	7	7	5	12	7	2	2	3	1	0
ERVLE_4q24h	11	0	0	6	2	2	15	21	12	10	27	20	10	269	470	199	14	12	7	4	7	8	334	61	2	9	105	7	370	58	333	374	26	6	474	6	6	16	129	7	198	212	755	237	10	7	7	4	137
L1FLnI_1q23.2i	11	6	11	43	24	148	51	49	57	43	62	40	98	122	254	176	26	24	28	108	150	90	427	231	166	108	161	98	442	144	484	539	64	34	463	121	95	51	172	144	440	285	1400	402	81	106	103	92	206
L1FLnI_6p11.2c	11	25	106	60	72	140	39	55	37	44	38	55	157	67	47	9	5	27	60	137	125	98	8	116	37	101	174	94	26	236	9	37	6	32	8	176	65	21	126	149	236	45	36	11	16	119	137	142	0
L1FLnI_5p13.2b	11	11	48	95	96	269	75	71	45	84	51	113	307	130	90	75	57	65	87	184	167	117	189	186	132	212	85	130	25	145	219	26	237	126	143	203	201	187	72	159	150	41	51	262	272	282	211	176	221
L1FLnI_9q31.2e	11	8	8	31	31	56	10	13	11	15	27	29	65	36	45	28	21	25	24	37	23	34	64	36	25	73	32	35	31	35	59	31	101	41	39	36	55	97	18	29	36	24	25	88	173	107	30	56	77
HERVH_3q11.2c	11	12	74	1	0	0	0	0	0	0	0	0	0	0	4	0	0	0	0	0	0	1	1	0	0	0	6	0	0	1	1	3	0	0	1	0	0	0	2	0	9	6	5	0	0	0	1	0	0
HML2_11q23.3	11	1	2	38	26	34	11	15	13	31	16	70	47	35	55	12	11	12	29	56	52	45	42	54	76	34	62	60	36	73	39	45	44	31	23	35	38	35	49	84	104	46	69	61	36	45	67	59	39
L1FLnI_4q28.1c	11	5	3	25	18	75	20	10	15	16	27	33	84	14	12	22	10	15	11	39	46	29	62	40	14	52	15	42	7	32	52	8	39	27	56	48	43	43	14	34	23	10	14	99	59	46	27	32	33
MER61_7q22.3	11	6	13	71	42	144	25	38	21	50	31	104	167	160	137	38	68	69	62	129	95	90	160	150	142	177	149	128	125	150	79	111	308	120	80	160	163	219	127	118	316	151	352	247	261	233	166	168	264
L1FLnI_2q22.1f	11	1	15	0	0	4	0	3	3	6	0	9	3	1	1	2	8	3	8	0	3	2	1	6	3	2	2	4	7	2	1	5	1	2	3	2	6	5	3	2	3	1	2	4	3	2	2	2	2
HERVW_5p13.2a	11	2	8	19	14	51	19	14	15	20	20	18	53	13	16	54	12	21	14	37	45	35	118	51	54	54	22	44	29	20	93	46	69	20	80	39	54	49	17	28	29	10	72	125	40	43	35	44	66
L1FLnI_Xq21.33ma	11	3	25	56	46	50	19	23	14	45	41	58	65	8	19	75	41	46	70	72	71	63	112	22	12	98	15	64	35	56	105	95	50	53	169	71	121	130	12	127	28	8	74	72	79	82	80	49	26
L1FLnI_5q14.1o	11	8	30	314	232	285	115	127	82	176	142	211	252	40	52	48	123	282	363	220	260	255	40	136	160	387	128	269	38	194	34	52	116	194	62	271	267	265	138	280	214	64	73	65	210	403	278	283	28
L1FLnI_13q32.1f	11	4	9	11	11	30	3	8	1	10	14	38	50	39	35	22	24	19	22	24	11	20	71	34	57	45	10	43	18	19	36	10	70	41	24	22	53	97	3	38	30	9	48	114	101	61	36	64	55
L1FLnI_15q23n	11	24	133	75	39	176	34	38	31	46	54	83	183	136	111	18	22	29	66	164	156	134	46	158	90	205	291	142	26	230	46	22	64	68	57	156	107	96	245	152	380	88	38	62	73	185	127	175	56
ERVLE_5p12b	11	4	4	4	7	14	6	4	3	3	6	12	8	13	49	8	3	9	10	8	7	3	23	13	8	17	33	13	21	10	17	24	6	5	15	12	5	5	22	16	49	25	40	35	6	15	16	8	5
L1FLnI_2q13h	11	4	11	16	5	3	6	8	12	10	2	11	8	9	7	18	14	16	17	7	23	7	12	7	23	15	7	23	10	5	14	17	26	19	19	16	34	31	1	12	10	1	13	7	10	19	29	12	7
L1FLnI_22q12.3j	11	4	8	0	0	0	0	0	0	0	0	0	2	1	3	2	0	0	0	1	0	0	3	1	0	4	3	0	0	1	2	3	1	0	2	0	0	1	2	0	1	0	1	1	1	0	2	0	1
L1FLnI_12p13.31n	11	6	20	43	36	176	99	78	78	44	86	34	88	114	219	26	23	26	15	71	99	87	82	79	77	99	118	53	120	93	147	194	67	33	375	151	119	83	141	146	86	119	97	104	86	89	85	51	99
MER4_13q32.3a	11	5	3	1	3	10	2	1	2	1	1	0	10	60	130	4	1	0	2	6	1	2	5	8	4	1	29	4	77	6	5	89	4	0	10	3	6	3	39	0	62	95	114	7	8	8	1	3	5
L1FLnI_8p11.1a	11	10	14	3	2	5	3	7	4	8	3	13	6	18	11	10	8	8	6	2	2	0	5	5	6	8	14	5	10	8	11	8	3	3	3	20	20	12	3	13	9	13	14	6	5	8	6	3	14
L1FLnI_11q14.2a	11	13	47	113	96	240	89	68	50	77	97	139	317	233	389	58	16	21	108	206	165	139	137	245	125	95	316	198	393	271	119	454	38	40	108	212	58	31	258	208	456	255	540	86	21	76	188	200	58
PRIMA4_11q24.1	11	9	39	17	3	8	38	54	24	23	20	11	9	134	141	18	2	6	6	6	7	2	25	57	10	7	33	8	35	16	20	24	9	5	13	9	5	12	22	3	90	37	83	56	12	16	5	11	20
HERVL40_9q31.1a	11	5	11	25	13	119	25	35	18	28	31	59	119	101	149	27	12	15	28	54	47	54	81	91	89	78	89	65	79	66	42	85	120	65	28	48	74	75	66	79	114	69	113	58	100	64	62	50	44
L1FLnI_14q21.1ba	11	3	1	11	10	18	6	16	14	11	17	36	20	53	137	59	30	13	27	19	16	12	37	22	8	20	59	16	92	39	40	84	25	9	37	13	24	28	47	39	75	86	186	50	30	17	15	20	16
L1FLnI_2q22.3c	11	0	1	14	1	3	4	9	2	5	6	16	11	24	46	27	5	4	11	3	8	1	44	18	2	5	13	3	37	16	21	32	2	5	23	6	8	12	14	6	22	20	67	27	7	6	15	4	19
L1FLnI_19q13.11d	11	3	12	27	19	63	18	16	14	19	49	25	71	96	115	10	11	15	15	34	34	24	42	69	75	60	67	36	63	45	28	52	39	34	34	44	43	50	60	34	116	58	63	72	82	74	29	43	44
HERVW_5q12.1	11	13	76	1	5	29	3	5	1	4	11	1	13	7	8	2	2	5	5	8	11	11	2	5	11	2	5	5	4	2	0	5	3	2	2	20	4	4	4	2	2	1	3	1	4	5	12	12	4
ERV316A3_3q25.2a	11	0	0	2	0	19	1	2	0	5	0	4	20	16	30	4	2	2	0	5	8	12	15	16	1	8	44	11	35	12	7	22	18	4	6	5	10	14	31	9	112	80	78	22	8	11	2	6	10
L1FLnI_11p15.1l	11	16	120	257	199	304	143	110	115	172	153	265	408	174	196	72	140	251	433	271	317	250	28	264	162	362	363	252	65	442	30	113	72	108	30	472	220	154	325	385	548	142	65	24	118	345	468	324	9
L1FLnI_4p16.2m	11	13	30	15	8	22	3	3	8	11	11	18	28	25	8	10	8	9	23	18	6	15	14	25	23	14	21	20	7	9	11	1	24	7	6	35	26	25	13	20	52	10	20	22	50	47	26	40	15
HERVL40_14q24.3	11	3	24	12	14	22	7	8	3	9	9	14	12	11	6	1	4	8	22	18	20	18	1	24	19	5	18	19	4	17	1	3	4	3	0	37	1	3	13	32	21	6	3	2	0	2	18	25	0
HML3_19p13.2a	11	0	0	4	0	1	2	6	2	1	11	1	10	16	36	5	6	3	3	1	9	2	9	5	4	10	36	3	28	16	22	26	8	5	8	12	10	7	16	11	60	28	18	14	15	16	2	4	3
L1FLnI_10q22.1c	11	0	5	36	10	51	11	9	13	20	10	61	36	23	60	102	90	43	51	49	58	35	101	20	23	44	35	51	63	32	81	90	102	31	88	43	36	115	37	53	40	61	136	100	55	42	53	45	75
L1FLnI_15q15.3b	11	0	0	1	1	0	1	4	0	0	0	0	1	178	278	1	2	2	0	1	3	0	5	1	1	0	4	0	3	2	2	1	1	1	3	2	0	2	7	4	6	6	2	3	2	1	1	0	1
L1FLnI_4q12y	11	5	21	33	41	120	18	22	17	35	26	33	100	154	130	13	16	16	11	39	50	37	42	118	58	48	47	34	34	63	32	25	131	46	26	49	51	87	46	40	105	34	19	62	88	77	75	60	57
HERV9_19p13.3	11	8	29	115	62	91	35	27	30	110	18	138	58	14	37	122	28	30	164	140	102	97	71	38	74	35	35	135	34	59	82	54	20	19	89	132	20	9	27	148	22	12	48	90	14	12	228	78	41
ERVLB4_1q23.3a	11	33	6	3	4	16	2	10	5	7	5	15	14	118	282	49	7	0	5	19	11	7	304	21	15	3	51	14	270	26	228	370	11	5	257	16	8	20	73	12	115	143	600	169	26	9	4	9	119
L1FLnI_Xq26.3i	11	16	18	234	201	416	167	162	111	214	204	365	369	251	350	176	196	313	449	387	463	363	157	342	232	659	696	411	359	634	254	468	220	213	330	556	498	493	532	509	1002	495	539	250	497	682	488	384	104
MER101_7q22.1a	11	5	45	24	23	48	15	12	12	17	22	20	37	20	35	20	5	3	19	49	59	46	27	23	11	65	86	34	25	99	40	73	1	9	30	77	28	10	55	84	145	62	78	20	8	78	51	37	2
L1FLnI_17q22ca	11	9	15	2	0	2	0	0	1	0	0	2	2	88	77	3	4	7	4	4	1	1	1	0	2	0	1	1	2	0	1	0	2	1	1	4	3	6	2	1	7	0	5	1	1	2	1	1	2
LTR57_18q21.1	11	6	10	33	26	54	23	26	16	36	41	46	54	54	103	89	102	68	47	49	37	47	158	45	14	66	113	67	85	64	181	107	123	29	153	59	95	171	95	49	252	125	270	183	146	102	42	45	93
PRIMA4_8p22	11	20	42	39	33	68	24	16	21	59	31	68	60	17	16	2	1	4	59	86	60	61	3	42	58	3	53	82	7	53	2	13	0	2	1	86	6	3	43	101	68	22	15	1	0	11	83	56	1
HARLEQUIN_5q33.3	11	0	11	5	4	10	3	2	0	4	3	4	10	23	30	1	1	0	1	1	0	6	1	7	3	3	23	1	25	4	4	48	2	1	2	4	1	3	22	3	59	44	71	3	5	6	2	2	2
L1FLnI_6q15f	11	15	62	124	132	265	81	67	35	98	49	328	343	196	182	31	156	169	185	208	191	156	67	243	192	270	186	250	55	231	43	68	401	245	37	213	343	320	143	190	179	56	40	81	306	295	297	231	77
L1FLnI_4q21.1o	11	6	1	2	6	17	21	37	13	6	33	24	20	477	1147	440	30	9	11	12	24	9	1047	122	22	20	363	20	1314	120	882	1312	76	10	848	18	30	64	392	22	658	979	3370	935	23	27	11	33	477
L1FLnI_5q21.1l	11	28	37	276	246	154	133	125	130	279	110	444	284	114	102	30	38	70	185	208	227	189	59	153	113	178	194	371	81	184	63	103	85	93	66	178	180	95	136	282	209	124	196	30	72	116	234	324	24
HERVL_11q14.1f	11	11	34	1	0	1	1	0	1	0	0	0	4	7	18	1	4	0	0	0	0	2	6	0	0	1	1	0	2	0	7	1	0	0	3	0	1	1	0	3	2	6	17	11	0	0	2	0	8
L1FLnI_3q26.33m	11	0	0	0	0	0	1	0	0	0	0	0	2	0	0	1	0	0	0	2	0	0	0	0	0	1	1	1	1	0	2	0	0	0	0	1	1	0	1	1	1	0	1	0	0	0	0	0	0
L1FLnI_10p14b	11	11	12	4	3	1	2	1	4	2	5	3	4	4	2	1	0	0	0	4	3	2	6	5	3	1	0	7	1	7	4	3	1	0	5	5	2	6	6	3	11	4	2	3	6	3	5	4	2
L1FLnI_11q14.2j	11	17	66	72	78	198	46	48	46	75	63	83	187	156	114	2	19	67	67	173	154	127	13	228	100	213	153	170	43	188	5	44	150	114	4	147	180	165	162	151	208	21	20	20	213	229	156	177	12
HUERSP1_Xp21.1a	11	0	3	0	0	0	0	0	0	0	1	0	1	0	0	0	0	0	0	0	0	0	0	0	0	0	0	0	0	0	0	0	0	0	0	0	0	0	0	0	0	0	0	0	0	0	0	0	0
HERV4_5q33.1	11	1	10	11	15	10	5	8	7	12	6	5	12	15	5	2	2	5	4	5	12	4	10	11	11	8	12	5	12	14	3	19	5	2	7	9	3	6	29	11	34	16	10	9	11	6	7	1	8
L1FLnI_1q23.3a	11	3	52	521	327	1896	612	608	484	330	771	766	2204	1220	1343	300	71	101	261	1150	1486	758	881	2119	925	846	1558	976	1688	1576	900	1892	350	263	725	1284	789	273	1563	1173	2162	1250	2134	642	461	826	1287	1077	446
LTR19_14q24.2	11	6	10	49	25	106	47	71	34	40	53	105	110	262	476	62	45	51	57	48	52	59	160	251	41	113	357	86	479	162	90	332	164	69	67	34	102	108	249	57	518	331	647	98	88	77	38	65	68
HERVL_13q33.1a	11	6	11	0	0	0	0	0	0	0	0	0	0	0	0	0	0	0	0	0	0	0	0	0	0	2	0	0	0	2	0	0	0	0	0	0	0	0	0	0	1	0	0	0	0	0	0	0	0
HERVL_1q23.3a	11	10	34	60	37	160	66	75	46	60	82	208	158	304	363	107	92	90	70	143	154	93	246	216	103	296	145	157	119	188	355	173	256	141	425	174	276	278	131	154	171	66	106	273	216	272	114	123	126
L1FLnI_8q22.3i	11	0	6	5	4	21	14	10	10	7	11	12	20	81	84	10	1	2	6	11	19	14	14	64	20	20	66	21	61	47	16	56	16	5	24	11	8	5	54	12	167	95	133	24	18	18	11	9	19
ERVL_12p13.2	11	10	7	35	39	77	14	14	8	23	33	73	126	133	178	69	45	34	35	58	62	36	197	62	28	69	70	73	64	59	171	83	130	40	160	64	84	97	48	60	116	43	80	224	124	92	46	59	90
L1FLnI_5q11.1c	11	2	3	40	23	76	84	116	66	21	75	174	103	821	1219	262	52	57	36	58	53	53	438	636	107	55	472	54	617	319	242	457	164	95	148	62	77	135	412	53	1294	485	1132	379	57	47	112	54	249
HERVL_10p13c	11	12	54	43	30	144	31	25	14	42	38	42	113	106	75	10	5	8	34	88	75	55	28	151	133	59	92	80	66	95	21	61	26	30	17	99	53	23	90	122	151	46	57	16	29	68	98	104	24
L1FLnI_5q22.1n	11	2	13	4	1	6	5	0	0	5	4	2	5	11	42	2	1	1	2	3	5	3	13	4	6	4	4	6	55	2	2	43	2	2	9	4	7	4	2	2	24	30	186	15	8	9	2	5	11
MER4B_1p36.33	11	4	5	14	11	32	7	8	6	12	9	14	42	16	21	5	4	10	8	25	24	16	30	39	31	33	18	12	36	28	18	22	27	23	17	18	28	27	22	29	37	24	19	33	20	29	21	23	35
ERVLE_1q44b	11	0	7	4	3	20	4	1	2	1	2	4	10	2	19	37	9	3	3	9	11	10	109	0	9	24	3	20	41	3	139	59	34	10	124	11	18	41	6	17	0	5	81	136	20	11	12	11	57
L1FLnI_8p11.1h	11	5	26	0	0	0	0	0	0	0	0	0	1	0	1	0	0	1	0	0	0	0	0	0	0	0	2	0	1	0	0	0	0	0	1	0	0	0	0	0	1	0	1	1	0	0	0	0	0
HERVL18_2q23.1	11	7	46	337	215	469	215	320	234	201	338	787	584	740	814	478	325	439	402	347	298	298	576	934	552	411	529	493	444	415	405	355	818	499	314	391	509	510	432	403	728	399	282	690	451	458	508	450	758
MER4_12q24.31	11	0	1	0	0	1	0	0	0	0	0	1	1	0	5	0	0	1	0	0	0	1	1	0	0	0	0	0	0	2	0	0	2	0	0	0	0	1	1	0	1	2	0	2	1	1	0	0	3
L1FLnI_9p21.3l	11	17	20	1	0	1	0	2	1	2	0	1	2	5	14	8	1	1	0	3	0	0	7	3	0	2	4	1	2	2	13	8	3	0	15	1	0	0	2	3	8	2	12	16	0	0	2	1	3
L1FLnI_8q21.3aa	11	5	10	61	59	118	38	54	42	45	35	61	118	201	193	38	40	65	52	93	93	88	92	177	96	123	71	106	56	131	71	43	137	82	66	86	100	132	83	82	104	40	98	110	85	120	119	93	87
HERVL_7q31.1g	11	3	14	15	22	24	9	13	4	26	17	24	72	119	215	8	2	4	5	24	24	29	54	28	22	15	18	39	26	17	28	24	55	34	19	11	38	29	19	36	48	5	51	57	26	22	22	36	26
ERVLE_20p12.2b	11	4	27	63	45	73	34	32	22	51	28	178	83	38	26	5	40	55	58	113	54	55	5	79	77	118	30	88	11	55	6	8	79	108	2	50	117	106	39	77	48	23	12	4	71	99	113	73	4
L1FLnI_Xq21.1t	10	0	0	3	1	1	0	1	0	2	1	2	1	11	21	2	0	1	0	0	0	0	0	6	1	2	2	1	12	3	3	6	0	2	3	2	1	1	1	0	6	9	20	4	0	0	0	1	4
HERVL_3q26.33	10	0	1	1	1	0	0	0	0	0	0	0	1	0	3	0	0	0	0	0	0	1	1	0	1	0	0	0	1	0	0	5	1	0	1	0	0	2	1	1	4	1	5	1	0	3	0	0	0
L1FLnI_1q25.3a	10	6	33	110	56	174	130	160	103	158	91	333	148	148	137	11	25	76	81	75	85	85	7	159	177	117	114	121	40	97	12	23	162	142	8	102	111	172	104	69	196	89	29	13	167	183	94	142	8
L1FLnI_11q12.1k	10	0	0	4	0	4	1	1	0	2	5	3	4	17	44	8	2	3	2	2	1	3	9	1	0	6	9	3	9	5	10	21	2	2	16	1	7	5	10	3	25	24	61	12	3	3	3	3	7
MER34B_12q14.3	10	14	31	205	162	292	170	171	104	193	155	386	351	192	298	42	36	73	295	296	284	225	55	272	137	177	299	254	258	309	65	256	58	152	61	276	140	75	235	268	410	210	289	49	49	140	315	295	24
ERVLE_6q21c	10	3	19	211	171	257	203	284	168	196	287	394	330	470	727	356	72	93	358	240	264	269	437	359	225	147	555	308	785	472	514	880	72	109	363	319	146	78	587	352	852	617	773	318	63	128	346	236	132
HERVH48_11p15.4	10	15	25	27	24	64	9	10	9	18	13	13	48	13	21	6	2	3	26	27	27	25	1	27	40	6	25	42	0	38	3	1	9	5	0	42	4	2	11	35	14	8	0	4	10	8	41	47	1
HERVP71A_10q24.32	10	0	0	1	1	1	0	0	0	0	0	0	0	2	11	2	0	0	0	0	1	0	8	0	0	1	1	0	10	1	3	12	0	0	7	0	0	0	0	0	1	4	18	2	1	2	1	0	5
L1FLnI_6q13o	10	11	47	341	174	308	181	157	126	186	176	459	430	336	440	145	279	358	317	282	290	286	92	230	152	450	382	276	148	364	144	164	306	191	111	421	332	482	327	372	707	242	223	195	577	542	405	287	118
L1FLnI_9q33.3g	10	9	15	67	34	144	48	54	30	60	47	168	82	210	285	158	60	94	84	120	104	95	115	102	89	204	170	128	189	164	132	261	113	103	126	139	172	179	158	128	279	290	578	112	114	195	147	104	34
ERV316A3_18q22.3e	10	15	61	32	26	96	14	21	13	24	32	32	97	125	165	11	6	10	30	66	63	53	60	138	42	28	142	55	178	111	60	204	30	16	61	98	20	15	116	97	125	121	113	33	11	21	63	56	22
L1FLnI_3q26.33j	10	0	0	0	1	9	3	3	1	1	1	5	11	13	53	4	0	0	0	4	5	3	13	5	4	2	15	6	12	7	7	9	5	1	11	4	7	1	10	5	20	24	21	31	2	5	7	3	14
L1FLnI_18q11.2a	10	0	0	2	1	3	0	1	0	0	0	2	6	5	9	10	5	2	1	0	5	2	20	1	1	4	0	2	4	3	19	13	1	1	18	2	0	2	3	3	6	7	32	22	6	1	0	2	13
HML3_1q32.1b	10	0	9	46	24	3	23	6	14	41	32	0	0	16	28	0	0	2	0	0	0	1	1	0	0	1	0	1	0	0	2	0	0	0	0	0	1	0	0	4	1	0	0	0	0	0	1	0	1
L1FLnI_4q28.1ma	10	6	32	40	48	90	29	23	20	41	28	57	101	110	97	25	19	26	44	89	56	46	51	80	45	80	63	78	38	74	44	27	54	62	33	52	68	77	48	57	86	48	53	77	76	106	60	109	46
L1FLnI_3q22.3g	10	13	28	32	41	69	12	19	3	26	27	50	57	131	377	135	57	27	58	56	53	38	302	54	38	67	90	53	556	81	249	566	116	33	169	45	44	79	95	51	120	276	702	247	98	59	47	37	311
HERVL18_4q21.1	10	0	0	5	2	9	14	24	13	6	28	10	17	608	1257	415	20	11	14	11	9	8	1147	194	6	13	504	26	1506	138	954	1507	71	19	842	11	34	37	475	22	602	900	1199	912	22	32	15	12	799
L1FLnI_14q21.1t	10	8	7	64	37	50	34	31	31	42	24	175	68	107	193	112	29	62	79	58	28	38	237	61	79	56	47	50	108	31	129	94	65	57	125	45	60	58	41	43	76	37	207	147	46	70	86	65	113
L1FLnI_5q15i	10	7	24	488	398	619	487	880	327	438	476	1439	603	306	265	460	309	360	407	435	424	382	836	538	511	489	298	556	144	314	583	115	742	520	513	360	622	607	219	360	451	121	182	874	523	443	553	515	753
L1FLnI_5q14.2b	10	0	2	20	22	37	7	19	8	18	19	53	53	98	78	21	21	16	23	27	33	17	49	76	35	43	46	48	47	41	13	73	98	42	20	25	54	59	47	27	75	50	70	44	57	46	30	38	52
L1FLnI_6q14.1sb	10	0	1	4	5	10	2	6	4	3	7	8	19	59	128	40	58	13	5	6	10	10	132	7	4	13	30	6	92	16	104	90	220	19	83	8	47	189	32	14	83	89	132	191	161	31	10	5	135
HERVL74_16q24.3	10	75	29	37	26	66	22	18	14	30	17	23	41	87	106	18	21	24	31	45	48	60	22	84	59	58	119	45	106	57	30	93	37	30	29	70	49	40	126	73	188	131	65	19	31	65	42	42	21
L1FLnI_5q12.3n	10	4	13	35	31	64	17	17	16	23	12	38	91	44	59	39	57	40	24	52	56	53	112	66	40	111	62	59	15	88	69	18	161	53	66	58	112	183	52	61	118	38	37	174	182	121	82	66	85
LTR57_7q34	10	0	1	7	0	10	8	8	11	3	29	9	14	708	1139	50	15	8	3	8	7	7	165	76	8	10	298	8	814	52	114	593	93	14	77	5	15	48	260	4	639	504	1035	164	49	7	2	6	148
L1FLnI_7q31.2h	10	6	19	2	7	2	1	3	1	0	0	0	9	187	283	2	0	0	0	0	2	0	0	1	0	2	3	1	16	1	3	12	3	6	0	1	0	1	4	2	6	9	37	2	5	1	0	3	0
HERVP71A_2q32.2	10	10	45	96	45	215	51	37	40	82	46	178	141	257	194	18	42	68	94	137	148	103	70	250	190	157	126	177	49	158	47	25	166	110	28	155	144	180	115	146	152	48	20	86	236	247	135	156	81
ERV316A3_5p13.3e	10	18	39	54	32	190	24	33	30	46	52	60	144	238	212	24	23	32	43	96	99	90	64	233	159	142	167	109	120	175	58	135	148	107	39	110	141	101	186	104	323	160	78	50	103	139	110	139	82
L1FLnI_9p11.2f	10	16	25	54	49	61	39	28	23	55	35	168	150	34	72	45	17	26	36	69	95	87	84	79	24	126	231	78	403	146	154	348	39	32	390	78	95	81	366	99	199	165	241	77	67	82	71	44	24
MER4B_12q21.2	10	3	10	15	22	83	20	17	12	23	21	32	88	36	46	12	16	16	15	65	54	38	55	34	27	87	51	57	18	50	43	40	39	31	73	52	111	61	55	60	45	20	45	37	42	76	83	37	14
PRIMA4_Xp11.22	10	8	15	0	0	8	2	0	1	0	2	3	6	22	32	1	1	0	0	3	3	4	5	5	3	4	1	5	3	2	9	8	5	3	10	4	3	2	2	1	24	12	36	29	14	25	5	11	18
L1FLnI_7q11.23e	10	1	2	61	32	103	31	44	29	38	40	130	59	369	895	690	50	59	58	38	47	39	821	101	89	67	140	80	649	82	436	1056	130	87	361	61	92	87	141	40	336	688	2363	740	76	69	71	77	399
L1FLnI_12q12fa	10	0	1	2	1	3	4	4	2	0	12	6	3	23	75	23	23	2	3	10	3	1	61	17	7	6	41	5	33	21	35	41	53	8	29	5	9	44	29	13	51	24	63	49	16	2	6	6	40
L1FLnI_1p32.3e	10	24	111	466	390	720	331	386	263	445	321	1118	934	588	835	170	647	627	692	609	553	475	205	639	525	775	580	679	448	554	155	440	1017	666	95	464	878	1023	514	573	791	386	487	161	828	777	700	618	143
L1FLnI_Xq22.1fb	10	11	32	31	29	92	13	13	13	14	19	37	64	96	86	24	18	17	18	37	36	34	42	100	70	50	36	50	23	51	24	18	92	45	29	35	33	69	31	24	86	19	39	65	110	73	35	51	68
LTR19_19p13.2b	10	3	6	26	5	26	22	34	8	23	37	16	29	68	134	87	64	37	31	25	33	29	105	57	44	55	103	30	176	54	107	241	90	33	118	33	45	102	98	40	215	158	594	176	109	84	32	40	60
HML2_7p22.1	10	9	29	420	297	528	179	213	199	230	303	487	427	218	377	240	360	352	531	646	684	646	326	323	520	655	374	667	337	739	376	429	388	443	388	964	625	703	496	904	1014	328	821	502	461	696	1010	605	184
L1FLnI_14q24.2a	10	6	0	38	32	102	38	69	39	26	69	116	130	661	935	78	47	41	58	57	65	43	239	361	72	83	403	96	699	187	149	420	259	77	90	27	74	131	368	40	509	478	519	219	97	56	30	67	193
L1FLnI_13q14.3l	10	3	2	8	3	17	4	14	24	3	30	17	10	106	221	41	24	17	5	18	15	9	53	43	6	26	172	16	205	64	74	316	30	13	91	19	27	36	171	16	373	279	433	72	57	34	9	13	29
MER61_3q13.11	10	17	54	8	1	0	4	6	2	1	1	1	3	21	27	2	8	4	3	5	4	1	9	10	0	5	8	5	4	5	2	5	4	3	8	0	6	3	6	5	4	3	2	4	0	1	3	0	3
L1FLnI_9q31.3e	10	2	14	23	6	17	36	44	28	20	75	145	29	92	133	191	61	64	57	45	46	39	51	121	24	28	247	21	152	199	80	193	29	42	60	56	37	65	162	39	349	313	205	36	26	31	65	30	24
L1FLnI_5q12.1k	10	8	25	2	7	20	6	2	5	2	4	1	11	1	6	1	2	2	7	9	9	5	2	6	7	7	2	4	3	0	1	5	3	5	2	8	9	8	2	9	7	1	4	3	5	13	9	8	2
L1FLnI_12q23.3f	10	7	21	17	8	12	3	6	6	10	6	19	16	74	100	29	13	6	10	15	9	11	33	8	15	25	10	14	23	20	29	11	14	12	34	16	12	17	14	10	54	28	61	47	35	59	8	25	13
HERVH_9q22.31a	10	14	35	214	77	244	113	125	107	165	106	272	183	54	41	74	88	161	180	250	245	198	112	264	163	306	250	246	157	217	77	183	87	149	105	160	182	123	163	177	142	132	101	75	65	172	179	194	67
MER41_6q22.31b	10	12	37	331	216	783	143	139	102	248	148	482	601	411	398	50	69	164	319	534	467	411	112	617	450	638	549	737	195	479	105	176	313	360	67	442	446	243	401	420	570	229	169	183	313	528	429	552	143
L1FLnI_19q13.42b	10	26	25	2261	1431	966	1318	1412	1095	2163	1419	5683	1660	167	218	734	1149	1507	2423	2190	1970	1897	1040	937	1750	1627	555	2546	498	745	1113	566	1772	1705	984	1620	2238	2098	337	2238	402	342	373	899	1617	1430	2249	1887	700
L1FLnI_1q31.3m	10	0	0	0	1	1	2	1	0	0	3	0	0	10	40	300	52	2	0	1	2	2	548	5	1	7	11	2	33	4	496	33	63	0	603	0	6	67	10	2	12	9	44	701	70	1	0	0	375
MER4B_18q12.2	10	16	95	54	39	201	28	26	19	47	50	63	146	224	164	26	13	23	67	93	85	78	48	224	226	100	169	112	160	162	42	169	35	39	34	138	59	26	115	107	370	145	322	91	45	85	121	151	73
L1FLnI_5q14.2l	10	0	2	6	4	4	3	0	1	2	5	10	4	3	9	75	3	1	12	13	9	5	85	12	1	3	16	5	22	13	95	33	4	3	167	10	4	6	11	14	8	12	55	80	7	9	4	2	12
L1FLnI_2q14.1e	10	0	2	4	2	2	4	3	1	8	1	6	5	165	360	57	0	8	1	5	2	4	167	55	1	3	72	3	388	17	96	257	8	5	75	2	5	9	63	8	116	150	821	106	3	1	8	4	60
L1FLnI_6q23.2l	10	0	0	0	0	1	0	2	0	0	0	0	0	2	2	0	0	0	0	1	1	0	1	1	0	0	0	2	1	2	0	1	0	2	0	0	0	0	2	0	0	0	4	0	0	1	0	2	0
L1FLnI_5q13.2b	10	0	0	0	0	1	0	0	0	0	0	0	0	0	1	1	0	0	0	0	0	0	1	0	0	0	1	0	1	0	1	2	0	0	8	0	0	0	0	0	0	0	9	0	0	1	0	0	2
HERV9_6p22.3	10	15	96	1529	581	2237	746	665	493	1246	1032	3850	1252	699	784	1075	869	999	1198	1892	1605	1251	2513	1872	1893	1908	943	2193	725	1066	1753	399	3479	2205	954	1252	1819	2441	631	1241	992	482	663	2602	1877	1851	1499	1900	2954
MER41_8p11.21	10	7	40	57	35	82	34	45	22	41	44	75	110	94	108	9	2	8	59	51	81	63	34	70	57	28	81	70	47	82	21	102	11	25	30	80	18	29	80	98	206	68	206	16	9	22	74	69	9
L1ORF2_7p14.3	10	0	0	2	3	2	2	2	0	1	0	3	1	2	4	2	1	3	3	5	3	2	4	1	4	4	4	2	4	2	4	3	8	1	12	4	2	4	1	3	2	0	10	6	2	2	3	3	3
HERVL40_1q44	10	5	25	79	54	178	51	55	24	61	71	62	189	166	148	30	16	30	59	135	130	121	105	276	113	208	174	133	66	193	82	104	169	100	63	116	183	147	177	157	253	108	97	82	123	168	85	83	62
MER61_3p22.3a	10	0	3	0	1	3	4	0	0	4	2	0	0	5	9	32	6	4	0	4	6	6	116	4	7	4	5	1	4	1	97	4	28	4	59	4	6	16	4	9	8	5	5	131	16	4	2	6	138
HERVH_14q24.3a	10	23	9	10	5	23	8	10	8	9	12	11	16	14	40	15	15	13	17	23	15	11	42	26	24	23	24	10	39	19	39	44	38	19	37	34	12	33	18	19	27	47	70	46	19	20	25	19	40
HML5_14q32.33a	10	5	72	0	1	0	0	0	0	0	0	1	1	0	0	0	0	0	0	0	0	0	2	0	0	0	1	0	0	0	0	0	0	0	0	0	1	0	0	2	1	1	0	0	0	0	1	0	0
L1FLnI_2p13.1d	10	1	1	4	3	9	10	1	3	3	2	3	11	35	50	22	0	5	7	3	5	6	112	12	7	7	23	3	91	13	104	111	12	7	83	14	9	12	25	12	23	36	113	72	5	13	6	8	73
HERVH_7p14.1	10	0	0	9	3	10	7	11	3	13	18	7	8	101	189	181	22	16	12	2	5	6	107	89	7	6	110	6	416	46	114	398	19	7	129	3	7	14	83	7	73	87	374	44	6	5	3	10	35
HML2_14q11.2	10	8	24	122	174	314	26	44	27	106	52	129	334	187	132	26	35	67	138	208	248	181	46	188	190	205	281	287	77	270	66	99	98	90	74	322	187	119	215	356	357	143	87	81	142	322	218	279	46
L1FLnI_5q31.1s	10	3	6	17	5	29	9	13	6	12	10	15	25	67	72	25	21	18	15	19	23	23	111	30	33	30	22	19	40	27	83	32	58	36	54	19	37	62	26	19	49	49	53	108	36	34	21	31	114
L1FLnI_10q24.1a	10	3	2	150	99	137	237	308	188	168	284	532	139	307	606	1635	332	239	223	101	113	109	1842	346	195	173	165	179	723	198	779	568	324	157	613	80	136	310	168	120	289	192	1033	1484	217	190	117	161	1119
L1FLnI_8q12.1i	10	0	1	4	0	5	1	0	1	5	1	15	10	18	39	12	2	4	5	4	4	2	10	4	5	3	4	3	5	6	16	14	4	4	22	5	5	4	7	5	5	12	42	8	6	9	4	10	10
L1FLnI_4q21.23p	10	2	13	251	168	166	170	141	102	269	150	384	221	944	1335	284	205	313	334	234	137	178	524	137	282	132	47	405	67	72	148	63	495	475	62	65	253	369	27	134	42	15	47	176	71	86	210	149	167
L1FLnI_8q23.1q	10	1	0	3	1	2	1	7	1	0	2	4	0	8	22	29	0	1	11	0	2	1	35	2	0	0	10	3	35	4	21	45	3	0	26	0	1	0	7	1	14	28	125	21	2	5	3	2	4
L1FLnI_9q33.1e	10	0	2	3	2	19	2	3	2	3	2	2	11	3	7	0	2	0	0	8	3	8	1	8	1	8	4	8	2	2	2	1	4	2	1	10	1	9	2	2	4	0	2	0	16	9	4	6	4
L1FLnI_12p13.2k	10	4	1	36	36	71	30	29	36	21	40	16	16	170	153	30	17	14	15	69	76	74	250	362	22	116	282	121	94	126	219	110	149	88	228	38	154	164	192	82	314	89	95	157	54	60	30	56	61
ERV316A3_14q24.2f	10	0	0	8	3	8	6	7	4	6	11	9	5	17	65	361	22	5	13	12	6	21	650	24	12	15	29	10	203	29	481	198	54	22	531	3	11	24	26	12	38	37	278	309	15	10	5	6	325
L1FLnI_11p15.2e	10	0	0	26	23	45	65	87	79	34	73	63	56	334	782	188	57	35	27	37	68	43	213	150	35	69	299	66	679	137	233	586	89	50	182	39	65	116	298	47	601	566	1165	204	61	53	30	42	145
ERVLE_14q21.3e	10	14	23	9	5	45	2	6	3	7	6	14	28	20	11	1	1	4	7	7	20	12	2	28	23	31	7	12	1	22	0	3	6	10	1	17	25	4	6	20	19	7	2	3	17	32	12	17	1
HERV4_19q13.43b	10	7	41	70	57	178	60	70	59	50	99	55	161	292	364	47	57	94	86	138	159	117	163	250	162	277	424	143	267	302	184	352	181	113	196	182	236	224	360	158	865	340	667	230	261	407	182	160	82
L1FLnI_2q23.1c	10	8	24	196	145	166	142	195	135	165	198	370	226	154	196	273	252	291	282	145	201	137	197	163	75	384	274	187	151	268	179	202	188	104	180	187	255	343	209	229	407	206	291	251	343	294	213	176	106
HERVL74_7p14.1	10	0	2	56	28	60	77	76	71	84	94	200	76	114	243	218	107	108	146	62	90	56	142	127	32	89	301	74	353	148	149	462	64	49	141	87	94	88	246	109	309	277	339	84	66	91	83	88	34
MER41_11p14.1a	10	0	0	0	0	0	0	0	0	0	0	0	0	0	2	1	0	0	0	0	0	0	3	0	2	1	1	0	0	0	4	2	0	0	9	0	0	0	0	0	0	2	2	11	0	0	0	0	7
L1FLnI_16q11.2c	10	0	0	3	3	5	1	1	2	1	1	3	2	9	26	1	0	0	3	2	3	1	5	1	0	0	1	1	6	2	4	12	2	2	5	4	1	1	1	0	1	1	17	5	0	4	1	0	4
PRIMA41_19p12d	10	4	11	87	52	263	83	81	61	97	73	293	161	103	126	106	146	142	153	222	169	132	202	268	181	251	316	128	166	267	165	197	211	164	120	237	173	246	238	138	420	169	190	215	304	321	215	199	180
L1FLnI_13q14.11a	10	16	28	66	56	106	52	39	31	49	43	87	159	36	18	129	141	108	83	129	145	111	148	110	54	233	135	103	34	193	210	53	145	67	366	144	201	296	130	163	238	28	84	257	302	264	154	93	67
L1FLnI_4p16.2i	10	13	7	8	8	18	2	3	4	5	11	12	16	4	0	17	6	7	9	16	22	7	25	6	12	16	2	13	3	9	20	8	16	7	26	22	13	25	6	13	18	5	26	49	42	25	22	28	11
L1FLnI_4q23g	10	0	0	0	1	2	1	0	0	2	0	4	0	33	60	4	1	2	0	1	2	2	8	2	2	1	9	1	20	1	5	19	0	2	11	3	3	3	5	1	18	14	34	8	7	3	3	3	4
L1FLnI_5q14.1v	10	7	19	82	63	165	42	33	31	53	53	126	100	65	92	77	55	74	84	119	128	80	127	117	126	118	56	145	63	88	86	56	184	102	80	115	117	144	43	122	82	42	83	178	129	162	123	120	136
HERVH_5q23.2g	10	6	26	470	202	152	1031	874	705	419	812	978	115	199	177	398	241	327	171	345	253	291	368	932	167	478	424	316	330	661	260	261	605	563	156	198	499	792	290	265	341	221	209	250	267	318	204	175	227
ERVLB4_12p11.22c	10	0	0	92	78	83	104	160	88	96	89	293	84	162	257	105	94	121	130	46	41	76	64	72	99	59	38	110	78	40	33	60	205	109	40	59	127	118	35	54	174	100	224	91	51	47	96	65	43
L1FLnI_5q14.1w	10	0	0	20	13	41	7	8	6	16	9	32	92	85	68	4	0	9	6	20	28	22	15	37	33	49	37	33	33	32	14	25	8	21	11	28	38	13	32	27	98	38	60	15	31	72	29	50	20
L1FLnI_5q23.3ba	10	1	2	6	4	9	0	1	4	4	1	7	12	60	62	10	7	3	2	3	9	12	40	5	6	12	11	10	23	20	41	58	9	4	79	9	4	7	20	9	19	27	110	40	4	3	4	7	29
L1FLnI_5p13.2aa	10	10	33	146	152	342	75	87	59	96	85	200	351	234	211	36	85	96	162	235	225	214	85	320	192	302	263	281	52	268	49	46	328	180	41	215	290	382	230	226	370	115	78	121	445	382	245	272	104
L1FLnI_14q31.1j	10	2	6	33	9	42	23	28	19	13	26	39	59	69	78	12	26	27	34	52	23	31	47	66	87	46	44	50	48	52	33	50	82	61	33	25	54	57	24	41	79	59	112	52	43	51	35	41	35
HARLEQUIN_19p12e	10	7	2	0	0	0	1	2	0	0	0	0	1	3	4	1	0	2	0	0	1	2	4	2	0	0	1	1	2	0	2	1	2	3	2	0	2	2	4	2	1	1	4	1	1	1	0	0	1
L1FLnI_3q11.2ea	10	12	17	1	0	0	0	0	0	0	0	0	1	32	17	0	0	1	0	0	0	1	4	6	0	0	16	0	37	5	2	33	1	0	2	0	0	1	12	0	25	22	73	3	0	0	1	0	0
HERVL_9p21.3a	10	16	130	56	58	133	19	34	15	45	41	46	157	104	127	6	3	30	55	95	85	90	6	115	49	149	113	101	34	140	19	56	18	46	11	131	164	35	141	147	205	103	39	4	63	267	91	115	5
PRIMAX_19q13.43	10	8	8	77	58	41	100	97	71	75	102	127	46	56	99	95	80	125	138	72	66	53	61	102	55	95	133	79	171	139	93	153	59	61	50	95	107	81	99	105	183	126	383	73	72	103	108	61	17
MER4_8p11.1b	10	7	18	0	1	0	0	0	0	0	0	0	0	1	0	0	0	0	0	0	0	0	0	0	0	0	0	0	0	0	0	0	0	0	0	0	0	0	0	0	0	0	0	0	0	0	0	0	0
L1FLnI_Xq23ka	10	7	5	2	0	0	0	2	1	0	0	2	1	2	2	0	2	0	0	1	2	0	0	0	0	0	1	0	1	0	0	1	0	1	0	0	2	0	0	0	3	0	1	2	1	0	0	0	0
ERVLB4_17p13.3b	10	18	4	0	0	0	0	0	0	2	0	0	0	0	0	1	0	0	0	0	0	1	1	0	0	1	3	1	2	2	0	0	0	1	1	0	0	2	0	3	0	0	0	1	1	0	0	2	1
MER41_6p22.3	10	22	72	126	74	222	101	108	61	100	82	220	198	183	294	101	64	135	128	202	173	159	129	218	187	271	240	230	254	184	86	268	163	174	134	205	249	190	250	164	284	142	512	68	171	321	173	200	48
L1FLnI_7q22.2g	10	2	2	16	9	13	38	33	38	12	8	33	8	921	1476	17	13	13	17	13	7	8	21	162	39	11	387	21	315	159	32	317	25	16	14	18	20	15	370	19	1123	689	559	19	17	15	14	28	18
L1FLI_8q24.12	10	0	1	0	1	1	0	4	6	0	3	4	2	7	48	2	3	1	5	6	2	2	9	3	0	5	7	5	33	0	6	26	1	1	8	0	2	4	5	2	5	2	15	6	1	0	1	1	3
L1FLnI_4q12r	10	0	0	1	5	13	0	0	1	0	2	1	2	22	115	36	2	1	1	3	1	1	56	6	3	1	8	1	121	3	64	164	3	2	73	0	3	7	13	1	15	42	275	28	0	0	2	2	33
ERVLE_3q25.32	10	0	0	5	2	3	47	68	39	4	36	49	17	140	219	72	19	6	12	17	1	8	140	98	16	12	120	17	184	80	56	99	42	12	67	14	15	24	102	14	214	130	287	103	18	8	9	22	60
L1FLnI_12p12.3ea	10	0	1	5	3	20	21	17	14	9	9	4	19	649	995	42	5	7	13	10	11	8	99	201	13	11	341	8	453	122	68	414	25	11	70	15	14	14	325	9	604	366	474	58	12	8	8	13	67
L1FLnI_15q15.3e	10	6	9	306	145	172	178	150	150	309	163	464	204	133	189	117	295	341	426	307	329	219	64	106	51	546	342	237	84	284	119	121	139	130	138	354	364	394	209	388	322	144	128	91	251	440	327	219	36
HERVH_3p22.1b	10	2	0	4	4	16	6	3	8	2	11	4	10	47	119	13	4	4	6	1	8	5	46	23	16	15	47	11	127	18	51	133	20	9	42	7	8	10	50	7	74	92	231	49	9	16	7	5	28
L1FLnI_2p15p	10	3	15	43	25	138	15	33	13	31	20	33	98	76	58	27	15	25	40	75	60	37	37	135	86	91	52	102	42	74	23	36	54	89	19	46	89	39	41	61	128	51	136	104	109	117	43	126	90
HERVL40_1q41	10	13	12	117	88	104	96	145	73	90	130	206	157	225	417	141	131	183	82	136	92	77	149	169	63	198	262	161	329	182	144	355	244	141	126	90	246	245	185	114	398	363	372	172	195	196	99	119	57
ERV316A3_6q22.31a	10	0	0	13	20	47	22	29	29	27	34	24	38	68	94	110	120	54	24	25	30	26	192	58	52	73	61	44	115	42	150	80	156	61	122	53	88	163	56	35	115	115	118	222	186	109	38	35	253
HERV3_19q13.42c	10	11	61	40	30	88	27	26	13	27	40	30	77	112	121	10	9	17	40	82	50	55	31	121	42	67	109	78	94	107	40	112	40	45	40	90	86	40	95	96	112	83	40	37	56	94	53	82	23
HERVI_16q22.2	10	1	4	83	86	127	53	64	50	106	90	202	96	127	114	21	21	91	133	155	136	130	18	147	115	193	223	177	94	229	21	122	47	125	15	136	157	80	190	170	251	116	76	9	42	139	149	129	8
L1FLnI_6q14.3c	10	4	1	0	0	1	1	0	0	0	0	0	1	0	0	0	3	0	0	1	0	0	0	0	1	1	1	0	0	0	0	0	0	0	0	0	0	1	0	0	1	0	1	0	0	1	0	0	0
HERVH_16q21c	10	1	1	0	0	0	1	0	0	0	0	0	0	0	0	1	0	0	0	0	0	0	0	0	1	0	0	0	0	0	0	1	0	0	0	0	0	2	0	1	0	0	1	1	0	0	0	2	1
L1FLnI_5q13.2d	10	3	4	2	3	1	1	2	1	0	1	2	2	1	4	0	3	1	3	3	0	4	0	2	4	0	2	1	1	1	7	0	1	1	2	0	3	1	3	0	3	2	0	1	2	0	4	1	1
L1FLnI_5p13.2da	10	6	21	74	79	261	40	50	33	65	61	152	193	264	153	89	64	62	87	104	87	86	351	229	179	191	96	144	22	122	205	15	358	200	84	102	143	244	80	94	201	54	17	407	268	183	114	131	340
L1FLnI_7p21.1w	10	2	5	0	1	1	2	0	1	0	1	1	3	1	1	3	0	0	1	2	0	3	6	2	2	1	1	0	3	1	4	1	4	0	5	2	0	4	0	2	1	1	3	1	1	4	2	1	0
L1FLnI_9p22.3p	10	0	1	1	3	10	1	2	0	2	4	4	4	3	21	8	1	2	3	3	2	2	13	0	2	1	3	2	4	2	23	23	7	0	33	1	4	2	6	2	10	8	50	18	7	4	0	6	4
L1FLnI_15q26.2e	10	8	7	0	0	7	2	1	0	4	1	2	1	6	6	1	5	0	0	4	5	1	8	0	20	0	2	5	4	1	6	4	7	1	18	6	4	3	7	3	16	8	9	11	6	0	7	2	8
L1FLnI_12p12.3t	10	5	5	1	0	3	0	1	0	1	0	0	2	1	0	1	0	0	2	0	0	0	0	0	0	0	0	0	0	1	2	2	0	0	0	0	3	1	1	1	1	1	0	0	0	0	0	0	0
HERVL_12q21.2c	9	1	6	2	0	0	0	1	0	0	0	0	0	40	84	1	0	0	0	0	0	0	6	0	2	0	0	1	1	1	3	1	4	0	2	0	1	0	1	0	0	0	3	6	0	0	1	0	4
HERVH_Yp11.2e	9	0	0	2	0	2	0	1	0	0	0	0	0	8	11	1	0	1	0	0	0	0	0	0	2	0	0	0	1	0	0	0	0	0	0	2	0	0	1	0	20	6	48	21	1	0	0	0	11
L1FLnI_2q31.3i	9	0	1	5	2	17	2	12	8	3	14	8	10	15	38	103	59	16	9	10	9	8	113	18	5	7	35	6	76	13	148	72	66	6	165	9	33	83	31	6	44	37	113	109	45	14	5	11	34
L1FLnI_6q14.3ja	9	0	0	1	1	3	0	0	0	0	0	2	5	1	5	4	2	2	1	1	6	3	1	1	1	1	1	0	3	4	3	1	2	0	0	2	2	3	1	1	0	2	6	3	2	1	1	2	1
L1FLnI_7q22.1h	9	10	28	78	39	32	147	211	133	130	149	121	30	41	54	143	65	53	45	31	41	33	97	105	22	70	166	68	121	236	129	131	59	48	121	19	65	60	129	49	171	102	162	68	39	43	24	33	35
L1FLI_3q23	9	3	3	25	11	54	16	16	17	20	24	79	69	244	595	141	11	23	43	58	63	43	466	114	35	33	272	56	692	106	403	778	32	31	371	51	35	37	243	59	201	340	864	265	25	34	46	39	184
HML1_19p12e	9	1	2	6	2	7	6	6	1	7	3	4	1	11	17	46	9	4	6	7	0	1	44	6	5	4	8	1	16	6	43	25	7	2	38	3	1	2	9	2	23	8	43	50	12	3	6	6	23
HERVE_Xp11.23	9	4	20	58	30	122	18	33	26	40	44	119	108	86	107	50	72	98	83	140	87	64	68	94	120	135	54	103	46	73	62	45	79	76	68	110	102	96	41	88	96	57	65	148	149	176	126	115	97
L1FLnI_1q23.1f	9	10	57	148	96	13	105	116	83	118	114	132	122	266	327	60	65	74	67	27	18	17	22	74	7	3	31	8	22	82	6	31	11	32	11	11	15	70	37	4	49	17	45	5	4	9	38	7	3
HERVH_9p13.3a	9	3	1	71	28	28	80	92	80	72	74	107	42	128	268	115	88	95	89	64	47	29	92	58	29	85	143	67	318	66	126	401	93	34	78	36	49	116	149	51	246	235	488	115	59	61	39	54	84
ERVLB4_12p11.22a	9	3	22	53	59	186	39	45	23	51	47	83	174	95	126	8	10	19	78	101	100	77	7	143	73	96	161	136	74	101	11	61	35	63	13	82	85	29	109	129	202	92	71	24	50	70	108	199	14
L1FLnI_15q21.2n	9	1	0	8	8	31	6	15	14	16	34	25	16	95	147	144	74	26	16	13	17	14	474	38	16	40	74	36	157	43	395	159	182	25	366	17	32	108	45	21	147	126	167	453	99	29	11	24	355
L1FLnI_1p11.2h	9	22	23	55	40	109	29	17	11	39	37	39	169	19	36	6	19	29	24	46	42	48	30	50	75	87	14	43	11	63	27	8	44	51	17	79	43	77	25	60	123	42	42	105	288	333	111	158	113
HERVL_Xq11.1a	9	0	0	7	6	39	29	22	10	6	22	9	34	216	374	40	9	3	8	15	18	12	222	132	27	29	112	15	210	50	219	222	24	12	174	29	30	24	135	20	242	121	232	170	26	25	7	12	163
MER61_1q23.1c	9	10	44	459	312	293	613	741	510	371	682	1043	315	1174	1779	777	476	531	557	362	343	344	1073	355	277	429	237	431	742	415	834	828	608	505	821	281	478	682	310	340	316	439	560	969	305	440	375	330	1176
ERVLB4_15q13.2c	9	0	0	4	0	50	1	1	2	2	2	53	127	40	33	9	10	28	33	38	23	30	9	42	0	38	14	27	10	34	10	7	17	38	7	0	36	29	20	29	72	23	35	26	42	67	3	53	14
HERVL_12q12b	9	1	9	18	10	81	10	13	14	20	4	77	70	30	29	12	26	21	20	44	48	39	49	44	34	56	9	52	9	20	41	14	66	24	41	48	67	49	6	49	16	6	19	68	88	59	59	55	28
L1FLnI_2q37.1c	9	5	16	170	218	386	219	260	171	115	217	135	306	303	362	57	193	297	365	226	224	233	75	281	207	295	201	252	182	313	67	207	221	227	43	257	239	286	216	199	303	161	193	53	265	283	386	246	61
L1FLnI_11q22.3ga	9	0	0	1	0	1	1	1	0	0	0	3	1	1	2	0	0	0	0	1	2	0	3	0	0	0	0	1	9	0	0	6	1	0	2	1	0	0	1	0	0	0	7	1	0	0	1	0	4
L1FLnI_Xq26.2k	9	5	5	3	5	1	9	2	5	4	10	13	4	98	216	46	18	17	35	5	7	4	52	10	4	6	16	6	116	19	27	136	23	6	31	7	1	14	25	3	73	84	207	30	11	4	8	3	13
L1FLnI_2p16.1b	9	0	1	1	1	4	0	1	1	1	3	2	4	47	76	34	6	0	4	0	3	1	60	11	1	0	8	2	89	11	33	55	6	2	25	2	3	3	18	2	33	44	130	37	0	3	4	2	45
L1FLnI_9q22.33b	9	19	33	75	48	173	46	48	36	46	48	75	146	119	204	57	50	61	81	116	132	86	80	161	87	176	118	122	89	169	72	131	134	116	77	118	127	174	123	132	206	106	196	119	207	193	101	126	66
HERV3_19p12e	9	4	12	19	14	42	15	7	5	6	10	12	50	42	59	5	20	12	10	53	41	34	81	88	26	76	56	48	48	70	59	45	61	25	68	26	55	70	49	48	44	53	39	72	75	78	35	46	55
ERV316A3_Xp11.22c	9	0	3	1	1	0	0	0	0	0	0	1	0	10	11	1	0	0	0	0	0	0	4	1	0	1	0	0	0	2	1	1	1	0	2	0	0	1	1	1	1	4	6	9	2	6	2	3	3
L1FLnI_Xq11.2aa	9	2	0	3	1	0	2	1	1	2	3	2	4	0	5	2	3	3	1	6	0	4	7	1	0	4	6	4	6	4	12	8	1	0	6	4	1	3	1	7	10	2	16	4	2	0	0	0	1
HERVIP10FH_Xq27.1	9	5	25	82	48	160	42	42	39	80	49	179	119	55	55	31	52	81	95	100	84	92	64	166	176	136	72	139	28	89	39	20	200	191	20	64	134	145	57	79	110	28	16	72	71	113	79	117	56
L1FLnI_5q11.2s	9	4	43	84	115	264	48	58	35	88	73	143	320	253	265	8	7	39	98	160	147	124	16	228	139	247	197	197	156	242	4	131	21	152	7	140	199	27	163	172	310	157	134	11	41	259	172	218	7
ERVLB4_2q37.1a	9	25	10	17	11	28	9	13	10	15	7	36	27	16	18	10	8	16	22	16	22	15	15	24	26	25	20	24	13	29	11	22	21	23	13	33	31	21	45	32	41	21	13	3	29	37	26	16	10
ERVLE_12q14.1c	9	0	0	0	0	0	0	0	0	0	0	0	0	0	5	4	0	0	0	0	0	0	21	0	0	0	12	0	47	0	10	60	0	0	16	0	0	0	13	0	1	11	39	3	0	0	0	0	0
HERVH_11q14.1h	9	0	0	0	0	1	0	1	0	0	4	2	0	1	10	1	3	0	0	1	0	1	7	3	1	4	4	1	12	3	9	8	0	3	3	2	1	3	15	6	8	3	9	12	1	2	1	0	10
L1FLnI_9q21.13d	9	1	2	1	0	2	2	2	0	0	3	2	0	16	8	8	0	0	1	3	1	2	5	6	1	3	14	4	12	6	11	14	1	1	9	7	2	4	15	2	14	6	9	5	3	2	2	0	1
L1FLnI_10q26.12d	9	5	14	0	1	0	0	0	0	0	0	1	0	4	2	0	2	1	0	2	0	0	0	0	0	1	0	1	0	2	1	0	0	0	0	1	1	0	0	2	0	1	0	0	0	0	1	0	0
L1FLnI_6p12.1w	9	14	32	16	15	6	7	13	7	18	13	4	16	3	6	0	1	2	11	14	15	18	2	5	26	7	3	11	0	4	2	5	2	10	10	8	11	9	5	13	40	12	7	9	17	31	20	20	6
HERVL_11q22.3c	9	0	0	0	2	5	0	1	1	0	2	3	9	108	128	69	0	0	0	1	2	3	320	6	4	3	18	2	108	6	247	111	6	0	251	3	1	1	18	1	83	37	127	361	15	13	1	2	212
PABLB_12q13.11	9	0	0	0	0	0	2	0	0	0	0	0	0	9	15	4	0	0	0	0	0	0	8	0	0	0	2	0	8	0	4	6	0	0	3	0	0	0	4	2	2	0	10	1	0	0	2	0	4
L1FLnI_2q32.1fa	9	4	8	32	33	89	19	37	23	26	23	35	119	149	226	11	9	15	11	51	34	39	52	103	66	53	66	66	58	52	40	54	88	53	22	33	37	52	48	28	93	40	74	81	67	59	43	56	50
L1FLnI_8q23.1r	9	3	10	122	127	129	144	143	97	134	143	237	232	508	667	132	194	228	109	123	113	112	219	202	98	314	338	169	404	247	232	469	284	172	175	137	322	363	353	149	503	553	543	300	448	411	146	178	190
ERV316A3_16q21j	9	1	16	0	0	0	0	0	0	0	0	0	0	0	0	0	0	0	0	0	0	0	0	0	0	0	0	0	0	0	0	0	0	0	0	0	0	0	0	0	0	0	0	0	0	0	0	0	0
L1FLnI_3q13.32h	9	0	0	10	8	5	70	106	58	12	28	0	3	49	85	22	6	9	3	4	9	2	72	31	1	11	71	7	50	34	34	75	7	6	29	2	8	8	62	6	46	29	33	16	4	3	3	2	15
HERVL_6p11.2	9	0	1	0	0	0	0	0	0	0	1	0	0	3	0	2	1	0	0	0	0	2	16	0	0	0	1	0	7	1	28	3	2	0	28	2	0	13	0	0	0	3	3	18	1	1	0	0	4
MER4_Xp22.2d	9	0	5	5	4	11	2	1	3	3	8	5	13	50	114	23	14	10	10	5	15	12	60	9	8	26	21	11	18	12	52	17	31	8	45	6	34	36	11	14	32	12	35	80	46	22	4	13	19
[truncated: 23,312 more rows]
[truncated: 235 more columns]
