# Supplementary material for: CDK9 Inhibition with enitociclib reveals influence on HERV and LINE RNA abundances in whole blood, T-, and B-Cell lines
Source: BMC Med Genomics. 2026 Jan 13;19:27. doi: 10.1186/s12920-026-02309-6 (PMC12888618; doi:10.1186/s12920-026-02309-6)
Supplement: Supplementary file 12 — Supplementary Material 12. [file 12920_2026_2309_MOESM12_ESM.csv]

	SRR26202162	SRR26202163	SRR26202164	SRR26202165	SRR26202166	SRR26202167	SRR26202168	SRR26202169	SRR26202170	SRR26202171	SRR26202172	SRR26202173	SRR26202174	SRR26202175	SRR26202176	SRR26202177	SRR26202178	SRR26202179	SRR26202180	SRR26202181	SRR26202182	SRR26202183	SRR26202184	SRR26202185	SRR26202186	SRR26202187	SRR26202188	SRR26202189	SRR26202190	SRR26202191	SRR26202192	SRR26202193	SRR26202194	SRR26202195	SRR26202196	SRR26202197	SRR26202198	SRR26202199	SRR26202200	SRR26202201	SRR26202202	SRR26202203	SRR26202204	SRR26202205	SRR26202206	SRR26202207	SRR26202208	SRR26202209	SRR26202210
ENSG00000223972.5	5	4	10	4	4	0	6	3	1	10	6	9	1	2	1	4	3	5	9	3	4	14	2	2	5	5	9	13	11	5	5	11	1	6	11	12	12	5	22	3	7	8	5	3	7	6	5	12	2
ENSG00000227232.5	78	71	70	71	68	52	74	90	42	65	116	123	48	44	63	70	61	65	79	112	143	27	108	93	83	82	101	71	103	94	73	70	58	78	80	83	68	18	72	8	72	96	129	52	70	58	34	97	94
ENSG00000278267.1	10	0	4	9	3	1	8	5	3	6	12	7	4	3	5	5	10	10	6	7	33	1	2	10	9	13	12	16	9	15	1	8	4	7	7	14	10	3	12	0	4	7	6	8	6	10	5	18	6
ENSG00000243485.5	0	0	0	0	0	0	0	1	0	0	0	0	0	0	0	0	0	0	1	0	1	0	0	1	0	0	0	0	0	0	0	0	0	0	0	1	2	0	0	0	0	0	1	0	0	3	1	0	0
ENSG00000284332.1	0	0	0	0	0	0	0	0	0	0	0	0	0	0	0	0	0	0	0	0	0	0	0	0	0	0	0	0	0	0	0	0	0	0	0	0	0	0	0	0	0	0	0	0	0	0	0	0	0
ENSG00000237613.2	0	0	0	0	0	0	0	0	0	1	0	0	0	1	0	0	0	0	0	0	0	0	1	0	0	0	0	1	0	0	0	0	0	0	0	0	0	1	1	0	0	0	0	0	0	2	0	0	0
ENSG00000268020.3	1	0	0	0	1	1	2	0	0	0	0	0	0	0	0	0	0	0	0	0	0	0	0	0	0	0	0	0	0	0	0	0	0	0	0	0	0	0	0	0	0	0	0	0	0	0	0	0	0
ENSG00000240361.2	4	1	0	0	1	1	3	7	0	0	0	2	1	0	0	0	0	1	0	0	2	0	0	0	0	0	2	0	0	0	0	0	0	1	0	4	0	0	0	0	0	1	0	0	0	0	0	0	0
ENSG00000186092.7	2	1	0	0	2	1	0	4	0	0	0	1	0	0	0	0	0	0	2	0	2	0	0	1	0	2	3	1	4	0	0	0	0	1	1	0	0	0	0	0	0	0	0	0	0	0	0	0	0
ENSG00000238009.6	57	28	15	31	28	21	57	20	199	11	11	10	22	12	20	18	38	22	29	51	76	15	22	23	29	38	55	26	49	42	47	35	3	34	49	25	20	28	17	93	23	11	14	9	16	13	15	5	11
ENSG00000239945.1	0	0	0	0	0	0	0	0	0	0	0	0	0	0	0	0	0	0	0	0	0	0	0	0	0	0	0	0	0	0	0	0	0	0	0	0	0	0	0	0	0	0	0	0	0	0	0	0	0
ENSG00000233750.3	662	163	102	276	290	234	522	394	1107	104	110	68	150	174	166	132	297	155	158	307	195	58	245	92	242	170	154	244	149	362	315	145	82	239	410	77	159	59	84	39	182	212	159	137	140	200	91	66	87
ENSG00000268903.1	2359	763	511	1080	1462	904	1960	1719	2792	358	228	233	1065	1425	1399	993	876	723	589	1184	511	243	1011	243	904	516	344	768	501	1814	1155	690	653	1118	1380	207	733	37	309	19	865	935	936	1015	763	923	362	480	622
ENSG00000269981.1	2401	697	523	1031	1421	934	2025	1604	2487	316	177	133	1016	1437	1366	1148	956	677	564	1040	523	196	1062	173	989	435	325	675	426	1705	934	494	544	1002	1462	132	768	29	260	25	821	733	755	858	731	1153	237	532	686
ENSG00000239906.1	54	19	13	33	32	18	44	15	49	12	1	3	4	25	30	18	20	12	11	5	14	9	24	7	31	5	15	6	2	28	19	1	6	23	21	2	16	6	8	3	16	17	19	16	18	12	10	12	21
ENSG00000241860.7	514	217	124	190	289	233	418	322	840	107	97	67	194	303	329	302	224	173	133	195	189	179	242	83	220	112	155	177	94	360	314	113	144	253	362	59	183	128	103	71	183	240	232	224	216	177	194	142	168
ENSG00000222623.1	58	17	10	30	31	18	47	32	68	9	0	0	11	10	12	9	27	9	16	20	7	11	28	5	26	7	9	11	6	21	22	5	11	20	21	0	10	10	1	17	10	11	26	12	12	9	18	13	19
ENSG00000241599.1	15	2	3	1	5	2	5	3	14	0	1	1	3	12	9	3	6	9	1	1	0	6	3	1	3	2	2	7	2	5	4	2	4	5	4	0	6	9	3	2	4	3	8	7	5	3	2	2	0
ENSG00000279928.2	7	6	19	9	3	3	9	10	3	12	7	6	7	10	7	8	27	21	15	45	38	2	12	44	27	35	21	45	36	12	10	38	4	16	17	26	30	23	60	45	36	52	18	21	28	47	33	36	49
ENSG00000279457.4	104	60	185	84	105	76	117	97	62	87	94	97	41	64	71	96	170	176	138	176	310	261	187	226	197	250	232	151	239	170	136	185	182	216	159	210	253	225	209	66	165	158	212	195	178	201	146	249	186
ENSG00000273874.1	0	0	2	0	0	0	0	0	0	0	0	1	0	0	1	0	0	0	0	0	1	0	0	0	1	0	0	0	0	0	0	0	1	0	1	0	3	0	1	0	0	0	1	0	0	0	0	1	0
ENSG00000228463.10	146	44	36	95	116	80	144	109	481	60	45	31	114	129	101	105	76	60	64	143	168	34	80	74	86	102	158	91	100	160	150	57	19	120	155	61	86	163	112	189	145	137	152	37	109	93	140	77	77
ENSG00000286448.1	1	1	1	2	5	2	3	0	5	0	0	2	1	2	0	2	2	1	1	0	2	0	0	0	1	0	7	0	0	5	0	0	0	0	1	0	0	2	0	2	4	0	0	0	4	1	0	1	1
ENSG00000236679.2	0	0	0	2	3	1	0	0	0	0	0	0	0	0	0	2	0	0	0	1	0	0	0	0	0	0	1	1	0	0	1	1	0	0	1	0	1	0	2	0	0	0	0	0	0	0	0	0	1
ENSG00000236601.2	0	0	0	0	0	0	0	0	0	0	0	0	0	0	0	0	0	0	0	0	0	0	0	0	0	0	0	0	0	0	0	0	0	0	0	0	0	0	0	0	0	0	0	0	0	0	0	0	0
ENSG00000237094.12	1659	476	449	751	957	627	1443	1069	1991	316	125	158	698	999	1031	895	729	514	423	611	356	626	756	157	711	267	288	451	200	1155	1102	324	374	724	1130	110	516	184	141	214	562	723	714	610	625	494	578	436	488
ENSG00000269732.1	0	0	0	0	0	0	0	0	0	0	0	0	0	0	0	0	0	0	0	0	0	0	0	0	0	0	0	0	0	0	0	0	0	0	0	0	0	0	0	0	0	0	0	0	0	0	0	0	0
ENSG00000284733.2	0	0	0	0	0	0	0	0	0	0	0	0	0	0	0	0	0	0	0	0	0	0	0	0	0	0	0	0	0	0	0	0	0	0	0	0	0	0	0	0	0	0	0	0	0	0	0	0	0
ENSG00000233653.3	0	0	0	0	0	0	0	0	0	0	0	0	0	1	0	0	0	0	0	0	1	0	0	0	0	1	1	0	0	0	0	1	0	0	0	0	0	1	0	0	0	0	0	0	0	0	0	0	0
ENSG00000250575.1	1	1	1	2	1	1	7	0	8	2	0	0	0	2	2	9	1	1	0	2	0	2	0	3	4	3	0	3	0	7	4	0	4	5	4	1	0	0	3	1	3	2	4	2	2	5	1	0	2
ENSG00000278757.1	0	1	0	0	0	0	0	0	0	0	11	10	34	54	60	50	0	0	0	0	1	0	2	0	0	0	0	0	0	0	0	0	0	0	0	1	0	0	0	2	0	0	0	0	0	0	0	1	1
ENSG00000230021.10	11	13	13	10	12	4	6	5	17	14	18	33	16	18	10	6	7	8	12	17	15	16	13	21	7	22	9	14	23	23	9	24	10	9	17	17	9	37	20	34	18	28	12	6	8	18	16	5	6
ENSG00000235146.2	0	0	0	0	0	0	0	0	0	0	0	0	0	0	0	0	0	0	0	0	0	0	0	0	0	0	0	0	0	0	0	0	0	0	0	0	0	0	0	0	0	0	0	0	0	0	0	0	0
ENSG00000225972.1	9	15	10	4	3	7	16	5	6	12	490	974	3	9	7	4	7	12	15	24	12	29	8	20	13	20	5	14	12	35	9	42	2	15	37	14	12	6	18	34	42	9	3	5	11	17	5	0	1
ENSG00000225630.1	641	1022	1139	321	743	395	970	461	704	1885	1860	2887	523	492	597	358	859	852	1422	2290	1582	1286	505	1321	1112	1690	447	1099	1344	1838	1373	3093	412	1063	2489	1126	831	664	1342	1749	2627	1080	306	410	996	1758	1069	322	731
ENSG00000237973.1	130	154	288	54	144	77	163	69	178	391	328	569	114	93	102	67	202	249	351	477	370	7115	76	308	346	507	129	421	332	523	340	746	728	331	599	339	270	371	367	545	693	356	88	730	208	589	249	78	118
ENSG00000278791.1	0	0	0	0	0	0	0	0	0	0	0	0	0	0	0	0	0	0	0	0	0	0	0	0	0	0	0	0	0	0	0	0	0	0	0	0	0	0	0	0	0	0	0	0	0	0	0	0	0
ENSG00000229344.1	55	85	58	14	57	29	63	39	44	64	39	62	17	16	33	10	46	60	88	98	74	193	26	82	54	100	25	116	98	94	70	204	34	60	125	81	81	76	90	157	183	36	15	45	51	121	55	7	16
ENSG00000240409.1	0	0	0	0	0	0	1	0	0	0	0	1	0	0	1	0	0	2	1	0	0	0	0	2	0	2	0	1	0	1	0	2	0	0	3	3	0	0	1	2	2	1	0	0	0	0	0	0	0
ENSG00000248527.1	492	865	1035	254	613	305	676	301	489	1998	1210	2319	507	390	707	266	750	777	1367	2273	1876	2471	362	1500	1025	1680	232	1038	1387	1608	1517	3688	517	760	1498	767	693	508	1003	2681	2994	315	165	413	767	1975	1090	99	801
ENSG00000198744.5	52	43	55	17	46	22	55	18	19	79	55	144	19	26	35	14	52	64	90	113	78	99	17	85	62	113	36	110	101	116	52	242	12	60	161	90	70	72	50	161	115	30	11	20	23	92	47	12	19
ENSG00000268663.1	0	0	0	1	1	0	0	0	0	1	1	2	1	1	0	0	0	0	1	2	0	0	0	3	1	11	0	2	4	1	0	0	0	1	0	3	1	1	3	2	0	0	0	0	0	4	0	0	0
ENSG00000284662.1	0	0	0	0	0	0	0	0	0	0	0	0	0	0	0	0	0	0	0	0	0	0	0	0	0	0	0	0	0	0	0	0	0	0	0	0	0	0	0	0	0	0	0	0	0	0	0	0	0
ENSG00000229376.3	6	2	15	6	12	2	8	8	18	15	31	47	29	28	11	11	7	15	8	34	24	2	15	22	20	52	16	75	43	45	12	50	9	9	27	31	12	11	42	13	64	36	29	8	4	70	5	13	11
ENSG00000228327.3	665	239	307	283	437	239	563	468	1430	365	232	257	588	663	721	659	325	286	264	401	356	399	438	240	386	310	289	372	287	565	425	316	394	446	554	227	361	253	288	220	661	507	533	567	508	516	470	353	419
ENSG00000223181.1	6	1	4	2	0	1	5	1	0	4	4	8	2	0	3	1	0	0	2	0	2	3	4	4	3	2	5	1	4	5	5	0	2	3	3	2	4	1	2	3	1	1	1	3	3	0	2	4	4
ENSG00000229905.1	9	5	3	6	1	6	9	5	16	4	3	5	5	5	9	3	2	4	4	3	6	2	9	2	9	6	4	2	3	8	5	1	11	6	11	2	8	5	2	3	4	6	8	12	8	1	2	5	1
ENSG00000237491.10	185	144	325	135	145	115	132	196	236	380	402	556	105	99	192	280	292	341	242	162	388	162	455	504	269	526	466	215	637	228	236	208	345	391	299	438	371	869	472	701	187	308	575	309	355	117	383	554	277
ENSG00000285268.1	0	0	0	0	0	0	0	0	0	0	0	0	0	0	0	0	0	0	0	0	0	0	0	0	0	0	0	0	0	0	0	0	0	0	0	0	0	0	0	0	0	0	0	0	0	0	0	0	0
ENSG00000230092.7	28	24	23	33	42	24	31	26	29	30	29	61	12	8	24	20	27	29	27	16	30	12	56	41	25	43	52	14	43	25	30	48	27	42	38	45	32	119	50	177	23	25	48	28	21	9	69	26	21
ENSG00000177757.2	48	27	86	33	45	26	34	33	52	82	129	120	31	14	20	91	65	77	43	38	98	40	73	140	80	142	139	55	200	20	20	53	83	35	26	111	110	208	161	155	44	36	58	72	86	25	36	112	77
ENSG00000228794.10	211	360	488	392	433	397	373	384	164	470	446	414	160	165	244	208	313	278	336	227	377	562	291	357	305	155	368	183	214	222	265	236	363	273	318	311	366	469	206	243	219	406	407	311	339	198	298	565	325
ENSG00000225880.5	64	56	104	48	60	46	76	58	96	96	142	119	44	14	19	92	89	97	80	63	159	94	46	170	125	222	155	74	207	24	32	73	121	40	19	167	125	179	152	76	41	23	49	114	87	33	35	146	92
ENSG00000288531.1	2	1	2	1	4	2	6	4	0	2	8	13	6	1	3	2	0	1	2	19	1	0	2	2	3	1	0	20	8	2	0	25	3	1	2	1	3	1	4	4	23	3	4	2	0	34	2	1	3
ENSG00000230368.2	10	2	2	4	4	0	5	5	18	6	1	1	3	0	1	1	8	5	3	4	4	5	3	0	2	6	6	5	1	0	0	3	4	5	3	4	6	9	0	0	5	1	5	4	4	2	6	1	0
ENSG00000234711.1	0	0	0	0	0	1	0	0	1	1	0	1	0	1	3	0	0	1	0	1	0	0	2	0	0	0	0	0	2	0	0	1	0	0	2	0	0	0	1	0	1	0	1	0	0	1	0	1	0
ENSG00000283040.1	0	0	0	0	0	0	0	0	0	0	0	0	0	0	0	0	0	0	0	0	0	0	0	0	0	0	0	0	0	0	0	1	1	0	0	0	0	0	0	0	1	0	0	0	0	0	0	0	0
ENSG00000272438.1	0	0	1	0	0	0	0	0	0	0	0	0	0	0	0	0	3	3	0	2	0	0	1	0	0	1	1	3	0	0	1	0	0	0	0	0	2	0	0	0	0	1	0	0	5	1	2	0	0
ENSG00000230699.2	1	0	1	0	0	0	0	2	0	2	1	1	0	0	1	0	1	0	0	1	0	0	3	1	2	2	3	2	0	7	3	0	2	7	8	1	6	1	1	1	4	8	11	0	2	0	1	2	4
ENSG00000241180.1	0	0	0	0	0	0	0	0	0	0	0	0	0	0	0	0	0	0	0	0	0	0	0	0	0	0	0	0	0	0	0	0	0	0	0	0	0	0	0	0	0	0	0	0	0	0	0	0	0
ENSG00000223764.2	1	0	0	0	0	1	0	0	0	0	2	0	1	1	0	1	0	0	0	6	1	0	1	0	0	3	0	3	0	9	1	2	0	0	2	0	2	0	1	0	6	10	5	0	2	4	1	4	3
ENSG00000187634.13	6	9	8	0	4	1	1	3	0	6	34	14	3	4	0	1	6	4	3	3	8	2	5	10	5	13	4	7	2	8	2	4	9	4	9	12	5	8	5	0	18	6	6	4	6	11	1	14	10
ENSG00000188976.11	322	206	821	166	159	130	267	239	177	453	635	438	199	206	221	250	445	466	487	499	895	445	604	606	525	348	613	431	314	746	409	478	463	561	717	560	548	551	426	93	604	1151	729	386	697	876	546	771	682
ENSG00000187961.14	87	90	328	42	41	42	72	67	110	261	124	55	56	67	58	60	195	196	140	255	415	132	254	169	242	94	270	217	104	405	178	290	198	310	261	152	269	64	53	3	215	241	279	203	195	403	114	247	294
ENSG00000187583.11	22	20	39	7	10	9	18	22	17	19	48	23	10	9	7	3	26	21	20	30	38	14	35	12	29	12	37	13	7	31	29	16	28	30	35	14	33	5	5	0	23	32	36	21	20	36	12	31	36
ENSG00000187642.9	3	0	3	4	0	0	1	1	1	3	15	6	0	2	3	0	0	4	0	15	7	2	3	2	1	1	6	8	1	9	3	8	1	3	4	1	3	0	1	0	9	7	5	0	1	11	0	5	2
ENSG00000272512.1	10	14	8	2	5	8	4	5	2	23	4	4	2	0	0	0	0	1	3	13	0	0	1	0	4	1	1	2	5	2	0	2	9	1	4	1	2	3	5	0	11	11	14	4	12	19	0	25	30
ENSG00000188290.11	25	70	34	26	47	32	12	38	19	80	9	14	15	11	31	20	5	7	11	11	4	5	10	1	10	1	2	5	7	13	4	17	18	13	18	4	10	0	11	3	92	115	109	7	57	131	12	84	73
ENSG00000187608.10	601	2712	359	2094	2892	2465	1218	2541	192	1399	45	67	603	884	959	670	238	336	519	434	166	108	234	138	380	107	204	223	285	284	398	457	331	463	941	213	291	26	58	13	165	531	267	361	245	375	262	419	3113
ENSG00000231702.2	0	0	0	0	0	0	0	0	0	0	0	0	0	0	0	0	0	0	0	0	0	0	0	0	0	0	0	0	0	0	0	0	0	0	0	0	0	0	0	0	0	0	0	0	0	0	0	0	0
ENSG00000224969.1	0	3	0	4	3	2	3	1	1	2	1	0	0	0	0	0	1	1	3	0	0	0	0	1	0	0	2	0	0	0	0	0	0	0	1	2	0	1	0	0	1	0	0	0	0	0	2	0	3
ENSG00000188157.15	120	261	220	175	212	204	122	395	43	281	32	66	165	174	136	144	64	92	124	274	92	97	223	69	162	106	93	166	128	283	146	228	117	136	255	77	86	49	154	29	316	314	219	77	175	823	165	259	1014
ENSG00000242590.1	0	0	0	0	0	0	0	0	0	0	0	0	0	0	0	0	0	0	0	0	0	0	0	0	0	0	0	0	0	0	0	0	0	0	0	0	0	0	0	0	0	0	0	0	0	0	0	0	0
ENSG00000217801.10	10	10	27	8	6	6	10	3	7	27	27	24	6	8	2	9	11	16	17	18	14	17	18	5	13	11	11	9	9	12	8	20	22	11	9	10	10	14	13	16	36	28	26	16	17	52	15	40	31
ENSG00000273443.1	0	0	0	1	0	0	0	0	0	0	2	0	0	0	0	0	0	1	0	0	1	0	0	0	1	0	0	0	0	6	1	0	0	0	0	1	0	0	0	0	0	0	0	0	0	2	0	0	2
ENSG00000237330.3	1	0	0	0	0	0	0	0	0	0	0	1	1	0	1	0	0	2	1	3	0	0	0	1	0	3	0	3	1	0	0	4	1	1	0	0	0	0	0	0	2	0	1	0	0	5	1	0	0
ENSG00000131591.18	120	128	413	82	93	83	95	127	124	341	352	267	87	96	109	99	187	229	178	333	400	191	341	192	235	178	322	235	157	422	183	300	263	335	351	193	265	127	132	60	435	418	450	194	293	657	166	319	328
ENSG00000285812.1	18	10	50	5	6	9	15	8	11	28	39	51	7	3	8	18	26	29	25	26	31	23	32	40	29	15	52	16	14	30	29	19	29	33	39	31	30	46	15	13	27	30	44	24	39	24	46	54	50
ENSG00000223823.1	4	1	2	5	1	4	5	2	1	6	6	4	0	0	0	1	3	0	0	1	1	1	2	0	2	1	1	0	0	4	0	0	2	3	2	1	3	0	0	0	0	3	4	1	4	2	5	3	1
ENSG00000207730.3	0	0	0	0	0	0	0	0	0	2	0	0	0	2	1	0	0	0	0	0	2	0	0	0	0	0	0	0	0	0	2	0	0	0	0	0	0	0	0	0	1	1	2	0	0	0	0	0	0
ENSG00000207607.3	1	0	0	0	0	0	0	0	0	0	0	0	0	0	0	0	0	0	0	0	1	0	0	0	0	0	3	0	1	1	0	0	0	0	0	0	0	0	0	0	0	0	1	0	0	0	0	0	0
ENSG00000198976.1	0	0	0	0	0	0	0	0	0	0	0	0	0	0	0	0	0	0	0	0	0	0	0	0	0	0	0	0	0	0	0	0	0	0	0	0	0	0	0	0	0	0	0	0	0	0	0	0	0
ENSG00000272141.1	0	3	0	0	2	0	0	0	0	1	1	1	0	0	0	1	0	0	0	1	0	0	0	0	0	0	0	0	1	1	0	0	1	1	4	0	1	2	0	0	0	0	0	1	0	3	0	1	0
ENSG00000205231.1	2	0	1	0	1	0	2	0	1	0	1	1	0	0	0	0	0	0	0	2	0	2	0	1	0	3	0	0	0	0	0	1	0	1	0	0	0	1	0	1	3	2	0	0	0	3	1	0	0
ENSG00000162571.14	3	6	9	9	5	4	10	13	0	3	0	4	0	2	2	6	4	7	3	4	2	4	2	3	6	3	7	6	2	1	1	4	8	2	1	4	2	3	0	4	0	8	5	2	8	6	3	1	2
ENSG00000186891.14	36	25	37	34	29	36	22	31	16	47	153	163	4	5	5	0	29	49	43	82	65	19	51	20	27	37	51	67	67	78	16	100	105	50	53	37	35	13	39	4	92	153	92	75	58	220	29	109	88
ENSG00000186827.11	43	46	69	28	25	21	32	26	41	106	451	280	10	5	7	15	57	61	50	112	88	29	79	55	52	40	67	79	75	85	14	100	111	64	81	55	75	20	58	7	134	167	172	114	113	268	43	208	165
ENSG00000078808.19	1291	1124	1936	947	972	1006	1223	1267	1295	1581	1884	1574	1137	1316	1214	1241	1891	1804	1662	2465	2499	1019	2142	2113	1956	2164	1861	2500	2373	2668	1155	2545	1717	2247	2563	1884	2247	1041	2011	629	2315	3329	2139	1490	1883	3037	1198	2464	1821
ENSG00000176022.7	204	171	434	82	108	95	188	140	178	390	319	217	42	118	117	167	349	352	335	107	415	178	348	397	333	111	413	153	149	261	145	143	461	356	371	357	511	317	224	46	151	536	412	339	343	159	261	638	334
ENSG00000184163.3	10	6	15	13	12	12	11	18	27	6	20	16	33	23	17	14	19	8	10	35	31	6	19	17	13	17	33	22	14	34	8	30	7	20	14	13	12	4	21	0	27	16	20	6	13	48	6	20	11
ENSG00000260179.1	13	5	16	9	17	8	13	16	27	11	31	24	24	9	9	14	15	18	13	33	32	18	12	12	21	25	28	29	27	15	8	28	10	11	8	11	22	15	30	12	32	5	17	14	18	63	2	23	20
ENSG00000160087.21	837	833	1050	712	898	812	873	840	1188	934	898	948	590	599	677	961	1109	980	955	845	1449	706	948	1289	1068	1216	1148	928	1335	920	612	809	1005	1063	1122	1207	1279	829	1223	464	676	1049	1029	1094	1037	797	679	1394	800
ENSG00000230415.1	7	6	14	6	5	2	2	3	6	15	10	12	3	2	7	7	9	11	8	17	25	7	10	11	6	18	10	14	19	21	11	10	11	9	24	11	12	6	10	2	28	11	19	8	11	35	10	14	17
ENSG00000162572.21	15	16	67	18	16	12	9	38	20	61	55	44	18	22	8	20	34	42	19	105	89	15	69	43	45	99	65	79	55	109	43	103	25	78	65	40	46	31	35	7	100	61	82	28	41	231	28	43	42
ENSG00000131584.19	687	446	1376	215	253	232	517	459	601	1064	338	222	663	699	538	565	857	838	775	1442	1388	401	1345	696	1148	907	1063	1195	754	2242	895	1296	782	1470	1746	657	1107	286	576	81	1400	1770	1497	621	1011	2566	580	1207	1115
ENSG00000278073.1	0	0	0	0	0	0	0	0	0	0	0	0	0	0	0	0	0	0	0	0	0	0	0	0	0	0	0	0	0	0	0	0	0	0	0	0	0	0	0	0	0	0	0	0	0	0	0	0	0
ENSG00000169972.12	64	59	121	43	24	28	58	50	73	126	116	78	41	44	45	64	89	109	85	68	165	27	88	116	114	97	130	99	65	108	59	62	108	137	150	112	154	26	65	7	67	137	126	94	113	114	31	167	101
ENSG00000127054.21	776	559	1657	403	482	382	638	657	752	1162	1546	1147	649	729	622	719	1048	1070	1082	1733	2074	1277	1379	1521	1381	1483	1432	1515	1398	2110	1250	1735	1176	1539	1719	1411	1364	1287	1199	510	1782	2094	1638	984	1226	2421	1167	1421	1438
ENSG00000283712.1	0	0	0	0	0	0	0	0	0	0	0	0	0	0	0	0	0	0	0	0	0	0	0	0	0	0	0	0	0	0	0	0	0	0	0	0	0	0	0	0	0	0	0	0	0	0	0	0	0
ENSG00000240731.1	30	17	50	17	6	10	19	29	30	40	94	93	28	26	22	28	36	33	36	59	102	32	55	51	49	63	59	30	47	67	38	35	43	42	46	72	49	46	36	10	52	50	61	43	40	86	28	56	49
ENSG00000224051.7	292	395	641	286	280	276	386	332	450	489	721	510	175	292	326	394	474	424	417	219	606	260	418	776	440	415	526	227	394	350	251	232	595	530	501	756	558	360	858	59	185	808	503	537	542	251	260	722	390
ENSG00000169962.5	37	36	83	28	18	26	31	34	36	86	161	182	63	68	37	43	37	35	34	141	119	31	95	99	48	146	91	224	141	136	46	177	68	104	145	133	61	56	111	22	167	198	112	68	59	222	33	88	56
ENSG00000107404.20	253	221	548	75	85	106	236	177	240	517	411	245	143	220	177	208	410	346	354	483	721	323	466	398	418	343	437	424	409	625	297	591	405	599	609	396	500	207	290	103	466	761	679	338	429	768	277	573	421
ENSG00000284372.1	0	0	0	0	0	0	0	0	0	0	0	0	0	0	0	0	0	0	0	0	0	0	0	0	0	0	0	0	0	0	0	0	0	0	0	0	0	0	0	0	0	0	0	0	0	0	0	0	0
ENSG00000162576.17	99	100	139	38	35	46	58	58	45	174	123	71	32	79	64	76	126	127	121	187	228	85	248	111	180	118	180	142	68	343	138	109	157	234	281	111	200	32	60	6	164	309	280	130	184	385	102	224	146
ENSG00000175756.13	442	594	455	461	494	480	612	473	584	560	310	283	269	416	453	386	508	441	496	337	476	177	370	365	447	216	314	348	285	519	253	417	358	653	804	303	544	76	254	24	263	758	400	448	411	349	217	572	309
ENSG00000223663.2	2	1	6	1	1	0	2	1	8	4	2	15	6	0	1	3	0	3	6	6	6	1	2	2	2	9	6	10	18	2	2	9	1	2	1	4	2	2	3	4	10	2	1	5	2	8	0	5	2
ENSG00000221978.12	1252	956	2106	1018	1116	955	936	1267	1561	2189	6616	6255	1837	1502	1507	1640	1472	1750	1447	3294	4955	1624	2113	4464	2110	4668	3790	2908	4173	2798	1597	3470	1790	2610	2347	4148	2361	4760	3168	2204	2821	1952	2688	1589	1783	3105	1509	2433	1777
ENSG00000224870.7	188	157	334	108	99	124	153	155	251	415	1047	913	326	131	123	196	302	342	321	834	877	298	293	797	340	1231	602	959	1094	272	168	798	400	349	318	773	535	722	876	339	702	378	391	351	287	878	204	519	330
ENSG00000242485.6	294	273	507	137	163	143	236	264	254	431	858	806	364	168	185	278	410	485	463	1052	954	476	417	913	446	1152	712	1189	1249	469	308	1197	545	474	472	795	660	985	818	497	864	478	457	447	383	1040	295	666	443
ENSG00000264293.2	0	0	0	0	0	0	0	0	0	0	0	0	0	0	0	0	0	0	0	0	0	0	0	0	0	0	0	0	0	0	0	0	0	0	0	0	0	0	0	0	0	0	0	0	0	0	0	0	0
ENSG00000272455.1	22	26	65	12	10	11	22	27	38	79	171	283	90	18	10	39	52	57	64	158	112	78	21	170	58	378	105	230	577	22	10	195	64	18	24	164	91	220	338	552	138	31	27	73	66	124	12	119	61
ENSG00000235098.9	0	1	0	0	1	0	0	0	0	2	46	118	28	4	0	0	4	0	1	47	1	0	3	36	3	192	9	66	264	1	2	69	1	4	9	24	0	23	193	57	32	3	3	0	1	25	1	5	0
ENSG00000225905.1	0	0	0	0	0	0	0	0	0	0	4	8	0	0	0	0	0	0	0	0	0	0	0	4	0	15	0	3	12	0	0	5	0	0	0	2	0	7	25	10	2	0	0	0	0	0	0	0	0
ENSG00000205116.4	0	0	0	0	0	0	0	0	0	0	0	0	0	0	0	0	1	0	0	0	0	0	0	0	1	1	0	0	1	0	0	0	0	0	0	0	0	1	2	0	1	0	0	0	0	0	0	0	0
ENSG00000225285.1	0	0	0	0	0	0	0	0	0	0	0	0	0	0	0	0	0	0	0	0	0	0	0	0	0	0	0	0	0	0	0	0	0	0	0	0	0	0	0	0	0	0	0	0	0	0	0	0	0
ENSG00000179403.12	0	1	0	0	0	0	0	0	0	0	2	12	0	1	2	0	0	1	0	1	1	0	1	1	0	4	2	0	2	1	0	3	1	1	1	2	3	0	1	0	1	4	0	0	1	3	1	3	1
ENSG00000215915.10	1	3	9	1	0	1	3	3	4	3	10	7	0	2	0	2	8	1	1	4	3	5	1	5	6	3	3	4	4	3	4	5	6	3	1	4	3	5	7	0	8	10	10	10	8	11	10	9	4
ENSG00000160072.20	204	163	504	127	123	122	157	189	165	446	899	646	132	177	161	174	281	329	303	422	699	245	400	481	313	344	528	327	326	467	234	449	260	410	442	572	437	347	316	71	438	469	577	231	373	669	237	667	516
ENSG00000284740.1	22	34	0	8	13	12	32	24	1	1	4	1	1	3	1	3	1	0	2	0	0	1	0	1	0	0	1	2	2	3	0	3	3	1	1	1	2	0	1	0	0	2	0	0	0	4	2	2	2
ENSG00000197785.14	77	102	219	46	51	52	75	77	47	182	167	114	39	47	54	53	126	129	140	96	204	75	138	108	124	64	141	115	67	178	95	142	105	127	154	124	138	60	49	13	119	262	192	97	163	248	115	205	205
ENSG00000205090.9	3	4	12	10	7	17	8	8	18	9	38	31	10	9	18	13	18	14	12	20	39	6	5	17	8	29	19	25	24	20	5	14	23	13	26	20	14	5	13	0	7	12	13	22	13	10	5	8	11
ENSG00000160075.12	1492	1494	2296	1550	1689	1488	1772	1737	1970	2024	2461	2747	1543	1507	1737	1913	2102	2198	1985	2526	2955	1897	2455	3281	2397	3698	2818	2840	4194	2619	1893	2655	2274	2640	3098	3073	2720	3542	3234	2481	2330	3085	2675	2092	2053	2440	1883	2873	1558
ENSG00000215014.5	32	21	43	20	21	16	33	31	42	43	76	86	62	13	4	49	38	65	52	69	64	14	18	71	36	103	75	117	148	17	7	114	64	10	14	67	77	47	65	52	61	13	17	45	40	44	9	71	32
ENSG00000274481.1	0	0	0	0	0	0	0	0	0	0	0	0	0	0	0	0	0	0	0	0	0	0	0	0	0	1	0	2	0	0	0	0	0	0	0	0	0	0	0	0	0	1	0	0	0	0	0	0	0
ENSG00000228594.4	56	60	127	13	31	21	41	46	22	79	23	20	70	66	73	37	56	97	92	129	48	41	96	42	92	44	46	143	66	134	57	121	93	128	160	41	107	9	60	8	193	357	192	49	119	186	68	124	87
ENSG00000286989.1	20	16	30	10	3	3	14	17	8	26	13	17	9	23	19	29	38	29	21	17	21	17	34	11	34	15	27	21	15	31	21	16	33	29	27	12	38	7	12	2	29	45	51	26	36	44	16	42	24
ENSG00000272106.1	45	44	98	23	32	46	56	46	41	54	63	57	36	42	41	49	62	79	72	64	76	53	63	98	67	62	72	75	66	53	35	93	92	53	69	77	94	65	47	62	55	116	66	66	70	69	44	89	68
ENSG00000197530.13	819	524	3326	1016	1069	1179	753	1407	914	1988	1566	1321	643	626	546	635	1693	1998	1329	4699	3935	1227	3073	2248	1848	3712	2538	4616	2685	5616	1276	4790	2365	2902	2496	2303	2218	1195	2127	389	5761	5067	3733	1590	1859	10856	1444	3572	3876
ENSG00000189409.14	6	12	40	24	23	25	5	25	16	46	28	21	5	3	3	2	28	24	23	66	56	8	40	37	20	70	32	66	42	89	6	79	27	42	33	46	28	2	26	0	58	68	48	16	13	170	3	47	68
ENSG00000248333.9	351	226	536	324	314	270	366	358	508	402	335	296	175	202	251	274	414	435	388	448	619	417	596	463	586	428	440	444	346	691	428	539	411	490	521	382	448	429	370	297	576	610	512	404	520	631	457	448	550
ENSG00000272004.1	1	1	5	2	0	1	2	1	3	3	2	2	1	2	0	1	4	0	7	2	3	0	1	1	2	3	5	2	1	2	3	2	3	0	0	3	5	0	1	0	1	5	7	4	2	3	0	5	2
ENSG00000189339.12	1387	914	2681	1008	1166	1040	1055	1414	2394	2164	2522	2162	1241	1336	1233	1131	2179	2078	2015	3026	3803	1995	3016	2943	2660	3132	2805	3196	3113	4024	2380	2939	2544	3411	3839	2630	2560	2063	2455	844	2694	3492	3114	2354	2040	3554	1807	2684	2030
ENSG00000269737.2	336	203	372	216	221	192	259	286	236	248	253	304	123	126	159	189	239	204	185	223	404	253	399	280	253	352	336	257	381	225	198	247	254	361	221	287	261	365	301	188	230	275	423	255	253	199	255	388	291
ENSG00000215914.4	3	1	2	2	2	0	4	3	1	4	1	7	0	0	0	0	1	4	3	2	1	0	3	0	0	0	0	4	5	5	2	1	1	2	2	6	1	0	0	0	1	5	2	1	0	3	0	3	1
ENSG00000008128.23	58	33	58	39	46	29	48	53	71	57	97	77	18	16	16	22	60	54	57	55	80	42	47	68	55	102	95	61	77	57	19	55	55	45	44	62	76	80	76	96	34	30	27	58	58	43	38	71	55
ENSG00000268575.1	99	70	409	109	108	128	112	159	165	278	260	287	70	57	81	68	190	198	161	232	316	279	328	352	219	365	289	352	404	260	184	310	208	281	342	373	225	486	382	195	261	311	355	173	168	282	229	261	184
ENSG00000227775.3	260	183	765	244	286	207	234	320	277	369	616	524	193	195	238	180	253	284	236	391	572	306	455	519	316	514	427	486	507	418	260	451	316	436	452	413	361	763	653	290	766	851	846	240	478	815	469	659	505
ENSG00000215790.8	159	113	348	129	141	124	127	160	214	268	354	341	82	90	80	96	217	228	191	298	462	161	352	347	258	417	359	397	455	355	184	335	319	306	360	359	298	431	468	166	358	434	459	251	239	472	189	467	276
ENSG00000008130.15	7173	5429	5819	7785	7574	7234	8089	7298	14119	5625	4253	3877	8581	10657	10866	10900	9046	7725	7259	7418	7551	7592	7705	4036	10201	4685	6438	5581	4142	12389	9882	5692	7205	10414	11690	3739	6673	3134	3428	1954	7048	11173	7915	9662	9393	8515	7168	6801	8579
ENSG00000078369.18	5595	5372	7804	4758	5910	4937	6860	6112	7756	4621	4106	4486	5656	6960	6664	5257	6615	5693	7433	10877	7479	7642	7832	6168	7361	5957	5546	8512	6317	12585	9182	9239	5046	8628	13505	5023	6253	6541	5028	6356	10157	13708	8052	5125	7098	9804	8280	5867	5979
ENSG00000231050.1	26	33	47	16	19	19	39	16	8	37	57	36	5	18	17	28	48	33	40	7	65	42	39	78	30	40	61	13	37	20	21	15	68	29	21	55	68	49	47	12	13	25	40	46	32	11	30	76	42
ENSG00000169885.10	0	0	5	5	0	5	1	1	3	3	16	14	0	0	0	0	0	0	0	7	11	1	1	6	3	9	1	3	4	5	2	3	0	2	5	7	3	4	3	0	11	7	4	1	1	11	0	6	4
ENSG00000178821.13	0	1	0	1	0	0	1	0	0	2	2	1	0	0	0	0	1	0	0	0	0	0	0	1	2	0	0	0	0	1	0	0	0	1	0	0	0	0	0	0	1	0	0	0	0	0	0	0	0
ENSG00000142609.19	1	0	0	2	0	0	0	0	2	1	4	3	0	1	0	0	0	0	4	0	2	0	0	2	0	2	0	2	0	4	1	1	1	2	1	0	1	2	1	0	1	0	0	0	0	2	1	0	1
ENSG00000233542.2	0	0	0	0	0	0	0	0	0	0	0	0	0	0	0	0	0	0	0	0	0	0	0	0	0	0	0	0	0	0	0	0	0	0	0	0	0	1	0	0	0	0	0	0	0	0	0	0	0
ENSG00000187730.9	0	1	1	0	1	1	0	0	1	1	1	3	0	0	2	0	3	0	2	0	1	0	1	0	1	2	1	1	2	3	6	3	0	3	1	0	2	1	2	0	2	0	0	1	0	0	0	1	0
ENSG00000226969.1	0	0	0	0	0	1	0	0	0	1	0	3	1	0	0	0	0	0	0	0	1	0	1	0	0	0	0	1	0	0	0	0	0	0	0	0	0	0	0	0	1	1	0	1	0	1	0	1	0
ENSG00000067606.17	212	111	341	332	400	311	304	303	376	312	282	265	161	184	249	287	372	315	227	250	478	281	337	280	334	215	399	262	185	406	197	246	329	405	296	245	355	293	172	122	339	430	445	283	293	387	333	471	332
ENSG00000271806.1	29	5	44	17	20	15	17	26	57	25	37	22	12	23	31	39	33	30	23	13	41	27	55	25	31	8	29	34	14	48	30	8	42	28	30	27	47	45	6	3	29	48	60	35	43	29	42	47	38
ENSG00000182873.5	80	34	72	49	84	69	83	88	112	76	67	54	62	101	90	112	106	82	77	86	113	44	131	70	95	79	93	137	57	159	48	105	102	149	143	62	116	52	75	14	112	138	92	103	74	125	41	115	70
ENSG00000162585.17	306	277	739	180	209	200	294	236	473	654	656	465	276	315	341	377	622	580	486	596	922	356	588	766	624	419	717	740	618	711	353	661	642	754	717	738	766	363	387	84	452	691	508	582	425	544	243	573	393
ENSG00000234396.3	0	0	0	1	0	0	0	0	0	1	1	1	0	1	0	0	0	0	0	0	0	3	0	0	0	1	0	2	0	3	0	2	0	0	0	0	0	0	0	0	2	1	1	0	0	5	0	0	0
ENSG00000157933.10	1926	1123	3486	1460	1465	1411	1846	1631	2195	1962	1542	1233	1809	2246	2063	1750	2281	2172	2435	3138	2734	2310	3149	2056	3019	2046	2172	2998	1787	4539	2733	2660	2463	2962	4230	1498	2121	2400	2607	2076	4102	5974	3474	1988	3646	4310	3190	3213	2582
ENSG00000287356.1	8	7	16	7	3	5	7	11	0	5	27	16	8	9	4	3	5	14	8	24	9	3	13	7	11	10	9	12	6	6	5	18	5	14	11	13	11	8	15	1	17	19	15	4	4	34	4	9	11
ENSG00000116151.14	121	81	191	95	87	80	134	101	122	188	207	175	121	155	138	154	181	176	99	188	331	161	271	247	160	138	286	259	157	207	81	233	244	274	229	241	239	221	148	69	268	373	361	204	178	215	160	348	145
ENSG00000272161.1	0	0	0	0	1	2	0	3	1	1	0	4	3	0	0	0	0	1	0	1	3	1	0	1	0	2	0	4	3	0	0	0	0	0	2	2	0	3	0	0	1	2	3	0	0	4	0	0	1
ENSG00000269896.2	18	5	28	14	12	12	9	15	10	34	47	35	22	8	7	8	7	14	6	20	39	7	21	36	21	29	32	49	45	24	7	33	24	20	8	21	15	43	24	9	43	43	44	15	21	27	19	20	19
ENSG00000272420.1	3	2	4	4	3	2	2	9	3	10	4	11	9	5	6	3	3	3	1	17	7	1	6	5	6	7	5	21	9	10	1	15	8	4	5	6	2	11	10	6	20	20	16	4	7	10	7	5	8
ENSG00000157916.20	1015	948	1468	860	916	751	1018	998	1683	1292	1391	1459	936	1023	1062	1186	1318	1304	1170	1406	1931	972	1345	2001	1541	1667	1592	1512	1789	1511	1013	1500	1228	1679	1725	1677	1647	1554	1652	951	1216	1684	1426	1179	1245	1260	937	1591	1167
ENSG00000157911.11	78	106	149	59	92	53	75	96	56	154	306	232	82	67	80	85	132	119	100	129	231	104	99	217	121	188	185	158	245	104	75	135	138	118	127	236	151	187	234	73	127	225	183	103	138	160	87	202	103
ENSG00000149527.18	242	201	779	320	275	319	248	365	306	694	831	641	320	331	276	254	486	580	405	1230	1169	633	842	675	510	1146	678	1422	901	1316	307	1453	865	841	714	707	704	252	370	166	1024	1035	802	718	414	1649	378	860	410
ENSG00000224387.1	2	0	11	2	4	3	4	6	6	11	12	11	6	7	0	0	11	5	4	29	14	13	7	8	7	17	11	32	12	27	6	22	12	15	15	12	4	17	2	2	28	13	11	7	5	33	9	14	7
ENSG00000229393.1	4	3	25	5	3	4	2	5	3	8	25	15	14	9	4	4	10	5	15	36	19	19	20	19	8	11	26	39	16	32	13	37	17	21	19	12	12	14	7	4	35	31	17	12	8	72	8	10	12
ENSG00000157881.16	637	474	1107	345	360	342	550	394	759	898	652	630	272	388	535	654	796	831	730	358	991	791	911	875	940	623	830	466	633	668	535	493	992	894	644	745	973	649	702	249	428	988	1123	894	1004	488	780	1420	892
ENSG00000197921.6	2	0	1	0	0	0	0	1	0	0	3	1	0	0	1	0	0	2	0	1	0	1	1	4	1	1	1	0	0	1	0	4	1	2	0	0	3	0	0	0	2	2	3	2	1	1	0	0	0
ENSG00000272449.2	78	93	139	63	51	53	97	61	164	185	105	82	59	68	50	107	121	158	94	52	173	26	54	122	131	107	107	76	98	61	15	87	148	88	77	143	215	14	106	3	74	92	89	169	141	52	33	253	68
ENSG00000238164.6	286	195	290	252	254	237	185	336	269	334	354	345	355	596	522	511	319	343	245	333	437	184	402	286	318	362	418	349	359	427	252	317	476	455	510	319	407	196	297	95	300	481	447	539	262	350	221	425	247
ENSG00000157873.18	2533	1997	3095	1447	1839	1589	2045	2107	3661	3150	3008	2531	2049	2425	2355	2598	2414	2702	2352	3527	3316	1983	3215	1549	3617	2317	2368	2813	2466	4975	2551	3611	2833	4012	4163	1843	3583	911	1597	426	3414	4080	3998	3121	2906	6169	1586	3461	2915
ENSG00000225931.3	112	40	56	45	46	43	72	40	132	77	100	110	87	148	114	107	91	81	59	75	56	56	142	49	107	71	52	121	75	141	64	62	94	110	149	73	102	20	54	9	110	167	111	139	73	120	51	126	69
ENSG00000228037.1	30	28	53	28	27	29	28	30	68	48	99	82	31	25	30	66	55	45	42	34	62	50	39	82	61	61	59	53	84	19	27	44	62	41	37	58	69	92	94	79	37	38	69	62	35	28	17	95	40
ENSG00000157870.17	115	125	343	53	43	48	137	93	111	213	144	79	91	96	111	116	155	125	122	109	176	83	150	112	151	47	134	103	73	183	95	138	156	169	179	84	159	67	60	23	210	354	258	181	214	255	129	227	167
ENSG00000142606.16	5	4	4	0	6	0	3	5	9	10	2	2	5	7	9	5	3	3	6	16	1	5	3	6	3	3	3	7	3	8	4	11	5	3	11	0	3	1	2	2	15	17	5	4	8	14	5	9	1
ENSG00000237058.1	0	0	0	0	0	0	0	0	0	0	0	0	0	0	0	0	0	0	0	0	0	0	0	1	0	0	0	2	0	0	0	2	0	0	0	0	0	0	0	0	1	1	1	0	0	1	0	0	0
ENSG00000215912.12	125	106	338	55	42	53	89	87	116	378	241	166	38	101	131	163	250	255	201	121	453	153	428	308	247	139	434	146	159	286	128	154	385	428	317	279	458	178	190	41	213	528	591	316	313	182	206	583	260
ENSG00000285945.1	0	0	0	0	0	0	0	0	0	0	0	0	0	0	0	0	0	0	0	0	0	0	0	0	0	0	0	0	0	0	0	0	0	0	0	0	0	0	0	0	0	0	0	0	0	0	0	0	0
ENSG00000283259.1	0	0	0	0	1	0	0	0	0	0	0	1	0	0	0	0	0	0	0	0	0	0	0	0	0	0	0	0	0	0	0	0	0	0	0	0	0	0	0	0	0	0	0	0	0	1	0	0	0
ENSG00000233234.1	0	0	0	0	0	0	0	0	0	0	0	0	0	0	0	0	0	0	0	0	0	0	0	0	0	0	0	0	0	0	0	0	0	0	0	0	0	0	0	0	0	0	0	0	0	0	0	0	0
ENSG00000287396.1	0	0	0	0	0	0	0	0	0	0	0	0	0	0	0	0	0	0	0	0	0	0	0	0	0	0	0	0	0	0	0	0	0	0	0	0	0	0	0	0	0	0	0	0	0	0	0	0	0
ENSG00000231630.1	0	0	0	0	0	0	0	0	0	0	0	0	0	0	0	0	0	0	0	0	0	0	0	0	0	0	0	0	0	0	0	0	0	0	0	0	0	0	0	0	0	0	0	0	0	0	0	0	0
ENSG00000284745.1	0	0	0	0	0	0	0	0	0	0	0	0	0	0	0	0	0	0	0	0	0	0	0	0	0	0	0	0	0	1	0	0	0	0	0	0	0	0	0	0	0	0	0	0	0	0	0	0	0
ENSG00000169717.7	0	0	0	0	0	0	0	0	0	0	0	0	0	0	0	0	0	0	0	0	0	0	0	0	0	0	0	0	0	0	0	0	0	0	0	0	0	0	0	0	0	0	0	0	0	0	0	0	0
ENSG00000177133.12	0	0	0	0	0	1	0	0	0	0	0	0	0	0	0	0	0	0	0	0	0	0	0	0	0	0	0	0	0	0	0	0	0	0	0	0	0	0	1	0	0	0	0	0	0	0	0	0	0
ENSG00000142611.17	1	0	3	2	0	0	0	1	0	2	1	0	1	0	1	1	2	0	3	1	2	3	1	0	0	0	2	0	0	3	0	4	7	0	2	2	1	18	19	10	24	33	22	3	18	46	22	31	32
ENSG00000283572.1	0	0	0	0	0	0	0	0	0	0	0	0	0	0	0	0	0	0	0	0	0	0	0	0	0	0	0	0	0	0	0	2	0	0	0	0	0	0	0	0	0	0	0	0	0	0	0	0	0
ENSG00000226286.1	0	0	0	0	0	0	0	0	0	0	0	0	0	0	0	0	0	0	0	0	0	0	0	0	0	0	0	0	0	0	0	0	0	0	0	0	0	0	0	0	0	0	0	0	0	0	0	0	0
ENSG00000279839.1	0	0	0	0	0	0	0	0	0	0	0	1	0	0	0	0	0	0	0	0	0	0	0	0	0	0	0	0	0	0	0	0	0	1	0	0	0	0	0	0	0	0	0	0	0	0	0	0	0
ENSG00000272235.1	0	0	0	0	1	0	0	0	0	0	0	0	0	0	0	0	0	0	0	1	0	0	0	0	0	0	0	0	0	1	0	0	0	0	0	0	0	0	0	0	1	2	0	0	0	1	0	1	0
ENSG00000287828.1	0	0	0	0	0	0	0	0	0	0	0	0	0	0	0	0	0	0	0	0	0	0	0	0	0	0	0	0	0	0	0	0	0	0	0	0	0	0	0	0	0	0	0	0	0	0	0	0	0
ENSG00000286518.1	0	0	0	0	0	0	0	0	0	0	0	0	0	0	0	0	0	0	0	0	0	0	0	0	0	0	0	0	0	0	0	0	0	0	0	0	0	0	0	0	0	0	0	0	0	0	0	0	0
ENSG00000130762.15	3	0	2	0	0	0	0	0	2	0	7	5	1	2	1	0	0	1	1	2	3	2	5	2	1	5	2	10	6	0	2	6	1	0	1	1	1	1	9	1	5	4	3	2	2	2	1	3	0
ENSG00000272088.1	1	2	0	1	0	0	3	2	2	4	3	3	5	4	5	5	5	3	1	11	2	4	5	1	2	2	0	5	4	5	4	5	0	2	1	0	5	7	0	8	9	5	7	5	0	3	3	6	6
ENSG00000162591.16	691	337	659	370	385	371	596	506	761	883	712	501	1211	1517	1221	1146	816	595	444	848	670	335	877	363	978	677	446	758	492	1672	751	734	502	1103	1115	309	801	239	561	189	1097	1207	1253	695	937	1736	515	1158	574
ENSG00000207776.1	1	0	0	2	0	2	0	1	1	0	1	0	0	1	0	1	0	1	0	0	0	0	0	2	0	0	2	1	0	1	0	2	1	1	1	1	2	0	2	0	0	2	0	1	4	0	1	1	1
ENSG00000238260.1	37	26	28	51	42	37	40	36	66	26	29	28	6	6	7	25	39	33	13	12	66	16	16	54	31	62	35	16	59	17	13	23	39	23	13	28	41	28	60	11	6	9	11	30	36	11	12	49	23
ENSG00000158109.15	2920	5392	1196	6314	6377	6327	5081	5354	1275	1379	935	1095	2144	2824	3097	2347	1090	1010	1557	1101	1241	1852	943	1145	1442	677	1069	771	1117	1355	1697	968	1015	1530	2328	1441	1083	1011	895	617	938	1919	955	1073	1286	618	1076	853	787
ENSG00000116213.16	357	278	713	257	205	200	398	291	663	513	680	434	321	404	437	582	589	527	501	383	849	562	512	628	645	423	588	324	412	655	550	406	602	600	605	632	675	478	422	112	369	580	540	596	556	509	398	712	570
ENSG00000078900.15	14	9	38	11	14	9	9	21	14	29	74	72	25	45	40	28	28	25	29	34	36	38	24	37	22	38	40	55	34	41	31	43	48	56	63	46	53	42	39	5	33	56	51	53	27	56	38	69	28
ENSG00000227589.1	1	0	1	0	0	0	0	1	0	1	0	5	1	3	2	6	1	1	1	0	0	1	0	0	1	2	0	1	0	5	0	0	1	1	0	1	0	0	1	0	1	0	2	1	0	2	0	1	0
ENSG00000235131.1	0	0	3	0	0	0	0	0	0	1	0	2	0	4	4	7	2	0	2	1	2	1	3	2	2	1	3	1	1	1	3	1	3	2	1	0	4	0	1	0	0	3	0	3	3	1	1	5	1
ENSG00000227372.12	155	130	302	87	88	91	136	121	125	318	364	247	103	119	129	146	235	250	203	264	421	281	264	270	295	238	325	259	231	339	182	263	315	266	302	264	365	258	220	104	292	362	383	237	273	361	194	391	218
ENSG00000276189.1	0	0	0	0	0	0	0	0	0	0	0	0	0	0	0	0	0	0	0	0	0	0	0	0	0	0	0	0	0	0	0	0	0	0	0	0	0	0	0	0	0	0	0	0	0	0	0	0	0
ENSG00000162592.10	0	2	3	3	2	0	1	0	3	1	6	1	0	2	0	1	1	0	1	1	1	1	2	3	1	0	3	1	0	3	0	3	2	2	0	2	1	0	3	2	4	3	5	4	1	1	1	4	1
ENSG00000235169.11	1001	2268	682	2057	2931	2574	2090	2121	212	814	3261	3829	594	708	744	533	732	430	1153	908	725	71	180	648	457	668	631	536	1689	549	710	1032	111	863	2323	1812	418	37	639	22	382	742	137	265	289	449	100	164	188
ENSG00000130764.10	502	579	949	644	633	624	608	634	334	648	993	878	385	333	330	426	651	561	746	750	987	456	704	1121	639	1077	845	744	1234	801	577	757	623	674	900	1054	781	998	1447	658	688	1038	800	545	734	727	604	900	616
ENSG00000266075.2	8	5	13	4	5	4	6	7	3	11	19	19	8	1	2	5	5	12	13	21	25	4	5	9	13	11	23	40	15	3	6	22	17	6	9	8	24	26	19	8	17	2	6	15	6	40	3	33	13
ENSG00000272153.1	14	13	22	8	9	8	9	27	11	20	41	52	10	12	11	13	29	31	13	40	51	21	25	27	25	47	36	55	54	22	11	35	15	25	21	41	35	44	38	61	26	10	15	24	17	27	15	33	20
ENSG00000116198.14	638	547	1365	611	724	507	691	664	643	916	864	940	478	493	543	623	836	879	852	1024	1493	1260	1018	1347	1047	764	1195	820	773	1128	928	906	931	916	1043	1152	967	1868	851	851	1039	1203	1041	829	994	1028	1003	1063	1052
ENSG00000169598.17	123	102	313	61	73	61	100	96	140	287	334	252	54	64	67	107	226	262	187	113	376	187	216	301	269	216	298	130	222	181	139	141	293	251	197	265	305	274	255	101	117	197	331	241	259	148	207	373	288
ENSG00000198912.12	220	219	581	133	141	139	190	210	252	503	387	428	162	165	162	241	429	489	425	416	575	491	432	705	470	553	526	436	646	441	336	554	524	462	475	682	600	807	626	667	398	582	559	364	467	343	394	639	583
ENSG00000236423.6	38	33	58	17	8	11	19	25	30	40	27	35	22	34	41	36	76	85	82	53	69	54	103	32	87	11	53	60	18	98	51	35	60	137	163	40	124	14	8	0	46	121	120	62	55	41	43	108	43
ENSG00000233304.7	1	0	0	0	2	0	0	0	0	0	1	0	0	0	1	0	0	1	0	0	0	0	0	0	0	0	0	0	0	0	0	0	0	0	0	0	0	0	0	0	0	0	0	0	0	0	0	0	0
ENSG00000226374.3	0	0	0	0	0	0	0	0	0	0	0	0	1	0	0	0	0	0	0	0	0	0	0	0	0	0	0	0	0	0	0	0	0	0	0	0	0	0	0	0	0	0	0	0	0	0	0	0	0
ENSG00000284668.2	0	0	0	0	0	0	0	0	0	1	0	0	0	0	0	0	0	0	0	0	0	0	0	0	0	0	0	0	0	0	0	0	0	0	0	0	0	0	0	0	0	0	0	0	0	0	0	0	0
ENSG00000284703.1	0	0	0	0	1	1	0	0	0	0	0	1	0	0	0	0	0	0	0	0	0	0	0	0	0	0	0	0	0	0	0	0	0	0	0	0	0	0	0	0	1	0	0	1	1	0	0	0	1
ENSG00000229280.1	0	0	0	0	0	0	0	0	0	0	1	0	0	0	0	0	0	0	0	1	0	0	0	0	0	0	0	0	0	0	0	0	0	0	0	0	0	0	0	1	0	0	0	0	0	0	1	0	0
ENSG00000235054.4	0	0	0	0	0	0	0	0	0	0	0	0	0	1	0	0	0	0	0	0	0	0	0	0	0	0	0	0	0	0	0	0	0	0	0	0	0	0	0	0	0	0	0	0	0	0	0	0	0
ENSG00000284694.1	0	0	0	0	0	0	0	0	0	0	0	0	0	0	0	0	0	0	0	0	0	0	0	0	0	0	0	0	0	0	0	0	0	0	0	0	0	0	0	0	0	0	0	0	0	0	0	0	0
ENSG00000227169.2	0	0	0	0	0	0	0	0	0	0	0	0	0	0	0	0	0	0	0	0	0	0	0	0	0	0	0	0	0	0	0	0	0	0	0	0	0	0	0	0	0	0	0	0	0	0	0	0	0
ENSG00000232596.3	0	0	0	0	0	0	0	0	0	0	0	0	0	0	0	0	0	0	0	0	0	0	0	0	0	0	0	0	0	0	0	0	0	0	0	0	0	0	0	0	0	0	0	0	0	0	0	0	0
ENSG00000196581.11	17	31	21	0	4	2	0	8	6	12	7	7	0	0	0	0	0	10	6	10	0	26	9	3	6	2	1	6	1	14	6	7	26	6	8	0	3	16	5	9	24	13	24	10	17	15	15	18	11
ENSG00000287586.1	55	50	49	9	4	10	33	17	103	41	2	5	2	13	17	33	74	51	42	17	16	22	22	7	46	5	24	7	9	20	31	8	65	45	20	0	82	5	3	5	9	32	33	91	35	13	9	41	11
ENSG00000284739.1	0	0	0	0	0	0	0	0	0	0	0	0	0	0	0	0	0	0	0	0	0	0	0	0	0	0	0	0	0	0	0	0	0	0	0	0	0	0	0	0	0	0	0	0	0	0	0	0	0
ENSG00000284674.1	0	0	0	0	0	0	0	0	0	0	0	0	0	0	0	0	0	0	0	0	0	0	0	0	0	0	0	0	0	0	0	0	0	0	0	0	0	0	0	0	0	0	0	0	0	0	0	0	0
ENSG00000231510.1	0	0	0	0	0	0	0	0	0	0	0	0	0	0	0	0	0	0	0	0	0	0	0	0	0	0	0	0	0	0	0	0	0	0	0	0	0	0	0	0	0	0	0	0	0	0	0	0	2
ENSG00000284616.1	0	0	0	0	0	0	0	0	0	0	0	0	0	0	0	0	0	0	0	0	0	0	0	0	0	0	0	0	0	0	0	0	0	0	0	0	0	0	0	0	0	0	0	0	0	0	0	0	0
ENSG00000284692.2	0	0	0	0	1	0	1	1	1	0	0	2	1	1	0	0	0	0	0	3	2	0	0	1	1	0	0	0	1	0	0	0	1	0	0	0	0	1	0	2	0	0	0	0	0	0	1	0	0
ENSG00000284666.1	0	0	0	0	0	0	0	0	0	0	0	1	0	0	0	0	0	0	0	1	0	0	0	0	0	1	0	0	0	0	0	0	0	0	0	0	0	0	0	1	0	0	0	0	0	0	0	0	0
ENSG00000260972.1	0	0	0	0	0	0	0	0	0	0	0	0	0	0	0	0	0	0	0	0	0	0	0	0	0	0	0	0	0	0	0	0	0	0	0	1	0	0	0	0	0	0	0	0	0	1	0	0	0
ENSG00000283356.1	0	0	0	0	0	0	0	0	0	1	1	2	1	1	0	0	0	0	0	0	3	0	0	0	0	0	0	1	2	0	0	0	0	1	0	0	0	0	0	0	0	0	1	0	1	0	0	1	0
ENSG00000236948.2	0	0	6	2	0	0	0	0	1	12	7	8	4	0	1	0	5	1	1	12	7	9	6	8	0	5	8	5	6	7	0	7	13	6	2	4	1	8	1	5	5	6	16	11	0	4	11	6	2
ENSG00000264341.1	0	0	1	0	0	0	0	0	0	3	1	2	0	0	0	0	0	0	0	0	4	1	0	1	0	2	1	0	3	0	0	1	5	2	0	0	4	0	2	1	0	1	0	2	1	0	0	1	1
ENSG00000264101.1	1	0	0	0	0	0	0	0	0	1	1	0	1	0	0	0	0	0	0	2	2	0	0	0	0	2	0	2	1	4	0	1	1	0	0	0	0	0	0	0	1	0	1	0	1	3	0	0	0
ENSG00000131697.18	206	120	448	62	78	67	204	169	228	225	113	78	281	287	297	260	314	288	291	616	454	432	471	224	447	212	308	486	246	787	470	406	328	492	672	212	363	199	171	112	537	594	582	291	367	771	325	416	324
ENSG00000069424.15	4386	3298	10274	2422	2967	2287	4215	4112	7457	7529	5567	4634	6580	6942	6180	6208	7702	7631	6922	10547	10394	6339	9573	7513	8191	8589	7970	11512	8816	13115	6126	10571	8560	10518	12192	7073	8709	6381	6980	4178	11499	17140	11872	7344	8409	16612	7463	11800	8729
ENSG00000116254.18	11	7	14	3	5	2	5	12	11	8	42	72	6	0	1	2	1	4	3	26	23	9	9	25	5	39	17	12	42	17	3	25	11	3	4	37	12	35	66	23	32	6	20	4	10	36	5	9	7
ENSG00000285629.1	1	0	3	1	1	0	0	0	2	1	3	5	0	1	0	0	0	0	0	21	2	0	1	3	0	5	2	13	8	1	0	22	3	0	0	2	2	0	8	0	17	1	1	2	2	32	0	1	0
ENSG00000116251.11	234	242	493	87	133	116	251	158	179	457	309	470	277	235	160	188	373	411	454	744	348	276	420	591	430	491	390	850	774	483	308	1217	418	458	703	487	595	670	714	1076	900	991	648	315	461	621	409	646	304
ENSG00000226944.1	0	0	1	0	0	0	1	0	0	2	5	5	0	0	0	0	1	0	0	1	0	1	0	0	2	0	0	1	3	0	0	0	0	0	0	3	0	1	0	0	0	1	4	1	2	4	1	2	1
ENSG00000158286.13	40	25	134	8	17	6	16	29	34	78	209	235	14	15	10	13	42	50	28	70	89	69	37	40	36	49	71	43	69	40	47	54	45	29	44	86	59	69	68	34	117	100	130	58	79	125	68	84	62
ENSG00000116237.16	290	269	713	165	121	118	241	235	245	478	358	274	122	155	169	198	488	426	514	490	642	505	562	584	445	217	539	452	271	555	380	400	516	498	729	514	593	706	385	156	439	878	587	434	509	510	511	730	523
ENSG00000225077.3	0	1	14	1	0	2	1	4	5	9	3	5	0	0	1	6	6	8	6	0	6	6	2	9	4	2	10	0	8	0	0	2	18	3	1	8	10	7	7	1	1	4	2	3	8	3	1	16	6
ENSG00000173673.8	0	0	0	0	0	0	0	0	0	0	0	0	0	2	0	0	0	0	0	9	1	0	0	2	1	0	0	15	0	5	0	6	0	0	3	0	0	0	0	0	12	2	1	0	0	5	0	0	0
ENSG00000158292.7	19	20	110	57	48	67	28	53	40	97	45	40	17	29	16	18	216	223	180	316	404	81	270	299	175	216	259	451	241	429	103	425	225	310	252	223	282	109	105	30	290	457	211	110	139	436	126	320	213
ENSG00000097021.20	78	75	302	60	70	69	86	73	34	113	71	72	102	86	113	88	120	149	143	172	146	114	144	80	95	78	113	157	105	178	120	219	159	141	214	79	136	34	60	44	229	334	178	159	150	316	192	242	243
ENSG00000271746.1	3	2	9	3	2	0	0	4	2	6	4	3	1	0	0	1	3	8	4	0	12	8	4	11	2	4	11	2	3	1	1	0	9	1	0	9	9	8	1	1	1	2	3	5	6	0	2	13	10
ENSG00000069812.11	0	0	0	0	0	0	0	0	0	0	0	0	0	0	0	1	0	0	1	0	0	1	0	0	0	0	3	1	0	0	0	0	1	0	0	0	0	3	0	0	1	0	0	0	1	3	0	0	0
ENSG00000187017.17	427	1414	1231	2154	2139	2425	1493	1810	178	956	4455	3915	75	98	101	74	308	170	373	313	397	710	125	377	167	386	299	301	439	363	353	217	440	361	728	435	193	297	1315	130	847	1881	261	690	642	1092	517	412	371
ENSG00000265392.1	0	0	0	0	1	0	0	0	0	0	0	0	0	0	0	0	0	0	0	0	0	0	0	0	0	0	0	0	0	0	0	0	0	0	0	0	0	0	0	0	0	0	0	0	0	0	0	0	0
ENSG00000231868.1	0	0	1	0	0	0	3	0	0	3	6	8	2	0	0	0	0	1	2	0	0	2	1	0	1	0	2	4	1	0	0	4	2	4	1	0	0	1	0	2	3	1	3	1	0	13	2	2	2
ENSG00000215788.11	196	151	721	102	74	116	132	135	169	550	894	534	57	51	47	66	329	240	242	300	663	318	331	392	275	277	501	317	294	349	183	448	444	312	281	483	372	641	425	159	614	657	989	369	476	1018	441	952	646
ENSG00000171680.23	16	5	29	7	3	3	11	12	13	53	42	25	11	5	6	2	18	12	6	21	20	17	21	16	27	33	19	30	40	20	26	23	33	21	18	22	20	24	29	14	47	63	91	35	44	112	36	58	40
ENSG00000162408.11	464	311	1430	271	235	218	391	390	278	759	668	667	222	249	250	298	702	602	705	617	1036	901	1045	895	723	605	857	535	651	920	659	596	714	736	1010	740	812	1104	810	684	789	1410	1281	538	979	777	1005	1138	997
ENSG00000253022.1	5	8	17	4	4	3	2	5	3	6	23	12	0	0	3	6	6	9	5	5	20	9	6	14	12	11	21	2	11	0	2	3	12	1	1	16	9	18	21	9	8	3	8	11	12	6	15	10	17
ENSG00000229519.2	22	14	50	10	10	13	19	14	17	50	41	34	6	4	10	26	35	38	22	7	65	39	31	55	40	35	48	12	23	26	30	13	41	30	18	56	47	62	39	26	10	26	48	36	38	11	35	83	53
ENSG00000173662.21	9	5	7	4	15	8	2	7	9	1	16	15	15	11	6	9	4	8	2	9	41	7	10	38	6	46	29	21	35	3	2	20	2	5	4	24	4	37	62	19	12	8	18	6	8	2	8	11	1
ENSG00000204859.13	773	541	873	688	735	734	717	878	1243	883	729	580	548	635	771	1145	1140	1075	790	494	1466	573	1064	1275	1198	1059	1259	772	924	871	543	481	1146	1197	822	1143	1473	745	1179	223	486	808	1199	1276	1108	518	589	1460	749
ENSG00000162413.16	2204	1669	2489	2125	2388	2214	2659	2058	4136	2485	1373	1001	735	1216	1824	3230	3028	2845	1956	657	2335	1410	2042	1987	3345	1679	2052	1104	1703	1358	1163	758	3443	2520	1392	1628	3325	1220	2241	445	746	1962	2453	3555	3465	720	1355	4043	1860
ENSG00000116273.6	163	112	324	155	161	123	162	134	256	167	188	217	106	89	106	245	203	216	211	68	200	158	155	281	251	158	188	98	100	140	107	65	241	151	137	291	231	281	352	68	92	174	166	191	299	85	172	267	187
ENSG00000041988.15	129	106	231	72	97	80	132	128	112	199	230	196	69	47	55	106	209	191	195	152	286	173	110	331	194	331	215	204	442	78	100	183	245	172	132	303	290	170	300	109	135	122	129	218	168	107	95	242	168
ENSG00000007923.16	176	157	569	120	128	123	159	200	115	335	390	480	168	132	153	169	331	342	317	466	620	461	462	589	383	476	493	435	484	567	371	393	392	410	476	506	375	794	450	433	468	629	547	260	406	510	443	448	450
ENSG00000228750.7	0	0	0	0	0	0	0	0	0	0	0	0	0	0	0	0	0	0	0	0	0	0	0	0	0	0	0	0	0	0	0	0	0	0	0	0	0	0	0	0	0	1	0	0	0	0	0	0	0
ENSG00000284744.1	0	0	0	0	0	0	0	0	0	0	0	2	0	0	0	0	0	0	0	0	0	0	0	0	0	0	0	0	0	2	1	0	1	0	0	0	0	0	0	0	0	0	0	0	0	0	0	1	0
ENSG00000237436.1	5	4	5	4	0	3	2	5	5	7	4	4	0	2	0	4	6	9	9	0	5	1	0	10	2	4	5	0	7	0	0	0	9	2	1	4	9	2	4	3	1	2	0	4	5	0	0	14	3
ENSG00000171735.19	149	158	303	78	112	79	171	120	104	270	230	253	120	135	131	144	242	221	210	211	264	206	347	271	238	99	271	221	153	285	224	289	247	356	401	228	246	344	145	137	250	424	389	200	202	154	321	320	188
ENSG00000227950.1	12	9	19	2	2	1	5	9	9	18	11	20	5	3	4	12	13	21	22	2	15	18	28	19	30	3	20	2	5	1	16	0	11	13	6	15	21	20	6	1	1	5	21	10	25	1	21	33	17
ENSG00000237365.1	0	0	0	0	0	0	0	0	0	0	0	0	0	0	0	0	0	0	0	1	0	0	0	1	0	1	0	0	1	0	1	0	2	0	0	0	0	1	2	1	0	1	0	0	0	0	0	0	1
ENSG00000207056.1	0	0	0	0	0	0	0	0	0	0	0	0	0	0	0	0	0	0	0	0	0	0	0	0	0	0	0	0	0	0	0	0	0	0	0	0	0	0	0	0	0	0	0	0	0	0	0	2	0
ENSG00000237402.1	0	0	0	0	0	0	0	1	1	0	0	1	0	0	0	0	0	0	0	1	0	0	1	1	0	0	0	2	1	0	0	1	0	2	0	3	0	1	0	0	0	0	1	1	0	3	0	0	2
ENSG00000237728.2	0	0	0	0	0	1	0	0	0	0	2	8	2	0	0	1	0	0	0	1	3	3	1	0	0	1	0	0	0	0	0	1	0	0	0	1	0	0	0	0	5	1	0	0	0	1	1	0	0
ENSG00000225126.1	0	1	0	0	0	0	0	0	0	0	1	0	1	0	0	0	0	0	0	0	0	0	0	0	0	2	1	0	0	0	0	0	1	0	0	0	2	0	0	1	1	0	1	0	1	0	0	0	1
ENSG00000270171.1	0	1	0	0	0	0	0	0	1	2	2	4	0	1	1	0	2	0	1	0	0	1	0	1	0	0	2	2	1	0	1	3	3	1	1	1	1	3	0	2	1	1	2	3	0	2	1	5	1
ENSG00000270035.1	0	0	1	0	0	0	0	0	1	0	2	5	0	0	0	0	1	0	0	1	1	0	0	0	0	0	0	0	0	0	1	0	2	0	0	0	0	1	0	0	0	0	2	0	1	0	1	3	0
ENSG00000269978.1	0	3	0	0	0	0	0	2	1	0	3	1	0	0	0	1	0	0	0	0	0	3	0	0	0	0	1	1	0	0	1	0	0	0	0	0	0	2	0	2	1	0	1	0	1	0	0	1	0
ENSG00000049245.13	1014	1274	1166	614	786	602	1205	834	2308	1224	805	1250	1076	1266	1399	1381	1618	1330	1597	1869	1190	1011	1280	1438	1609	1007	1268	1475	1375	1667	1722	2107	1187	2340	3187	1240	1742	1470	1091	1231	1334	2591	1463	1541	1282	619	1386	1194	824
ENSG00000269925.1	37	39	46	13	20	16	19	34	82	40	39	57	15	9	28	70	45	43	38	10	69	44	19	53	41	28	49	6	24	7	13	7	59	21	15	55	70	81	24	25	8	11	20	81	42	7	18	54	51
ENSG00000049246.15	85	82	202	47	36	28	73	82	74	148	171	247	41	37	59	68	89	75	74	60	111	164	110	116	71	69	118	69	86	71	46	98	187	87	77	107	70	217	68	128	131	163	179	143	133	104	170	151	99
ENSG00000236266.1	1	10	4	2	4	2	0	2	1	8	6	18	1	4	4	5	4	2	2	6	7	7	8	8	5	5	4	3	3	4	3	1	7	7	6	5	7	14	6	3	3	7	11	3	11	1	4	15	6
ENSG00000049247.14	6	3	1	7	4	6	3	8	3	3	31	41	2	0	2	2	6	5	3	3	8	117	5	9	4	1	3	11	3	13	0	18	123	8	2	3	9	3	6	3	6	8	7	129	1	4	5	4	2
ENSG00000049249.9	373	191	189	141	147	128	292	236	1090	173	148	267	185	275	292	279	305	307	277	210	114	367	395	83	403	108	101	245	147	458	311	226	390	529	399	96	399	45	49	138	268	503	484	349	410	134	268	257	139
ENSG00000270330.1	21	11	7	9	12	10	29	8	71	14	1	3	8	20	14	27	36	22	13	5	7	9	18	2	29	7	4	5	3	16	8	4	31	14	12	2	32	2	1	0	3	10	15	28	20	5	4	10	6
ENSG00000116288.13	367	467	522	298	376	305	429	321	386	506	437	553	359	361	442	339	483	498	533	642	575	527	397	627	533	540	486	788	763	564	453	1049	397	621	962	602	687	583	553	562	666	872	599	393	509	558	436	644	379
ENSG00000200344.1	3	7	4	1	3	3	3	2	12	5	8	4	0	1	2	6	5	12	3	3	12	8	0	9	12	8	7	0	7	1	0	2	6	1	0	7	6	4	9	3	4	0	3	3	6	2	2	11	4
ENSG00000284747.1	34	23	55	16	17	25	13	17	30	39	90	257	40	21	20	17	54	40	46	63	70	48	41	107	51	265	66	71	303	61	43	57	48	65	43	122	60	113	193	262	67	35	54	28	36	51	41	62	32
ENSG00000284716.1	8	2	9	0	5	2	7	4	10	8	17	30	7	4	6	4	5	6	11	9	16	11	5	9	12	26	5	8	32	5	7	8	5	10	3	19	14	24	17	45	10	5	6	10	7	9	5	12	8
ENSG00000116285.13	17	11	31	15	12	12	6	13	12	31	38	152	21	18	7	16	14	28	23	20	23	14	22	72	16	164	46	59	239	23	17	44	21	20	26	60	24	123	133	432	36	25	18	20	21	16	18	19	41
ENSG00000238290.1	0	1	2	0	0	0	0	0	1	0	1	2	0	1	2	0	2	3	0	1	3	0	0	0	3	1	1	3	1	1	0	1	3	2	0	0	5	1	2	5	2	1	4	0	2	0	0	0	5
ENSG00000232848.1	0	0	0	0	0	0	1	0	0	0	1	1	0	0	0	1	0	1	1	3	0	1	0	1	0	1	0	0	2	0	0	0	0	0	0	0	0	0	1	0	0	0	0	0	0	0	0	0	0
ENSG00000229305.1	0	0	0	0	0	0	0	0	0	0	0	0	0	0	0	0	0	0	0	0	0	0	0	0	0	0	0	0	0	0	0	0	0	0	0	0	0	0	0	0	0	0	0	0	0	0	0	0	0
ENSG00000227634.3	0	0	0	0	0	0	0	0	0	0	0	0	0	0	0	0	0	0	0	0	0	0	0	0	0	0	0	0	1	0	0	0	0	0	0	0	0	0	0	0	0	0	0	0	0	0	0	0	1
ENSG00000200975.1	0	0	0	0	0	0	0	0	0	0	0	0	0	0	0	0	0	0	0	0	0	0	0	0	0	0	0	0	0	0	0	0	0	0	0	0	0	0	0	0	0	0	0	0	0	0	0	0	0
ENSG00000233645.1	2	0	1	0	0	0	0	0	0	0	0	0	0	0	0	0	0	0	0	0	0	0	0	0	0	0	0	0	0	0	0	0	0	0	0	0	0	0	0	0	0	0	0	0	0	0	0	0	0
ENSG00000251977.1	0	0	0	0	0	0	1	0	0	0	0	0	0	0	0	0	0	0	0	0	0	0	0	0	0	0	0	0	0	0	0	0	0	0	0	0	0	0	0	0	0	0	0	0	0	0	0	0	0
ENSG00000162426.16	4	0	30	1	2	2	1	2	5	13	4	0	3	3	3	5	9	11	7	9	18	7	10	0	13	2	11	8	2	7	10	5	8	10	9	5	11	4	1	2	9	30	29	10	15	11	10	26	20
ENSG00000252254.1	0	0	1	0	0	0	0	0	0	0	0	0	0	0	0	0	0	0	1	0	1	0	0	0	0	0	0	0	0	0	0	0	2	0	0	0	0	0	0	0	0	0	0	1	0	0	1	2	0
ENSG00000142599.19	5593	3912	4808	4979	7279	5267	4778	6410	7195	4448	2630	2912	4262	5747	5316	4313	4026	4317	5259	7189	3214	5418	6647	2090	7556	3149	2620	5233	2895	10228	7419	5610	4105	6005	9359	1762	4500	2523	3166	3224	7728	7899	5997	4678	6957	7858	6026	4683	5873
ENSG00000232912.6	178	126	97	232	227	169	173	207	197	126	96	90	81	86	130	180	137	141	146	87	120	152	192	78	234	28	127	71	42	120	162	55	164	165	177	74	175	158	68	84	133	161	205	172	134	96	203	170	141
ENSG00000221083.1	1	1	5	1	3	0	1	0	0	1	3	2	0	1	2	0	0	2	0	0	4	0	3	0	6	2	0	0	1	3	3	1	1	1	6	2	3	2	0	1	1	0	3	0	2	0	1	5	1
ENSG00000270282.1	5	1	6	1	1	0	3	2	1	7	4	3	1	0	2	5	4	8	2	7	4	2	1	6	5	1	3	6	1	12	3	2	0	2	6	2	8	4	1	1	5	9	5	4	3	10	5	4	7
ENSG00000234619.1	4	2	16	1	5	2	3	1	9	11	7	14	0	0	1	4	9	6	7	4	18	40	10	10	6	10	7	1	5	10	5	2	8	7	7	1	10	16	4	10	3	4	10	1	5	6	8	8	17
ENSG00000224315.2	3	2	13	7	1	6	3	8	4	13	6	9	1	3	2	2	5	11	11	3	9	4	16	11	10	2	12	1	2	5	8	2	6	10	8	14	12	6	1	6	1	6	12	6	10	1	5	5	7
ENSG00000222511.2	1	0	12	3	0	1	1	4	3	11	8	9	0	0	2	1	0	2	3	4	6	13	5	6	5	1	6	1	2	3	8	1	9	4	1	7	5	5	5	4	2	6	3	0	3	1	9	5	4
ENSG00000226545.1	6	3	20	1	4	2	3	4	1	5	6	10	0	0	2	6	14	19	11	3	30	9	13	9	10	11	9	3	3	5	13	0	6	3	10	8	10	3	2	0	2	2	7	1	5	4	4	11	19
ENSG00000228423.2	5	5	15	2	7	2	6	3	6	17	16	13	1	3	0	6	14	15	11	3	18	16	11	13	12	7	9	2	4	7	8	4	11	4	6	9	6	12	6	0	4	1	9	5	15	2	13	10	13
ENSG00000229716.2	0	0	0	0	0	0	0	0	2	0	4	0	0	0	0	0	0	1	0	2	0	0	0	0	0	4	0	2	6	0	0	0	0	0	0	0	0	0	2	6	2	0	0	0	0	0	0	0	0
ENSG00000074800.16	4330	3295	10083	1291	1614	1211	4217	3090	8532	3746	2871	3305	5166	4857	4343	4245	6650	6008	7283	11395	5904	5874	6724	6121	7283	6677	4650	10177	7688	11396	7509	11288	4926	7741	11983	4816	6003	3965	5719	3634	9784	14461	6941	4789	6883	10402	6923	5889	5821
ENSG00000274258.1	0	1	1	0	0	0	2	0	2	1	1	1	1	0	0	0	3	0	2	0	1	0	0	1	1	0	1	1	0	0	0	0	2	0	0	0	1	0	0	0	1	0	0	1	1	1	0	2	0
ENSG00000230679.1	2	1	3	4	0	0	1	11	6	10	11	26	3	1	1	6	3	3	7	1	3	6	0	7	9	13	14	3	14	0	0	4	6	4	2	6	15	17	12	10	6	2	3	8	4	0	2	15	5
ENSG00000201725.1	0	0	0	0	0	0	0	1	1	0	7	18	0	1	0	0	0	0	0	0	1	0	1	0	0	5	0	0	2	1	0	5	0	1	0	4	2	4	4	4	1	0	3	0	0	2	1	1	0
ENSG00000238249.2	4	3	3	2	2	1	4	2	1	8	21	51	1	6	2	4	6	5	7	9	0	0	2	5	1	12	4	15	6	7	4	19	3	1	4	8	4	9	6	5	6	1	9	6	4	5	0	5	6
ENSG00000232208.2	12	4	1	8	4	5	7	4	2	21	34	81	2	3	2	2	8	6	6	10	6	6	10	17	9	16	10	12	12	5	6	17	5	8	10	13	10	11	15	16	10	9	12	6	1	3	6	10	3
ENSG00000232663.2	3	2	3	0	1	0	2	0	0	4	6	13	3	0	2	3	3	0	1	3	0	1	1	7	1	0	3	2	3	3	1	4	0	2	2	3	2	1	5	1	4	1	10	1	0	1	2	3	1
ENSG00000131686.15	71	66	56	24	17	13	59	63	10	36	152	270	11	11	5	14	33	35	38	21	21	12	34	40	33	29	27	23	47	28	25	26	14	35	35	47	51	99	78	113	68	57	110	19	57	50	74	131	59
ENSG00000265141.2	1	2	0	0	0	0	0	1	0	1	0	0	0	0	1	0	0	1	1	0	1	4	0	0	0	0	1	0	0	0	0	1	0	0	0	0	1	1	0	0	1	1	0	0	0	2	0	0	0
ENSG00000197241.4	0	0	0	0	1	0	0	0	0	0	1	1	0	0	0	0	0	0	0	0	0	0	0	0	0	0	0	0	0	0	0	0	0	0	0	0	0	0	1	0	0	0	0	0	0	0	1	0	1
ENSG00000142583.18	40	28	38	30	29	37	19	60	5	31	16	27	93	106	99	92	19	9	47	45	34	31	26	20	17	24	37	26	27	30	59	39	9	50	57	29	42	10	13	12	14	17	26	13	17	15	12	14	10
ENSG00000252404.1	0	0	0	0	1	1	0	0	0	0	0	0	1	6	1	0	0	0	2	2	0	1	0	0	1	0	1	3	0	0	0	0	0	3	0	0	0	0	0	0	0	0	1	0	0	1	0	0	0
ENSG00000180758.12	107	74	114	22	43	26	60	52	73	97	50	18	30	57	54	51	66	72	90	49	59	85	116	27	144	10	69	44	15	104	85	46	71	91	121	19	94	33	22	12	84	174	182	65	140	75	62	103	67
ENSG00000228526.7	12	13	56	5	11	10	5	14	18	14	54	55	3	5	11	15	65	24	32	24	53	26	33	63	35	36	50	22	24	27	33	21	51	44	40	43	38	91	54	29	36	44	73	41	54	55	61	58	70
ENSG00000284357.1	0	0	0	0	0	0	0	0	0	0	0	0	0	0	0	0	0	0	0	0	0	0	0	0	0	0	0	0	0	0	0	0	0	0	0	0	0	0	0	0	0	0	0	0	0	0	0	0	0
ENSG00000234546.4	4	0	4	2	1	1	0	0	3	4	5	16	1	2	1	0	4	8	7	9	11	1	6	9	9	4	5	10	5	13	9	3	7	12	5	5	16	15	5	3	4	9	7	6	9	7	12	10	12
ENSG00000049239.13	1782	913	4171	1327	1261	1117	1889	1667	2454	1769	1185	776	2907	3901	3638	3437	2308	1919	2187	3138	2909	2294	3564	1955	2647	1711	2622	2623	1542	3897	3026	2550	2537	2577	4624	1614	2209	1727	1712	750	3820	5617	4300	2633	3264	4724	2678	3368	2498
ENSG00000171621.14	46	36	282	22	27	22	49	20	14	88	40	26	18	42	42	32	62	55	79	22	66	61	73	36	64	28	68	17	18	62	57	33	98	83	80	42	54	36	21	7	25	92	91	94	59	32	96	103	81
ENSG00000284652.1	0	0	0	0	0	0	0	0	0	0	0	0	0	0	0	0	1	1	0	1	1	0	0	0	0	0	1	0	0	0	0	0	0	0	1	0	0	0	0	0	1	0	0	1	0	0	0	0	0
ENSG00000284693.1	0	0	1	1	1	1	0	0	0	1	1	0	0	1	0	2	1	0	0	1	3	1	3	2	1	2	1	2	0	3	3	0	0	0	0	0	0	1	0	1	1	3	1	0	0	0	1	1	0
ENSG00000252956.1	0	0	0	0	0	0	0	0	0	0	0	0	0	0	0	0	0	0	0	0	0	0	0	0	0	0	0	0	0	0	0	0	0	0	0	0	0	0	0	0	0	0	0	0	0	0	0	0	0
ENSG00000235263.1	0	0	0	0	0	0	0	0	0	0	0	0	0	0	0	0	0	0	0	0	0	0	0	0	0	0	0	0	0	0	0	0	0	0	0	0	0	0	0	0	0	0	0	0	0	0	0	0	0
ENSG00000171612.7	37	33	91	14	22	19	25	37	41	66	75	56	7	12	17	23	61	58	50	12	71	59	52	53	56	17	71	10	13	29	33	16	88	79	52	59	71	84	19	3	15	56	66	59	67	25	44	77	62
ENSG00000231181.1	6	6	15	2	3	4	3	8	2	8	3	11	0	0	1	4	4	9	9	1	17	17	10	9	3	1	16	1	1	0	4	3	22	10	1	6	8	15	5	1	1	0	17	27	8	0	16	21	9
ENSG00000188807.13	73	50	400	40	27	45	87	45	57	160	181	139	32	52	52	67	161	121	138	85	255	123	201	131	148	34	248	97	37	177	108	100	195	146	165	100	172	101	54	12	156	324	254	138	218	216	177	288	255
ENSG00000171608.16	9270	5395	10943	6264	6084	5450	10710	6181	17627	6899	5922	5053	7370	10596	9328	8362	11634	9365	9616	11074	11491	8933	12308	8066	14148	9167	7886	10414	8168	20437	14007	10293	8760	13642	17371	6769	9261	7179	9525	4146	12711	18488	12230	9961	13351	16867	12161	10599	10134
ENSG00000179840.5	563	387	892	744	490	506	869	499	1540	663	526	489	256	136	179	1066	1236	964	747	527	1067	733	447	767	1200	780	929	458	768	241	377	359	1103	287	231	683	1086	775	732	421	477	258	382	1146	1079	680	384	1499	779
ENSG00000233268.3	125	78	202	164	161	119	183	115	279	148	176	132	68	19	52	223	252	184	155	98	261	188	142	161	276	207	205	112	200	53	113	56	179	73	36	150	157	192	198	73	114	49	119	226	240	188	120	302	180
ENSG00000231789.2	212	81	246	248	171	175	295	166	381	165	231	295	78	38	105	289	301	255	212	172	312	250	279	276	353	269	315	151	268	123	197	75	217	158	134	219	211	257	255	173	149	93	199	193	301	243	218	328	238
ENSG00000171603.18	1219	565	3917	708	613	566	792	1002	989	1423	1541	1662	2382	1885	903	968	1561	1483	1821	4452	2823	2076	2917	1876	2075	3052	2188	4553	3158	4211	2133	5148	1706	1681	3323	1665	1478	2394	2819	2640	6071	4880	2674	1395	2493	7767	2628	2472	3186
ENSG00000271264.1	7	6	20	2	1	1	4	5	6	10	10	13	0	0	2	3	14	1	3	2	7	14	4	10	9	7	23	0	7	6	1	1	6	1	0	10	7	24	5	5	1	0	2	2	9	0	4	15	14
ENSG00000280113.2	2	0	4	0	1	0	0	1	1	2	2	4	2	0	1	0	4	3	2	0	4	7	0	2	3	2	6	0	4	2	0	1	6	1	3	3	7	6	1	0	4	2	1	1	6	0	0	2	2
ENSG00000178585.15	160	145	275	52	79	60	146	94	88	201	117	155	152	183	184	170	240	249	302	327	279	132	290	221	298	193	226	339	224	395	233	444	214	391	462	176	346	90	155	49	279	449	340	172	239	391	205	256	162
ENSG00000223989.1	0	0	0	0	0	0	0	0	0	0	0	0	0	0	0	0	0	0	0	0	0	0	0	0	0	0	0	0	0	0	0	0	0	0	0	0	0	0	0	0	0	0	0	0	0	0	0	0	0
ENSG00000285701.1	32	10	78	8	20	11	18	18	33	32	20	24	1	3	18	49	65	49	60	11	67	39	44	56	52	16	65	10	11	15	26	6	69	41	15	40	89	42	37	13	7	11	59	49	57	6	37	72	42
ENSG00000162441.12	409	516	558	342	402	343	518	438	493	583	487	483	384	403	463	384	542	473	522	565	547	522	626	639	563	427	509	523	601	662	567	627	441	724	871	601	539	754	469	691	493	762	690	408	557	414	570	517	397
ENSG00000228150.1	9	8	29	6	8	9	20	16	31	18	16	13	1	3	4	31	30	17	20	1	27	38	18	28	22	11	30	7	11	9	7	6	23	14	10	16	21	12	9	2	4	2	15	29	11	6	15	29	7
ENSG00000173614.14	203	122	152	106	123	131	189	156	367	147	132	112	128	251	300	264	249	217	254	182	227	221	297	293	272	104	225	152	101	325	367	133	211	381	480	222	306	201	105	63	124	288	366	249	225	128	221	234	131
ENSG00000202415.1	34	15	36	14	28	20	25	27	47	27	31	15	4	8	10	64	47	53	50	5	50	68	23	49	43	15	53	0	16	4	26	4	59	21	3	24	77	61	17	11	2	5	18	70	38	3	28	44	37
ENSG00000283611.2	33	26	58	19	18	17	30	29	62	35	14	14	2	13	23	60	46	52	36	8	56	57	34	46	37	12	55	4	20	15	25	3	37	26	10	32	53	50	9	4	6	9	39	56	39	3	27	63	24
ENSG00000265521.1	1	0	1	3	3	0	1	1	2	2	1	0	1	1	1	1	1	3	1	0	4	0	3	1	3	0	3	0	0	0	3	0	5	2	1	1	2	5	0	0	0	0	2	3	0	0	0	6	0
ENSG00000241326.1	0	0	0	0	0	0	0	0	0	0	0	0	0	0	0	0	0	0	0	0	0	0	0	0	0	0	0	0	0	0	0	0	0	0	0	0	0	0	0	0	0	0	0	0	0	0	0	0	0
ENSG00000162444.12	163	171	99	72	130	82	202	146	177	145	49	86	212	232	260	190	211	184	263	291	75	107	188	147	198	164	98	236	262	271	213	362	161	375	506	154	325	58	229	139	174	268	179	216	141	154	157	159	81
ENSG00000130939.20	2007	1468	2359	1776	1795	1637	2057	1837	2493	1842	1139	1250	2056	2531	2688	2444	2353	2215	2395	2912	2195	2840	3251	1670	2923	1250	1613	2229	1325	4224	3430	2263	2020	2994	4118	1340	2387	1872	1055	1619	2953	3514	2929	1929	2603	2648	2986	2188	1770
ENSG00000224340.1	20	13	25	17	15	7	15	15	22	16	8	11	3	2	11	17	15	22	13	3	13	11	22	12	16	7	11	5	11	5	13	0	11	10	2	9	24	13	10	1	0	1	13	19	22	0	13	21	7
ENSG00000233623.2	50	10	44	20	28	16	36	14	30	19	24	15	2	7	16	35	38	38	34	10	41	37	40	41	42	17	33	7	13	11	30	3	22	22	8	34	39	26	21	6	9	6	37	29	48	8	25	47	29
ENSG00000201746.1	16	4	21	8	12	5	12	13	16	9	17	7	22	32	26	15	23	18	9	36	28	20	36	13	10	17	19	36	5	57	25	13	24	19	39	12	14	34	10	16	35	28	32	14	15	59	41	24	14
ENSG00000054523.19	2707	1358	3283	1835	1831	1475	3413	2064	8410	1254	1461	1805	4410	5208	5548	5449	4297	2701	3025	4056	3791	3619	3752	2149	3690	1779	3372	2360	2062	4822	5464	2071	2598	3607	6530	1762	2351	2250	1051	2320	2841	3117	2950	3818	2958	2415	3301	2092	2121
ENSG00000264881.1	3	0	0	0	0	0	3	1	2	0	0	0	1	0	0	5	4	1	1	0	3	0	0	2	4	0	6	0	0	0	0	0	2	0	0	1	0	3	0	0	0	0	1	1	2	0	0	0	0
ENSG00000199562.1	12	5	6	11	13	6	12	6	48	10	2	4	4	18	25	39	16	15	22	4	15	12	28	5	12	1	13	0	0	12	26	0	11	8	33	6	5	14	4	3	2	12	22	24	13	0	17	16	13
ENSG00000264501.2	0	0	0	0	0	0	0	0	0	0	0	0	0	0	0	0	0	0	0	0	0	0	0	0	0	0	0	0	0	0	0	0	0	0	0	0	0	0	0	0	0	0	0	0	0	0	0	0	0
ENSG00000284735.1	106	34	72	84	62	65	77	98	226	44	72	88	478	256	188	257	136	83	77	381	170	158	81	95	96	150	142	192	144	221	153	142	106	84	218	67	82	101	80	99	239	109	109	118	102	442	78	64	74
ENSG00000284642.1	81	25	59	49	54	54	70	101	190	30	53	76	441	204	117	239	89	72	57	305	105	60	62	64	80	133	112	194	120	121	68	147	98	52	128	53	56	46	48	106	204	47	55	105	63	264	23	62	40
ENSG00000142657.21	4853	3162	5504	3140	3320	2944	5419	4073	10815	2321	1677	2356	8415	8768	8745	7524	8915	6857	7539	9733	6904	6333	5784	6068	7290	6114	5256	8053	6705	10494	9520	8258	5055	9003	13840	4353	5945	3535	5379	4539	6186	9337	4469	7461	5602	5276	5902	3780	4267
ENSG00000271989.1	0	0	0	0	0	0	0	0	0	0	0	0	0	0	0	0	0	0	1	0	0	1	0	0	0	0	0	1	1	0	0	0	0	1	0	1	1	0	0	0	0	0	0	2	0	0	0	2	0
ENSG00000251503.8	1	0	3	0	0	1	0	0	2	2	1	3	1	0	0	1	2	2	0	0	0	0	1	6	2	2	5	0	0	3	1	1	5	0	0	3	2	10	2	0	1	2	4	4	5	3	2	2	1
ENSG00000175279.22	1	0	3	0	0	0	0	0	2	1	2	5	0	0	0	0	3	3	1	0	1	1	1	0	0	3	0	3	1	1	2	1	3	1	1	1	3	5	1	5	3	2	2	2	2	1	0	4	1
ENSG00000241563.4	2	3	6	0	0	0	0	0	1	5	12	16	1	2	1	2	3	3	3	1	5	1	3	4	2	2	0	6	8	4	2	4	3	9	4	9	7	4	1	1	4	3	9	3	4	2	2	3	5
ENSG00000160049.12	224	191	694	150	148	130	221	208	184	465	519	480	115	152	180	163	443	433	441	453	677	628	609	636	491	299	582	432	305	600	468	355	486	526	617	623	550	1028	398	293	489	755	605	399	436	511	557	659	490
ENSG00000203469.2	0	0	0	0	0	0	0	0	0	0	0	0	0	0	0	0	0	0	0	0	0	0	0	0	0	0	0	0	0	0	0	0	0	0	0	0	0	0	0	0	0	0	0	0	0	0	0	0	0
ENSG00000142655.13	191	126	470	94	78	57	137	120	101	260	333	243	134	178	150	162	328	305	269	393	446	268	428	424	281	205	372	363	234	575	209	390	337	395	493	319	358	381	286	122	442	768	615	279	363	683	314	523	516
ENSG00000287727.1	40	15	130	22	21	18	24	40	45	102	105	93	17	61	67	45	77	78	63	43	155	88	130	123	82	31	138	31	32	165	78	35	103	154	194	88	104	130	76	15	59	226	199	81	102	83	121	160	140
ENSG00000243267.3	4	0	19	2	2	3	3	1	2	9	7	13	4	8	9	6	6	12	3	9	16	19	14	11	5	2	17	4	5	22	17	3	15	12	15	15	11	16	18	0	6	31	29	3	10	4	12	26	13
ENSG00000130940.15	244	163	595	209	198	182	168	236	298	338	308	294	234	285	299	314	403	412	357	392	503	456	496	429	385	214	413	463	252	446	307	541	630	462	486	424	453	466	314	198	528	561	528	556	461	512	449	657	784
ENSG00000272078.1	58	43	168	47	39	41	22	48	77	114	99	65	21	45	52	86	99	99	84	37	140	76	106	117	89	46	127	44	38	122	46	33	158	124	132	115	113	68	64	9	35	132	128	154	90	61	60	163	195
ENSG00000225158.2	0	0	0	0	0	0	0	0	0	0	0	0	0	0	0	0	0	0	0	0	0	0	0	0	0	0	0	0	0	0	0	0	0	0	0	0	0	0	0	0	0	0	0	0	0	0	0	0	0
ENSG00000175262.14	3	3	17	3	0	2	12	0	1	11	1	3	5	11	8	9	17	4	14	9	2	16	27	5	17	6	6	11	5	32	17	16	9	28	26	2	17	3	10	2	33	30	32	14	22	35	17	30	3
ENSG00000215785.2	2	0	0	0	0	0	0	0	1	1	3	0	0	0	0	0	0	0	1	2	1	2	0	7	2	2	2	0	3	2	1	2	0	1	1	1	4	5	0	1	0	2	2	0	2	3	2	3	0
ENSG00000120948.19	1088	922	2209	741	765	578	1019	873	1593	1727	1949	3186	906	665	848	1226	1614	1587	1640	1907	1978	1471	1947	2883	1761	2983	2169	2191	3293	1489	1406	2205	1631	1610	1655	2647	1956	4912	3054	4847	1962	1759	2202	1389	1848	1098	1884	2313	1659
ENSG00000009724.17	111	93	194	93	110	101	76	131	206	218	525	1028	234	88	105	129	149	161	132	500	301	195	200	529	207	889	261	500	884	176	144	497	175	166	168	446	224	1085	727	1724	493	157	204	143	164	310	215	236	169
ENSG00000116649.10	194	205	669	91	112	84	192	185	129	386	411	288	137	163	138	114	261	246	298	404	334	311	274	256	276	179	273	443	250	382	254	479	402	308	452	205	291	279	267	90	647	886	466	331	401	699	489	492	380
ENSG00000171824.14	327	227	1039	176	192	180	262	316	307	592	640	607	190	224	218	249	523	571	524	515	938	990	710	735	650	434	767	433	402	737	667	599	570	618	748	688	608	1425	559	595	725	1041	822	450	711	654	952	732	808
ENSG00000226849.1	8	6	25	4	9	0	3	3	3	12	26	25	1	6	6	7	8	13	6	4	14	18	18	15	9	19	14	8	19	3	7	0	9	11	3	22	16	36	23	14	5	10	18	14	9	1	17	12	14
ENSG00000230337.1	0	1	1	1	0	1	1	0	2	2	5	0	2	5	0	1	0	0	2	4	2	0	3	3	0	2	3	4	1	2	0	6	5	1	3	2	2	1	1	1	9	6	1	2	2	9	0	2	1
ENSG00000198793.13	1181	761	2935	734	767	670	1024	1051	1235	1634	1556	1253	886	1181	1087	1159	1863	1717	1799	2268	3010	2688	2784	2183	2246	1121	2284	2082	1082	3614	2252	2020	1875	2413	3043	1882	2179	2985	1299	857	2852	3473	3258	1570	2252	3314	2689	2424	2526
ENSG00000225602.5	11	11	33	14	7	7	10	8	17	17	23	27	2	14	17	19	30	20	13	2	46	37	31	33	23	7	29	5	9	41	19	0	22	30	31	26	20	47	14	9	6	50	50	18	22	2	32	22	25
ENSG00000253086.1	3	3	8	4	1	0	1	4	6	6	4	8	0	2	2	2	1	3	3	0	5	6	10	10	4	3	5	1	0	12	10	0	3	4	7	8	8	15	2	1	0	8	13	8	9	1	9	8	9
ENSG00000171819.5	51	32	114	34	25	32	32	41	63	111	107	91	6	33	53	58	83	88	64	12	155	95	155	167	107	64	125	9	45	114	90	12	100	141	119	158	115	157	86	44	16	152	174	82	114	16	134	136	111
ENSG00000207451.1	6	1	2	1	2	0	2	3	1	3	1	1	0	0	1	2	3	3	6	0	5	1	5	5	4	2	4	1	3	2	4	0	5	5	1	2	6	6	2	2	0	3	4	2	4	0	8	5	2
ENSG00000238173.1	4	1	3	4	3	4	3	3	10	5	5	6	0	0	3	2	1	2	2	0	3	2	4	6	2	3	5	0	9	1	2	1	2	3	0	6	5	6	4	3	1	0	6	6	2	0	0	6	1
ENSG00000120942.14	207	219	621	136	143	123	219	209	127	460	540	441	60	99	122	164	330	314	334	139	526	334	381	444	311	152	460	154	156	286	208	126	408	303	334	444	441	543	343	101	181	636	516	317	468	184	339	614	439
ENSG00000238199.1	11	5	22	6	2	4	12	4	5	24	21	17	1	0	3	6	25	11	14	0	24	15	4	24	26	6	32	2	3	2	2	4	21	3	2	17	20	23	22	6	1	3	12	18	13	2	4	37	14
ENSG00000284646.1	0	1	2	0	0	0	1	0	0	0	4	7	0	2	0	0	0	0	0	2	5	0	1	6	1	0	3	0	0	0	0	0	1	1	0	1	0	3	1	1	0	1	0	0	3	0	1	1	0
ENSG00000224338.2	0	0	0	0	0	0	0	0	0	0	0	0	0	0	0	0	0	0	0	0	0	0	0	0	0	0	0	0	0	0	0	0	0	0	0	0	0	0	0	0	0	0	0	0	0	0	0	0	0
ENSG00000204624.8	4	1	28	2	6	3	3	6	1	10	12	3	0	1	1	0	6	8	5	17	18	1	6	9	5	2	12	10	9	14	3	9	8	11	13	7	12	2	0	1	5	10	20	4	16	10	9	16	19
ENSG00000285833.1	0	0	0	0	0	0	0	0	0	0	0	0	0	0	0	0	0	0	0	0	0	0	0	0	0	0	0	0	0	0	0	0	0	0	0	0	0	0	0	0	0	0	0	0	0	0	0	0	0
ENSG00000235643.2	0	0	0	0	1	0	0	1	0	0	0	0	0	0	1	0	0	0	1	1	0	1	0	0	0	1	0	0	0	0	0	1	0	0	0	0	0	0	0	2	0	1	0	0	0	0	0	0	1
ENSG00000284708.1	1	0	5	1	0	0	2	0	3	4	6	9	1	0	0	0	1	2	1	1	5	2	2	0	1	1	0	0	0	2	0	1	1	0	2	0	0	1	2	1	2	4	8	0	2	2	3	4	6
ENSG00000116661.11	4	13	52	3	2	6	4	9	8	41	53	51	3	3	1	4	3	15	16	16	16	19	21	17	9	12	12	24	14	15	8	30	35	13	6	8	9	9	28	5	49	64	47	27	22	77	29	60	38
ENSG00000132879.14	95	93	445	97	83	111	100	122	96	289	440	355	106	84	97	91	190	259	172	378	430	205	266	183	220	265	287	285	277	361	189	423	264	268	290	242	242	233	201	79	476	420	415	200	241	809	214	399	402
ENSG00000116663.11	273	491	611	313	455	362	287	488	269	372	260	199	173	288	320	408	342	432	431	299	364	288	327	250	402	78	365	224	139	301	341	248	444	367	617	292	353	145	162	25	294	764	516	684	551	413	367	648	1007
ENSG00000116670.15	187	183	314	123	146	110	192	213	267	288	160	120	123	150	154	246	274	271	240	304	258	151	231	178	249	90	256	290	170	253	229	366	278	322	390	186	335	118	147	68	307	514	356	291	314	366	227	419	304
ENSG00000162490.7	29	28	194	35	29	35	35	35	66	94	108	85	21	16	29	49	53	58	41	36	41	83	36	35	54	27	58	31	41	39	23	43	103	28	37	46	59	33	38	22	41	44	42	71	40	54	18	46	35
ENSG00000177674.16	2182	1611	1894	1551	1990	1502	2385	2161	5608	1820	1354	1291	2416	2959	3098	3001	2589	2533	2692	2795	2879	1341	2518	2204	2682	1741	2731	2741	2234	3610	2413	2541	2561	3979	4579	2061	3340	856	1317	224	1811	3272	2545	3022	1893	1990	1255	2265	1650
ENSG00000215910.7	0	3	3	0	0	1	1	2	1	2	34	29	10	9	3	2	3	3	0	26	3	0	2	5	0	12	5	34	17	11	0	27	1	4	11	6	0	1	9	1	36	16	7	3	4	29	4	5	1
ENSG00000177553.6	0	0	1	0	1	0	0	0	0	0	2	1	1	0	1	0	2	0	0	4	0	0	0	0	0	5	0	4	1	1	0	13	0	0	1	2	0	0	0	0	5	0	1	0	1	4	0	1	0
ENSG00000177000.13	945	857	2084	501	535	462	847	768	1322	1565	2203	1732	805	922	927	1061	1421	1295	1353	1282	2110	1534	1758	1989	1611	1249	1710	1210	1216	1805	1281	1206	1524	1585	2050	1880	1708	1499	1598	398	1367	2444	2214	1306	1638	1613	1099	1720	1453
ENSG00000011021.23	492	325	1026	129	180	127	298	295	498	662	685	627	372	386	372	428	641	623	573	955	1030	1050	1020	788	889	505	767	728	427	1293	931	815	675	954	1171	587	855	771	489	302	976	920	1033	619	737	1017	645	635	778
ENSG00000276470.1	0	0	0	0	0	0	0	0	0	0	0	0	0	0	0	0	0	0	0	0	0	0	0	0	0	0	0	0	0	0	0	0	0	0	0	0	0	0	0	0	0	0	0	0	0	0	0	0	0
ENSG00000278852.1	0	0	0	0	0	0	0	0	0	0	0	0	0	0	0	0	0	0	0	0	0	0	0	0	0	0	0	0	0	0	0	0	0	0	0	0	0	0	0	0	0	0	0	0	0	0	0	0	0
ENSG00000175206.10	7	7	21	2	9	16	14	8	13	15	24	17	12	7	4	12	13	17	18	11	12	23	11	24	19	14	17	10	14	16	13	6	21	7	14	11	18	21	11	16	10	12	14	15	13	19	7	18	22
ENSG00000275915.1	0	0	0	0	0	0	0	0	0	0	0	0	0	0	0	0	0	0	0	0	0	0	0	0	0	0	0	0	0	0	0	0	0	0	0	0	0	0	0	0	0	0	0	0	0	0	0	0	0
ENSG00000120937.9	1	0	0	1	0	0	0	0	0	1	1	9	0	0	0	0	0	0	0	1	2	0	0	1	1	0	2	1	1	1	0	0	0	0	0	1	0	0	0	4	2	0	5	0	1	0	0	0	0
ENSG00000224904.1	1	0	0	1	1	0	0	1	0	0	2	3	1	0	2	1	0	3	0	1	5	0	0	2	0	2	1	0	2	3	0	0	3	1	5	0	4	3	0	1	0	1	0	3	1	0	0	0	0
ENSG00000285646.2	18	16	81	22	27	22	16	23	35	21	31	38	59	54	48	66	57	66	47	58	58	26	64	50	67	68	63	90	83	39	23	153	27	62	70	43	88	56	26	72	36	20	27	43	18	19	21	38	16
ENSG00000199347.1	0	0	0	0	0	0	0	0	0	0	0	0	0	0	0	0	0	0	0	0	0	0	0	0	0	0	0	0	0	0	0	0	0	0	0	0	0	0	0	0	0	0	0	0	0	0	0	0	0
ENSG00000201801.1	3	2	8	0	0	1	0	2	2	3	2	12	7	10	4	2	7	10	4	10	4	1	1	0	4	3	7	13	5	2	0	44	5	3	20	8	5	1	2	7	8	8	4	4	1	9	3	0	0
ENSG00000116685.16	1412	1386	1936	1505	1572	1602	1602	1438	1722	1365	1342	1133	995	1565	1700	1552	1917	1838	1928	1342	2323	1096	1688	2112	2024	1304	1899	1440	1529	2328	1572	1338	1770	2521	2886	1845	2300	1083	1744	305	959	2797	1746	1848	1622	1280	1190	2017	1407
ENSG00000083444.17	901	567	1619	802	786	723	831	934	733	629	261	296	1001	1160	1158	1098	1585	1587	1485	2013	1089	1053	1919	714	1703	1016	831	1972	997	2951	1808	1736	1007	2119	2840	603	1683	285	460	249	1296	2058	1259	1047	1174	1740	1032	1069	845
ENSG00000287384.1	4	4	6	5	3	3	2	3	3	2	2	0	13	11	5	5	14	7	7	25	8	1	8	7	4	8	5	32	10	19	4	35	2	2	12	5	4	0	2	0	16	13	1	10	2	34	2	6	3
ENSG00000116688.18	3519	4756	4109	6227	6765	6613	5487	5845	2615	3194	2135	2115	3694	4608	4684	4552	3811	3282	3988	3353	3692	4029	3074	2967	4244	2289	3266	2586	2577	5079	5203	2811	2115	4391	6653	3168	3126	1860	1826	781	1910	3644	1918	2457	2396	1961	2061	1898	1955
ENSG00000270914.1	0	0	0	0	1	0	0	0	0	0	1	1	1	0	0	0	0	0	0	0	0	1	2	1	0	7	0	0	4	2	0	0	1	1	2	0	0	0	0	0	0	0	0	3	0	0	0	0	0
ENSG00000116691.11	1007	1796	927	1614	1875	1717	1672	1478	683	1048	1064	1003	813	1118	1200	1016	874	689	874	811	871	461	571	574	791	414	691	636	703	955	669	626	631	1179	1761	792	791	136	393	28	485	1291	710	1074	607	645	311	537	546
ENSG00000202461.1	11	6	22	17	9	5	17	7	13	16	10	10	3	2	6	30	30	15	15	3	24	32	11	15	13	6	33	2	8	2	8	1	17	11	3	11	29	23	6	2	3	1	8	18	18	1	5	26	26
ENSG00000276869.1	0	0	0	0	0	0	0	0	0	0	0	0	0	0	0	0	0	0	0	0	0	0	0	0	0	0	0	0	0	0	0	0	0	0	0	0	0	0	0	0	0	0	0	0	0	0	0	0	0
ENSG00000243539.3	1	2	1	0	0	1	0	0	2	1	2	0	1	0	0	0	1	0	0	0	1	0	0	0	3	0	0	1	0	0	0	0	1	0	0	0	0	0	0	0	0	0	0	0	0	0	0	0	1
ENSG00000120949.15	271	259	251	64	91	55	226	133	480	340	90	126	128	194	252	267	257	233	290	104	71	199	330	69	339	36	51	95	52	289	162	80	301	465	385	65	421	17	98	34	219	684	560	246	477	158	226	330	187
ENSG00000201135.1	0	0	0	0	0	0	0	0	0	0	0	0	0	0	0	0	0	0	0	0	0	0	0	0	0	0	0	0	0	0	0	0	0	0	0	0	0	0	0	0	0	0	0	0	0	0	0	0	0
ENSG00000227875.2	0	0	0	0	0	0	0	0	0	0	0	0	0	0	0	0	0	0	0	0	0	0	0	0	0	0	0	0	0	0	0	0	0	0	0	0	0	0	0	0	0	0	0	0	0	0	0	0	1
ENSG00000285604.1	0	0	2	0	0	0	0	0	0	0	0	0	0	0	0	0	1	0	0	0	0	0	0	0	0	0	0	0	0	0	0	0	0	0	0	0	0	0	0	0	0	1	0	1	0	0	0	1	0
ENSG00000283789.1	0	1	0	0	0	0	0	0	0	0	0	0	0	0	0	0	0	0	0	0	2	0	1	0	0	0	0	0	1	0	0	0	0	0	0	0	0	0	2	0	0	0	0	0	0	0	0	0	0
ENSG00000028137.19	11673	8485	12201	6970	6281	6130	11624	9139	15902	9464	4751	4611	7584	11805	11891	11412	13446	13966	14009	10416	8387	9409	17858	7267	16415	4920	7947	10568	5444	19909	12512	9409	14105	17665	21622	6051	14942	5567	10308	3530	13285	31259	19880	12493	18432	13396	13681	15359	13665
ENSG00000263676.1	8	10	11	8	6	8	15	5	25	18	3	3	10	4	3	26	15	10	7	3	7	3	9	4	6	7	12	13	4	7	1	4	15	9	3	5	15	0	14	0	9	13	20	16	27	15	1	28	18
ENSG00000225196.2	6	1	4	5	2	2	3	2	11	5	1	6	2	4	4	5	7	11	7	1	0	3	3	0	4	0	3	4	0	6	1	3	5	5	2	0	4	0	1	2	5	3	6	4	4	7	5	4	8
ENSG00000252969.1	4	0	4	1	1	0	2	0	4	2	0	1	1	2	1	3	7	2	1	0	0	2	0	0	7	2	0	0	1	3	1	1	4	1	1	0	2	1	1	0	0	3	3	3	2	0	1	4	1
ENSG00000048707.15	3189	1865	6568	1787	1843	1402	2547	2553	3976	3505	3165	3910	3340	3028	3042	3305	4382	3867	3794	7317	5804	5705	6422	4828	5377	4751	4657	6394	4191	8033	5552	5858	3956	5297	6836	3560	4343	6846	3824	6314	7812	6453	6808	3176	5048	7048	6260	4917	5436
ENSG00000239149.1	6	6	5	7	3	2	8	8	13	13	11	11	11	8	4	6	5	2	3	29	10	0	6	2	9	14	9	19	13	15	6	20	13	16	20	4	10	1	10	1	25	14	14	4	11	26	5	8	8
ENSG00000229484.1	2	7	5	5	2	3	1	3	1	10	16	12	9	1	1	1	3	4	7	18	6	3	6	2	1	17	10	23	21	5	2	26	1	4	3	5	6	8	15	6	19	12	15	8	8	37	9	16	6
ENSG00000162496.9	127	110	424	167	140	144	99	220	144	299	277	221	42	66	49	66	169	229	150	96	289	109	162	184	182	133	176	117	136	166	91	175	221	178	168	171	218	207	303	110	187	438	348	122	249	223	261	451	274
ENSG00000221340.1	1	1	1	3	3	1	1	1	0	3	2	2	0	0	0	0	2	3	1	0	3	0	4	1	2	2	1	0	1	2	2	1	3	4	0	0	4	0	3	1	2	0	7	0	2	0	4	13	2
ENSG00000276830.1	0	0	2	1	0	3	0	4	2	4	0	0	0	0	0	0	2	0	0	0	0	0	0	0	0	0	0	0	0	0	0	0	1	0	0	0	3	0	0	0	0	0	1	2	0	0	0	3	1
ENSG00000272482.1	2	6	15	5	6	8	1	7	2	12	21	27	11	13	14	13	9	10	7	8	16	5	8	20	10	22	17	11	26	10	4	14	24	10	8	23	14	12	29	16	14	18	8	6	13	9	0	34	7
ENSG00000204518.3	0	0	0	0	0	0	0	0	0	0	0	0	0	0	0	0	0	0	0	0	0	0	0	0	0	1	1	1	0	0	0	0	0	0	0	0	0	0	1	0	0	0	0	0	0	0	0	0	0
ENSG00000226166.2	0	0	0	0	0	0	0	0	0	0	0	0	0	0	0	0	0	0	0	0	0	0	0	0	0	0	0	0	0	0	0	0	0	0	0	0	0	0	0	0	0	0	0	0	0	0	0	0	0
ENSG00000188984.12	0	0	0	0	0	0	0	0	2	0	0	1	0	0	0	0	0	0	0	1	0	1	0	0	0	0	0	0	0	0	0	0	0	0	0	0	0	0	0	0	0	0	0	0	0	0	0	0	0
ENSG00000157330.10	0	0	0	0	0	0	0	0	0	0	0	0	0	0	0	0	0	0	0	0	0	0	0	0	1	0	0	0	0	0	0	0	0	0	0	0	0	0	0	0	0	1	0	1	0	0	0	0	0
ENSG00000116726.5	0	0	0	0	0	0	0	0	0	0	0	0	0	0	0	0	0	0	0	0	0	0	0	0	0	0	0	0	0	0	0	0	0	0	0	0	0	0	0	0	0	0	0	0	0	0	0	0	0
ENSG00000116721.9	0	0	0	0	0	0	0	0	0	0	0	0	0	0	0	0	0	0	0	0	0	0	0	0	0	0	0	0	0	0	0	0	0	0	0	0	0	0	0	0	0	0	0	0	0	0	0	0	0
ENSG00000228338.1	0	0	0	0	0	0	0	0	0	0	0	0	0	0	0	0	0	0	0	0	0	0	0	0	0	0	0	0	0	0	0	0	0	0	0	0	0	0	0	0	0	0	0	0	0	0	0	0	0
ENSG00000239810.3	0	0	0	0	0	0	0	0	0	0	0	0	0	0	0	0	0	0	0	0	0	0	0	0	0	0	0	0	0	0	0	0	0	0	0	0	0	0	0	0	0	0	0	0	0	0	0	0	0
ENSG00000231103.2	0	0	0	0	0	0	0	0	0	0	0	0	0	0	0	0	0	0	0	0	0	0	0	0	0	0	0	0	0	0	0	0	0	0	0	0	0	0	0	0	0	0	0	0	0	0	0	0	0
ENSG00000179172.10	0	1	0	0	1	1	2	2	2	2	0	2	0	1	0	0	3	0	5	1	4	1	0	5	2	1	4	6	4	1	0	3	2	5	1	1	2	7	1	0	1	0	1	1	0	2	3	0	0
ENSG00000120952.4	0	0	0	0	0	0	0	0	0	0	0	0	0	0	0	0	0	0	0	0	0	0	0	0	0	0	0	0	0	0	0	0	0	0	0	0	0	0	0	0	0	0	0	0	0	0	0	0	0
ENSG00000243073.4	0	0	0	0	0	0	0	0	0	0	0	0	0	0	0	0	0	0	0	0	0	0	0	0	0	0	0	0	0	0	0	0	0	0	0	0	0	0	0	0	0	0	0	0	0	0	0	0	0
ENSG00000187545.5	0	0	0	0	0	0	0	0	0	0	0	0	0	0	0	0	0	0	0	0	0	0	0	0	0	0	0	0	0	0	0	0	0	0	0	0	0	0	0	0	0	0	0	0	0	0	0	0	0
ENSG00000204510.5	0	0	0	0	0	0	0	0	0	0	0	0	0	0	0	0	0	0	0	0	0	0	0	0	0	0	0	0	0	0	0	0	0	0	0	0	0	0	0	0	0	0	0	0	0	0	0	0	0
ENSG00000207434.1	0	0	0	0	0	0	0	0	0	0	0	0	0	0	0	0	0	0	0	0	0	0	0	0	0	0	0	0	0	0	0	0	0	0	0	0	0	0	0	0	0	0	0	0	0	0	0	0	0
ENSG00000234064.1	0	0	0	0	0	0	0	0	0	0	0	0	0	0	0	0	0	0	0	0	0	0	0	0	0	0	0	0	0	0	0	0	0	0	0	0	0	0	0	0	0	0	0	0	0	0	0	0	0
ENSG00000232423.6	0	0	0	0	0	0	0	0	0	0	0	0	0	0	0	0	0	0	0	0	0	0	0	0	0	0	0	0	0	0	0	0	0	0	0	0	0	0	0	0	0	0	0	0	0	0	0	0	0
ENSG00000274178.2	0	0	0	0	0	0	0	0	0	0	0	0	0	0	0	0	0	0	0	0	0	0	0	0	0	0	0	0	0	0	0	0	0	0	0	0	0	0	0	0	0	0	0	0	0	0	0	0	0
ENSG00000274764.6	0	0	0	0	0	0	0	0	0	0	0	0	0	0	0	0	0	0	0	0	0	0	0	0	0	0	0	0	0	0	0	0	0	0	0	0	0	0	0	0	0	0	0	0	0	0	0	0	0
ENSG00000277058.3	1	0	0	0	0	0	1	0	2	0	1	0	1	0	0	0	1	0	1	0	0	1	0	0	0	0	0	0	0	0	0	1	1	1	0	0	0	0	1	0	1	1	0	1	0	2	0	1	0
ENSG00000229571.7	0	0	0	0	0	0	0	0	0	0	0	0	0	0	0	0	0	0	0	0	0	0	0	0	0	0	0	0	0	0	0	0	0	0	0	0	0	0	0	0	0	0	0	0	0	0	0	0	0
ENSG00000277862.1	0	0	0	0	0	0	0	0	0	0	0	0	0	0	0	0	0	0	0	0	0	0	0	0	0	0	0	0	0	0	0	0	0	0	0	0	0	0	0	0	0	0	0	0	0	0	0	0	0
ENSG00000236179.1	0	0	0	0	0	0	0	0	0	0	0	0	0	0	0	0	0	0	0	0	0	0	0	0	0	0	0	0	0	0	0	0	0	0	0	0	0	0	0	0	0	0	0	0	0	0	0	0	0
ENSG00000275774.3	0	0	0	0	0	0	0	0	0	0	0	0	0	0	0	0	0	0	2	0	1	0	0	0	0	0	0	1	0	0	0	0	0	1	0	0	1	0	0	0	0	0	0	0	0	0	0	0	0
ENSG00000229978.1	0	0	0	0	0	0	0	0	0	0	0	0	0	0	0	0	0	0	0	0	0	0	0	0	0	0	0	0	0	0	0	0	0	0	0	0	0	0	0	0	0	0	0	0	0	0	0	0	0
ENSG00000233336.1	0	0	0	0	0	0	0	0	0	0	0	0	0	0	0	0	0	0	0	0	0	0	0	0	0	0	0	0	0	0	0	0	0	0	0	0	0	0	0	0	0	0	0	0	0	0	0	0	0
ENSG00000280267.4	0	0	0	0	0	0	0	0	0	0	0	0	0	0	0	0	0	0	0	0	0	0	0	0	0	0	0	0	0	0	0	0	0	0	0	0	0	0	0	0	0	0	0	0	0	0	0	0	0
ENSG00000179412.11	0	0	1	2	0	2	1	3	3	1	0	4	0	2	1	1	2	3	3	0	0	4	0	2	1	2	0	4	2	2	1	0	1	1	6	2	5	4	3	2	4	1	0	2	0	0	0	0	0
ENSG00000204505.5	0	0	0	0	0	0	0	0	0	0	0	0	0	0	0	0	0	0	0	0	0	0	0	0	0	0	0	0	0	0	0	0	0	0	0	0	0	0	0	0	0	0	0	0	0	0	0	0	0
ENSG00000279169.3	0	0	0	0	0	0	0	0	0	0	0	0	0	0	0	0	0	0	0	0	0	0	0	0	0	0	0	0	0	0	0	0	0	0	0	0	0	0	0	0	0	0	0	0	0	0	0	0	0
ENSG00000279804.2	0	0	0	0	0	0	0	0	0	0	0	0	0	0	0	0	0	0	0	0	0	0	0	0	0	0	0	0	0	0	0	0	0	0	0	0	0	0	0	0	0	0	0	0	0	0	0	0	0
ENSG00000250894.1	0	0	0	0	0	0	0	0	0	0	0	0	0	0	0	0	0	0	0	0	0	0	0	0	0	0	0	0	0	0	0	0	0	0	0	1	0	0	0	0	0	0	0	0	0	0	0	0	0
ENSG00000270601.4	0	0	0	0	0	0	0	0	0	0	0	0	0	0	0	0	0	0	0	0	0	0	0	0	0	0	0	0	0	0	0	0	0	0	0	0	0	0	0	0	0	0	0	0	0	0	0	0	0
ENSG00000231219.1	0	0	0	0	0	0	0	0	0	0	0	0	0	0	0	0	0	0	0	0	0	0	0	0	0	0	0	0	0	0	0	0	0	0	0	0	0	0	0	0	0	0	0	0	0	0	0	0	0
ENSG00000207511.1	0	0	0	0	0	0	0	0	0	0	0	0	0	0	0	0	0	0	0	0	0	0	0	0	0	0	0	0	0	0	0	0	0	0	0	0	0	0	0	0	0	0	0	0	0	0	0	0	0
ENSG00000182330.10	0	0	0	0	0	0	0	0	0	0	0	0	0	0	0	0	0	0	0	0	0	0	0	0	0	0	0	0	0	0	0	0	0	0	0	0	0	0	0	0	0	0	0	0	0	0	0	0	0
ENSG00000237700.2	0	0	0	0	0	0	0	0	0	0	0	0	0	0	0	0	0	0	0	0	0	0	0	0	0	0	0	0	0	0	0	0	0	0	0	0	0	0	0	0	0	0	0	0	0	0	0	0	0
ENSG00000204501.7	0	0	0	0	0	0	0	0	0	0	0	0	0	0	0	0	0	0	0	0	0	0	0	0	0	0	0	0	0	0	0	0	0	0	0	0	0	0	0	0	0	0	0	0	0	0	0	0	0
ENSG00000228229.2	0	0	0	0	0	0	0	0	0	0	0	0	0	0	0	0	0	0	0	0	0	0	0	0	0	0	0	0	0	0	0	0	0	0	0	0	0	0	0	0	0	0	0	0	0	0	0	0	0
ENSG00000204481.8	0	0	0	0	0	0	0	0	0	0	0	0	0	0	0	0	0	0	0	0	0	0	0	0	0	0	0	0	0	0	0	0	0	0	0	0	0	0	0	0	0	0	0	0	0	0	0	0	0
ENSG00000204480.8	0	0	0	0	0	0	0	0	0	0	0	0	0	0	0	0	0	0	0	0	0	0	0	0	0	0	0	0	0	0	0	0	0	0	0	0	0	0	0	0	0	0	0	0	0	0	0	0	0
ENSG00000204479.4	0	0	0	0	0	0	0	0	0	0	0	0	0	0	0	0	0	0	0	0	0	0	0	0	0	0	0	0	0	0	0	0	0	0	0	0	0	0	0	0	0	0	0	0	0	0	0	0	0
ENSG00000204478.10	0	0	0	0	0	0	0	0	0	0	0	0	0	0	0	0	0	0	0	0	0	0	0	0	0	0	0	0	0	0	0	0	0	0	0	0	0	0	0	0	0	0	0	0	0	0	0	0	0
ENSG00000162494.6	0	0	0	0	0	0	0	0	0	0	0	0	0	0	0	0	0	0	0	0	0	0	0	0	0	0	1	0	0	0	0	0	0	0	0	1	0	0	0	0	0	1	0	0	0	1	0	0	0
ENSG00000259961.1	0	0	0	0	0	0	0	0	0	0	0	0	0	0	0	0	0	0	0	0	0	0	0	0	0	0	0	0	0	0	0	0	0	0	0	0	0	0	0	0	0	0	0	0	0	0	0	0	0
ENSG00000215909.3	0	1	0	0	0	0	0	0	0	0	2	0	0	0	0	0	0	0	0	0	0	0	0	0	0	0	0	0	0	0	0	0	0	0	0	0	0	0	0	0	0	0	0	0	0	0	0	0	0
ENSG00000162493.17	0	0	0	0	0	0	0	0	0	0	7	4	0	0	0	1	0	0	0	0	0	0	0	0	0	0	0	0	1	0	0	0	0	0	0	0	0	0	0	0	0	0	0	0	0	0	0	0	0
ENSG00000222952.1	0	0	0	0	0	0	0	0	0	0	0	0	0	0	0	0	0	0	0	0	0	0	0	0	0	0	0	0	0	0	0	0	0	0	0	0	0	0	0	0	0	0	0	0	0	0	0	0	0
ENSG00000237445.2	0	0	0	0	0	0	0	0	0	0	0	0	0	0	0	0	0	0	0	0	0	0	0	0	0	0	0	0	0	0	0	0	0	0	0	0	0	0	0	0	0	0	0	0	0	0	0	0	0
ENSG00000253085.1	0	0	0	0	0	0	0	0	0	2	0	2	0	1	0	0	2	1	0	0	0	0	0	0	1	0	0	0	2	0	0	0	0	1	0	2	0	0	0	0	0	0	0	0	1	0	1	0	0
ENSG00000116731.22	3142	2703	4248	2751	2970	2550	3608	2961	4724	3828	6518	8906	3213	3731	4354	4310	3942	4319	4553	4824	5559	4576	5842	7627	4801	6069	5534	5244	7101	4743	4775	5486	4628	5501	6319	6591	4988	10214	6491	8463	5030	5797	5771	3820	4228	3381	5761	5493	3648
ENSG00000189337.17	452	212	91	239	320	227	512	358	1409	176	154	161	515	810	812	691	383	333	214	264	152	417	263	72	385	171	90	283	134	591	336	171	409	490	437	72	409	96	87	119	245	394	378	529	332	231	251	236	81
ENSG00000252151.1	0	0	0	0	0	0	0	0	0	0	4	9	1	0	0	0	0	0	0	0	3	0	0	0	0	0	0	0	1	0	0	0	0	0	0	0	0	2	2	0	1	0	0	0	0	1	0	0	0
ENSG00000231606.2	1	0	0	1	0	2	0	0	3	0	49	44	3	0	4	0	0	3	1	2	26	0	6	5	1	8	4	0	2	2	1	2	1	1	0	4	0	8	5	4	5	0	0	1	1	5	0	0	1
ENSG00000234593.3	1	1	1	2	0	1	0	2	0	1	49	44	2	0	0	0	0	2	1	1	10	1	2	3	2	4	2	2	3	1	0	0	1	0	1	6	1	7	1	5	5	0	0	0	1	3	0	0	1
ENSG00000235829.1	0	0	0	1	0	0	0	0	0	0	0	3	2	0	0	0	0	0	0	0	1	0	0	0	0	0	0	0	0	0	0	0	0	0	0	0	0	0	0	0	0	0	0	0	0	0	0	0	0
ENSG00000287756.1	1	0	0	0	0	1	0	0	0	0	2	0	0	0	0	0	0	0	0	0	0	0	0	0	0	0	0	0	0	0	1	0	1	0	0	0	0	0	0	0	0	0	0	1	0	0	0	0	0
ENSG00000175147.13	3	5	7	1	3	3	11	5	10	8	4	1	31	14	10	16	5	8	5	9	9	5	8	1	4	3	5	8	2	11	4	5	11	11	7	0	13	2	3	8	14	13	11	17	9	8	5	5	5
ENSG00000171729.14	15	16	57	2	3	0	9	16	35	47	2	3	3	8	11	15	52	38	48	29	14	52	75	10	45	3	33	23	6	66	67	15	46	72	98	9	46	11	0	0	26	90	61	51	43	22	40	50	37
ENSG00000204464.7	1	2	10	0	1	0	0	2	7	4	2	1	1	1	1	6	1	1	8	3	3	19	8	0	15	1	7	0	0	3	3	1	6	3	2	0	8	2	2	0	5	2	4	8	5	0	9	7	12
ENSG00000215720.4	7	0	2	2	0	0	1	0	2	1	2	0	0	0	0	3	9	2	2	2	0	6	3	3	3	0	1	1	0	2	5	0	5	2	7	0	8	4	0	0	4	2	10	5	7	1	7	4	5
ENSG00000278480.1	0	0	5	0	1	0	0	0	1	0	0	0	4	3	7	1	2	0	2	2	2	2	1	1	2	0	2	1	1	1	0	2	0	1	2	0	2	1	0	0	1	2	1	0	0	0	4	0	1
ENSG00000142621.20	22	35	132	31	30	17	31	36	40	46	49	49	22	19	31	18	168	159	109	183	182	167	170	169	119	154	169	262	181	182	51	254	229	159	128	149	153	164	98	144	209	180	167	157	98	183	100	226	163
ENSG00000233485.1	1	0	2	0	0	2	0	6	4	0	0	0	0	0	0	1	9	6	5	6	15	6	17	8	11	14	13	8	9	11	1	18	20	12	4	14	14	10	5	2	7	4	6	6	2	3	2	13	5
ENSG00000236045.1	0	1	0	2	2	0	0	1	0	0	0	0	0	0	0	0	9	11	3	5	12	13	13	13	10	11	8	9	3	7	0	11	8	8	5	14	10	2	1	11	4	6	8	2	3	4	8	9	2
ENSG00000228140.2	48	29	135	58	30	41	60	43	121	82	44	78	37	34	46	67	134	129	63	155	132	139	100	141	105	186	122	191	204	113	51	191	212	79	60	135	131	149	120	113	160	85	84	153	105	153	64	214	182
ENSG00000142634.13	10412	9247	13862	6790	7522	6625	11407	8781	23969	10512	6272	6873	9496	10813	10941	9040	14777	14838	14419	19344	16413	6749	13474	12320	14830	15052	10883	20059	16513	22239	9846	21638	12790	20850	22857	11893	15500	6640	11049	6349	17910	25911	15187	12850	13708	23612	8794	13979	11870
ENSG00000162438.12	6	3	12	11	18	7	16	10	18	7	133	116	40	15	20	12	15	17	9	68	59	10	24	64	17	97	66	51	134	23	14	95	11	21	3	72	10	86	155	57	77	11	18	19	2	60	11	10	13
ENSG00000142615.8	2	1	1	1	4	3	2	1	0	1	18	11	15	1	6	5	3	3	3	10	2	2	1	2	7	8	2	13	6	2	0	12	0	3	6	0	2	4	8	2	7	8	4	0	1	12	4	3	7
ENSG00000215704.10	11	8	18	11	6	8	18	5	14	9	31	35	18	35	21	27	10	17	18	17	30	11	36	10	18	8	19	16	17	29	12	17	23	28	36	14	21	14	5	1	15	34	17	20	19	19	22	20	17
ENSG00000132906.18	291	282	359	208	193	190	365	190	428	270	166	144	201	306	359	361	368	329	376	308	341	322	378	127	435	87	187	224	85	460	363	275	342	466	523	132	375	67	29	29	189	424	311	352	307	250	257	374	274
ENSG00000116138.13	426	360	854	264	404	291	459	368	587	654	966	1025	346	434	454	424	576	544	553	614	888	857	874	1089	678	634	865	651	690	784	692	713	619	763	1033	848	661	1653	766	759	642	992	843	522	586	453	787	708	643
ENSG00000251866.1	1	0	3	3	1	1	1	2	1	6	9	9	0	0	0	5	4	0	6	1	6	5	5	17	6	7	8	3	4	0	0	0	3	0	0	8	10	6	5	1	0	0	5	8	7	1	0	6	4
ENSG00000272510.1	1	1	12	1	1	2	2	3	2	3	4	2	0	0	3	2	6	9	3	0	8	10	7	7	2	3	13	4	3	2	4	0	6	1	5	6	3	16	7	6	0	4	13	2	5	1	4	8	3
ENSG00000116771.6	42	44	106	24	12	13	25	15	30	62	126	126	34	42	31	23	30	45	36	51	51	52	57	35	37	44	63	65	48	61	29	69	51	51	94	52	49	50	50	32	96	130	110	49	58	113	61	100	67
ENSG00000237301.1	1	2	9	1	3	0	3	5	8	12	41	23	1	0	1	1	7	4	1	3	10	8	3	5	11	6	3	7	4	2	5	5	17	3	1	6	11	13	2	6	8	7	22	15	14	14	10	19	22
ENSG00000235084.3	4	4	2	2	4	0	3	4	2	4	5	7	2	0	4	5	7	6	0	2	8	9	2	5	5	2	4	6	4	4	1	4	4	3	2	3	8	3	2	2	2	5	14	6	5	6	0	9	0
ENSG00000252417.1	0	0	1	0	0	0	0	0	0	0	0	0	0	0	0	0	0	0	0	0	1	1	0	0	0	0	2	1	0	0	0	0	0	1	0	0	0	0	0	0	0	2	1	0	0	0	0	0	0
ENSG00000236500.1	0	0	0	0	0	0	0	0	0	0	0	0	0	0	0	0	1	0	1	0	0	1	0	0	0	0	0	0	0	0	0	0	0	0	0	2	1	0	0	0	0	3	0	0	0	0	0	0	0
ENSG00000197312.12	970	1106	1462	1008	1258	947	1121	1187	675	1587	1738	2569	779	782	880	947	954	898	1085	1256	1361	1621	1257	1819	1115	1602	1418	941	1658	1206	1346	1091	1030	1223	1658	1596	1067	2342	1901	1978	1040	1281	1357	870	997	797	1108	1105	970
ENSG00000215695.1	0	0	0	0	0	0	0	0	0	0	0	0	0	0	0	0	0	0	0	0	0	0	0	0	0	0	0	0	0	0	0	0	0	0	0	0	0	0	0	0	0	0	0	0	0	0	0	0	0
ENSG00000271742.1	0	0	0	0	0	0	0	0	0	0	0	0	0	0	0	0	0	0	1	0	3	0	0	0	0	0	0	1	1	1	0	0	0	0	0	3	0	0	2	1	0	0	0	0	0	0	0	0	0
ENSG00000116786.13	1290	1259	1673	1007	1128	1045	1328	1189	1156	1241	1054	704	935	1540	1625	1336	1305	1186	1293	1225	1401	1380	1699	1174	1615	675	1315	981	781	2014	1513	1180	1377	1818	2196	1014	1560	1049	961	331	1319	2627	1986	1459	1455	1568	1447	1606	1276
ENSG00000237938.5	64	44	90	47	45	33	54	39	94	108	56	72	6	13	100	137	77	87	55	16	125	157	140	78	110	38	115	6	35	16	74	5	119	100	35	76	116	106	37	19	5	12	129	111	96	3	121	103	94
ENSG00000162461.8	34	10	32	37	33	24	10	34	48	36	49	62	38	60	51	40	45	49	41	79	61	34	53	31	56	63	36	60	61	82	36	48	31	46	76	50	49	32	37	8	52	50	32	29	26	78	12	50	41
ENSG00000224459.1	0	0	0	0	0	0	1	0	0	0	0	0	0	0	1	0	0	0	0	0	0	0	0	0	0	0	0	0	0	1	0	0	0	0	0	0	0	0	0	0	0	0	0	0	0	0	0	0	0
ENSG00000162460.7	0	0	0	0	0	0	0	0	0	1	0	0	0	0	0	0	0	0	0	0	1	0	1	0	1	0	1	1	0	0	0	0	0	0	0	2	0	0	0	0	0	0	0	0	0	0	0	0	0
ENSG00000162458.13	6	3	4	1	0	0	4	7	9	4	2	2	19	15	11	11	4	2	1	4	7	2	6	3	10	2	0	11	2	10	5	6	3	18	3	5	2	7	2	1	4	11	9	4	4	6	11	3	5
ENSG00000224321.1	6	8	0	1	1	1	4	3	3	3	2	5	5	10	1	1	2	2	3	5	1	1	6	2	0	5	6	7	4	5	9	3	0	5	8	5	4	5	5	3	2	4	2	0	4	3	2	1	0
ENSG00000233954.6	39	22	25	18	9	18	37	29	55	13	31	51	15	53	57	46	35	36	24	23	22	14	45	38	41	26	33	20	23	55	22	30	18	62	49	32	32	12	23	15	17	26	35	18	27	49	32	35	20
ENSG00000178715.8	13	10	16	16	5	4	17	9	26	13	15	18	4	11	14	18	27	26	14	10	10	19	35	37	19	25	25	33	27	27	21	21	20	24	40	28	30	36	35	12	20	15	32	21	33	12	21	30	15
ENSG00000179743.4	86	94	99	57	79	51	138	84	221	179	134	123	47	42	52	137	157	143	105	59	138	110	73	143	149	90	141	79	118	82	64	107	160	100	72	123	235	67	112	30	66	84	125	130	134	74	56	197	89
ENSG00000065526.12	4462	2350	5385	2522	3174	2436	3828	3660	6853	3502	3129	4142	4905	5220	4570	4310	4232	3941	4575	5337	4509	5300	7692	4508	6232	5101	3852	5918	4396	7307	5387	7005	3921	5689	7709	3344	4618	5456	5243	7238	7233	7500	6721	3321	5949	5696	6568	5029	4722
ENSG00000270620.1	4	7	19	5	6	11	12	12	28	18	12	23	10	4	25	14	15	17	13	11	12	39	31	11	26	10	24	8	9	8	31	10	16	11	8	14	14	21	9	40	10	11	21	16	10	6	24	16	20
ENSG00000116809.12	471	413	813	288	276	313	485	355	801	604	746	660	336	457	459	551	691	648	652	506	857	532	727	592	800	416	631	447	468	860	524	521	760	755	787	549	800	425	451	104	482	872	803	711	725	629	567	899	737
ENSG00000234607.2	44	19	45	18	13	18	26	13	44	40	28	41	5	1	9	23	46	42	24	2	55	41	12	29	64	19	44	5	36	2	0	1	45	12	2	33	54	40	19	3	3	0	8	49	28	4	15	69	52
ENSG00000231353.1	0	0	0	0	0	0	0	0	0	0	0	0	0	0	0	0	0	0	0	0	0	0	0	0	0	0	0	0	0	0	0	0	0	0	0	0	0	0	0	0	0	0	0	0	0	0	0	0	0
ENSG00000275503.1	0	0	0	0	0	0	0	0	0	0	0	0	0	0	0	0	0	0	0	0	0	0	0	0	0	0	0	0	0	0	0	0	0	0	0	0	0	0	0	0	0	0	0	0	0	0	0	0	0
ENSG00000224966.4	1	0	0	0	0	0	0	0	0	0	0	0	0	0	0	0	0	0	0	1	0	0	0	0	0	0	0	0	0	0	0	0	0	0	0	0	0	0	2	0	0	0	0	0	0	0	0	0	0
ENSG00000183888.4	0	0	0	0	0	0	0	0	0	0	0	0	0	0	1	0	0	0	0	1	0	0	0	0	0	0	0	0	0	0	0	0	0	0	0	0	0	0	0	0	0	0	0	0	0	0	0	0	0
ENSG00000233078.1	0	0	0	0	0	0	0	0	0	0	0	0	0	0	0	0	0	0	0	0	0	0	0	0	0	0	0	0	0	0	0	0	0	0	0	0	0	0	0	0	0	0	0	0	0	0	0	0	0
ENSG00000173641.18	0	4	5	0	1	0	1	0	1	1	3	2	2	1	2	0	3	1	1	1	2	1	10	0	3	2	6	1	0	1	0	0	1	5	7	0	2	0	0	0	3	3	14	3	3	2	3	9	2
ENSG00000186510.12	0	4	4	0	0	0	0	2	1	1	2	4	1	4	1	0	1	1	3	2	3	1	0	1	0	0	2	0	0	2	4	3	1	9	1	1	4	0	0	0	4	5	1	0	1	2	2	4	0
ENSG00000232456.1	0	0	0	0	0	0	0	0	0	0	1	0	0	0	0	0	0	0	0	0	0	0	0	0	0	0	0	0	0	0	0	0	0	0	0	0	0	0	0	0	0	0	0	0	0	0	0	0	0
ENSG00000184908.19	0	0	0	1	0	0	2	0	0	0	0	0	0	0	0	0	0	0	0	0	0	2	1	0	0	0	0	0	1	0	0	0	1	1	0	0	0	0	0	0	0	0	0	0	0	0	0	0	0
ENSG00000185519.9	0	0	0	0	0	0	0	1	0	0	0	1	0	0	0	0	0	0	0	0	0	0	0	1	0	0	0	0	0	0	0	0	0	0	0	0	0	0	0	0	0	0	0	2	1	0	1	0	0
ENSG00000142627.13	9	3	18	5	2	1	0	8	4	10	3	0	2	2	0	0	4	3	6	1	5	19	7	0	5	4	3	3	6	6	2	2	9	7	1	2	3	9	30	9	12	30	17	0	15	9	10	18	27
ENSG00000227959.1	0	0	0	0	0	0	0	0	0	0	0	0	0	0	0	0	1	0	0	0	0	0	0	0	0	0	0	0	0	0	0	0	0	0	0	0	0	0	1	2	1	1	0	1	0	1	0	1	1
ENSG00000224621.1	0	0	0	0	0	0	1	0	0	0	0	0	0	0	0	0	0	0	0	0	2	0	0	0	1	0	0	0	0	1	0	0	0	3	0	0	0	1	0	0	1	0	1	0	0	0	0	1	0
ENSG00000234166.1	0	0	0	0	0	0	0	0	0	0	0	0	0	0	0	0	0	0	0	0	0	0	0	0	0	0	0	0	0	0	0	0	0	0	0	0	0	0	0	0	0	0	0	0	0	0	0	0	0
ENSG00000142632.17	17	15	115	15	18	12	23	6	20	84	29	14	11	17	23	34	95	85	78	38	111	56	72	28	73	15	82	44	14	72	40	55	71	84	60	52	104	6	7	3	41	72	64	77	58	74	30	94	105
ENSG00000237276.8	35	120	50	117	170	130	132	93	21	99	97	124	70	86	92	59	59	36	80	78	63	60	24	57	38	50	35	65	95	64	60	95	28	64	143	115	42	11	43	13	37	50	18	40	29	44	19	17	47
ENSG00000288398.1	42	52	102	46	25	25	41	38	25	90	100	67	21	24	22	39	95	100	68	39	159	77	85	92	85	49	125	52	56	100	50	67	134	96	91	92	87	100	66	24	47	170	137	86	113	76	76	140	92
ENSG00000132881.12	28	35	68	23	25	16	22	21	14	70	58	34	17	12	11	24	50	50	37	29	85	31	50	43	43	32	67	35	24	35	29	40	65	46	47	52	43	34	29	4	39	76	73	51	44	52	33	83	46
ENSG00000233929.1	7	2	3	1	3	1	1	2	11	4	9	13	11	10	4	8	9	6	4	20	8	6	10	5	9	19	9	22	29	10	3	23	5	3	5	6	13	13	18	19	24	7	7	11	5	33	9	7	6
ENSG00000037637.11	806	604	1236	458	517	384	713	584	1153	919	1165	1328	713	1131	1025	905	1054	1020	1022	1145	1418	954	1632	1569	1224	1784	1177	960	1687	1777	1179	950	907	1643	2130	1316	1093	1426	1609	1476	1146	1947	1789	816	1108	1049	1283	1094	1002
ENSG00000055070.17	1230	1501	1927	1105	1486	1239	1513	1325	1128	1532	1544	1422	1101	1319	1383	1215	1409	1597	1717	1893	2087	1477	1523	1697	1724	1215	1667	1856	1601	1994	1236	2170	1573	2064	2845	1742	1898	1375	1510	660	1915	3082	1790	1510	1691	2100	1274	2194	1482
ENSG00000226457.1	20	21	62	23	15	11	28	28	52	38	42	44	8	0	0	47	65	48	55	7	47	75	6	69	42	42	65	5	39	1	3	9	42	5	2	55	61	78	37	49	6	2	14	55	45	5	6	54	69
ENSG00000187144.11	63	35	105	35	35	30	39	44	66	72	117	186	25	7	26	74	84	87	64	45	106	56	63	127	85	130	136	54	171	13	19	57	101	55	13	140	106	91	144	43	41	18	72	95	77	48	44	163	95
ENSG00000157191.20	1501	1386	2172	739	862	716	1224	1142	1343	1883	2397	2433	938	1033	1087	1292	1653	1625	1778	1691	2454	1983	1641	2402	1829	1422	2154	1810	1675	1937	1295	1808	1769	2134	2454	2118	2116	3001	2239	1276	2314	3587	2934	1847	2253	2018	1887	2589	1918
ENSG00000226029.1	237	175	451	151	117	103	148	201	228	312	709	1057	272	227	245	294	332	325	277	404	501	298	458	658	357	582	426	428	744	406	284	378	332	408	423	641	426	1052	912	718	574	370	553	276	345	466	318	465	324
ENSG00000080947.15	323	197	790	233	225	200	208	312	348	665	772	1162	345	255	298	345	627	599	459	803	1104	364	879	1063	628	1039	883	1048	1225	812	382	1110	597	854	799	1016	765	1115	1070	807	963	753	927	446	621	940	538	837	585
ENSG00000206652.1	2	2	8	1	6	3	1	0	4	5	4	5	10	8	7	2	6	2	3	22	4	1	5	8	0	2	7	23	14	8	6	69	2	14	26	5	4	7	0	4	15	9	16	3	0	5	3	5	2
ENSG00000261135.1	2	0	1	0	0	1	0	0	1	0	0	2	1	0	0	1	1	0	1	0	0	0	0	0	0	0	0	0	0	0	0	0	0	1	0	0	2	0	2	0	0	0	0	0	0	0	0	0	0
ENSG00000285853.1	0	2	0	0	0	0	0	0	0	0	0	2	1	0	0	0	0	0	0	0	0	0	0	0	1	2	0	0	0	0	0	2	0	0	0	0	0	0	0	0	0	0	0	0	0	0	0	0	0
ENSG00000224174.2	0	0	0	0	0	0	0	0	0	0	0	0	0	0	0	0	0	0	0	0	0	0	0	0	0	0	0	0	0	1	0	0	0	0	0	0	0	0	0	0	0	0	0	0	0	0	0	0	0
ENSG00000233421.5	1	1	0	0	0	0	1	0	0	1	9	4	2	0	0	1	1	0	2	0	0	1	0	0	0	1	1	1	0	3	0	1	2	0	0	1	0	0	0	1	0	1	0	0	1	1	0	0	1
ENSG00000277344.1	0	0	0	0	0	0	0	0	0	0	0	0	0	0	0	0	0	0	0	0	0	0	0	0	0	0	0	0	0	0	0	0	0	0	0	0	0	0	0	0	0	0	0	0	0	0	0	0	0
ENSG00000225710.1	0	0	0	0	0	0	0	0	0	1	0	0	0	2	0	0	0	0	0	1	0	0	0	1	0	0	1	0	2	0	0	0	0	1	0	0	0	0	1	0	0	0	0	0	0	0	0	0	0
ENSG00000219481.10	163	155	306	62	60	49	116	79	197	380	223	159	45	78	81	136	196	176	159	199	189	187	216	194	200	59	217	148	76	175	156	190	212	195	180	158	242	284	91	56	196	172	254	174	239	164	193	278	197
ENSG00000271732.1	24	5	51	6	2	9	7	3	16	39	29	24	2	6	7	11	19	34	26	13	36	30	30	85	31	34	39	12	29	33	17	7	36	28	27	57	29	129	22	35	11	29	51	19	26	12	29	22	21
ENSG00000215908.10	657	530	1351	357	383	397	492	489	570	1377	1090	546	394	458	494	620	866	852	700	748	1716	672	895	1256	825	561	1388	681	642	1047	534	745	806	1070	908	1301	1042	826	559	100	600	743	1272	715	857	972	501	1230	1030
ENSG00000283773.1	0	0	0	0	0	0	0	0	0	0	0	0	0	0	0	0	0	0	0	0	0	0	0	0	0	0	0	0	0	0	0	0	0	0	0	0	0	0	0	0	0	0	0	0	0	0	0	0	0
ENSG00000186301.8	8	12	20	5	12	6	10	14	8	26	53	40	2	4	3	4	7	16	13	21	41	12	24	34	14	44	25	7	40	22	6	32	19	21	20	30	20	30	20	8	14	10	15	16	19	46	10	20	13
ENSG00000282143.1	0	0	0	0	0	0	0	0	0	0	0	0	0	1	0	0	1	1	0	1	2	0	0	2	1	0	0	1	2	0	0	0	1	0	0	0	0	1	1	0	0	0	0	0	0	0	1	0	0
ENSG00000207513.1	2	0	0	2	0	1	1	1	0	1	0	0	0	0	1	1	0	0	0	0	1	0	1	2	0	0	0	0	0	2	0	0	0	0	0	0	0	0	1	0	0	0	0	0	1	1	0	0	0
ENSG00000280114.1	0	1	0	0	0	0	0	0	0	0	2	1	0	0	0	0	0	0	0	0	1	0	2	0	2	0	0	0	0	0	0	1	0	0	0	0	0	0	0	0	1	0	0	0	0	0	1	0	0
ENSG00000236698.1	1	1	0	2	5	1	0	2	1	1	2	3	3	1	1	2	2	2	0	1	4	2	1	3	4	3	4	0	5	3	0	7	5	4	3	10	2	0	2	2	2	1	3	0	1	1	1	2	1
ENSG00000268869.6	3	4	14	6	2	1	1	5	4	25	3	7	0	0	0	0	2	1	0	1	1	0	5	0	1	0	0	0	1	2	0	3	0	3	2	0	2	0	0	0	2	3	6	0	4	2	1	0	1
ENSG00000279151.1	0	0	1	0	0	0	0	0	0	1	0	1	0	0	0	0	0	0	1	0	0	0	0	0	0	0	0	0	0	0	0	0	0	0	0	0	0	0	0	0	0	0	0	0	0	0	1	0	0
ENSG00000282740.1	0	0	0	0	0	0	0	0	0	0	0	0	0	0	0	0	1	0	0	0	0	0	0	0	0	0	1	0	0	0	0	0	0	0	0	0	0	0	0	0	0	0	0	0	0	0	0	0	0
ENSG00000058453.17	229	134	729	129	83	106	161	167	229	609	324	248	165	176	162	170	568	518	402	808	872	374	769	409	548	487	551	648	508	993	335	729	429	631	714	420	574	191	236	109	643	628	673	385	442	1020	302	532	523
ENSG00000227684.2	1	0	0	0	0	0	0	0	1	1	0	0	0	0	0	0	0	2	0	0	4	1	0	1	0	2	1	3	5	0	0	0	3	0	0	4	4	2	1	0	0	1	0	4	1	0	0	1	1
ENSG00000207389.1	2	0	1	0	0	0	2	0	1	1	0	0	5	0	0	0	0	2	0	1	1	0	1	0	0	0	0	1	1	2	0	7	0	0	0	0	0	4	0	1	2	0	0	0	1	1	0	1	0
ENSG00000186715.11	6	6	10	6	3	5	2	10	5	11	13	18	2	0	1	1	8	13	5	14	20	11	15	25	17	29	15	6	21	8	9	13	13	19	12	20	11	29	9	3	15	8	12	9	9	14	12	19	10
ENSG00000223643.6	0	0	0	0	0	0	0	0	0	0	0	0	0	0	0	0	1	0	0	0	0	0	0	0	1	0	0	0	0	0	0	0	0	0	0	0	0	0	0	0	0	0	0	0	1	0	0	0	0
ENSG00000230239.1	0	0	3	0	0	0	0	0	0	2	0	0	0	0	0	0	0	0	0	0	0	0	0	0	0	0	0	0	0	0	0	0	0	0	0	0	0	0	0	0	0	0	0	0	0	0	0	0	0
ENSG00000263811.1	0	0	0	0	0	0	0	0	0	0	0	0	0	0	0	0	0	0	0	0	0	0	0	0	0	0	0	0	0	0	0	0	0	0	0	0	0	0	0	0	0	0	0	0	0	0	0	0	0
ENSG00000228549.5	2	9	3	0	2	0	0	2	1	3	4	4	0	1	0	0	4	4	0	2	3	3	4	4	3	0	3	4	0	0	2	1	4	6	2	1	6	1	4	1	3	5	9	3	9	2	2	15	6
ENSG00000277234.1	0	0	0	0	0	0	0	0	0	0	0	0	0	0	0	0	0	0	0	0	0	0	0	0	0	0	0	0	0	0	0	0	0	0	0	0	0	0	0	0	0	0	0	0	0	0	0	0	0
ENSG00000238142.2	7	7	9	0	4	1	9	2	14	27	7	6	2	3	4	4	23	7	11	6	13	10	6	11	11	5	21	11	7	3	8	16	4	18	18	15	38	11	10	5	6	13	26	8	11	1	5	27	10
ENSG00000235241.1	0	0	0	0	0	0	0	0	0	0	0	0	0	0	0	0	0	0	0	0	0	0	0	0	0	0	0	0	0	0	0	0	0	0	0	0	0	0	0	0	0	0	0	0	0	0	0	0	0
ENSG00000207005.1	3	2	6	1	0	0	3	2	1	8	7	12	31	14	17	11	8	13	5	28	7	3	22	9	6	0	9	39	9	14	7	101	7	25	49	7	8	6	7	5	14	12	14	2	2	6	7	6	4
ENSG00000272426.1	2	5	13	6	2	3	3	7	9	16	7	8	0	6	6	7	19	24	20	15	33	6	21	28	15	10	24	22	12	17	8	13	18	14	13	19	25	30	11	9	6	21	15	11	13	8	9	34	3
ENSG00000117122.14	2	1	1	0	0	0	0	0	0	1	0	0	3	1	2	0	2	0	0	5	0	0	1	1	1	4	0	9	0	1	0	1	0	0	3	0	2	1	0	0	6	1	0	1	1	16	0	0	0
ENSG00000286898.1	0	0	0	0	0	0	0	0	0	0	0	0	0	0	0	0	0	0	0	0	0	0	0	0	0	0	0	0	0	0	0	0	0	0	0	0	0	0	0	0	0	0	0	0	0	0	0	0	0
ENSG00000226526.1	1	0	1	0	0	1	0	1	0	2	2	2	0	0	0	1	3	1	2	0	4	6	0	2	1	1	1	0	0	0	0	0	4	0	0	4	7	5	2	0	0	0	1	0	1	3	1	4	5
ENSG00000159363.19	392	249	1254	155	160	150	312	249	299	597	370	184	226	365	286	354	779	667	701	784	966	495	911	515	744	393	701	801	389	1156	612	700	653	812	1232	484	843	295	276	86	994	1783	1139	550	928	1356	762	1124	974
ENSG00000288636.1	0	0	0	0	0	0	0	0	0	0	0	0	0	0	0	0	0	0	0	0	0	0	0	0	0	0	0	0	0	0	0	0	0	0	0	0	0	0	0	0	0	0	0	0	0	0	0	0	0
ENSG00000117118.10	676	859	662	671	824	682	929	689	770	625	431	492	452	573	690	661	638	659	690	631	650	742	512	729	746	540	472	552	723	762	682	730	610	954	1042	673	872	575	577	509	477	863	684	635	555	436	575	750	481
ENSG00000117115.13	6196	3365	4102	4987	5596	4096	8648	5670	23738	3053	2654	2971	5750	7951	7634	6617	3269	2123	2800	3322	1644	2750	2233	932	2886	1704	1283	1911	1647	4029	4083	1714	3162	2822	5265	825	1835	2582	5753	4650	8402	12193	6502	4493	9637	8333	8812	5699	5419
ENSG00000204362.6	0	0	0	0	0	0	0	0	0	0	0	0	0	0	1	0	0	0	0	0	0	0	0	0	0	0	0	0	0	0	0	0	0	0	0	0	0	0	0	0	0	0	0	0	0	0	0	0	0
ENSG00000282843.1	0	0	0	0	0	0	0	0	0	0	0	0	0	0	0	0	0	0	0	0	0	0	0	0	0	0	0	0	0	0	0	0	0	0	0	0	0	0	0	0	0	0	0	0	0	0	0	0	0
ENSG00000142623.11	0	0	0	0	0	0	0	0	0	0	0	0	0	0	0	0	0	0	0	0	0	0	0	0	0	0	0	0	0	0	0	0	0	0	0	0	0	0	0	0	0	0	0	0	0	0	0	0	0
ENSG00000142619.4	0	0	0	0	0	0	0	0	0	0	0	0	3	1	0	0	0	0	0	0	0	0	2	0	0	0	0	0	0	0	0	0	0	0	1	0	0	0	0	0	0	0	0	1	0	0	0	1	0
ENSG00000266634.1	0	0	0	0	0	0	0	0	0	0	0	0	0	0	0	0	0	0	0	0	0	0	0	0	0	0	0	0	0	0	0	0	0	0	0	0	0	0	0	0	0	0	0	0	0	0	0	0	0
ENSG00000159339.13	2521	1334	2366	1545	2082	1632	2222	2210	3111	1133	1019	1362	10562	12606	11896	9800	5691	3276	4776	7505	3374	4799	3764	2498	5203	4670	2794	4680	5152	8001	8481	4562	3483	6381	11174	2213	3544	586	2044	1816	2886	4126	2460	6825	3033	3282	3537	2380	1677
ENSG00000276747.1	0	2	27	2	3	0	3	1	4	12	0	4	4	8	3	7	31	38	30	46	14	44	34	24	21	35	27	33	34	40	25	71	42	35	48	22	46	12	15	16	26	36	26	53	14	30	9	18	28
ENSG00000227751.1	0	0	0	0	0	0	0	0	0	0	0	0	0	0	0	0	0	0	0	0	0	0	0	0	0	0	0	0	0	0	0	0	0	0	0	0	0	0	0	0	0	0	0	0	0	0	0	0	0
ENSG00000179051.14	1045	866	2900	454	496	389	943	793	510	1356	1096	1158	700	684	715	758	1691	1618	1975	2254	2057	2336	2241	1715	1983	1270	1774	1870	1434	2880	1962	1807	1848	1969	2968	1440	1826	2215	1359	1189	2364	3942	2314	1380	2215	3112	2418	2531	2561
ENSG00000074964.17	718	678	969	80	94	55	560	252	368	848	152	125	204	318	364	578	891	719	922	623	618	830	1460	456	1339	183	748	515	194	1459	933	476	841	1204	1441	378	1301	406	362	54	856	2155	1730	776	1510	1012	862	1202	924
ENSG00000236648.2	0	0	0	0	0	0	0	0	0	0	0	0	0	0	0	0	0	0	0	0	0	0	0	0	0	0	0	0	0	0	0	0	0	0	0	0	0	0	0	0	0	0	0	0	0	0	0	1	0
ENSG00000117148.8	0	0	0	0	0	0	0	0	0	0	1	4	5	15	29	5	0	0	0	0	0	0	0	0	0	0	0	0	0	0	0	0	0	0	0	0	0	0	0	0	0	0	0	0	0	0	0	0	0
ENSG00000284653.1	0	0	0	1	0	0	0	0	0	0	0	0	0	0	1	0	0	0	0	0	0	0	0	0	0	0	0	0	0	0	0	0	0	0	0	0	0	0	0	0	0	0	0	0	0	0	0	0	0
ENSG00000261781.1	0	0	0	0	0	0	0	0	0	0	2	0	1	0	0	1	0	0	0	0	0	0	0	0	0	0	0	0	0	0	0	0	0	0	0	0	0	0	0	0	0	0	0	0	0	0	0	0	0
ENSG00000117154.12	0	2	0	0	0	0	0	0	0	0	0	0	0	1	0	2	0	0	0	0	1	0	0	0	0	0	0	0	0	0	0	0	0	0	0	0	0	0	0	0	0	0	0	0	0	0	0	0	0
ENSG00000280222.1	0	0	0	0	0	0	0	0	0	0	0	0	0	2	1	0	0	0	0	0	0	0	0	0	0	0	0	0	0	0	0	0	0	0	0	0	0	0	0	0	0	0	0	0	0	0	0	0	0
ENSG00000230035.2	0	0	0	0	0	0	0	0	0	0	0	0	0	0	0	0	0	0	0	0	0	0	0	0	0	0	0	0	0	0	0	0	0	0	0	0	0	0	0	0	0	0	0	0	0	0	1	0	0
ENSG00000225387.1	0	0	0	0	0	0	0	0	0	0	0	0	0	0	0	0	0	0	0	0	0	0	0	0	0	0	0	0	0	0	0	0	0	0	0	0	0	0	0	0	0	0	0	0	0	0	0	0	0
ENSG00000179023.9	2	3	2	0	2	1	0	1	2	9	0	0	0	0	0	0	0	7	2	0	3	0	3	1	4	2	0	0	1	0	3	0	6	0	4	1	2	0	2	0	0	4	3	0	8	0	3	12	3
ENSG00000235282.3	0	0	0	0	0	0	0	0	0	0	0	0	0	0	0	0	0	0	0	0	0	0	0	0	0	0	0	0	0	0	0	0	0	0	0	0	0	0	1	0	0	0	0	0	0	0	0	0	0
ENSG00000225478.2	0	0	0	0	0	0	0	0	0	0	0	0	0	0	0	0	0	0	0	0	0	0	0	0	0	0	0	0	0	0	0	0	0	0	0	0	0	0	0	0	0	0	0	0	0	0	0	0	0
ENSG00000009709.12	0	0	0	0	0	0	0	0	0	0	0	0	0	0	0	0	0	0	0	0	0	0	0	0	0	0	0	0	0	0	0	0	0	0	0	0	0	0	0	0	0	0	0	0	0	0	0	0	0
ENSG00000179002.5	0	0	0	0	0	0	0	0	0	0	1	0	0	0	0	0	0	0	0	1	0	0	1	0	0	0	0	1	0	0	0	0	0	0	0	0	1	0	0	0	0	0	0	0	1	0	2	1	0
ENSG00000159423.17	81	63	151	25	24	21	32	39	39	89	15	11	93	89	89	73	149	107	76	119	91	57	99	51	133	44	58	98	68	161	71	105	110	153	170	34	111	17	38	3	107	186	118	90	123	155	66	161	110
ENSG00000265606.1	0	0	0	0	0	0	0	0	0	0	0	0	0	0	0	0	0	0	0	0	0	0	0	0	0	0	0	0	0	0	0	0	0	0	0	0	0	0	0	0	0	0	0	0	0	0	0	0	0
ENSG00000221662.1	0	0	1	0	0	0	0	0	0	0	0	0	0	0	0	0	1	0	1	0	0	0	0	0	0	0	1	0	0	0	0	0	0	0	0	0	0	0	0	0	1	2	0	1	0	0	1	0	0
ENSG00000169991.11	274	196	1586	175	168	179	250	207	295	842	522	436	81	115	138	175	817	722	767	308	1350	882	1003	1358	742	802	1163	384	813	697	463	365	1114	760	556	1114	813	1156	1059	466	412	1200	1107	760	934	457	917	1153	1121
ENSG00000272084.1	38	28	64	21	21	17	26	41	71	56	73	46	221	121	51	72	60	50	39	260	87	61	44	61	76	79	67	257	78	171	55	234	54	81	135	59	79	63	87	29	435	170	84	74	62	609	36	92	58
ENSG00000127481.15	6259	3501	10773	4664	4428	3943	4991	5841	8313	5316	5762	5564	5468	6141	5771	5988	6222	5646	6112	10316	10752	12233	9579	6615	9393	6608	6676	7708	5331	14695	12631	7548	6048	7930	11163	5454	6348	10236	5698	7198	11655	10194	9459	5195	8808	14833	10403	7039	9661
ENSG00000230424.1	9	11	18	5	6	4	15	11	9	25	33	33	5	1	9	13	21	23	17	12	35	13	19	45	12	50	31	18	64	18	9	9	16	14	9	34	26	41	35	45	14	20	20	27	21	14	11	32	18
ENSG00000127463.15	502	350	1213	269	320	234	438	487	401	918	1375	1716	454	333	313	525	801	819	721	1125	1480	999	1171	1831	998	1846	1426	959	2251	1161	903	1097	897	948	1086	1543	1054	2535	1597	2222	1151	1209	1208	739	976	1307	1001	1211	1041
ENSG00000053372.5	80	77	146	39	32	26	57	58	67	175	294	280	35	38	42	46	119	114	110	85	218	119	117	180	114	109	154	104	113	84	85	107	126	131	155	173	143	186	141	52	91	166	169	115	128	106	114	171	114
ENSG00000286064.1	2	4	6	0	2	0	2	2	1	11	22	21	5	1	0	0	6	5	5	14	6	3	5	7	5	11	6	6	10	5	1	2	4	4	1	12	7	2	10	0	3	4	3	2	2	7	1	5	2
ENSG00000211454.15	0	0	6	1	1	0	3	1	2	6	6	5	3	2	9	2	3	0	3	6	4	9	3	6	1	6	4	4	9	6	0	15	2	6	3	8	2	0	4	5	4	6	13	9	3	8	6	7	5
ENSG00000162482.5	0	3	16	1	3	0	4	5	2	4	15	12	6	1	5	5	9	7	11	12	10	11	10	8	9	5	12	11	18	6	6	17	12	7	10	4	9	3	8	2	12	3	14	10	9	13	5	8	6
ENSG00000270728.1	5	2	18	0	3	1	2	7	10	11	16	16	11	4	11	7	11	12	10	17	22	21	22	15	14	11	22	21	15	19	24	18	15	9	17	14	19	21	3	22	20	24	28	12	8	26	14	13	12
ENSG00000053371.13	154	159	503	73	101	60	171	133	83	290	166	145	220	273	213	173	379	324	363	464	437	268	369	288	314	322	295	573	369	606	310	647	340	508	625	291	443	166	239	115	533	913	471	312	331	637	318	434	285
ENSG00000200403.1	3	1	6	1	0	3	2	0	0	10	4	1	0	1	1	1	7	7	6	1	12	6	0	4	8	1	5	1	2	0	2	0	10	0	1	9	4	14	1	0	0	0	2	6	3	1	2	3	9
ENSG00000040487.13	140	119	225	70	54	63	140	98	137	187	211	151	338	185	178	231	238	222	181	201	247	136	243	221	266	107	222	232	108	225	151	274	204	273	244	196	295	122	154	23	264	318	285	197	270	346	139	310	199
ENSG00000077549.19	5811	4228	10474	3824	4679	3688	5596	5435	9996	6214	5127	5782	8859	9756	9056	7789	8543	8378	8385	14201	8466	8542	10371	7691	9223	8893	7128	14179	10503	15759	9702	13614	8880	12465	15543	6775	9031	7289	8583	9988	15146	18123	12738	8410	8939	16483	10175	10664	7238
ENSG00000240490.3	7	4	29	9	12	11	4	13	21	11	17	15	11	3	11	24	22	18	13	16	30	20	36	18	23	23	33	13	19	10	25	18	29	20	7	14	13	33	30	24	18	21	50	23	36	24	63	45	44
ENSG00000173436.15	104	84	183	47	41	56	58	70	104	158	221	261	67	28	52	94	145	126	117	119	232	140	138	244	154	243	204	173	280	63	57	147	156	99	68	247	193	313	263	242	174	130	148	129	189	119	89	240	170
ENSG00000201609.1	0	0	0	0	0	0	0	0	0	1	0	2	0	0	0	0	1	0	0	2	0	0	0	0	0	0	0	0	0	0	0	0	2	0	0	0	0	2	0	1	0	1	0	2	0	3	0	0	0
ENSG00000235185.1	0	1	0	0	2	0	0	0	0	1	1	1	0	0	0	0	0	0	1	0	0	0	0	0	0	4	0	0	1	0	0	0	1	0	0	0	0	1	1	0	0	0	0	0	0	0	0	2	1
ENSG00000158747.15	11	8	23	2	4	7	8	9	14	47	46	31	11	13	2	8	26	10	17	12	12	14	16	20	10	8	24	11	13	14	5	12	28	9	20	20	20	11	17	3	33	64	56	31	26	57	30	100	28
ENSG00000270136.6	2	0	1	0	2	0	0	1	0	2	4	7	7	0	1	2	0	2	1	6	7	2	0	2	2	7	2	12	19	0	0	1	1	1	0	0	1	10	6	49	8	0	1	1	0	4	0	5	0
ENSG00000226396.1	23	29	43	15	14	14	19	24	40	47	38	58	18	4	12	27	33	42	44	26	35	13	22	50	30	29	49	27	49	4	6	34	45	17	8	48	50	60	45	28	29	13	22	41	42	11	28	69	32
ENSG00000158748.4	14	6	95	17	8	9	13	12	16	62	56	47	64	33	25	14	39	35	37	190	64	51	51	40	28	42	52	319	56	125	12	321	73	54	91	61	43	78	53	19	378	170	148	77	79	406	38	115	81
ENSG00000162542.14	186	172	640	120	108	99	138	197	150	496	288	279	184	166	201	186	396	406	314	524	490	432	529	382	336	257	426	569	338	555	281	648	657	545	501	373	440	405	398	197	764	1051	895	452	610	881	502	880	784
ENSG00000178828.7	0	0	0	0	0	0	0	0	0	0	0	0	0	0	0	0	0	0	0	0	0	0	0	0	0	0	0	0	0	0	0	0	0	0	0	0	0	0	0	0	0	0	0	0	0	0	0	0	0
ENSG00000235434.1	0	0	0	0	0	0	0	0	0	0	0	0	0	0	0	0	0	0	0	0	0	0	0	0	0	0	0	0	0	0	0	0	0	0	0	0	0	0	0	0	0	0	0	0	0	0	0	0	0
ENSG00000169914.6	128	109	303	71	89	72	124	104	144	315	302	322	87	82	82	130	278	281	212	276	423	188	333	390	297	156	411	281	206	233	172	375	343	293	315	353	345	386	139	163	271	278	357	226	240	175	210	429	255
ENSG00000188784.4	0	0	0	0	0	0	0	0	1	1	1	2	0	0	0	0	0	0	0	0	1	0	0	1	0	0	1	1	0	0	0	0	1	0	0	0	0	0	0	0	1	0	0	1	0	0	0	2	0
ENSG00000242688.3	0	0	0	0	0	0	0	0	0	0	0	0	0	0	0	0	0	0	0	0	0	0	0	0	0	0	0	0	0	0	0	0	0	0	0	0	0	0	0	0	0	0	0	0	0	0	0	0	0
ENSG00000188257.12	0	0	0	0	0	0	0	0	0	0	0	0	0	0	0	0	0	0	0	0	0	0	0	0	0	0	0	0	0	0	0	0	0	0	0	0	0	0	0	0	0	0	0	0	0	0	0	0	0
ENSG00000127472.11	0	0	0	0	0	0	0	2	0	0	0	0	0	0	0	0	0	0	0	0	0	0	0	0	0	0	0	0	0	0	0	1	0	0	0	0	0	2	0	0	0	0	0	0	0	1	1	0	0
ENSG00000117215.15	3	1	0	2	0	0	1	1	0	1	0	0	1	0	0	0	1	0	2	1	0	0	1	0	1	1	0	2	2	3	1	0	0	3	2	0	1	0	4	0	4	4	1	0	1	1	1	1	1
ENSG00000158786.5	2	1	11	3	1	3	2	2	6	5	2	8	37	15	8	10	25	21	10	10	26	9	21	17	15	12	21	44	16	46	11	22	3	40	20	13	56	6	8	6	34	11	12	5	8	32	5	15	9
ENSG00000227066.2	5	1	23	2	3	4	7	1	13	12	6	4	19	16	15	19	38	27	21	14	33	15	37	27	29	9	22	28	3	56	19	24	15	71	28	14	58	10	5	8	30	14	25	6	15	19	8	22	3
ENSG00000187980.7	11	11	53	5	9	8	8	6	26	30	5	7	34	31	37	49	58	42	30	18	48	20	52	32	43	15	37	48	22	83	30	34	21	78	46	22	96	31	13	16	38	37	48	20	32	30	31	36	22
ENSG00000162543.6	71	98	146	148	145	126	89	112	78	115	74	98	115	125	148	169	69	68	55	34	78	96	48	93	69	45	62	48	64	32	37	42	89	56	51	88	84	69	47	33	39	61	66	48	40	31	36	79	60
ENSG00000228105.2	0	0	0	0	0	0	0	0	0	0	0	0	0	0	0	0	0	0	0	0	0	0	0	0	0	0	0	0	0	0	0	0	0	0	0	0	0	0	0	0	0	0	0	0	0	0	0	0	0
ENSG00000284710.1	0	0	0	0	0	0	0	0	0	0	0	0	0	0	0	0	0	0	0	0	0	0	0	0	0	0	0	0	0	0	0	1	0	0	0	0	0	0	0	0	0	0	0	0	0	0	0	0	0
ENSG00000158816.16	5	7	29	5	1	2	4	2	12	32	20	9	9	8	9	10	14	13	9	5	34	13	13	33	7	15	29	7	23	5	4	13	24	6	5	24	16	57	48	9	22	35	50	27	34	18	20	68	33
ENSG00000226664.1	1	1	0	0	0	0	1	0	0	0	2	3	0	1	2	0	1	3	4	2	4	2	1	2	3	3	1	0	3	1	0	2	2	2	1	5	4	6	9	0	1	5	3	2	2	2	2	5	6
ENSG00000236963.7	0	0	0	0	0	0	0	0	0	0	0	0	0	0	0	0	0	0	0	0	0	0	0	0	0	0	1	1	0	0	0	0	0	0	0	0	0	0	0	0	1	0	0	0	0	0	0	0	0
ENSG00000226487.1	0	0	0	0	1	0	0	0	0	0	0	0	0	0	0	0	0	0	0	0	0	0	0	0	0	0	0	0	0	0	0	0	0	0	0	0	0	0	0	0	0	0	0	0	0	0	0	0	0
ENSG00000284641.1	0	0	0	0	0	0	0	0	0	1	0	0	0	0	0	0	0	0	0	1	0	0	0	3	0	0	1	3	1	0	0	0	0	0	0	0	0	0	1	2	0	0	0	0	1	0	0	1	0
ENSG00000284743.1	0	0	0	0	0	0	0	0	0	0	0	0	0	0	0	0	0	0	0	0	0	0	0	1	0	0	1	0	0	0	0	0	0	0	0	0	0	0	0	3	0	0	0	1	0	0	0	0	0
ENSG00000162545.6	8	6	54	10	0	0	10	5	14	53	6	7	8	11	2	3	30	26	29	23	18	13	29	26	25	22	33	34	30	19	10	50	27	14	22	19	19	18	11	41	73	58	33	23	28	50	19	42	46
ENSG00000090432.7	268	239	533	237	224	238	313	218	297	288	326	281	118	187	233	305	346	307	314	105	391	266	295	558	359	441	398	133	522	221	220	112	359	336	303	447	461	431	751	188	73	363	351	345	400	70	271	480	336
ENSG00000215520.3	0	0	0	0	0	0	0	0	0	0	1	0	0	0	0	0	0	0	0	0	0	0	0	0	0	0	0	1	0	0	0	0	0	0	0	0	0	0	0	0	0	0	0	0	0	0	0	0	0
ENSG00000183114.8	0	0	0	0	0	0	0	0	0	0	0	0	0	0	0	0	0	0	0	0	0	0	0	0	0	0	0	0	0	0	0	0	0	0	0	0	0	0	0	0	0	0	0	0	0	0	0	0	0
ENSG00000158825.6	1339	1308	1191	1088	1790	1159	2068	1321	1868	649	670	961	2721	3252	3933	2651	1940	1532	1832	2386	1566	1131	906	1400	1684	1570	871	1693	2147	2310	1925	1894	1073	2465	3437	1282	1346	471	1597	573	1420	1579	857	1943	1359	1499	1106	764	773
ENSG00000158828.8	2895	4954	1040	5533	6675	6779	4756	4983	1430	1837	1826	2242	2307	2926	3134	2668	1459	1094	1780	1436	1390	3925	793	1277	1309	1266	1285	902	2367	1369	2042	1281	1487	1596	3125	2188	1243	909	1451	511	1249	2040	729	2463	1163	930	949	933	574
ENSG00000284005.1	0	0	0	0	0	0	0	0	0	0	0	0	0	0	0	0	0	0	0	0	0	0	0	0	0	0	0	0	0	0	0	0	0	0	0	0	0	0	0	0	0	0	0	0	0	0	0	0	0
ENSG00000117242.7	94	77	199	65	75	77	117	81	219	144	231	325	99	69	117	243	189	177	154	165	280	263	172	292	231	419	241	163	512	119	137	160	219	181	140	292	240	369	222	277	106	73	145	207	168	146	146	219	138
ENSG00000244038.11	840	697	1874	355	366	341	689	636	835	1185	981	1060	811	785	737	849	1292	1383	1325	2152	1490	1124	1573	1535	1534	1768	1382	2285	2027	2293	1296	2515	1187	1863	2236	1388	1789	1096	1621	662	2123	2836	1657	1078	1413	2763	1177	1495	1389
ENSG00000117245.13	3	1	2	0	1	1	2	2	0	1	3	3	0	4	2	3	2	0	4	2	1	2	2	2	1	4	4	1	2	6	3	7	0	1	6	0	2	3	1	0	9	16	4	2	7	6	4	2	2
ENSG00000235432.1	0	0	0	0	0	0	0	0	0	0	0	0	0	0	0	0	0	0	0	0	0	0	0	0	0	0	0	0	0	0	0	0	0	0	0	0	0	0	0	0	0	0	0	0	0	0	0	0	0
ENSG00000189410.12	2	1	3	0	1	2	2	1	1	0	8	11	4	7	1	0	3	7	2	1	1	1	1	1	2	6	0	6	10	3	0	3	2	0	4	5	0	2	7	0	4	2	4	0	2	6	2	1	2
ENSG00000233069.1	1	0	2	0	1	0	0	0	0	3	3	5	0	2	4	1	0	0	1	2	2	0	0	3	1	8	4	1	10	3	2	4	1	1	2	4	3	0	6	6	1	2	5	0	2	5	1	2	0
ENSG00000127483.19	2519	2629	4656	2175	3480	2107	2995	2872	2638	4174	2967	4103	3115	3617	3778	3730	3665	3469	3726	4834	3354	3840	4744	3698	3926	3490	3446	4005	4237	4519	3926	5814	3656	4928	6262	3659	4113	4818	3469	4981	5005	6071	5181	3708	4120	3590	4499	4148	3436
ENSG00000075151.23	2391	1797	3340	2328	2850	2113	2324	3040	4242	2006	1509	2176	3631	3257	3341	2995	3104	2602	2859	5569	3027	3385	3995	1956	3361	2687	2402	4116	2670	5255	4024	4563	2446	3674	5407	1524	2630	2301	1748	4107	5435	3407	2920	2995	2674	3800	3533	2364	3377
ENSG00000251914.1	3	2	1	0	2	2	3	4	6	3	2	0	8	0	3	1	4	2	0	7	2	0	1	0	6	0	0	9	1	5	1	9	2	3	9	1	6	8	0	1	11	4	7	4	4	0	1	4	2
ENSG00000221808.1	2	5	8	2	4	9	3	7	13	6	8	5	3	3	5	4	7	4	9	2	12	9	6	5	10	4	9	2	1	12	8	1	10	7	10	0	2	4	2	0	4	8	12	11	8	4	5	8	5
ENSG00000233072.1	9	4	20	12	15	8	6	19	27	16	9	6	2	14	14	14	12	6	6	6	13	11	17	13	13	2	18	3	3	16	11	1	10	14	16	7	13	14	2	2	5	17	8	13	21	6	12	5	11
ENSG00000236073.2	14	8	17	21	16	9	7	22	33	12	19	17	6	13	25	14	18	12	15	18	27	16	12	8	15	10	28	5	14	20	27	4	17	16	24	13	13	11	6	6	10	13	28	26	11	17	10	11	16
ENSG00000235112.1	41	28	87	56	47	36	35	45	96	47	71	70	16	14	24	65	55	39	33	34	116	134	56	42	46	47	68	13	32	53	108	12	35	35	44	28	37	68	35	14	39	19	32	54	56	79	44	46	78
ENSG00000287192.1	2	10	3	5	12	13	6	7	21	9	5	4	12	8	15	23	12	5	9	3	14	13	8	3	6	9	5	4	3	6	9	1	13	5	3	3	5	3	2	4	3	6	4	27	7	6	7	14	19
ENSG00000117298.16	6140	3023	5445	4480	3796	3543	7107	5053	15324	3225	3304	2920	9179	12484	11302	10129	8232	6462	6458	6890	3676	6485	7721	1909	7837	3473	3346	6097	2662	10957	8334	5348	7134	8341	11616	1604	6407	1439	2241	2228	6582	10190	7462	9277	7303	7018	6097	5712	4756
ENSG00000236936.1	217	103	178	122	123	122	206	59	515	119	98	107	42	174	365	431	339	264	175	9	154	219	291	83	228	35	175	11	21	164	195	19	353	230	186	84	235	59	23	9	16	193	347	435	275	12	255	311	165
ENSG00000231105.2	163	49	165	108	89	82	150	73	295	123	157	145	70	102	128	232	213	172	107	50	137	186	159	64	192	48	141	53	49	93	150	35	180	147	85	54	130	100	60	35	37	99	200	247	175	52	165	185	163
ENSG00000236216.5	0	0	0	0	0	0	1	0	0	0	1	0	0	0	1	0	0	0	0	0	0	0	0	0	0	0	0	0	0	0	0	0	1	0	0	0	0	1	1	0	0	0	0	0	1	1	0	0	1
ENSG00000228823.1	0	0	0	0	0	0	0	0	0	0	0	0	0	0	0	0	0	0	0	0	0	0	0	0	0	0	0	0	0	0	0	0	0	0	0	0	0	0	0	0	0	0	0	0	0	0	0	0	0
ENSG00000236009.1	0	0	0	0	0	0	0	0	0	0	0	0	0	0	0	0	0	0	0	0	0	0	0	0	1	0	0	0	0	0	0	0	0	0	0	0	0	0	0	0	0	0	0	0	0	0	0	0	0
ENSG00000227001.3	1	0	6	1	2	2	4	2	0	2	3	4	0	0	0	0	11	13	5	2	10	5	13	2	5	4	6	7	4	7	12	9	1	5	11	5	6	8	3	2	7	8	6	1	7	7	15	17	4
ENSG00000187952.9	1	3	0	0	0	0	0	0	0	0	1	0	2	0	0	0	3	1	1	0	4	2	1	4	0	0	2	0	0	0	5	0	2	2	0	0	3	1	0	0	3	3	0	1	1	1	0	2	0
ENSG00000186543.7	0	0	0	0	0	0	0	0	0	1	0	0	0	0	0	0	0	0	0	0	0	0	0	0	0	0	0	0	0	0	0	0	0	0	0	0	0	0	0	0	0	0	0	0	0	0	0	0	0
ENSG00000142794.19	58	29	145	52	47	55	57	55	87	217	126	73	69	85	91	75	158	189	116	85	276	57	165	136	161	58	204	91	53	144	93	100	70	175	111	152	211	167	62	37	140	159	197	72	155	141	188	275	226
ENSG00000176378.8	0	0	0	0	0	0	0	0	0	1	1	0	0	0	0	0	0	0	2	0	0	0	1	0	1	0	0	0	0	0	0	0	0	0	0	1	3	0	0	0	0	0	0	0	0	0	1	0	0
ENSG00000162551.14	10085	4700	3646	7428	9451	7059	15018	8985	41445	1344	3198	2943	9535	12071	11136	8165	8069	6408	6999	8222	3817	4938	4638	2430	5802	5730	3191	6037	5520	10941	8253	4521	6139	7849	12742	2808	4722	1304	5431	3002	8108	9540	5066	7626	7494	6870	4638	3525	1293
ENSG00000233431.1	116	41	20	53	34	32	130	35	304	17	19	41	120	88	63	109	102	57	35	47	23	47	45	14	62	84	21	45	83	48	30	39	87	57	52	17	98	3	37	6	36	60	68	169	90	55	33	83	33
ENSG00000076864.20	10909	20336	922	23433	25671	25222	17435	20183	540	2294	104	152	705	803	830	654	86	93	105	219	92	2048	91	59	104	141	119	152	234	106	110	191	505	121	239	171	74	57	119	72	149	130	98	1104	80	205	43	66	28
ENSG00000090686.16	1427	1030	1790	892	1168	756	1149	1306	1708	1588	1298	1975	1548	1706	1896	1859	1744	1701	1674	1957	1563	1130	2731	2361	1826	1905	2090	2218	2490	1937	1677	2585	1821	2528	3334	2063	1936	3577	2150	3593	2004	2549	2882	1774	1841	750	2328	2291	1411
ENSG00000231978.2	12	2	15	7	6	2	3	6	17	13	17	23	7	0	5	13	14	14	10	22	16	17	2	14	11	21	22	13	18	3	4	16	9	5	2	16	9	25	27	21	25	4	4	17	17	21	4	21	15
ENSG00000187942.12	5	1	1	3	9	7	2	7	2	5	38	33	3	4	2	8	2	2	2	4	12	2	9	0	2	0	2	6	1	10	4	14	3	7	10	2	8	4	6	2	10	16	11	0	6	19	6	6	1
ENSG00000142798.20	129	136	71	231	233	227	146	246	23	70	1614	1202	108	69	48	36	18	21	67	82	62	42	86	49	39	71	46	59	121	78	68	68	22	48	87	85	37	41	95	22	140	193	123	23	85	196	69	69	105
ENSG00000232037.3	0	1	1	0	0	1	1	0	0	0	0	1	0	0	0	0	0	2	0	0	1	0	0	0	0	1	0	0	1	0	0	0	0	0	0	1	0	1	0	0	0	0	2	0	2	0	0	1	0
ENSG00000283234.1	2	4	2	1	1	0	1	1	1	4	2	0	0	0	0	1	3	3	0	0	2	2	4	4	2	0	1	0	0	1	2	0	0	0	1	2	3	10	4	2	3	5	8	1	8	2	9	20	3
ENSG00000219073.8	0	0	0	0	0	0	0	0	0	0	0	1	0	0	0	0	0	0	0	0	0	0	0	0	0	0	0	0	0	0	0	0	0	0	0	0	0	0	0	0	0	0	0	0	0	0	0	0	0
ENSG00000285959.1	0	0	0	0	0	0	0	0	0	0	0	0	0	0	0	0	0	0	0	0	0	0	0	0	0	0	0	0	0	0	0	0	0	0	0	0	0	0	0	0	0	0	0	0	0	0	0	0	0
ENSG00000273610.1	0	0	0	0	0	0	0	0	0	0	0	0	0	0	0	0	0	0	0	0	0	0	0	0	0	0	0	0	0	0	0	0	0	0	0	0	0	0	0	0	0	0	0	0	0	0	0	0	0
ENSG00000201919.1	0	0	0	0	0	0	0	0	0	0	0	0	0	0	0	0	0	0	0	0	0	0	0	0	0	0	0	0	0	0	0	0	0	0	0	0	0	0	0	0	0	0	0	0	0	0	0	0	0
ENSG00000142789.20	0	0	0	0	0	0	1	0	0	0	0	0	0	0	0	0	0	0	0	1	0	0	0	0	0	0	0	1	0	0	0	0	0	0	0	0	0	1	0	0	0	0	0	0	2	0	0	0	0
ENSG00000278124.1	0	0	0	0	0	0	0	0	0	0	0	0	0	0	0	0	0	0	0	0	0	0	0	0	0	0	0	0	1	0	0	0	0	0	0	0	0	0	0	0	0	0	0	0	0	0	0	0	0
ENSG00000201273.1	0	0	0	0	0	0	0	0	0	0	0	0	0	0	0	0	0	0	0	0	0	0	0	0	0	0	0	0	0	0	0	0	0	0	0	0	0	0	0	0	0	0	0	0	0	0	0	0	0
ENSG00000228397.3	0	1	1	0	0	0	0	0	0	1	0	0	0	0	0	1	1	0	0	0	2	0	0	1	0	0	0	0	0	1	0	0	0	0	0	0	4	0	0	1	0	0	2	0	1	0	1	5	0
ENSG00000218510.9	36	32	111	33	34	28	30	53	48	94	79	132	45	27	42	75	87	113	84	94	152	111	81	155	103	179	109	106	209	69	68	97	134	78	97	162	155	191	129	103	60	47	80	122	91	71	53	117	74
ENSG00000070831.17	9899	14227	10484	13496	16114	13380	14434	14108	14791	9577	6414	9976	12238	12577	14515	13237	10847	10497	11213	13597	9603	9665	11496	11341	10884	9744	9961	14196	13477	10833	11198	17442	10593	15699	19265	11433	12077	11593	10604	11713	12226	16293	13058	10930	9155	7175	9908	10765	7223
ENSG00000285752.1	20	7	27	6	9	11	9	17	12	22	27	26	21	6	11	19	17	16	18	32	44	32	28	39	30	48	29	23	53	24	12	26	29	16	17	57	28	42	32	53	13	6	33	21	28	14	10	22	23
ENSG00000285794.1	0	0	0	0	0	0	0	0	0	0	0	0	0	0	0	0	0	0	0	0	0	0	0	0	0	0	0	0	0	0	0	0	0	0	0	0	0	0	0	0	0	0	0	0	0	0	0	0	0
ENSG00000230068.2	186	102	212	95	115	86	159	143	244	188	248	287	139	62	37	251	209	188	142	202	251	217	82	218	206	216	231	181	226	62	49	135	217	59	70	185	218	241	215	181	205	75	98	249	220	175	66	269	216
ENSG00000271428.1	102	39	150	58	62	59	65	84	154	101	97	145	88	30	24	152	125	125	100	96	126	124	47	118	108	86	160	93	107	45	36	66	120	46	38	108	138	148	88	149	99	41	53	141	126	56	40	137	119
ENSG00000162552.15	289	166	391	301	267	277	229	472	439	300	622	782	790	548	764	332	378	427	350	989	633	238	745	728	373	1228	651	1309	1243	775	522	1309	502	920	925	799	532	641	977	381	1013	772	888	499	331	1100	351	544	293
ENSG00000285873.1	1	0	0	0	0	1	3	0	1	2	6	2	2	1	3	7	3	4	0	4	5	1	1	6	4	3	5	0	3	4	1	3	5	2	1	3	1	1	1	1	0	3	3	3	2	0	4	2	3
ENSG00000266564.1	0	0	0	0	0	0	0	0	0	0	0	0	0	0	0	0	0	0	0	0	0	0	0	0	0	0	0	0	0	0	0	0	0	0	0	0	0	0	0	0	0	0	0	0	0	0	0	0	0
ENSG00000234397.3	0	0	0	0	0	0	0	0	0	0	0	0	0	0	0	0	0	0	0	0	0	0	0	0	0	0	0	0	2	0	0	0	0	0	0	0	0	0	0	0	0	1	0	0	0	0	0	0	0
ENSG00000279625.1	0	0	0	0	0	0	0	0	0	0	0	0	0	0	0	0	0	0	0	0	0	0	0	0	0	0	0	1	0	0	0	0	0	0	0	0	0	0	0	0	0	0	0	0	0	0	0	0	0
ENSG00000184677.18	678	505	2164	334	352	250	516	531	662	1312	1128	1233	561	615	605	620	1188	1334	1210	1702	1766	1606	1824	1556	1358	1124	1474	1632	1107	2140	1350	1890	1378	1783	2086	1230	1508	1794	1136	1068	2078	2264	2358	1081	1493	2079	1760	1861	1784
ENSG00000237200.1	12	7	23	12	11	7	7	6	9	12	13	23	6	6	15	16	13	16	20	6	19	31	38	29	23	15	27	5	19	17	37	7	25	26	32	29	20	72	25	41	7	24	42	28	20	3	34	34	30
ENSG00000070886.12	0	0	0	0	0	0	0	0	0	0	3	4	0	0	0	0	1	1	0	0	0	0	0	2	1	0	0	0	0	0	0	0	0	0	0	1	0	0	0	0	0	0	0	0	1	0	0	0	0
ENSG00000276835.2	0	0	0	0	0	0	0	0	0	0	0	0	0	0	0	0	0	0	0	0	0	0	0	0	0	0	0	0	0	0	0	0	0	0	0	0	0	0	0	0	0	0	0	0	0	0	0	0	0
ENSG00000173372.17	83	121	44	35	103	55	196	134	53	85	21	64	280	223	202	137	52	111	191	427	40	51	177	82	145	121	40	367	293	322	101	379	77	271	416	114	140	28	163	25	428	618	272	40	243	506	105	143	106
ENSG00000159189.12	47	43	47	28	62	25	58	60	12	16	10	7	216	164	127	107	34	44	103	341	15	24	130	45	73	44	10	226	170	208	81	206	48	108	230	49	78	10	36	12	172	213	112	17	79	303	71	67	128
ENSG00000173369.17	72	102	73	68	137	49	95	155	18	29	20	50	323	241	238	136	51	89	215	562	23	59	157	78	130	119	30	320	303	283	130	353	60	178	339	102	125	27	105	70	302	346	158	26	117	361	123	111	101
ENSG00000133216.17	130	120	275	14	23	3	133	76	55	123	4	1	281	202	134	146	111	104	144	305	67	86	290	55	192	81	56	309	71	304	176	336	79	207	290	49	179	30	98	62	326	347	246	55	172	576	247	226	412
ENSG00000265422.1	0	0	1	0	0	0	0	0	0	0	0	0	0	0	0	0	0	0	0	0	0	0	0	0	0	0	0	0	0	0	0	0	0	0	0	0	1	0	0	0	1	0	0	0	0	0	0	3	2
ENSG00000225952.1	2	4	6	0	0	0	3	1	0	0	1	0	0	3	2	7	3	4	4	1	1	2	10	0	7	0	4	1	0	8	3	1	0	6	9	0	5	0	0	0	3	10	6	0	9	3	7	12	5
ENSG00000264014.1	0	0	0	0	0	0	0	0	0	1	0	0	0	0	3	0	0	0	0	0	0	0	1	0	0	0	0	0	0	0	0	0	0	0	0	0	0	0	0	0	0	0	0	1	2	0	0	0	0
ENSG00000215906.8	0	0	0	0	0	0	0	0	0	0	0	0	0	0	0	0	0	0	0	0	0	0	0	0	0	0	0	0	1	0	0	0	0	0	0	0	0	0	0	0	0	0	0	0	0	0	0	0	0
ENSG00000227868.6	0	0	2	0	0	0	2	1	0	2	0	4	0	0	0	0	1	0	0	0	1	2	0	2	2	2	3	0	3	1	0	2	2	0	0	2	1	3	1	0	0	0	0	1	3	0	0	2	0
ENSG00000004487.17	365	293	986	224	295	200	342	295	270	583	510	704	309	324	351	335	697	603	688	882	793	658	957	1045	711	618	731	873	709	993	691	1037	625	923	1125	815	760	1267	703	814	872	1253	1055	467	707	636	954	853	655
ENSG00000240553.1	8	3	7	4	1	2	4	3	6	18	22	12	4	0	0	2	7	14	3	6	15	10	6	22	11	12	16	6	11	2	2	6	6	4	4	9	12	25	15	11	9	2	10	7	18	7	4	20	8
ENSG00000263793.1	0	0	0	1	0	0	0	0	0	1	0	0	0	0	0	0	0	0	1	0	0	0	0	1	0	0	0	0	3	0	0	0	0	0	0	1	0	3	0	0	0	0	0	0	0	0	0	0	1
ENSG00000266802.1	1	3	8	0	5	1	0	0	0	4	6	8	3	2	0	3	5	2	2	2	3	2	1	10	4	2	4	4	5	1	1	2	3	2	0	6	6	6	6	3	4	0	3	4	2	4	1	5	0
ENSG00000169641.13	345	235	1018	148	152	121	259	237	299	577	531	499	329	336	367	345	633	644	658	860	908	619	1197	1004	757	566	876	896	603	965	761	1075	631	1080	1269	747	848	1187	475	587	835	1058	1263	522	698	576	981	1001	768
ENSG00000229010.1	4	1	35	6	6	5	5	3	15	11	20	18	2	0	2	10	7	22	14	5	33	16	23	30	36	14	36	2	16	7	3	9	22	10	9	24	21	22	9	1	4	9	21	12	21	17	12	27	23
ENSG00000206935.1	1	2	11	1	0	2	2	4	1	8	5	4	0	0	0	5	4	5	10	2	5	7	4	7	4	5	4	1	6	2	0	1	4	2	3	9	10	9	8	5	2	1	3	9	11	1	4	9	17
ENSG00000252578.1	2	1	8	2	2	0	0	0	1	8	5	3	1	0	0	4	8	0	4	2	11	4	1	6	4	2	5	1	1	0	0	0	5	0	3	8	6	13	8	1	4	0	1	2	4	1	1	9	2
ENSG00000179546.5	0	0	0	0	0	0	0	0	0	0	2	2	0	0	0	0	0	0	0	1	0	0	0	1	0	1	2	0	1	0	0	0	0	0	0	0	0	3	4	2	1	0	0	0	0	0	0	0	0
ENSG00000215381.3	0	0	0	0	0	0	1	0	0	0	0	3	0	0	0	0	0	0	0	0	0	0	0	0	0	3	0	0	2	0	0	0	0	0	0	0	0	0	5	0	0	0	0	0	0	0	0	0	0
ENSG00000261326.4	177	163	320	109	105	84	119	161	213	387	457	1073	252	78	109	113	225	205	210	490	233	174	386	541	233	925	294	566	1212	245	175	618	263	430	352	521	285	1019	790	1940	553	387	479	239	349	214	259	359	228
ENSG00000284726.1	27	26	77	26	16	19	39	27	38	76	109	188	32	4	20	34	66	37	41	87	53	34	58	96	37	183	75	94	187	46	42	74	53	80	41	79	53	123	139	104	78	45	76	40	71	89	40	74	58
ENSG00000125944.21	987	1055	2119	659	657	550	1039	978	1071	1952	908	1933	850	682	726	845	1712	1559	1730	2365	1414	1094	2325	2159	1660	1981	1765	2634	3036	1634	1220	3484	1721	2184	2386	1949	1782	2939	2121	4222	2721	3033	2684	1571	2018	1302	2279	2332	1688
ENSG00000125945.15	112	165	276	68	75	58	152	100	208	242	159	169	32	34	80	151	254	244	218	32	211	205	181	363	214	76	232	30	84	70	75	56	282	177	99	307	327	453	144	71	23	99	189	214	211	29	181	354	209
ENSG00000249087.7	15	18	17	8	6	5	15	14	16	22	28	40	8	0	0	13	13	20	17	10	38	22	4	27	19	24	13	9	41	1	6	2	33	4	6	25	33	26	27	26	29	9	7	25	17	10	4	27	20
ENSG00000201405.1	0	0	0	0	0	0	0	0	0	0	0	0	0	0	0	0	0	0	0	0	0	0	0	0	0	0	0	0	0	0	0	0	0	0	0	0	0	0	0	0	0	0	0	0	0	0	0	0	0
ENSG00000271420.1	0	4	5	0	0	0	1	0	2	2	3	2	0	0	0	0	1	1	0	0	2	0	3	0	3	1	2	0	0	0	0	1	1	2	0	1	2	9	3	2	9	7	9	0	5	1	8	17	2
ENSG00000204219.11	23	25	39	9	4	5	16	15	8	35	66	45	2	6	1	6	44	17	29	10	26	40	46	13	36	6	24	24	9	12	19	19	42	18	26	18	32	82	46	47	78	135	163	27	68	69	101	125	43
ENSG00000232482.2	0	0	1	0	0	1	4	0	0	2	4	1	0	0	0	0	0	0	3	0	0	1	1	1	4	0	2	0	0	0	0	0	1	0	0	1	0	8	2	0	0	0	2	1	2	0	4	4	3
ENSG00000088280.19	34	34	15	40	48	32	18	48	3	14	22	24	26	40	33	17	6	9	16	20	11	19	14	10	15	11	11	11	20	25	24	14	16	15	22	13	11	3	23	13	47	52	47	14	37	41	19	30	16
ENSG00000007968.7	4225	10485	2760	14225	14273	14258	11025	12696	1711	7241	2009	2122	3718	4262	4360	3572	2247	1408	4489	3596	2569	7543	1294	2405	2404	2590	3225	1911	4555	2639	5176	2365	2426	2909	7289	5251	1623	1092	3187	1091	2557	4819	1033	2491	2322	1393	1187	1148	1220
ENSG00000235052.1	1	0	1	0	0	0	0	0	1	4	3	7	1	1	0	0	1	1	0	0	0	0	2	0	0	0	0	1	2	2	1	1	0	0	0	0	0	0	3	7	2	2	3	0	0	0	3	2	0
ENSG00000117318.9	31	28	42	7	10	9	22	12	19	84	719	519	6	3	6	15	18	7	31	3	19	24	5	12	15	5	24	2	10	2	5	7	28	9	4	15	21	13	29	0	7	10	6	48	54	6	9	69	25
ENSG00000285802.1	0	0	0	1	0	0	1	0	0	1	6	8	0	2	0	0	0	0	0	1	0	0	0	0	0	0	1	0	0	1	0	0	0	1	0	0	0	2	0	0	0	1	1	1	0	1	1	0	0
ENSG00000197880.9	8	1	17	4	2	1	6	3	9	18	74	76	2	2	1	2	17	8	17	12	20	6	18	19	17	12	35	6	7	6	6	17	10	18	13	27	21	57	43	16	25	58	68	3	38	22	45	78	27
ENSG00000229239.2	0	0	2	0	0	0	0	0	0	0	10	8	1	1	0	1	1	0	0	0	2	0	1	0	2	2	1	2	0	0	0	2	0	2	1	0	0	1	0	0	9	2	5	0	4	8	4	0	3
ENSG00000142676.14	1027	1188	967	735	1274	927	1238	997	560	1197	1415	2322	895	782	916	673	709	989	1224	1317	710	925	982	1584	667	893	1150	1521	2233	539	641	5675	978	883	1880	2004	1685	1304	1907	1469	1792	1623	1223	737	678	671	612	1092	686
ENSG00000236810.6	35	38	79	45	42	39	43	45	27	57	103	136	87	26	21	41	50	63	42	173	80	75	39	128	51	152	92	196	188	35	31	153	69	42	33	105	59	199	178	243	143	56	75	57	75	147	27	95	61
ENSG00000011007.12	458	461	888	273	294	248	463	390	370	538	574	728	376	288	379	428	613	556	671	634	812	669	620	990	712	787	673	529	831	437	492	523	583	499	624	767	620	1184	932	1014	449	577	556	453	664	395	580	701	706
ENSG00000057757.10	12853	30224	3114	33084	37432	34228	23439	28301	2553	9540	2288	3474	6691	8487	9389	7220	1318	1364	3446	2696	2005	6166	931	2366	1659	2092	2546	1617	4158	1674	3597	2729	2517	2422	5983	4956	1359	1603	2693	2178	2007	3473	800	2347	1513	678	713	597	821
ENSG00000011009.11	520	508	954	327	272	270	563	426	653	610	438	370	424	577	527	563	748	718	756	636	756	287	639	610	790	405	569	620	418	965	461	697	637	951	1173	577	827	208	471	70	647	1527	898	640	832	710	437	849	679
ENSG00000117308.15	67	64	158	43	43	36	73	57	71	111	127	127	56	60	53	97	101	104	86	96	151	95	61	101	128	122	114	110	137	131	76	106	106	96	88	103	140	66	85	17	100	142	95	153	129	122	63	176	107
ENSG00000117305.15	250	236	396	167	193	150	254	284	331	414	484	509	174	175	267	328	386	427	335	362	626	414	447	735	430	669	591	388	773	319	326	344	436	533	438	645	516	747	662	395	283	513	608	376	440	256	372	569	370
ENSG00000179163.12	171	151	462	50	45	42	136	105	120	230	238	246	278	252	300	257	216	232	217	268	201	320	309	217	226	136	169	327	153	369	198	336	263	326	417	156	304	229	241	241	486	814	479	232	368	324	319	304	322
ENSG00000188822.8	162	132	191	62	78	51	83	120	57	189	870	1063	18	32	17	16	55	75	64	54	61	133	105	60	66	48	52	50	51	82	59	55	116	98	94	55	70	106	108	89	86	139	105	66	85	128	98	131	83
ENSG00000229106.1	60	31	52	23	20	15	27	26	20	57	205	227	2	2	4	6	16	33	21	6	13	32	29	14	23	11	20	12	21	11	11	5	53	19	14	14	28	10	19	5	11	19	23	38	21	16	14	26	26
ENSG00000232557.3	12	6	10	3	5	6	5	3	5	2	41	46	0	0	0	2	5	3	3	0	17	9	3	2	5	1	6	3	2	0	1	0	7	2	1	1	3	6	2	9	2	2	2	5	11	2	4	9	10
ENSG00000264926.1	0	0	0	0	1	0	0	0	0	0	0	0	0	0	0	0	0	0	0	0	0	0	0	0	0	2	0	0	0	0	0	0	0	0	0	1	0	0	1	1	0	0	0	0	0	0	0	0	0
ENSG00000230228.2	2	2	0	0	3	2	2	2	2	1	0	3	3	1	3	2	4	3	1	1	2	2	0	1	0	4	0	0	5	5	2	2	3	4	6	0	3	3	6	12	5	2	1	2	2	1	4	2	0
ENSG00000189266.13	805	966	1423	621	756	576	1021	781	1107	1304	714	1292	570	484	631	895	1219	1191	1225	943	1028	607	1010	2209	1213	1806	1469	1279	2528	509	694	1965	1524	1163	1192	1989	1549	2582	2538	3354	983	1182	1206	1175	1028	340	979	1708	1111
ENSG00000188529.15	960	1061	1505	587	628	464	984	773	1390	1991	1555	2702	1329	547	592	969	1378	1598	1437	2818	1167	644	1404	2659	1356	2210	2041	3732	3413	807	660	5093	1779	1467	1458	2490	2070	3742	2470	4634	2694	1336	1657	1503	1271	792	1258	2411	1155
ENSG00000215905.4	0	0	0	0	0	0	0	0	0	0	0	2	1	0	0	0	0	0	0	3	0	0	0	0	0	0	0	1	1	0	0	1	0	0	0	0	0	4	0	0	2	0	0	0	0	3	0	0	0
ENSG00000225315.2	0	0	0	0	0	0	0	0	0	0	4	1	0	0	0	0	0	0	0	0	0	0	0	1	0	2	0	0	0	0	0	0	0	0	0	2	0	1	4	0	1	0	0	0	0	0	0	0	0
ENSG00000142661.19	0	0	0	0	0	0	0	0	0	0	4	17	0	0	0	1	0	0	0	0	3	0	1	2	1	20	0	1	12	0	0	0	0	1	0	0	1	2	12	17	0	0	0	0	0	2	0	0	1
ENSG00000230703.1	0	0	0	0	0	0	0	0	0	0	0	0	0	0	0	0	0	0	0	0	0	0	0	0	0	0	0	0	0	0	0	0	0	0	0	0	0	0	1	0	0	0	0	0	0	0	0	0	0
ENSG00000142677.4	0	0	1	1	0	0	0	2	0	1	2	2	0	0	2	0	8	4	3	4	7	1	4	2	5	0	2	2	1	2	3	3	8	4	2	0	5	5	4	2	4	5	9	3	3	5	3	6	7
ENSG00000185436.12	52	34	215	31	38	26	36	47	43	105	556	609	10	17	23	32	94	111	88	35	140	123	77	94	71	25	100	40	19	63	45	34	233	84	47	71	113	142	127	32	82	182	165	140	126	98	129	235	280
ENSG00000230023.2	0	0	1	0	0	0	0	0	0	0	1	4	0	0	0	0	0	0	0	0	0	0	0	0	0	1	0	0	0	0	0	0	0	0	0	0	0	1	0	0	1	0	0	0	0	0	0	0	0
ENSG00000232298.2	3	3	4	0	1	0	0	1	1	0	0	0	0	1	7	14	3	3	0	0	0	4	0	0	0	0	0	0	0	0	0	0	12	1	0	0	1	0	2	0	0	0	6	10	4	0	1	1	0
ENSG00000158055.16	1	1	8	1	1	1	2	4	4	5	6	3	2	5	6	15	5	1	11	2	3	6	3	8	5	2	3	2	0	1	3	3	11	3	6	2	1	2	1	2	1	6	4	11	0	1	5	8	1
ENSG00000001460.18	37	47	159	19	27	20	27	14	23	110	145	121	14	21	24	35	86	82	45	22	107	98	58	76	79	25	75	38	35	38	31	45	113	56	38	68	99	74	35	32	37	63	93	96	75	44	54	154	114
ENSG00000001461.17	421	421	1546	318	252	276	416	372	348	1075	1659	1749	339	345	369	392	862	774	793	809	1139	954	1067	1020	825	720	1002	834	759	940	587	847	1150	932	936	968	965	1673	944	840	1157	1664	1690	837	1170	1232	1321	1715	1534
ENSG00000286061.1	6	1	7	0	2	1	5	4	4	13	34	29	3	2	1	4	14	12	5	3	11	4	6	16	9	5	10	4	10	4	2	6	6	8	5	13	2	32	19	13	15	21	24	10	17	8	10	31	15
ENSG00000117602.13	445	422	713	196	128	126	370	254	265	725	2075	2713	147	128	152	184	508	347	517	331	497	374	585	767	555	436	509	330	465	456	432	508	401	532	576	572	572	1673	1241	1776	900	1086	1233	460	813	511	942	1014	503
ENSG00000264443.1	0	0	0	0	0	0	0	0	0	0	0	0	0	0	0	0	0	0	0	1	0	0	0	0	0	0	0	0	0	0	0	0	0	0	0	0	0	0	0	0	0	0	0	0	0	4	0	0	0
ENSG00000184454.7	0	0	0	0	0	0	0	0	0	0	4	5	0	0	0	0	0	1	0	0	0	0	0	0	1	0	0	1	1	0	1	0	0	0	0	1	0	3	1	3	1	0	0	1	0	2	0	0	0
ENSG00000227312.2	0	0	0	0	0	0	0	0	0	0	0	0	0	0	0	0	0	0	0	0	0	0	0	0	0	0	0	0	0	0	0	2	0	0	0	0	0	1	0	0	0	0	0	0	0	0	0	0	0
ENSG00000239106.1	0	0	0	0	0	0	0	0	0	0	0	0	0	0	0	0	0	0	0	0	0	0	0	0	0	0	0	0	0	0	0	0	0	0	0	0	0	0	0	0	1	0	0	0	1	0	0	0	0
ENSG00000133226.17	1776	1590	3287	1226	1592	1090	1968	1528	1891	2169	1777	2145	1301	1288	1402	1677	2058	2252	2688	3185	3048	3168	2965	2929	2905	2736	2510	2769	2721	2609	2526	3607	2086	2359	3168	2348	2327	3998	2859	4985	3681	3867	2445	1867	2942	2610	3243	2489	2427
ENSG00000284699.1	0	0	4	0	0	1	1	0	0	0	1	3	0	0	0	0	0	0	1	0	2	0	1	0	1	0	0	0	2	0	1	0	0	1	0	0	1	1	1	5	0	1	2	0	0	1	0	0	0
ENSG00000169504.15	1223	1894	626	1518	1784	1357	1676	1451	499	571	826	1367	867	837	957	842	806	634	1102	1153	645	512	872	577	720	511	713	717	691	937	1209	1179	320	1319	2002	619	698	250	255	445	438	835	557	468	439	267	432	267	325
ENSG00000238482.1	0	4	1	0	3	1	3	4	0	2	5	4	0	0	0	2	2	3	2	0	2	4	0	2	4	0	2	0	0	0	0	0	1	1	0	0	0	1	0	0	0	0	1	0	3	0	1	1	0
ENSG00000020633.19	1314	1088	11066	1867	1626	1855	1202	2359	1469	4504	3047	2631	950	786	843	1414	5126	6581	5558	3413	9699	5287	5223	7500	4297	5865	6627	4361	6383	4716	2262	4508	9072	4476	3641	7214	6204	5645	8284	3039	4078	6851	5455	5328	5562	5061	5178	9431	11561
ENSG00000278034.1	7	0	24	3	0	9	2	3	3	18	12	5	1	0	0	4	10	16	6	9	27	2	3	12	7	10	17	7	21	0	0	5	26	3	2	21	13	8	12	1	2	0	6	17	14	3	1	31	26
ENSG00000229162.1	20	13	48	11	14	10	8	19	4	17	61	34	5	5	2	8	6	13	11	12	17	21	19	30	3	31	21	22	30	12	6	26	22	18	13	45	12	68	34	28	24	18	21	21	22	29	31	69	36
ENSG00000261025.1	0	0	1	1	1	0	1	1	0	1	12	6	0	0	0	0	0	1	0	1	1	0	0	4	1	7	0	6	7	0	1	3	0	0	0	2	2	2	11	8	2	0	3	0	0	10	0	1	0
ENSG00000264371.1	0	0	1	0	0	0	0	0	0	0	1	0	0	0	1	1	0	0	0	0	0	0	0	0	0	0	1	0	0	0	0	0	2	0	0	0	1	0	0	0	0	0	0	1	0	0	0	1	0
ENSG00000285823.1	0	0	10	0	0	0	0	0	0	1	0	0	1	0	0	1	0	2	1	0	1	2	0	2	0	0	0	0	0	0	1	2	3	3	4	4	1	2	5	0	0	0	1	1	1	1	1	4	4
ENSG00000233755.1	0	0	0	0	0	2	0	0	0	1	0	0	0	3	5	2	0	0	4	0	1	1	1	1	2	0	0	0	0	0	0	1	2	1	1	0	1	0	0	1	0	0	0	3	1	0	0	0	0
ENSG00000233419.3	0	0	0	0	0	0	0	0	0	0	1	2	0	2	0	0	0	0	0	0	2	0	1	0	0	0	0	0	0	0	0	0	0	0	0	0	0	0	0	0	0	0	0	0	0	1	0	0	0
ENSG00000231953.2	1	2	1	3	4	3	0	1	1	1	8	8	1	2	3	3	0	1	2	2	5	2	1	9	6	11	7	2	11	3	1	7	0	1	3	1	0	14	9	13	6	4	1	1	1	0	0	3	2
ENSG00000117614.10	327	375	308	376	471	368	537	411	520	342	274	327	295	248	308	460	394	451	448	309	378	287	287	560	469	337	492	370	459	233	213	630	418	332	481	439	610	591	440	709	323	391	276	412	390	150	248	496	301
ENSG00000284602.1	77	60	151	44	61	39	46	85	70	155	264	360	84	24	23	75	98	144	110	100	227	134	80	268	108	309	236	132	419	45	38	102	134	63	53	256	237	528	278	471	76	59	108	105	114	62	71	201	107
ENSG00000284657.1	26	17	33	21	22	18	30	45	52	50	71	140	39	10	11	55	51	48	36	49	68	11	44	77	50	155	65	57	188	23	21	46	63	21	27	103	78	120	139	140	46	24	40	45	53	33	25	113	44
ENSG00000117616.18	4189	2987	3656	2589	2353	2167	3810	2558	7954	3948	1525	2041	1981	2676	3399	4688	4166	3980	3335	2527	2925	2565	4288	2701	4822	2298	3135	2359	2814	3342	3016	3307	4637	4611	4400	2467	5424	2683	1794	2206	2204	2589	3961	5095	3298	1516	2593	4525	3031
ENSG00000272432.1	51	33	15	57	55	37	54	57	61	53	40	47	25	46	45	54	43	57	42	35	62	13	71	89	71	85	77	21	99	46	29	36	23	78	52	80	67	88	76	49	27	37	72	24	43	39	33	76	39
ENSG00000261349.1	156	100	119	102	90	110	147	98	271	147	82	87	7	15	38	89	78	71	81	15	67	64	89	73	83	34	69	13	43	23	17	17	192	65	54	65	113	0	0	0	0	0	0	161	0	0	0	0	0
ENSG00000187010.21	1163	1447	772	1715	1872	1599	1528	1566	953	618	745	1046	435	584	730	696	416	362	381	272	522	1124	400	446	544	398	474	203	503	359	463	232	773	453	536	512	430	28	15	6	16	10	9	784	7	3	10	8	3
ENSG00000224183.1	20	20	20	28	18	28	41	17	36	10	25	35	4	3	7	5	10	18	14	11	31	24	16	20	22	27	13	9	15	16	6	15	23	16	20	20	15	0	1	0	3	0	0	12	1	1	0	1	1
ENSG00000259984.1	56	24	52	52	50	21	53	47	138	91	15	30	18	29	45	60	69	59	47	19	39	66	50	49	55	16	56	17	38	31	27	17	74	36	30	38	69	127	34	75	14	28	50	94	38	7	54	64	32
ENSG00000183726.11	1274	1495	1896	1281	1713	1238	1822	1408	1936	1441	803	1153	1295	1472	1676	1461	1331	1378	1615	1667	1475	1395	1225	1410	1528	1027	1308	1546	1224	1621	1446	2084	1416	1885	2518	1349	1732	1457	1023	1089	1294	1937	1297	1553	1154	983	1226	1298	1097
ENSG00000188672.19	244	386	95	431	504	470	332	413	349	258	135	176	142	196	175	178	63	44	72	83	78	144	36	80	50	60	80	45	107	52	99	79	65	75	156	124	54	19	36	35	22	45	10	93	12	19	10	11	7
ENSG00000238084.4	1	0	1	0	1	2	3	0	4	3	14	8	9	4	6	3	4	1	1	1	5	4	1	1	4	0	0	2	1	5	1	1	2	0	6	1	2	2	0	0	1	4	1	6	1	2	1	0	0
ENSG00000204178.11	776	1484	737	1677	2201	1662	1591	1548	365	656	614	924	472	649	735	662	460	393	626	419	606	772	561	740	520	291	626	299	430	505	603	465	473	514	911	747	411	892	479	402	372	733	634	446	511	276	632	545	478
ENSG00000157978.12	531	537	2311	491	537	498	768	455	497	1605	1750	1446	675	796	796	710	1435	961	1176	791	1933	1113	1227	1300	1222	735	1522	799	661	1314	1021	918	1238	1316	1438	1085	1369	1542	1186	624	1063	2332	2034	1066	1589	1390	1602	2340	1549
ENSG00000225643.1	3	4	33	1	3	6	6	2	4	10	12	18	9	4	6	2	18	9	9	14	10	15	12	9	11	12	8	13	9	14	11	19	11	14	11	8	13	18	11	8	18	15	22	12	12	29	22	21	13
ENSG00000117643.15	252	175	568	66	88	65	171	93	171	428	292	177	153	181	158	184	361	327	354	524	403	431	557	223	402	141	297	510	150	678	329	421	410	495	628	160	435	337	232	161	902	1200	1109	404	711	1099	614	873	581
ENSG00000233478.1	29	17	73	7	2	7	10	11	19	53	51	34	4	4	13	17	48	51	52	9	70	78	60	34	59	6	48	12	4	24	38	6	42	37	37	24	67	62	22	20	15	46	122	46	100	12	77	106	85
ENSG00000162430.18	580	491	1322	132	232	126	496	396	259	563	383	326	648	661	651	591	922	801	961	1533	832	591	1397	755	1077	867	736	1361	846	1762	1023	1205	747	1070	1947	543	1192	385	831	283	1600	2299	1267	541	1125	1460	817	952	758
ENSG00000255054.3	0	0	0	0	0	0	0	0	0	0	0	0	0	0	0	0	0	0	0	0	0	0	0	0	0	0	0	0	0	0	0	0	0	0	0	0	0	0	0	0	0	0	0	0	0	0	0	0	0
ENSG00000228172.5	12	10	33	4	8	9	12	8	18	34	44	31	16	10	6	25	29	24	18	15	38	22	20	54	34	34	39	12	41	17	8	12	28	24	18	31	37	29	36	7	18	38	26	27	27	8	16	42	21
ENSG00000117640.18	228	191	470	91	119	106	183	147	185	303	288	278	194	214	250	309	333	328	395	314	471	470	281	467	429	327	400	350	332	408	384	365	306	400	462	368	489	457	334	231	319	359	358	270	336	392	277	393	287
ENSG00000272478.1	0	0	0	0	0	0	0	0	0	0	0	0	0	0	0	0	0	0	0	0	0	0	0	0	0	0	0	0	0	0	0	0	0	0	0	0	0	0	0	0	0	0	0	0	0	0	0	0	0
ENSG00000127423.11	14	19	20	10	15	13	17	17	15	20	39	45	21	9	15	25	26	16	26	27	22	49	10	51	31	61	33	25	53	11	10	14	31	16	14	45	32	80	58	113	15	21	18	25	27	21	21	48	21
ENSG00000236528.1	4	7	11	0	1	4	5	8	3	7	5	5	1	0	2	9	9	3	13	2	5	9	0	7	14	5	11	1	3	1	1	1	5	0	1	10	19	2	7	1	5	0	5	4	9	0	0	14	3
ENSG00000182749.6	89	78	156	26	42	16	65	60	45	126	98	65	94	100	114	137	109	153	140	68	67	113	147	86	174	65	78	99	76	150	89	100	140	179	182	76	193	61	82	36	109	334	198	110	211	79	108	131	78
ENSG00000207302.1	0	0	0	0	0	0	0	0	0	0	0	0	0	0	0	0	0	0	0	0	0	0	0	0	0	0	0	0	0	0	0	0	0	0	0	0	0	0	0	0	0	0	0	0	0	0	0	0	0
ENSG00000117632.23	78	57	144	80	71	72	78	83	33	148	80	138	97	120	96	95	64	60	102	122	34	86	59	40	76	42	38	81	108	61	57	132	94	79	133	48	82	100	107	241	173	220	145	48	103	302	272	361	162
ENSG00000229786.1	0	0	0	0	0	0	0	0	0	0	0	0	2	0	0	1	0	0	0	0	0	0	2	2	0	0	0	0	0	0	0	1	0	0	0	0	0	2	0	0	0	0	0	1	0	0	0	1	2
ENSG00000223624.1	0	0	1	0	0	0	0	1	0	0	0	3	0	0	0	0	0	0	0	0	0	0	0	0	0	0	0	0	0	0	0	0	1	0	0	0	0	0	0	3	0	0	0	0	0	0	0	0	0
ENSG00000283938.1	0	0	0	0	0	0	0	0	0	0	0	0	0	0	0	0	0	0	0	0	0	0	0	0	0	0	0	0	0	0	0	0	0	0	0	0	0	0	0	0	0	0	0	0	0	0	0	0	0
ENSG00000158006.14	256	206	1038	219	172	217	218	304	377	636	296	325	97	111	155	192	602	727	530	331	1077	625	688	940	592	758	774	391	909	493	330	421	750	736	474	805	788	990	781	578	336	623	699	535	517	305	520	927	759
ENSG00000207237.1	7	3	8	3	5	3	2	4	1	7	3	3	0	1	0	1	4	8	7	2	7	10	3	9	11	7	14	1	10	0	0	3	8	5	1	3	15	9	12	9	3	2	3	1	5	3	2	12	9
ENSG00000252190.1	0	0	0	0	0	0	0	0	0	0	0	0	0	0	0	0	0	0	0	0	0	0	0	0	0	0	0	0	0	0	0	0	0	0	0	0	0	0	0	0	0	0	0	0	0	0	0	0	0
ENSG00000252691.1	0	0	0	0	0	0	0	0	0	0	0	0	0	0	0	0	0	0	0	0	0	0	0	0	0	0	0	0	0	0	0	0	0	0	0	0	0	0	0	0	0	0	0	0	0	0	0	0	0
ENSG00000158008.10	0	1	2	0	0	0	0	0	2	3	0	0	1	0	0	0	8	2	3	2	3	1	3	1	0	1	6	1	1	0	0	1	4	1	2	4	3	0	1	0	0	1	5	1	6	0	0	4	0
ENSG00000158014.15	2	0	1	0	0	0	0	0	0	1	2	0	0	1	0	1	4	4	0	2	3	1	2	2	1	1	0	0	0	0	0	0	2	0	0	0	4	2	3	0	0	1	1	1	0	0	0	3	0
ENSG00000284309.1	0	0	0	0	0	0	0	0	0	0	0	0	0	0	0	0	0	0	0	0	0	0	0	0	0	0	0	0	0	0	0	0	0	0	0	0	0	0	0	0	0	0	0	0	0	0	0	0	0
ENSG00000158022.7	0	0	0	0	0	0	0	0	0	0	0	0	0	0	1	0	0	0	0	0	0	0	0	0	0	0	0	0	0	0	0	0	0	0	1	0	0	0	0	0	0	0	0	0	0	0	0	0	0
ENSG00000175087.10	119	137	158	56	58	50	112	88	97	221	193	205	20	32	40	109	156	166	137	21	123	65	131	344	161	100	238	24	133	22	66	46	229	124	61	303	236	380	253	152	19	87	173	186	157	8	118	277	134
ENSG00000197245.6	1	0	2	0	0	0	1	0	0	1	2	2	0	0	0	0	0	0	0	1	1	1	0	0	0	1	1	0	1	0	0	0	0	0	0	0	0	0	0	0	0	0	0	0	0	1	1	0	0
ENSG00000282872.2	0	0	0	0	0	0	0	0	0	0	0	0	0	0	0	0	0	0	0	0	0	0	0	0	0	0	0	0	0	0	0	0	0	0	0	0	0	0	0	0	0	0	0	0	1	0	0	0	0
ENSG00000236782.7	2	3	7	0	0	0	1	2	4	10	11	5	0	0	1	0	2	4	5	3	7	0	2	4	3	1	9	1	1	2	0	1	7	0	2	4	13	6	1	0	3	9	7	9	13	7	5	13	5
ENSG00000142684.9	0	0	0	0	0	0	0	0	0	0	0	0	0	0	0	0	0	0	0	0	0	0	0	0	0	0	0	0	0	0	0	0	0	0	0	0	0	0	0	0	0	0	0	0	0	0	0	0	0
ENSG00000142675.18	13	6	26	4	2	2	14	2	4	15	11	1	6	6	3	4	15	21	7	21	16	10	23	2	14	9	14	4	10	13	8	12	13	21	10	7	15	4	7	1	15	25	22	16	19	26	12	21	17
ENSG00000188782.9	0	0	0	0	0	0	0	0	0	2	0	0	0	0	0	0	0	2	0	0	0	0	0	0	0	0	0	0	0	0	0	0	0	0	0	0	0	0	0	0	0	0	0	0	0	0	0	0	0
ENSG00000236155.6	1	2	5	0	0	0	1	0	0	1	2	1	0	0	2	0	1	5	0	0	1	3	2	3	0	0	1	1	0	1	0	1	2	1	2	2	1	1	3	3	0	0	0	1	0	1	0	2	1
ENSG00000278572.1	0	0	1	0	0	0	0	0	0	0	2	0	0	0	1	0	0	0	0	0	0	0	3	0	0	0	0	2	0	0	0	0	1	0	0	0	0	1	2	0	0	0	0	0	0	0	1	1	0
ENSG00000130695.16	201	197	540	102	131	92	184	127	142	382	303	256	187	199	190	241	413	342	351	390	546	463	550	442	471	163	484	401	213	485	337	476	456	559	548	367	511	408	167	138	386	530	579	443	416	377	418	539	459
ENSG00000270733.1	1	3	8	1	0	1	2	4	4	4	5	2	0	0	1	2	5	3	6	1	7	6	5	5	5	2	10	1	4	0	2	1	9	1	3	7	7	3	1	0	1	1	7	11	8	3	4	5	8
ENSG00000142669.15	7336	12653	9661	10265	15864	12016	12135	10696	5407	10991	5185	6135	7151	7346	11096	5810	7320	7963	12284	16608	11129	16241	6906	10846	8910	10821	4813	12844	13114	15509	12489	19410	6299	11502	17692	9192	9703	4445	9789	8684	15854	9635	4359	7019	6601	12888	7205	3669	6087
ENSG00000158062.20	1864	1355	1933	416	500	281	1267	1021	1176	1727	798	915	1626	1483	1311	1616	2215	2165	2212	3665	2365	1428	2929	2186	2780	2166	2112	3098	2324	3966	2287	3675	2247	4068	4106	1873	3438	1153	1905	647	3100	3742	4411	2174	2521	3637	1380	2714	1776
ENSG00000169442.9	393	487	747	112	191	144	401	284	450	953	948	1200	353	275	211	301	488	669	523	621	476	404	374	568	381	428	600	591	932	284	124	1453	751	727	642	755	872	560	588	213	487	801	765	697	486	733	192	1099	514
ENSG00000176092.17	66	62	255	36	36	49	62	52	96	222	167	163	108	48	50	98	165	141	116	177	234	83	74	225	175	278	203	206	282	103	24	228	173	76	68	210	185	222	268	112	288	155	133	222	203	321	57	393	245
ENSG00000225854.2	5	0	10	3	0	0	2	6	5	6	8	14	7	1	0	9	8	3	1	8	1	9	3	2	6	11	9	21	17	1	4	14	1	3	3	7	11	19	15	11	22	1	8	8	8	13	1	13	14
ENSG00000176083.18	73	64	1015	58	65	56	70	82	220	764	37	25	161	146	135	180	418	464	436	306	756	819	506	325	408	233	441	305	265	357	188	517	1134	310	265	261	347	314	278	214	943	1087	751	732	712	1209	795	1003	1246
ENSG00000131914.11	2	2	7	7	3	1	8	0	5	3	19	28	31	11	15	17	5	6	2	18	8	6	3	17	7	11	10	16	9	13	10	17	9	12	11	9	8	13	9	11	13	4	7	7	6	18	8	7	4
ENSG00000117682.17	610	444	1174	282	336	283	569	425	849	926	838	655	519	785	911	1054	1052	1049	953	928	1293	1123	1513	1207	1175	566	1260	868	593	1367	1034	866	1357	1561	1652	1083	1502	1208	622	390	963	1508	1802	1227	1035	1071	1081	1310	944
ENSG00000223583.1	24	11	68	16	9	8	23	12	41	45	28	28	23	31	30	46	40	42	34	26	29	42	68	37	49	19	69	19	9	44	51	28	59	56	77	48	55	66	21	12	22	50	55	49	37	17	49	43	30
ENSG00000225891.2	103	58	165	66	81	48	104	81	183	179	90	122	141	179	220	252	218	199	197	163	204	227	316	242	197	115	234	150	129	247	208	152	280	320	295	195	282	343	153	152	123	247	364	260	181	103	209	250	157
ENSG00000198830.11	1195	1548	1216	879	1206	877	1634	1195	1843	2127	1074	1376	1588	1515	1440	1338	1302	1131	1314	1858	1206	1029	1345	1260	1392	1286	996	1973	1713	1608	994	2878	1207	1765	2431	1192	1396	920	1266	1401	2149	2973	1886	1032	1387	1738	1181	1789	1209
ENSG00000224129.1	0	2	0	0	0	0	1	0	3	0	2	1	2	1	3	7	2	0	1	0	2	0	0	0	0	1	1	2	1	0	1	0	3	0	1	1	1	2	0	1	0	2	0	3	0	0	0	1	0
ENSG00000117676.14	5335	3458	6557	4633	4519	4270	6073	4905	10935	4008	1554	1217	4157	6202	6952	7096	7205	6282	6328	4434	5941	5897	6114	3918	7489	2521	4506	4753	2603	8483	6590	4330	6428	8400	8768	3174	7068	3479	2695	1269	4649	10203	6592	6511	6634	5463	5950	6189	5407
ENSG00000238705.1	0	0	0	0	1	0	0	0	0	1	0	0	0	0	0	0	1	0	0	0	1	0	0	0	0	0	0	0	0	0	0	0	0	0	0	0	0	0	0	0	0	0	0	0	0	0	0	0	0
ENSG00000243905.3	0	0	0	0	0	0	0	0	0	0	0	0	0	0	0	0	0	0	0	0	0	0	0	0	0	0	0	0	1	0	0	0	0	0	0	0	1	0	0	0	0	0	0	0	0	0	0	0	0
ENSG00000252802.1	0	0	0	0	0	0	0	0	0	0	0	0	0	0	0	0	0	0	0	0	0	0	0	0	0	0	0	0	0	0	1	0	0	0	0	0	0	1	0	0	0	0	0	0	0	0	0	0	0
ENSG00000252429.2	0	0	0	0	0	0	0	0	0	0	0	0	0	0	0	0	0	0	0	0	0	0	0	0	0	0	0	0	0	0	0	0	0	0	0	0	0	0	0	0	0	0	0	0	0	0	0	0	0
ENSG00000229247.2	0	0	0	2	3	2	1	3	0	0	0	0	0	0	2	0	0	0	0	1	1	0	0	1	0	1	1	0	2	0	0	0	1	2	1	0	2	3	0	3	0	0	0	0	0	0	0	0	0
ENSG00000238316.1	1	0	0	3	9	4	0	3	0	0	0	2	1	0	0	1	0	0	0	0	0	0	0	0	0	1	3	1	1	0	0	0	0	0	3	0	0	2	0	1	0	0	0	0	0	1	0	0	1
ENSG00000235069.2	0	0	0	2	0	0	0	0	0	0	0	0	0	0	0	0	0	0	0	0	0	0	0	0	0	0	0	0	0	0	0	0	0	0	0	0	0	0	0	0	0	0	0	0	0	0	0	0	0
ENSG00000260063.1	20	11	23	27	43	32	23	17	35	18	39	43	18	14	16	24	21	25	12	29	42	21	32	42	24	40	52	25	58	8	13	26	28	23	11	41	34	40	34	30	10	12	24	15	12	13	17	38	14
ENSG00000117713.20	5909	3086	10607	4621	5339	4346	5327	5863	8206	4835	5409	6135	6005	6326	5711	5664	6962	6043	7391	9598	11269	7987	10119	9059	9689	10826	7880	9014	9700	13184	9618	8640	5622	7779	11553	7258	6004	9650	11090	8804	10211	10667	7972	5159	8930	9977	8961	6655	8221
ENSG00000060642.11	230	171	474	203	200	192	216	237	442	411	326	328	253	197	214	305	410	417	327	533	551	423	313	403	407	380	480	495	452	368	249	528	479	337	393	400	476	504	429	367	452	368	321	432	355	528	235	514	354
ENSG00000241188.3	1	0	2	2	2	1	0	2	3	3	1	2	1	0	3	5	4	9	1	0	5	4	5	5	3	1	8	4	3	1	4	4	2	5	3	3	7	3	0	2	1	6	7	6	1	1	3	4	3
ENSG00000287810.1	1	1	1	1	2	4	4	3	0	1	7	6	2	8	3	1	1	4	3	0	2	0	1	1	5	1	5	2	2	9	1	1	0	3	7	1	2	0	3	0	0	4	4	0	3	6	1	2	5
ENSG00000204160.12	8425	6333	4511	8329	9275	8299	10950	7616	18051	5743	6751	6120	7166	10275	10778	9095	7503	7687	6898	6467	7166	3795	7255	3938	10019	5370	6300	5308	5238	11298	7454	5991	6953	11650	12099	4291	7605	2270	4165	1084	5537	8874	7857	8613	7848	6811	5335	7039	4914
ENSG00000175793.12	30	23	3	17	10	25	30	12	42	4	76	74	23	17	18	39	18	25	10	7	18	5	5	22	23	38	29	2	48	13	5	12	11	7	27	27	25	16	41	15	9	13	8	25	15	12	5	38	15
ENSG00000142751.15	283	253	644	163	162	137	217	210	347	531	900	957	199	156	215	349	452	474	418	376	755	472	416	827	538	1084	672	446	1221	362	350	427	546	493	459	854	678	908	1027	691	309	415	492	408	520	421	362	672	496
ENSG00000226698.1	0	0	0	0	0	0	0	0	0	0	0	0	0	0	0	0	0	0	0	0	0	0	0	0	0	0	0	0	0	0	0	0	0	0	0	0	0	0	0	0	0	0	0	0	0	0	0	0	0
ENSG00000198746.13	130	121	213	67	79	54	121	120	156	210	184	174	30	52	99	146	215	204	199	57	287	145	187	290	247	252	231	71	265	101	129	53	202	184	139	254	279	175	288	78	52	164	194	187	221	57	112	274	202
ENSG00000090273.14	297	262	429	175	209	207	310	254	191	364	271	264	181	196	219	201	394	398	396	380	507	362	391	446	443	251	337	342	299	470	292	476	341	416	562	328	395	350	333	190	460	522	331	288	432	483	351	389	470
ENSG00000131910.5	1	1	3	0	0	0	0	3	0	0	8	3	1	1	1	1	2	0	0	0	3	4	3	4	1	2	1	1	0	2	0	0	1	4	3	3	4	4	2	0	0	4	0	2	1	0	2	5	1
ENSG00000175707.9	4	3	13	2	4	1	4	2	3	20	65	65	4	3	3	3	7	7	10	10	12	6	7	7	10	25	14	4	12	3	0	6	5	6	2	12	10	18	17	12	8	11	12	6	13	9	5	27	5
ENSG00000172746.6	0	2	0	0	0	2	0	0	0	1	0	2	1	1	0	0	0	0	0	1	0	0	0	0	0	1	1	1	1	0	0	1	0	0	0	0	0	1	0	0	0	1	1	0	0	0	0	0	0
ENSG00000224064.1	0	0	0	0	0	0	0	0	0	0	0	0	0	0	0	0	0	0	0	0	0	0	0	0	0	0	0	0	0	0	0	0	0	0	0	1	0	0	0	0	0	0	0	0	1	0	0	0	0
ENSG00000225294.1	1	0	1	0	0	0	1	0	0	0	1	1	0	0	0	0	0	0	1	0	0	0	0	0	0	0	0	1	2	0	0	1	0	1	1	1	0	2	0	1	1	0	0	1	0	1	0	1	0
ENSG00000253368.4	7	6	10	0	2	1	5	2	14	15	0	2	3	3	4	5	16	4	14	14	7	28	14	7	20	1	3	23	2	16	9	12	23	25	26	5	34	2	6	9	18	60	46	24	30	15	12	10	9
ENSG00000158246.8	4	4	2	0	0	0	0	2	1	0	0	0	1	1	1	0	2	4	2	1	1	9	0	1	2	1	1	1	0	5	1	3	19	2	5	1	3	0	0	0	3	7	6	21	3	1	1	7	1
ENSG00000090020.11	1271	702	1822	540	659	524	1258	864	3027	788	690	490	1118	1703	1752	1787	1513	1331	1458	1445	1563	1339	1800	918	1809	865	1254	888	702	2433	1953	965	1582	1401	2388	734	1314	651	608	339	1278	1796	1344	1535	1581	1956	1535	1591	1378
ENSG00000229985.2	0	0	0	0	0	0	0	0	0	0	0	0	0	0	0	0	0	1	0	0	0	0	0	0	0	0	0	0	0	0	0	0	0	0	1	0	0	0	0	0	0	0	0	0	0	0	0	0	0
ENSG00000214973.3	2	0	1	0	2	1	0	1	1	0	1	1	0	0	0	1	1	0	1	0	0	1	0	0	1	0	2	2	0	1	1	0	1	2	1	0	1	0	0	0	0	1	0	0	1	1	0	0	0
ENSG00000225159.1	1	0	2	0	0	0	0	1	0	2	0	0	1	0	1	1	0	2	1	2	1	1	0	2	0	0	3	1	4	3	0	1	5	0	1	1	1	8	2	2	2	0	0	1	0	1	2	0	0
ENSG00000225990.2	0	0	0	0	0	0	0	0	0	0	0	0	0	0	0	0	0	0	1	0	0	0	0	0	0	0	0	0	0	0	0	0	0	0	0	1	0	0	0	0	0	0	0	0	0	0	0	0	0
ENSG00000224311.1	0	0	1	0	0	1	0	0	0	0	0	0	0	0	0	0	0	0	0	0	0	0	0	1	0	1	2	0	0	0	0	0	0	0	0	0	0	0	0	0	0	0	0	2	0	0	0	2	0
ENSG00000142784.16	7002	9855	6861	12876	13944	13749	12026	11529	5238	4096	3686	3333	7493	10055	10376	7880	6176	4812	7898	7840	6076	7134	5149	4446	6295	4662	5270	5380	6824	8846	9475	5720	5029	6591	14111	6797	4643	2728	4506	1718	6177	9655	4653	5674	5378	6481	4434	4169	4557
ENSG00000252098.1	18	4	14	17	17	15	14	14	26	10	14	6	11	1	5	16	13	8	15	10	20	10	18	22	18	12	13	6	15	10	16	3	20	12	2	11	15	15	8	11	3	9	6	23	23	8	7	18	11
ENSG00000243659.1	31	20	34	33	18	22	29	23	58	34	7	24	39	94	66	58	46	38	31	41	40	28	44	48	36	28	50	59	22	62	39	53	43	48	90	32	43	55	18	25	46	66	46	34	26	25	36	47	30
ENSG00000186501.15	435	412	722	347	358	340	462	334	723	694	781	726	290	378	386	564	606	660	554	374	1008	485	418	956	669	894	751	420	1085	499	338	456	674	605	513	983	840	676	965	294	415	736	562	688	588	429	372	947	581
ENSG00000206888.1	2	2	2	1	1	5	1	0	3	5	0	2	2	1	0	4	7	4	3	1	5	1	1	4	1	3	4	1	3	0	0	0	4	1	0	5	3	7	3	7	0	0	1	2	3	0	0	4	4
ENSG00000241547.1	15	11	49	10	15	10	18	13	35	29	24	32	7	2	8	32	26	38	22	14	36	32	14	29	20	40	53	9	48	1	4	22	45	13	7	40	42	72	43	43	13	1	5	25	30	6	14	69	35
ENSG00000142765.18	1061	780	2729	673	823	682	870	947	2296	2101	1360	1092	1248	1439	1348	1301	1873	1835	1441	2351	2467	1124	1686	1238	1627	1852	1307	2225	1795	3182	1238	2685	2000	2162	2219	1154	1892	553	1213	221	2623	3236	2355	2093	1734	4388	1011	2287	2215
ENSG00000142733.17	254	121	261	49	59	29	185	151	228	199	188	100	97	116	131	152	329	211	255	267	273	154	378	120	308	110	182	267	83	618	378	213	182	395	556	85	328	73	81	35	322	574	428	169	382	438	191	292	273
ENSG00000142748.13	4	1	0	0	0	1	0	0	0	0	0	1	0	0	1	0	0	2	3	1	0	0	1	0	1	0	0	1	0	0	0	1	0	0	0	0	2	0	2	0	0	1	1	1	2	0	1	0	2
ENSG00000174950.11	0	0	2	0	0	1	0	0	2	0	2	0	3	0	0	0	3	1	2	2	2	0	1	1	8	3	3	1	2	8	5	3	0	6	4	2	5	0	2	0	2	0	0	0	0	3	0	0	0
ENSG00000231207.1	0	0	0	0	2	0	0	0	0	0	0	0	0	1	0	0	0	0	0	0	0	0	0	0	0	0	0	0	0	0	1	1	0	0	0	0	0	0	2	1	0	0	1	0	0	1	0	0	1
ENSG00000181773.7	9	8	17	6	6	3	12	4	9	11	35	53	66	15	6	8	4	3	4	83	4	2	4	8	11	27	13	84	47	3	0	167	9	1	5	15	5	10	28	21	105	9	7	7	6	97	2	14	7
ENSG00000158195.11	25136	34908	15993	51454	54668	50180	40290	47259	9747	12677	15783	16991	22400	26617	26858	20224	13008	10392	21881	23053	16207	27407	13187	14633	14720	14450	14760	14052	19676	21078	30729	14424	11019	16551	37175	19434	10523	12944	17400	9512	17602	25328	12784	12723	12983	13294	11440	8226	8268
ENSG00000241169.1	96	24	83	79	61	58	47	74	143	52	69	88	36	9	26	88	101	74	55	58	106	105	61	71	100	81	107	49	67	19	53	18	45	35	4	74	61	84	55	48	33	19	39	59	117	50	46	75	74
ENSG00000237429.1	9	10	15	5	1	5	7	14	9	18	34	30	7	2	2	2	7	7	9	22	20	17	11	13	16	8	16	42	11	26	9	50	7	12	22	9	14	11	13	12	46	20	21	10	18	42	4	24	9
ENSG00000126705.15	325	171	1104	260	252	221	268	288	217	450	485	354	203	242	231	178	548	541	520	750	982	367	1027	684	577	388	755	952	432	1063	469	844	613	841	900	630	597	334	331	66	866	1368	985	411	643	1207	607	837	990
ENSG00000000938.13	11513	8087	11142	9951	11138	9336	10531	11546	28828	8419	4762	5062	14040	17434	17379	15467	15885	13912	14108	17957	11397	12011	12941	7620	16112	9113	8113	15386	9869	23647	15003	14175	12278	19521	23562	6431	14662	3453	6510	3059	15033	21763	13930	16224	13362	15669	9611	10110	10221
ENSG00000235912.1	1	1	1	3	3	4	1	1	1	3	5	5	2	1	0	3	0	2	2	2	2	1	0	2	0	4	5	4	3	4	0	6	0	1	2	3	1	0	3	4	2	0	2	2	0	3	1	0	1
ENSG00000233975.2	8	34	10	49	46	72	14	77	0	44	26	31	20	8	11	40	5	19	16	20	9	9	3	8	20	17	18	10	28	6	4	19	15	1	2	27	12	22	15	13	12	3	3	30	18	22	2	26	163
ENSG00000126709.16	609	2465	399	2186	2624	2505	743	2398	257	1324	475	752	989	1050	931	780	238	366	495	698	138	70	349	182	398	199	269	404	729	342	352	728	380	539	1160	396	320	39	296	30	348	725	377	488	267	788	180	528	1818
ENSG00000225886.3	70	141	48	108	155	103	45	156	13	134	29	23	16	3	17	116	29	49	56	5	22	16	14	16	50	5	63	6	17	0	9	5	41	4	6	17	29	6	8	4	5	2	10	66	32	9	8	89	465
ENSG00000206767.1	0	0	0	0	0	0	0	0	0	0	0	2	0	0	0	0	0	0	0	0	0	0	0	0	0	1	0	0	0	0	0	0	0	0	0	0	0	0	0	0	0	0	0	0	0	0	0	0	0
ENSG00000226662.2	0	0	0	0	1	0	0	0	0	0	2	1	0	0	0	0	0	0	0	0	0	0	0	0	0	0	0	1	0	0	0	0	0	0	0	0	0	0	1	0	1	0	0	0	0	0	0	0	0
ENSG00000207095.1	0	0	0	0	0	0	0	0	0	0	0	1	0	0	0	0	0	0	0	0	0	0	0	3	0	0	0	0	1	0	0	0	0	0	0	0	0	0	0	0	0	0	0	0	0	0	0	0	0
ENSG00000287244.1	0	0	0	0	0	0	0	0	0	0	0	0	0	0	0	0	0	0	0	0	0	0	0	0	0	0	0	0	0	0	0	0	0	0	0	0	0	0	0	0	0	0	0	1	1	0	0	1	0
ENSG00000009780.16	152	126	304	76	100	69	125	115	158	299	241	207	81	106	130	119	217	243	209	202	299	213	292	415	265	122	342	226	155	215	185	267	274	316	336	381	288	441	176	144	184	321	416	244	235	119	273	358	256
ENSG00000231344.1	3	2	4	1	3	0	3	0	2	3	5	8	1	0	1	4	7	9	4	0	5	2	5	15	9	1	15	2	1	0	0	1	4	3	3	3	3	17	2	2	1	1	4	10	5	0	1	5	4
ENSG00000230833.1	5	4	6	4	0	6	4	6	8	9	17	9	0	3	1	2	14	13	9	1	11	6	3	16	12	0	19	1	15	0	4	0	13	2	1	15	8	16	9	2	0	0	2	10	9	0	4	16	7
ENSG00000117758.14	727	692	943	404	513	353	850	555	1108	757	390	517	368	625	730	739	991	902	922	778	786	836	1142	880	1163	526	795	754	605	1141	1043	723	787	1361	1418	662	1093	1066	583	625	694	1476	1290	738	948	410	1007	838	720
ENSG00000269971.1	21	22	36	15	16	10	28	11	41	41	32	23	5	0	0	20	26	28	23	16	29	23	8	32	32	24	31	6	20	5	3	7	24	5	2	17	34	31	22	33	7	5	6	36	30	8	14	35	29
ENSG00000270031.1	12	7	7	8	12	10	12	18	32	10	11	27	4	13	17	11	9	11	16	9	7	6	25	11	16	15	14	5	15	14	10	4	10	34	29	21	24	14	9	10	4	29	46	17	24	1	12	14	7
ENSG00000223062.1	2	2	3	1	2	0	0	3	3	5	2	7	2	0	7	2	4	1	3	2	3	2	15	3	3	1	3	4	1	5	8	0	3	11	3	4	3	2	3	1	4	2	9	4	1	2	1	1	4
ENSG00000286433.1	18	13	19	15	21	9	17	23	26	30	17	34	21	20	56	20	16	15	23	27	17	15	52	30	26	42	33	16	48	38	44	12	22	69	44	35	28	59	29	82	23	63	76	20	20	5	36	18	13
ENSG00000117751.18	197	250	403	120	151	120	202	156	268	391	274	410	137	172	194	205	353	382	381	220	538	398	384	551	394	496	426	240	624	320	287	345	416	465	459	528	489	727	521	552	176	442	389	367	378	133	347	484	373
ENSG00000252947.1	17	18	10	10	15	12	20	25	39	29	26	44	11	1	2	6	15	10	15	17	9	2	2	27	11	15	19	13	12	11	3	15	15	2	3	7	17	10	16	9	12	2	10	6	7	3	1	11	7
ENSG00000130775.16	8276	5606	6857	6270	8133	6564	8729	7599	17350	5985	5645	5031	6011	6824	8105	10031	11762	10872	10693	10675	13435	8502	10441	12044	12726	11527	10432	8988	10654	14748	10528	7638	8955	14186	13655	10111	12156	6093	8022	4096	6874	10202	9537	10074	10525	7581	6988	9056	10076
ENSG00000117748.10	1141	698	992	1206	1291	971	1197	1000	2112	987	384	529	701	581	853	1318	1387	1471	1230	1223	1370	1389	1223	1172	1508	1003	1171	1198	1136	1163	1093	1529	1321	1450	1232	898	1458	1254	766	1204	1082	1197	1355	1336	1247	867	1260	1431	1396
ENSG00000130768.15	26	17	19	77	59	60	30	47	32	18	19	16	32	22	23	37	28	27	14	39	80	24	19	34	34	37	56	44	28	36	29	24	26	36	32	28	22	41	38	22	46	39	63	24	32	72	42	48	36
ENSG00000227050.1	3	1	1	12	1	3	2	4	6	1	2	4	4	2	1	2	3	2	3	2	4	1	5	0	2	1	1	5	4	1	1	3	2	3	2	1	1	3	0	1	3	3	5	7	2	2	2	3	2
ENSG00000158156.9	815	726	847	542	470	475	940	415	1651	946	240	186	195	491	765	1176	1204	1211	1064	226	846	774	721	586	1356	237	608	247	262	806	730	253	1225	1150	1021	496	1352	343	257	88	257	898	832	1385	1286	316	634	1273	951
ENSG00000158161.16	853	708	1257	534	697	525	893	856	1215	932	1006	1207	873	977	870	807	1156	1101	1208	1702	1460	1498	1529	1404	1386	1369	1381	1468	1392	2077	1430	1675	1178	1666	2182	1262	1327	1822	1060	1394	1403	1720	1557	1096	1088	1334	1377	1256	1107
ENSG00000238231.2	25	7	19	5	5	10	10	8	25	16	27	21	14	32	13	16	24	24	18	19	31	31	45	18	23	27	29	22	33	70	43	4	23	51	80	27	26	28	21	19	15	55	43	24	24	24	36	21	17
ENSG00000240750.3	21	22	18	18	18	9	27	18	18	16	13	13	7	9	14	23	24	40	23	5	28	10	35	26	26	33	37	4	13	8	21	0	39	14	12	17	28	27	17	14	1	7	30	30	28	3	22	29	20
ENSG00000228589.3	10	9	6	11	8	4	9	7	17	10	2	4	0	13	14	11	22	14	12	6	10	9	14	8	12	2	8	6	4	22	8	5	17	12	32	5	18	10	6	6	6	12	11	17	9	3	15	16	13
ENSG00000228943.1	54	12	15	25	22	14	33	27	56	18	14	9	9	27	25	26	41	26	31	15	14	27	51	8	35	5	24	10	7	40	34	4	12	34	48	14	19	13	6	8	7	29	29	30	21	11	39	26	39
ENSG00000214812.3	96	19	20	21	46	26	61	29	117	29	30	23	9	36	31	60	65	50	44	17	30	25	70	18	85	18	49	16	16	54	34	3	40	64	51	13	71	32	13	11	8	27	43	74	53	10	33	54	46
ENSG00000253005.1	15	6	5	14	13	11	15	7	29	9	31	36	15	8	11	11	9	15	22	41	10	15	17	22	21	32	18	35	43	16	19	31	13	16	14	19	14	56	27	78	29	16	9	13	16	9	20	11	6
ENSG00000169403.12	6136	4118	3555	3313	4402	3394	6052	4614	12375	4076	1126	1068	2165	4654	5552	5382	5987	5769	7326	3269	3907	5304	7739	2661	9351	1958	3764	3256	1858	8215	8331	3013	4102	9664	9378	2123	6656	1682	1383	932	3181	8477	6884	4484	7470	2869	6447	4769	3119
ENSG00000126698.11	333	292	631	198	269	248	362	372	325	502	297	349	328	291	343	360	556	553	666	762	568	594	669	726	542	496	570	895	669	686	597	1460	590	887	1066	637	801	962	533	696	646	973	747	538	531	466	653	754	527
ENSG00000130770.18	258	243	429	231	243	204	271	213	308	477	372	437	175	155	221	246	413	405	427	447	625	493	256	591	421	600	368	392	573	290	251	604	480	382	370	450	555	579	429	480	390	297	227	423	306	265	259	431	427
ENSG00000270605.1	30	30	104	35	40	40	37	53	40	91	86	130	72	27	28	76	73	83	72	155	155	88	53	173	96	297	161	175	325	60	38	196	117	53	38	163	112	247	166	278	113	54	79	107	76	153	48	157	119
ENSG00000271398.1	0	5	1	0	0	0	2	0	6	4	2	1	6	2	3	4	4	3	2	8	9	3	2	7	6	3	6	10	12	1	1	8	5	1	2	7	4	2	1	6	7	0	0	4	0	13	0	1	2
ENSG00000130766.5	252	195	692	201	184	194	266	170	625	358	57	45	56	226	361	515	449	424	427	35	498	364	337	344	521	157	349	34	151	193	262	44	660	342	348	314	396	229	262	40	37	326	296	534	480	49	340	631	576
ENSG00000130772.14	153	168	226	102	113	78	161	123	296	212	180	224	49	56	83	212	226	196	254	81	283	261	135	288	238	264	246	99	364	61	193	101	291	218	118	251	360	251	267	202	62	70	193	232	217	68	115	267	209
ENSG00000204138.13	463	415	1225	311	434	337	500	407	385	767	485	459	487	631	619	544	758	792	914	1261	1207	1546	1229	986	947	788	847	1045	868	1528	1193	1264	854	1061	1675	814	871	1273	743	1242	1530	1578	1175	735	1010	1546	1227	928	1167
ENSG00000206779.1	11	7	11	5	0	1	4	2	15	13	3	5	0	2	2	5	21	13	12	3	6	4	12	9	11	3	16	6	12	3	14	2	9	8	5	13	16	9	9	6	0	4	18	6	11	1	18	15	11
ENSG00000229820.2	8	2	8	8	0	3	2	8	6	7	1	3	0	1	4	6	8	15	11	3	18	10	15	17	16	8	24	2	5	8	12	4	6	21	9	9	10	29	15	14	0	11	21	9	17	0	17	12	15
ENSG00000221216.1	6	1	4	3	3	2	2	8	5	2	0	2	0	5	2	6	3	5	2	1	9	5	6	7	2	2	5	2	9	9	10	6	7	5	15	8	4	5	2	2	1	5	12	9	5	0	4	4	15
ENSG00000180198.17	156	115	276	57	64	70	117	104	110	233	252	338	122	94	105	105	209	207	212	354	253	222	213	339	231	426	208	294	457	294	216	393	234	297	352	304	288	219	346	276	260	304	314	211	207	364	225	313	262
ENSG00000242125.3	295	298	880	223	232	215	354	293	406	758	995	1187	273	124	104	422	640	626	500	785	753	477	176	777	557	1001	901	1105	1227	209	142	1087	818	177	227	818	911	1022	811	654	706	245	299	669	565	723	180	1168	630
ENSG00000274266.1	0	0	0	0	0	0	0	0	0	0	0	0	0	0	0	0	0	0	0	0	0	0	0	0	0	0	0	0	0	0	0	0	0	0	0	0	0	0	0	0	0	0	0	0	0	0	0	0	0
ENSG00000200087.1	2080	1322	134	956	898	1223	1458	1552	4166	1922	2231	2191	1173	1526	1164	827	847	330	642	614	302	165	292	837	200	424	585	873	871	454	89	1232	812	668	646	796	1724	164	223	102	307	290	734	726	174	319	60	306	64
ENSG00000231468.2	6	4	10	5	6	3	9	1	10	10	13	39	13	6	1	6	14	12	12	19	25	28	13	15	7	55	12	16	39	9	13	11	20	8	10	20	12	39	36	68	15	7	6	10	12	18	7	13	16
ENSG00000279443.1	0	2	11	5	0	2	3	2	2	4	18	32	7	1	3	2	5	6	1	15	3	3	8	16	2	32	9	17	39	7	5	4	7	7	4	10	3	9	29	55	11	3	7	1	8	16	4	11	6
ENSG00000180098.9	158	146	454	101	109	98	177	160	296	366	291	386	111	107	132	228	336	316	260	260	497	311	259	457	267	321	414	307	367	175	206	378	361	310	263	458	399	552	334	278	246	224	339	325	298	256	244	410	336
ENSG00000197989.14	83	83	293	55	60	56	85	70	117	214	257	216	67	53	39	104	151	196	139	109	299	143	77	252	182	218	272	131	261	35	38	126	235	68	62	239	245	293	178	116	96	55	77	192	152	125	54	243	226
ENSG00000221539.1	8	5	10	0	2	3	1	3	3	6	5	12	1	6	0	6	5	5	6	6	9	14	3	12	7	9	18	4	15	2	2	13	21	1	1	11	9	25	7	12	3	1	8	9	8	4	3	15	11
ENSG00000278274.1	0	0	0	0	0	0	0	0	0	0	0	0	0	0	0	0	0	0	0	0	0	0	0	0	0	0	0	0	0	0	0	0	0	0	0	0	0	0	0	0	0	0	0	0	0	0	0	0	0
ENSG00000273544.1	0	0	0	0	0	0	0	0	0	0	0	0	0	0	0	0	0	0	0	0	0	0	0	0	0	0	0	0	0	0	0	0	0	0	0	0	0	0	0	0	0	0	0	0	0	0	0	0	0
ENSG00000280498.1	0	0	0	0	0	0	0	0	0	0	0	0	0	0	0	0	0	0	0	0	0	0	0	0	0	0	0	0	0	0	0	0	0	0	0	0	0	0	0	0	0	0	0	0	0	0	0	0	0
ENSG00000274582.1	0	0	0	0	0	0	0	0	0	0	0	0	0	0	0	0	0	0	0	0	0	0	0	0	0	0	0	0	0	0	0	0	0	0	0	0	0	0	0	0	0	0	0	0	0	0	0	0	0
ENSG00000120656.13	304	257	387	255	286	232	378	261	625	340	170	214	245	391	471	424	458	428	446	354	461	629	492	453	403	229	338	427	257	496	541	584	393	695	778	422	543	598	255	331	334	607	536	442	378	291	593	433	283
ENSG00000188060.8	50	24	42	31	37	34	47	40	85	36	39	41	44	96	73	89	56	33	41	51	35	40	82	58	58	56	45	59	58	137	47	34	46	68	106	70	78	41	51	16	50	105	58	52	57	80	26	52	41
ENSG00000229388.1	4	3	8	6	2	4	3	12	5	8	19	28	3	1	0	2	13	7	8	10	27	7	2	19	8	15	7	10	30	0	1	17	7	6	0	9	25	14	19	14	9	1	7	7	5	4	4	15	5
ENSG00000270103.3	0	0	0	0	0	0	0	0	0	0	0	0	0	0	0	0	0	0	0	0	0	0	0	0	0	0	0	0	0	0	0	0	0	0	0	0	0	0	0	0	0	0	0	0	0	0	0	0	0
ENSG00000274978.1	0	0	0	0	0	0	0	1	0	0	0	0	4	0	0	0	0	0	0	1	0	0	0	0	0	0	0	1	1	0	0	5	0	0	0	1	0	0	0	0	0	0	0	0	0	0	0	0	0
ENSG00000162419.13	365	322	822	303	341	263	394	420	392	497	398	450	228	394	419	359	525	477	539	558	764	621	821	782	640	559	689	560	579	736	673	521	507	784	883	613	551	989	658	620	567	994	904	454	703	504	818	709	621
ENSG00000252777.1	6	1	2	2	2	3	4	1	1	4	0	4	0	0	0	4	4	1	2	2	4	1	4	5	4	0	3	2	4	2	0	1	2	1	1	2	4	2	5	5	1	0	3	5	1	0	3	7	2
ENSG00000198492.16	628	553	1372	406	416	321	602	609	737	914	1171	1494	580	370	467	660	983	846	1083	1210	1442	1105	888	2076	1063	1911	1257	1320	2024	688	782	1183	997	957	945	1865	1082	2028	2457	2000	1097	1016	1046	878	1044	1013	871	1200	1001
ENSG00000116329.11	8	4	8	10	2	7	8	5	1	3	17	24	5	6	5	5	4	5	11	5	11	7	3	20	5	34	9	9	37	12	10	9	12	5	13	23	5	16	42	24	12	12	2	2	5	8	6	3	4
ENSG00000233427.1	2	0	0	2	2	3	1	0	0	0	0	4	0	0	1	0	1	1	0	2	0	1	0	1	0	2	1	0	2	0	3	0	2	2	1	1	3	5	0	0	0	3	0	0	0	0	1	1	1
ENSG00000199756.1	0	0	0	0	0	0	0	0	0	0	0	0	0	0	0	0	0	0	0	0	1	0	0	0	0	0	0	0	1	1	1	0	0	1	0	0	1	0	1	0	0	0	0	0	0	0	0	0	0
ENSG00000159023.22	85974	156684	26626	235558	237962	225825	184416	204059	21176	67939	39943	56504	79330	90693	95947	78113	28115	18333	57171	51847	30907	101514	18555	28158	32674	33370	32417	23245	46398	35997	90315	31450	18481	29418	87074	47511	15920	26289	38859	47046	33610	44727	12096	23871	23969	14372	14984	8023	11973
ENSG00000225616.2	8	7	11	8	7	3	7	7	17	16	24	35	1	1	3	9	12	7	10	6	10	14	13	7	7	13	4	2	15	9	8	4	4	16	6	10	7	10	13	13	4	6	18	5	20	8	16	19	19
ENSG00000206704.1	10	1	4	2	4	3	7	1	5	3	8	9	1	1	2	3	8	5	6	2	4	5	10	8	8	6	2	2	8	2	8	3	7	8	3	3	5	6	7	4	6	5	7	7	4	2	8	7	12
ENSG00000277958.1	14	11	33	13	13	8	13	13	27	24	24	40	29	35	27	20	20	29	29	56	43	13	36	23	30	32	16	37	41	54	21	27	22	27	48	16	20	43	18	69	64	44	38	22	25	129	34	18	35
ENSG00000253304.2	12	15	31	14	16	14	19	24	46	43	35	60	130	91	36	30	35	42	38	126	53	23	59	37	38	52	35	128	51	124	34	113	58	75	102	30	59	25	39	20	197	119	72	33	53	322	31	52	41
ENSG00000225750.1	29	19	31	11	24	22	18	28	38	52	48	47	36	2	24	44	47	29	41	71	50	33	36	50	34	65	43	90	76	7	27	99	46	18	16	40	50	91	46	82	66	3	42	40	21	50	26	35	33
ENSG00000116350.17	1612	1338	2551	1270	1355	1112	1646	1489	2141	1909	1231	1663	863	913	1224	1797	2082	2081	2076	1659	2148	1876	2056	2590	2355	2018	2269	1783	2311	1634	1581	1982	2066	1835	1917	2219	2189	2937	2480	3274	1697	2002	1936	2034	2269	1176	2052	2439	2035
ENSG00000277916.1	0	0	0	0	0	0	0	0	0	0	0	0	0	0	0	0	0	0	0	0	0	0	0	0	0	0	0	0	0	0	0	0	0	0	0	0	0	0	0	0	0	0	0	0	0	0	0	0	0
ENSG00000116353.16	50	48	211	30	31	31	54	50	45	154	97	52	13	26	35	43	116	101	89	55	200	116	159	93	109	22	155	73	35	89	82	78	136	107	117	75	147	95	33	10	86	190	194	94	133	107	112	166	122
ENSG00000237934.1	5	0	27	7	3	7	5	2	6	19	14	12	0	1	2	4	12	9	5	3	25	7	18	16	16	0	17	1	0	7	3	4	24	6	4	12	23	24	2	1	1	7	10	19	10	5	17	18	15
ENSG00000060656.20	2	4	15	0	0	1	3	0	3	10	0	1	3	2	3	3	3	9	6	7	0	13	4	0	8	2	1	7	1	6	1	2	10	11	7	5	8	0	4	2	14	20	15	6	8	13	8	5	16
ENSG00000230523.1	0	0	0	0	0	0	0	0	0	0	0	0	0	0	0	0	0	0	0	0	0	0	0	0	0	0	0	0	0	0	0	0	0	0	0	0	0	0	0	0	0	0	0	0	0	0	0	0	0
ENSG00000225011.4	0	0	0	0	0	0	0	0	0	0	0	0	0	0	0	0	0	0	0	0	0	0	0	0	0	0	0	0	0	0	0	0	0	0	0	0	0	0	0	0	0	0	0	0	0	0	0	0	0
ENSG00000228176.1	0	0	0	0	0	0	0	0	0	0	0	0	0	0	0	0	0	0	0	0	0	0	0	0	0	0	0	0	0	0	0	0	0	0	0	0	0	0	0	0	0	0	0	0	0	0	0	0	0
ENSG00000284676.1	0	0	0	0	0	0	0	0	0	0	0	0	0	0	0	0	0	0	0	0	0	0	0	0	0	0	0	0	0	0	0	0	0	0	0	0	0	0	0	0	0	0	0	0	0	0	0	0	0
ENSG00000270927.1	0	0	0	0	0	0	0	0	0	0	0	0	0	0	0	0	0	0	0	0	0	0	0	0	0	0	0	0	0	0	0	0	0	0	0	0	0	0	0	0	0	0	0	0	0	0	0	0	0
ENSG00000233399.2	0	0	0	0	0	0	0	0	0	0	0	0	0	0	0	0	0	0	0	0	0	0	0	0	0	0	0	0	0	0	0	0	0	0	0	0	0	0	0	0	0	0	0	0	0	0	0	0	0
ENSG00000233372.1	0	0	0	0	0	0	0	0	0	0	0	0	1	1	1	0	0	0	0	0	0	0	0	0	0	0	0	0	0	0	0	0	1	0	0	0	0	0	0	0	0	0	0	0	0	0	0	0	0
ENSG00000231251.1	0	0	0	0	0	0	0	0	0	0	0	0	0	0	0	0	0	0	0	0	0	0	0	0	0	0	0	0	0	0	0	0	0	0	0	0	0	0	0	0	0	0	0	0	0	0	0	0	0
ENSG00000236335.1	0	0	0	0	0	0	0	0	0	0	0	0	0	0	0	0	0	0	0	0	0	0	0	0	0	0	0	0	0	0	0	0	0	0	0	0	0	0	0	0	0	0	0	0	0	0	0	0	0
ENSG00000231949.1	0	0	0	0	0	0	0	0	0	0	0	0	0	0	0	0	0	0	0	0	0	0	0	0	0	0	0	0	0	0	0	0	0	0	0	0	0	0	0	0	0	0	0	0	0	0	0	0	0
ENSG00000162510.6	5	4	11	12	13	17	3	8	5	7	47	31	41	12	4	3	8	3	6	13	44	7	8	34	5	30	37	9	27	4	4	4	5	3	8	40	9	34	37	43	5	7	16	8	8	20	3	15	5
ENSG00000186056.10	27	26	81	45	46	43	33	66	44	100	273	251	111	78	65	57	64	86	57	52	182	41	69	166	60	131	166	85	157	94	37	95	112	49	63	181	94	240	196	146	88	74	107	83	78	82	53	148	64
ENSG00000287510.1	15	9	14	38	42	32	18	32	34	13	51	59	62	49	75	48	16	15	7	54	51	15	25	49	18	75	43	53	67	34	6	45	16	33	28	37	16	42	53	39	32	23	32	28	18	61	15	16	19
ENSG00000162511.8	11175	8710	14464	6935	10059	7197	13051	10772	20639	10924	9401	9970	15396	17557	16881	14396	15440	13939	15719	23333	11545	16758	15874	11925	19054	15359	8204	22392	16579	28837	20330	21703	14042	22143	30160	9788	17437	8344	17017	9713	24006	31810	18065	14842	17855	26530	16688	13587	13049
ENSG00000264773.1	41	20	53	24	28	25	32	25	52	34	22	35	10	1	5	76	32	51	38	8	50	110	24	30	55	24	55	4	25	7	3	5	64	15	3	22	64	63	19	15	15	4	16	64	57	6	29	70	55
ENSG00000229607.1	0	0	0	0	0	0	0	0	0	0	0	0	0	0	0	0	0	0	0	0	0	0	0	0	0	0	0	0	0	0	0	0	0	0	0	0	0	0	0	0	0	0	0	0	0	0	0	0	0
ENSG00000223382.5	0	0	0	0	0	0	0	0	0	0	0	1	0	0	0	0	0	0	0	0	0	0	0	0	0	0	0	0	0	0	0	1	0	0	0	0	0	0	0	0	0	0	0	0	0	0	0	0	0
ENSG00000222784.1	0	0	0	0	0	0	0	0	0	1	0	0	0	1	0	0	1	0	0	0	0	0	1	1	0	0	1	0	1	0	0	3	1	0	0	0	0	0	0	0	0	0	2	1	0	0	0	0	0
ENSG00000235143.1	0	0	0	0	0	0	0	0	0	0	0	0	0	0	0	0	0	0	0	0	0	0	0	0	0	0	0	0	0	0	0	0	0	0	0	0	0	0	0	0	0	0	0	0	0	0	0	0	0
ENSG00000162512.16	134	136	202	25	49	20	117	148	45	99	129	100	105	120	88	106	154	169	219	403	75	162	327	57	254	57	80	196	85	370	216	213	199	235	557	25	196	22	29	22	330	675	376	142	315	482	247	282	378
ENSG00000266210.2	0	0	0	0	0	0	0	0	0	0	0	1	1	0	0	0	0	0	0	0	0	0	0	0	0	0	0	0	0	0	0	0	0	0	0	0	0	1	0	0	1	0	0	0	0	0	0	0	0
ENSG00000134644.16	1728	1251	3523	951	1045	757	1516	1445	2165	2048	1929	2248	1206	1408	1468	1614	2238	2033	2427	2296	2973	2795	3289	2670	2655	2174	2576	2160	2485	3440	2931	2386	2189	2672	3529	2135	2196	3440	2599	2698	2500	4004	3187	2000	2672	2168	3261	2452	2744
ENSG00000237329.2	24	11	52	18	9	7	15	27	19	24	33	57	15	0	2	18	33	26	25	71	44	30	12	43	20	33	30	48	52	6	6	50	35	0	3	37	36	69	34	91	59	3	8	21	27	44	17	36	27
ENSG00000232768.1	12	6	19	4	5	8	5	7	22	21	17	16	7	2	2	17	20	14	20	25	28	8	2	24	25	25	31	27	24	3	3	18	21	0	1	28	16	32	31	26	17	0	3	13	25	14	4	31	18
ENSG00000215900.4	0	0	0	0	0	1	0	0	0	0	0	0	0	0	0	0	0	0	0	0	0	0	0	0	0	0	0	0	0	0	0	1	0	0	0	0	0	0	0	0	0	0	0	0	0	0	0	0	0
ENSG00000225142.2	0	0	0	0	0	0	0	1	0	0	0	0	0	0	0	0	0	0	0	0	0	0	0	0	0	0	0	1	0	0	0	0	0	0	0	0	0	0	0	0	0	0	0	0	0	1	0	0	2
ENSG00000084628.10	0	0	0	0	0	0	0	0	0	1	1	3	0	0	0	0	0	1	0	1	0	0	0	1	0	0	0	2	1	1	0	2	0	0	0	0	0	0	1	0	0	0	1	0	2	2	0	0	3
ENSG00000060688.13	218	229	694	127	139	108	228	194	273	486	315	380	125	154	179	217	467	480	510	353	634	540	520	666	458	393	571	355	521	431	422	432	513	663	628	611	598	808	463	493	308	753	625	446	505	257	571	654	505
ENSG00000229447.2	10	10	26	10	9	4	6	7	10	18	19	18	4	2	7	9	13	16	7	8	26	11	30	19	18	15	19	5	14	4	6	5	17	22	3	17	21	27	23	9	1	12	27	13	17	3	24	29	20
ENSG00000121766.16	84	87	161	62	81	71	91	107	84	178	146	198	133	98	156	130	146	201	188	195	231	144	239	285	131	297	255	296	389	193	157	352	182	298	266	314	276	370	292	352	210	250	274	148	160	148	179	268	187
ENSG00000229044.1	7	5	15	3	6	10	10	11	2	13	14	16	5	3	5	4	11	15	7	11	15	15	16	23	8	25	24	15	26	9	11	6	18	17	13	15	13	47	25	53	8	24	23	9	6	1	10	23	25
ENSG00000121769.8	41	31	160	43	39	34	43	56	55	113	163	209	114	119	94	73	111	129	93	278	226	132	207	282	97	413	180	363	451	325	122	342	127	268	292	246	150	416	343	324	326	338	267	78	122	278	168	164	141
ENSG00000168528.12	141	187	202	101	209	126	139	157	150	223	82	141	253	322	334	275	315	275	546	694	334	94	251	270	375	385	309	387	706	476	611	418	73	386	1064	522	288	47	105	27	141	205	107	90	87	161	55	70	67
ENSG00000215899.3	0	0	0	0	0	0	2	0	0	0	0	0	0	0	0	0	0	0	0	0	0	0	0	0	0	0	0	0	0	0	0	0	0	0	0	0	0	0	0	0	0	0	0	0	0	1	0	0	0
ENSG00000206981.1	0	0	0	0	0	0	0	0	0	0	0	0	0	0	0	0	0	0	0	0	0	0	0	0	0	0	0	0	0	0	0	1	0	0	0	0	0	0	0	0	0	0	0	0	0	0	0	0	0
ENSG00000260386.6	9	0	2	0	0	0	3	2	4	4	0	0	0	3	2	0	3	1	5	7	4	10	10	0	3	2	3	9	4	10	3	8	4	9	11	5	6	4	13	5	39	29	21	4	11	16	5	13	7
ENSG00000265961.1	0	0	0	0	0	0	0	0	0	0	0	0	0	0	0	0	0	0	0	0	0	0	0	0	0	0	0	0	0	0	0	0	0	0	0	0	0	0	0	0	0	0	0	0	0	0	0	0	0
ENSG00000284543.1	7	8	3	3	6	4	4	6	8	8	1	1	0	2	3	3	5	12	8	24	7	31	14	4	11	8	7	5	7	15	8	13	11	5	12	4	13	15	14	19	45	41	49	9	27	18	22	31	23
ENSG00000229167.2	0	0	1	0	0	1	0	0	0	0	0	0	0	0	0	0	2	0	0	1	0	0	0	0	0	0	0	1	0	0	0	0	0	0	1	0	0	0	0	0	1	0	0	0	0	0	1	0	0
ENSG00000142910.16	0	0	2	1	2	2	0	1	0	1	3	7	0	2	1	0	1	0	1	1	2	2	3	1	0	1	1	6	0	0	0	0	1	3	1	2	0	2	5	1	6	9	2	1	0	4	4	5	2
ENSG00000121764.11	29	13	72	18	12	15	34	14	42	59	118	115	18	4	10	69	54	50	47	7	104	36	25	102	57	80	82	24	93	5	4	17	74	27	13	84	87	87	93	30	8	11	30	76	75	12	26	139	62
ENSG00000162517.13	327	393	537	332	351	334	460	385	538	459	422	387	398	448	485	478	465	461	460	502	658	408	386	501	534	415	516	569	523	545	391	596	470	653	760	527	566	379	391	135	520	916	571	473	489	529	392	623	485
ENSG00000235790.7	4	6	2	5	2	5	2	2	7	5	10	9	4	0	4	8	7	6	3	7	10	4	6	21	7	7	16	3	22	4	0	4	14	0	4	10	7	21	12	5	4	4	0	9	5	0	3	14	10
ENSG00000264078.1	3	1	3	0	2	2	4	6	2	6	4	10	1	1	0	5	7	3	2	0	8	3	1	9	2	3	6	2	3	2	0	2	6	1	0	6	1	20	2	1	1	2	2	7	1	2	1	7	3
ENSG00000084636.18	3	0	2	3	7	1	3	8	0	3	14	10	5	2	6	5	3	2	3	3	12	1	9	19	7	12	6	3	9	2	0	8	4	3	4	13	5	17	20	4	10	6	10	8	2	3	5	4	6
ENSG00000121753.13	7	6	45	12	4	6	7	16	9	40	12	5	6	7	4	6	34	28	25	42	18	22	32	13	25	11	18	36	15	42	17	51	52	22	17	11	24	0	14	1	39	49	32	21	25	57	16	34	50
ENSG00000266580.1	0	0	0	0	0	0	0	0	0	0	0	0	0	0	0	0	0	0	0	0	0	0	0	0	0	0	0	0	0	0	0	0	0	0	0	0	0	0	0	0	0	0	0	0	0	0	0	0	0
ENSG00000254545.1	0	0	0	0	0	0	0	0	0	0	0	0	1	0	0	0	0	0	0	0	0	0	0	0	0	0	0	0	1	0	0	0	0	0	0	0	0	0	0	1	0	0	0	0	0	0	0	0	0
ENSG00000134668.12	12	6	179	20	9	22	17	10	11	41	86	121	105	99	106	67	27	49	33	41	57	31	25	46	33	76	36	23	48	57	64	50	10	42	65	36	32	28	59	20	30	38	11	16	16	34	10	9	46
ENSG00000203620.2	0	1	0	2	1	2	2	0	0	0	36	117	22	1	1	0	1	0	0	41	13	0	1	29	1	151	5	42	193	4	0	26	1	0	2	52	0	37	132	221	17	1	0	4	2	30	0	0	1
ENSG00000269967.1	39	36	97	40	42	25	53	50	84	84	29	59	15	7	7	66	87	86	55	83	45	19	35	112	98	85	94	101	96	14	7	72	88	21	20	66	64	128	74	155	100	26	30	104	88	33	29	85	67
ENSG00000184007.22	4568	6284	5408	5190	6762	5144	6336	5408	4409	5534	3963	6768	4857	4683	4874	4534	4502	4738	5653	6939	4066	4182	5195	7068	5108	5541	5006	6611	7150	4921	5619	9745	4832	6457	9248	6614	5612	9204	6294	10738	6230	7322	5620	4258	4043	3262	4613	5172	3879
ENSG00000288678.1	0	0	0	0	0	0	0	0	0	0	0	0	0	0	0	0	0	0	0	0	0	0	0	0	0	0	0	0	0	0	0	0	0	0	0	0	0	0	0	0	0	0	0	0	0	0	0	0	0
ENSG00000228634.1	103	61	201	51	66	42	87	77	150	175	146	222	59	17	11	137	160	166	125	205	201	119	46	187	189	181	190	170	193	49	19	165	201	35	31	172	168	182	136	110	196	42	49	165	165	228	25	231	180
ENSG00000284702.1	0	0	0	0	0	0	0	0	0	0	0	1	0	0	0	1	0	0	0	0	0	0	1	0	1	3	1	0	1	0	1	0	0	0	0	0	0	0	0	3	0	0	0	0	0	0	0	0	0
ENSG00000121774.18	1249	1058	2977	655	727	573	1371	1175	1511	1681	983	1183	1263	1338	1396	1317	2218	1900	2048	2506	1908	1705	2507	1823	2130	1745	1607	2767	2083	2662	1695	3410	1916	2474	3076	1559	2115	2188	1867	2383	3063	4229	2912	1635	2357	2427	2413	2525	2039
ENSG00000203325.3	38	27	100	24	22	33	38	21	75	76	59	59	25	30	35	68	67	67	62	61	119	78	125	83	65	97	80	52	99	67	59	42	90	68	62	88	86	129	72	65	49	65	123	80	83	52	86	92	79
ENSG00000121775.18	185	169	513	88	109	64	225	118	162	239	81	66	130	152	179	185	292	244	306	261	273	346	327	150	362	103	232	252	119	378	303	250	267	306	445	118	346	142	130	82	322	609	420	264	386	386	337	383	321
ENSG00000266203.1	3	0	4	0	0	1	2	4	3	3	1	0	0	0	0	2	5	6	3	0	7	4	2	0	4	0	7	0	0	1	0	1	3	3	0	5	4	2	1	0	0	0	1	1	10	0	0	0	3
ENSG00000276493.1	1	1	1	0	0	0	0	0	0	0	0	0	0	0	0	0	1	0	1	0	3	1	2	1	0	0	1	0	1	1	0	0	1	1	1	1	0	3	1	0	0	1	0	0	0	0	0	0	4
ENSG00000025800.14	2625	3292	2815	4304	4300	4010	3562	4284	1781	1934	2293	3254	2254	2276	2422	2165	1663	1576	2025	3227	2520	3180	2413	2662	2038	3330	2139	2788	3246	2833	2697	3064	1894	2358	3333	2314	1736	3134	3672	4721	2867	3293	2464	1669	2079	2753	2461	1893	1989
ENSG00000250135.1	0	0	0	0	0	0	0	0	1	0	2	1	0	0	0	0	0	0	0	0	0	0	0	0	0	0	0	0	0	0	0	0	0	0	0	0	0	0	0	0	0	0	0	0	1	0	0	0	0
ENSG00000084652.16	703	474	1838	334	274	287	577	498	524	971	1349	1156	501	580	530	634	1098	961	1123	1096	1715	1152	1526	1512	1232	906	1585	1038	976	1463	1084	1191	1100	1285	1740	1282	1209	1499	1111	571	1263	2261	1647	926	1441	1382	1385	1565	1560
ENSG00000160050.16	115	60	184	97	89	110	132	105	193	172	276	296	286	327	283	211	149	142	118	290	357	140	223	253	176	204	261	305	180	293	155	264	136	202	309	279	158	336	209	109	422	317	308	146	194	405	183	235	170
ENSG00000224066.1	2	1	0	2	1	0	6	3	6	2	8	3	8	8	7	5	6	6	3	2	9	2	3	4	3	8	9	6	3	8	2	4	1	6	7	10	4	6	5	0	9	14	7	3	7	19	1	6	5
ENSG00000160051.12	62	31	83	40	37	41	83	38	122	74	149	87	61	131	118	120	79	78	47	55	170	78	114	104	90	61	128	70	53	150	63	52	71	94	116	108	77	93	75	17	84	197	160	88	103	82	87	133	73
ENSG00000222046.3	99	38	93	61	61	79	100	54	188	83	129	117	50	128	127	160	106	107	78	41	204	86	162	125	130	85	157	70	51	148	97	41	95	149	123	137	131	121	98	13	96	171	230	106	129	85	88	164	111
ENSG00000160055.20	194	121	203	147	139	133	195	140	396	191	194	193	149	254	263	311	237	211	167	168	368	268	292	249	279	169	275	143	140	305	230	165	222	268	296	209	316	305	171	92	184	298	349	268	222	221	255	309	209
ENSG00000084623.12	431	485	754	211	290	217	473	374	358	637	601	589	331	301	320	382	677	605	685	929	744	785	535	762	620	588	597	850	865	825	543	1106	610	850	1098	647	954	744	727	518	808	1308	818	614	541	960	574	849	571
ENSG00000220785.7	7	3	20	9	2	5	5	3	4	14	86	71	1	5	4	8	13	14	14	24	28	21	9	19	16	23	14	11	23	11	7	22	30	11	4	15	8	18	16	6	9	5	11	28	6	33	6	18	14
ENSG00000183615.6	0	3	3	1	2	1	0	1	2	3	11	20	1	0	0	0	1	0	2	5	9	1	5	1	3	7	5	5	3	4	0	4	6	6	2	6	5	3	7	1	13	6	5	8	3	13	4	6	6
ENSG00000182866.17	609	527	4262	531	392	480	579	507	709	2395	1569	1292	429	324	314	357	1549	1665	1447	1828	2396	1749	1862	1829	1385	1433	1624	2067	1601	1977	1022	2643	2582	1947	1675	1754	1708	1869	2365	768	2721	4422	2905	1855	1939	3831	2644	3462	2759
ENSG00000277617.1	1	2	9	0	0	2	1	0	2	4	6	1	2	0	0	2	6	3	2	1	11	5	0	3	1	2	2	2	1	0	0	1	4	0	0	6	1	4	2	0	1	0	1	0	1	5	1	8	5
ENSG00000252450.1	3	0	3	2	0	3	0	0	0	8	2	5	2	0	2	0	3	2	0	6	4	3	4	5	1	8	5	3	3	3	1	1	5	2	3	2	3	5	2	1	6	2	4	3	2	7	2	4	0
ENSG00000116478.12	814	677	2078	510	447	361	814	709	1261	1176	933	1103	801	836	896	879	1341	1257	1384	1858	1663	1300	1515	1561	1520	1498	1287	2020	1801	1950	1336	2443	1286	1712	1997	1271	1370	1700	1410	1388	2183	2435	1714	1027	1415	1990	1795	1840	1534
ENSG00000175130.7	355	400	787	101	172	106	307	238	723	579	121	143	460	586	606	468	542	545	582	605	242	545	473	168	658	329	147	613	325	892	428	618	734	802	914	142	491	147	401	222	1165	2043	830	875	1033	1139	770	681	695
ENSG00000233775.1	9	2	4	3	4	0	12	2	26	5	2	0	1	0	3	25	19	15	12	4	4	4	5	1	12	0	6	0	0	3	6	0	29	2	1	2	9	5	0	0	0	0	1	29	9	1	4	11	4
ENSG00000162526.7	6	11	17	1	4	10	7	10	6	17	29	13	4	10	3	22	14	13	15	9	24	20	14	27	24	4	29	8	6	10	7	10	15	14	17	18	14	33	17	2	1	18	32	19	28	8	15	11	8
ENSG00000225828.1	132	87	243	108	109	114	119	116	200	157	464	428	201	260	288	209	157	228	173	305	394	224	287	382	213	309	313	243	346	369	218	268	185	309	342	403	243	463	355	149	309	328	349	204	202	540	175	301	180
ENSG00000160058.19	1652	1937	1933	2069	2182	2170	2253	2089	2009	2210	2303	2179	1601	2013	2204	1995	1857	1696	1727	1993	2858	1716	2005	2457	1979	1769	2332	1659	2059	2377	1862	1976	1834	2454	3004	2531	2082	1984	1825	676	1748	2673	2479	1814	1875	2154	1525	2213	1642
ENSG00000224333.1	1	0	0	0	0	0	0	0	0	0	0	0	0	0	0	0	0	0	0	0	1	0	0	0	0	0	0	0	0	0	0	0	0	0	0	0	0	1	0	0	0	0	1	0	0	0	0	0	0
ENSG00000270850.1	0	0	0	0	0	0	0	0	0	0	0	0	0	0	0	0	0	0	0	0	0	0	0	0	0	0	0	0	0	0	0	0	0	0	0	0	0	0	0	0	0	0	0	0	0	0	0	0	0
ENSG00000229259.1	0	0	0	0	0	0	0	0	0	0	2	1	2	0	0	0	1	0	0	0	0	0	0	0	0	0	0	0	5	0	2	0	1	0	0	2	0	1	0	2	0	0	0	0	0	0	0	1	0
ENSG00000263529.2	0	0	0	1	0	1	2	1	0	0	0	3	0	0	0	0	0	0	0	0	0	2	0	0	0	0	0	0	0	0	0	0	1	1	0	0	0	0	0	0	0	0	1	0	0	0	0	0	0
ENSG00000254553.1	0	0	0	0	1	0	0	0	0	0	0	0	0	1	0	0	0	0	0	0	0	0	0	3	0	1	0	0	0	0	0	0	0	0	0	3	0	4	2	2	1	1	0	0	0	0	1	0	0
ENSG00000273274.2	0	1	0	1	1	0	1	0	6	3	4	3	7	0	3	2	1	2	3	2	3	2	2	10	2	8	2	1	4	0	0	1	1	0	1	8	1	20	15	11	0	0	2	0	1	0	1	1	0
ENSG00000160062.15	19	12	20	37	31	25	12	43	41	14	98	233	95	69	49	20	21	14	22	108	78	24	35	130	34	322	62	150	375	81	20	118	22	45	83	122	35	288	259	536	97	72	34	17	14	73	39	30	14
ENSG00000176261.16	270	140	380	179	199	161	234	243	453	300	344	458	139	166	277	367	327	332	273	185	479	385	438	498	344	493	472	196	590	245	301	274	323	367	361	446	431	845	425	790	171	268	394	293	316	174	333	325	304
ENSG00000200591.1	22	0	19	12	7	13	15	15	25	25	12	23	1	5	16	22	17	19	13	3	24	15	17	26	22	26	21	11	42	10	17	6	21	21	21	26	21	70	27	46	6	11	14	11	18	3	11	18	24
ENSG00000162521.19	1092	1086	2466	695	673	526	961	988	1064	1714	1474	2132	980	895	1024	1080	1625	1634	1785	2344	1869	1840	1955	1943	1807	2159	1622	2328	2600	2259	1778	2881	1671	2351	2637	1726	1959	2713	1956	2569	2095	2948	2327	1360	1620	1782	2020	1946	1600
ENSG00000162520.15	5	3	2	2	8	0	1	1	0	1	20	24	15	12	4	2	6	2	2	31	5	8	8	11	8	45	2	39	59	13	4	25	5	12	16	14	6	8	40	25	27	17	9	3	6	31	3	8	3
ENSG00000224409.1	2	0	0	2	1	0	0	0	0	1	6	14	5	0	1	0	0	0	0	1	0	0	1	6	0	23	0	8	21	2	1	2	0	0	0	6	0	9	20	6	0	0	0	0	0	3	1	0	0
ENSG00000162522.11	138	94	191	16	36	8	88	60	74	88	75	72	61	57	61	82	156	164	179	200	187	94	209	126	140	165	124	219	158	289	160	218	83	248	298	109	180	73	103	45	137	182	165	90	158	203	68	94	107
ENSG00000134684.12	765	708	1705	785	760	733	783	818	373	860	808	835	481	394	456	509	973	936	958	1102	1338	960	1009	1226	841	1213	1176	1175	1474	1001	825	1249	917	922	1094	1194	887	1598	1180	1180	1176	1536	1191	733	1000	1288	1185	1299	1211
ENSG00000116497.18	1082	651	1970	709	710	614	1000	952	1698	1383	1372	1896	653	732	821	954	1380	1391	1070	1270	1517	1207	1874	1723	1465	1512	1438	1405	1678	1489	1313	1473	1225	1756	1512	1494	1538	2553	1574	2233	1238	1403	1836	975	1167	974	1602	1516	1136
ENSG00000160097.20	45	26	95	46	37	41	39	49	69	83	154	190	40	62	83	38	70	75	60	109	150	51	131	165	71	205	74	131	220	163	73	128	76	137	124	146	78	201	187	128	98	143	120	55	54	109	63	97	59
ENSG00000121905.10	1	1	5	0	0	1	3	0	1	0	6	2	2	2	2	0	3	3	1	7	4	2	1	3	1	2	6	7	3	3	1	8	3	2	2	2	2	5	4	1	4	12	2	6	1	5	0	3	2
ENSG00000121900.19	3	0	2	0	1	0	0	0	4	2	7	3	1	2	1	3	0	0	1	2	1	0	2	4	0	1	15	4	3	0	2	6	0	3	1	4	0	1	1	2	3	0	2	0	2	3	2	4	1
ENSG00000287691.1	147	107	94	90	69	73	125	62	310	104	45	57	23	33	56	188	143	137	89	15	76	73	90	74	205	37	112	17	21	27	57	20	143	83	60	67	168	70	43	10	21	20	57	163	127	15	45	167	87
ENSG00000116514.17	3384	3157	2503	1920	2185	2091	4010	1914	7225	3275	816	720	777	2029	3050	3882	3699	4057	3659	712	2142	3517	3304	1637	5021	558	2313	798	708	3034	3493	910	3930	4191	3759	1591	4088	1478	755	412	773	3230	2896	4586	4261	860	3773	3902	3227
ENSG00000278966.2	11	10	12	5	6	1	19	7	10	5	28	24	12	24	15	23	13	10	12	9	18	7	9	13	14	15	13	7	11	10	12	7	13	21	18	15	8	16	25	4	4	6	9	3	11	8	4	4	6
ENSG00000217644.5	22	14	24	8	8	0	13	20	28	20	36	33	23	33	34	35	20	26	15	16	22	22	27	31	22	27	39	16	42	36	38	19	25	31	32	42	27	28	39	12	17	16	23	23	20	18	10	12	10
ENSG00000239670.1	17	10	20	7	5	1	7	7	20	13	39	37	19	18	31	23	19	15	10	9	21	31	23	29	20	30	22	13	38	26	25	15	23	19	13	26	15	39	40	20	19	15	26	31	34	33	15	21	12
ENSG00000236065.2	22	13	42	3	17	6	16	19	23	33	49	63	13	3	1	35	42	53	29	23	54	40	7	48	56	42	59	29	65	3	0	18	42	9	1	44	59	75	37	61	10	3	7	36	38	9	4	59	37
ENSG00000004455.17	970	973	1858	421	457	303	889	713	914	1518	1330	1680	835	758	940	1059	1472	1537	1504	1761	1564	1732	1762	1770	1620	1524	1590	1657	1961	1688	1392	1813	1612	2049	2151	1666	2035	2371	1596	1952	1533	2207	2001	1378	1499	1253	1608	1945	1350
ENSG00000276645.1	5	8	27	2	4	3	6	16	12	13	19	20	5	0	1	12	15	14	16	8	23	23	2	14	21	28	21	14	23	2	0	13	19	1	1	22	30	22	18	26	4	0	1	17	17	5	4	17	9
ENSG00000142920.17	75	37	169	35	41	23	45	69	76	190	122	162	120	60	60	63	72	100	79	197	109	104	146	121	134	173	97	229	238	127	98	286	140	93	148	124	122	217	173	223	338	235	183	95	150	360	178	253	164
ENSG00000278997.1	58	37	129	40	32	27	51	34	57	110	96	94	44	69	55	70	90	96	81	82	111	113	146	121	114	78	98	131	116	115	64	105	113	129	125	112	120	148	121	89	137	191	206	85	131	141	116	199	113
ENSG00000116525.14	403	253	929	209	205	180	304	255	318	572	408	333	291	434	427	418	505	543	531	535	746	483	855	537	708	350	628	537	377	750	445	517	725	697	775	438	675	538	390	165	740	942	899	513	772	914	658	977	755
ENSG00000279179.1	92	44	192	50	37	26	77	40	96	127	113	143	21	64	61	134	126	153	112	45	198	122	150	167	143	67	174	73	90	71	73	60	167	123	88	153	167	168	141	45	84	135	191	154	159	85	124	267	148
ENSG00000284721.1	0	1	1	0	0	1	0	1	0	1	0	0	0	0	0	1	1	0	3	0	2	0	0	1	3	1	1	2	0	1	1	0	1	0	0	0	3	2	0	1	0	1	1	0	2	2	1	0	0
ENSG00000160094.15	539	385	1245	277	377	269	449	417	475	723	363	284	368	556	556	581	806	800	794	669	1051	733	1102	921	896	815	739	764	836	1118	675	809	911	980	1081	730	888	650	1019	456	815	1698	1092	706	836	866	777	1026	811
ENSG00000270115.1	36	34	75	21	17	11	21	25	34	52	13	8	9	11	14	35	53	60	65	22	61	55	34	49	65	36	71	22	38	11	23	19	66	29	10	40	62	61	35	25	27	20	40	53	51	21	24	85	49
ENSG00000184389.9	36	10	9	66	52	45	30	52	26	12	28	41	277	119	86	129	37	49	16	30	45	7	29	26	34	83	32	32	63	20	11	23	18	20	13	34	23	60	135	74	39	22	44	33	34	31	24	50	28
ENSG00000225313.5	3739	793	1036	2825	3454	2298	1989	3197	3447	786	427	472	2861	1713	1727	4897	2576	2474	1524	569	1513	1623	941	737	1941	770	1299	497	659	437	793	254	1805	934	385	708	2254	1161	822	1706	353	175	702	2611	1570	296	871	1947	1175
ENSG00000134686.19	6199	3120	3044	9509	14508	11240	8180	9756	8802	2424	2001	1703	8090	9435	10644	10797	6592	6701	5687	3045	5306	4037	3686	2852	7147	2564	3802	3027	2265	7275	5474	2618	4326	8357	7510	2589	6174	2350	2991	1115	2426	5692	3749	5542	5600	3134	4185	4469	4089
ENSG00000284154.1	130	19	18	110	123	86	57	130	112	30	23	17	110	65	56	160	91	77	40	13	65	14	34	22	66	30	50	17	20	13	22	8	60	49	13	37	62	10	31	2	14	4	23	86	44	20	11	64	28
ENSG00000222112.1	520	129	129	423	452	321	271	481	534	130	71	89	404	195	221	671	384	402	220	86	228	188	159	101	259	111	175	71	85	60	123	23	220	123	46	89	325	103	103	154	49	26	104	387	230	42	123	279	194
ENSG00000233246.1	14	1	12	17	26	14	9	10	8	6	0	1	5	9	17	13	16	12	12	2	11	5	10	0	9	1	11	4	1	13	8	3	9	27	23	4	17	3	1	0	4	19	23	16	6	11	13	15	10
ENSG00000234512.1	0	0	0	0	0	0	0	0	0	0	0	0	0	0	0	0	0	0	0	0	0	0	0	0	0	0	0	0	0	0	0	0	0	0	0	0	0	0	0	0	1	0	0	0	0	0	0	0	0
ENSG00000121903.15	52	43	161	22	18	11	42	46	53	144	57	49	13	23	30	39	148	109	104	58	144	123	166	91	164	31	145	40	44	97	59	42	126	102	162	89	187	112	49	27	44	124	153	94	120	63	113	158	134
ENSG00000235907.2	2	1	0	0	0	0	0	0	0	1	2	0	0	0	2	0	2	0	0	1	0	0	0	0	1	0	1	1	0	0	0	0	3	1	2	0	0	2	0	1	0	2	1	0	1	1	0	0	0
ENSG00000121904.18	0	0	0	0	0	1	0	0	1	1	0	0	1	1	0	3	0	1	0	0	0	0	1	0	1	0	2	0	0	0	0	1	0	0	0	0	0	0	0	0	1	4	1	1	0	1	0	2	0
ENSG00000227000.2	0	0	0	0	0	0	0	0	0	0	0	0	0	0	0	0	0	0	0	0	0	0	0	0	0	0	0	0	0	0	0	0	0	0	0	0	0	0	0	0	0	0	0	0	0	0	0	0	0
ENSG00000176256.11	0	0	0	0	0	0	0	0	0	0	0	0	0	0	0	0	0	0	0	0	0	0	0	0	0	0	0	0	0	0	0	0	0	0	0	0	0	0	0	0	0	0	0	0	0	0	0	0	0
ENSG00000231163.6	0	0	0	0	0	0	0	0	0	0	0	0	0	0	0	0	0	0	0	0	0	0	0	0	0	0	0	0	0	0	0	0	0	0	0	0	0	0	0	0	0	0	0	0	0	0	0	0	0
ENSG00000201148.1	0	0	0	0	0	0	0	0	0	0	0	0	0	0	0	0	0	0	0	0	0	0	0	0	0	0	0	0	0	0	0	0	0	0	0	0	0	0	0	0	0	0	0	0	0	0	0	0	0
ENSG00000142698.15	0	0	0	0	0	0	0	0	0	0	0	0	0	0	0	0	0	0	0	0	0	0	0	0	0	0	0	0	0	0	0	0	0	0	0	0	0	0	0	0	0	0	0	0	0	0	0	0	0
ENSG00000270241.1	0	0	0	0	0	0	0	0	0	0	1	0	0	0	0	0	0	0	0	0	0	0	0	0	0	0	0	0	0	0	0	0	0	0	0	0	0	0	0	0	0	0	0	0	0	0	0	0	0
ENSG00000287703.1	0	0	0	0	0	0	0	0	0	0	2	4	0	0	0	0	0	0	0	0	0	0	0	0	0	0	0	0	0	0	0	0	0	0	0	0	0	0	0	0	0	0	0	0	0	0	0	0	0
ENSG00000207941.1	0	0	0	0	0	0	0	0	0	0	0	0	0	0	0	0	0	0	0	0	0	0	0	0	0	0	0	0	0	0	0	0	0	0	0	0	0	0	0	0	0	0	0	0	0	0	0	0	0
ENSG00000163866.9	494	428	768	322	358	296	421	406	635	621	1077	1315	354	269	358	592	723	702	654	483	938	695	616	1381	688	1114	898	651	1441	488	397	576	817	569	624	1171	898	1728	1406	1252	468	635	667	788	712	339	532	1048	574
ENSG00000189280.3	1	1	0	0	0	0	0	0	3	1	104	111	2	3	5	6	2	2	2	6	21	4	8	73	4	33	18	8	59	7	3	6	0	5	10	63	3	40	54	18	2	2	4	0	0	5	4	2	7
ENSG00000189433.7	0	0	4	0	1	0	0	0	0	0	46	64	1	0	1	0	1	1	0	6	7	0	2	22	4	25	11	1	23	1	0	3	0	4	0	25	1	29	42	8	0	1	0	1	2	0	1	0	1
ENSG00000255811.1	0	0	2	3	3	0	0	1	0	0	33	60	5	2	0	0	3	2	0	4	9	0	2	18	0	42	13	4	63	4	1	7	0	1	1	31	1	18	35	8	8	0	2	0	1	5	1	0	0
ENSG00000188910.8	4	0	6	9	4	2	1	5	8	6	206	317	15	7	4	2	10	2	7	46	49	6	9	147	21	257	39	35	245	22	14	45	2	19	24	158	16	95	201	63	33	10	13	4	9	18	4	7	10
ENSG00000187513.9	12	5	17	9	20	12	11	33	23	14	236	364	41	21	14	16	28	19	6	65	72	7	33	225	24	360	79	94	415	55	21	55	8	40	50	185	31	177	338	126	59	30	28	11	17	42	12	14	12
ENSG00000230163.1	0	0	0	0	0	0	0	0	0	0	0	0	0	0	0	0	0	0	0	0	0	0	0	0	0	0	0	0	0	0	0	0	0	0	0	0	0	0	0	0	0	0	0	0	0	0	0	0	0
ENSG00000116544.12	19	13	44	13	9	7	28	15	9	56	47	37	20	25	18	21	36	31	45	54	36	16	29	32	30	25	36	38	25	49	18	37	46	34	36	16	31	4	37	2	41	76	58	21	53	72	19	69	49
ENSG00000284773.1	24	20	101	20	17	14	25	36	21	81	161	195	45	8	12	20	48	60	62	132	153	86	74	233	64	263	133	129	321	73	31	157	80	56	48	213	99	451	275	358	137	69	91	66	65	131	75	136	77
ENSG00000241014.2	18	10	38	10	11	6	7	20	15	46	107	129	20	15	11	9	28	36	31	34	73	31	29	75	46	124	59	57	109	41	18	47	50	28	29	106	42	129	116	51	72	25	38	35	31	69	31	71	30
ENSG00000271741.1	0	0	0	1	0	0	0	0	0	0	0	0	0	0	0	0	0	0	0	0	0	0	0	0	0	0	0	0	0	0	0	1	0	0	0	0	0	0	0	0	0	0	0	0	0	0	0	0	0
ENSG00000243749.1	0	0	0	0	0	0	0	0	0	1	4	0	0	1	0	0	0	0	0	0	0	0	1	0	0	0	0	0	0	0	0	0	0	0	0	0	0	0	0	0	0	0	0	0	0	0	0	0	0
ENSG00000163867.17	245	286	409	148	166	101	288	246	415	496	474	663	223	214	258	304	390	409	357	315	429	281	527	611	422	520	502	363	652	310	305	429	412	490	502	569	528	992	557	797	334	465	588	400	397	194	338	454	267
ENSG00000197056.11	157	152	324	106	112	84	121	153	263	348	240	245	69	90	143	125	258	271	245	143	303	202	358	511	229	191	383	193	195	193	161	282	307	389	337	494	383	829	249	269	141	365	459	281	239	67	283	334	224
ENSG00000233940.1	0	0	0	0	0	0	0	0	0	0	0	0	0	0	0	0	0	0	0	0	0	0	0	1	0	0	0	0	0	0	0	0	0	0	0	0	0	0	1	0	0	1	0	0	0	0	0	0	1
ENSG00000228348.1	2	1	0	0	1	0	1	0	3	4	5	17	1	3	0	0	2	1	1	5	0	4	1	4	2	7	5	11	11	3	0	4	2	1	1	3	2	8	5	18	5	3	1	0	3	3	1	2	1
ENSG00000284640.1	2	0	0	1	1	0	0	2	0	1	29	60	12	0	0	1	1	0	0	22	3	2	0	6	0	56	0	19	61	1	0	27	0	1	1	16	0	38	50	150	12	0	2	1	1	11	1	0	0
ENSG00000116560.11	3718	2922	6466	1846	1896	1611	3016	2871	4858	5382	3868	6673	3589	2215	2352	3772	5293	5129	5045	6292	3844	2749	5181	5403	5219	5887	4594	6852	7643	4235	3152	7921	5067	4914	5734	4940	5882	6030	5393	8254	5448	4829	5164	4760	5051	3710	4456	6986	4745
ENSG00000201868.1	3	0	0	0	0	0	0	8	1	1	4	5	2	2	3	0	2	4	4	1	5	3	2	4	2	4	2	5	8	3	0	1	2	0	2	2	3	8	2	25	7	0	3	3	4	3	3	3	3
ENSG00000146463.12	604	595	1191	269	358	248	568	414	475	855	614	921	589	543	581	598	856	818	951	1406	913	890	1259	1030	1081	739	876	1089	847	1580	1137	1294	754	1295	1700	798	943	1527	787	1365	1257	1302	1072	724	877	852	1143	876	915
ENSG00000240374.3	6	0	5	0	2	0	2	2	1	7	13	4	0	0	0	3	10	0	2	3	9	15	2	3	7	5	12	0	4	0	3	3	7	2	2	5	12	17	7	2	2	1	9	5	7	3	7	17	10
ENSG00000201542.1	1	3	2	1	3	5	0	0	7	6	5	2	0	0	3	1	2	8	1	0	3	2	2	4	5	6	10	1	2	0	3	0	3	4	2	3	12	8	5	11	0	0	4	3	3	1	3	5	6
ENSG00000229994.1	14	7	30	7	14	6	9	11	11	23	18	25	9	8	20	16	24	17	24	12	25	25	40	34	25	18	33	12	16	19	30	19	16	38	41	30	27	51	38	33	15	25	34	31	23	14	41	21	22
ENSG00000227409.1	9	6	10	8	1	2	4	2	10	9	6	5	3	2	3	9	4	2	5	8	8	2	17	12	10	6	4	2	8	6	5	2	6	19	7	12	8	9	4	10	6	10	19	10	12	0	21	7	6
ENSG00000278702.1	1	0	0	0	0	0	0	0	0	0	0	0	0	0	1	0	0	0	0	0	0	0	1	0	0	0	0	0	0	0	0	0	0	0	0	0	1	0	0	0	0	0	0	0	0	1	0	0	0
ENSG00000142687.18	2335	1450	2352	2963	3198	2661	2168	2680	2493	1749	1960	2084	2600	3435	3568	4252	3066	2530	2356	3329	3073	3395	3030	2530	3247	2555	2542	2811	2458	4451	3361	2580	2880	3445	4407	2097	3051	2960	1992	2024	2820	3063	3041	3407	2421	3356	2324	2544	3419
ENSG00000236274.1	39	19	78	36	47	33	15	46	74	58	47	79	21	7	42	38	41	42	37	28	85	92	59	84	59	54	44	29	70	26	71	14	42	44	35	56	30	80	51	69	23	24	64	33	45	15	79	55	68
ENSG00000020129.16	254	157	633	100	79	88	163	161	138	373	265	172	124	150	176	186	435	361	360	423	632	311	483	416	465	190	502	475	236	596	323	415	447	508	544	355	549	257	171	58	412	795	637	388	474	657	385	611	493
ENSG00000239636.1	40	34	125	23	28	34	15	37	26	94	52	45	38	63	52	45	90	116	67	116	162	69	135	116	107	97	130	159	105	145	63	176	113	135	141	106	156	80	60	42	146	134	165	76	90	221	68	190	111
ENSG00000116819.9	65	39	177	41	31	40	47	58	49	130	105	104	105	43	41	76	134	130	100	237	240	102	122	173	125	197	184	260	254	150	94	241	171	142	130	165	209	167	134	129	219	127	184	113	123	258	80	226	130
ENSG00000126067.12	638	673	1355	312	341	275	545	544	440	967	941	1069	590	433	542	481	945	948	1113	1617	1228	1578	1086	1168	1123	1231	913	1451	1582	1419	1358	1434	999	1223	1614	1168	1112	1550	1149	1666	1415	1773	1345	927	1008	1553	1457	1173	1078
ENSG00000142686.8	69	56	271	30	23	25	65	38	60	153	101	95	13	38	33	50	133	116	113	44	226	95	111	171	134	30	157	59	39	108	84	64	179	139	126	173	171	126	81	10	58	221	175	153	137	103	142	243	185
ENSG00000092853.14	49	37	78	42	46	50	48	70	32	30	32	45	34	52	55	56	27	21	37	51	24	57	37	23	33	16	37	40	26	37	49	38	24	34	72	18	29	28	20	42	63	65	80	21	72	100	178	144	103
ENSG00000232335.1	0	0	0	0	0	0	0	0	0	0	0	0	0	0	0	0	0	0	0	0	0	0	0	0	0	0	0	0	0	0	0	0	0	0	0	0	0	0	0	0	0	0	0	0	0	0	0	1	0
ENSG00000134698.11	4613	3129	4426	4076	4909	3405	4932	3850	13855	3698	1794	2490	4781	6210	6748	6517	5366	4533	4749	5548	5329	5218	6228	3553	7007	3432	4237	3987	2916	8129	7501	3732	3959	6895	8940	2629	4862	4697	2726	5087	4669	5925	5198	5121	5438	3235	5873	3671	3450
ENSG00000092847.13	2127	1301	3448	1922	2353	1881	1803	1487	2557	1836	2279	2190	3030	2695	2224	2251	2579	2452	2615	4652	5923	3314	3951	3836	3405	3854	4562	3850	2782	5262	3379	3097	2485	3281	4699	2614	2753	4553	2821	3388	4749	5014	3699	2151	3140	4938	3437	2769	2616
ENSG00000271164.1	22	12	8	54	88	41	23	27	64	12	116	127	76	63	22	39	13	8	16	117	125	22	30	67	34	102	86	50	53	111	49	25	6	22	63	40	23	139	79	197	76	35	17	14	23	103	20	14	16
ENSG00000286899.1	32	28	49	31	38	23	27	26	86	52	99	84	67	16	36	44	46	39	38	75	114	88	55	57	66	77	80	43	39	26	46	32	29	40	25	34	44	94	39	133	69	25	34	40	57	72	39	46	43
ENSG00000271914.1	0	0	0	0	0	0	0	0	0	0	0	0	0	0	0	0	0	0	0	0	0	0	0	0	0	0	0	0	0	0	0	0	0	0	0	0	0	0	0	0	0	0	0	0	0	0	0	0	0
ENSG00000126070.20	1528	1158	2251	837	857	691	1189	1153	2257	2560	1825	2427	2066	1603	1655	1660	1891	1954	1677	3532	2021	1498	2782	2262	2174	1843	2255	3099	1952	2694	1799	3204	2096	2679	3084	2002	2213	3439	1578	3659	3515	2564	2957	2088	1931	2211	2379	2470	1707
ENSG00000271554.1	22	16	51	18	19	17	22	23	42	47	31	27	9	14	35	34	50	38	30	12	36	33	66	36	48	31	47	5	23	35	59	6	33	58	49	12	33	43	18	23	17	28	58	44	39	7	46	41	55
ENSG00000232862.5	0	1	4	0	0	1	3	2	1	2	13	30	36	9	0	0	3	0	0	149	0	0	1	10	6	32	5	91	34	4	1	94	6	2	11	8	1	13	24	91	123	3	2	1	2	66	2	1	0
ENSG00000092850.12	3	5	8	0	0	0	0	1	1	2	15	27	19	1	2	4	9	5	5	54	7	6	1	10	4	35	13	26	25	5	3	24	1	5	5	20	4	19	42	24	30	6	5	7	6	40	3	7	16
ENSG00000116863.11	223	239	356	130	140	142	193	184	167	363	319	277	38	93	175	257	279	343	286	39	346	206	202	449	334	183	283	24	226	126	201	40	356	265	266	438	367	244	488	34	40	236	241	346	363	46	200	414	347
ENSG00000171812.13	84	87	116	24	21	19	72	51	51	86	82	68	73	69	54	86	132	116	89	86	75	78	121	60	109	57	57	77	50	134	82	77	117	103	132	61	150	57	89	36	120	210	161	114	130	150	72	119	149
ENSG00000054116.12	423	469	524	384	436	376	509	446	464	469	387	478	275	408	411	409	479	470	530	358	607	561	378	657	539	392	508	366	541	409	417	421	404	620	641	583	583	658	563	297	318	700	519	482	478	280	428	572	428
ENSG00000116871.16	3262	2343	5146	2116	2151	2212	3691	2495	4984	2834	1519	1367	1620	2813	2701	2842	3979	3856	4202	2598	3931	3230	4237	4049	4781	2953	3144	2686	2521	5507	3098	2435	3649	4166	5227	3233	3693	2926	4379	1259	3356	7680	3948	3338	5500	4259	4118	4731	4226
ENSG00000264592.2	0	0	1	0	1	1	2	0	0	1	0	0	0	2	1	0	1	2	0	2	0	0	0	1	2	0	1	3	0	1	0	1	1	0	0	1	0	0	0	0	0	1	0	3	0	2	1	2	0
ENSG00000054118.15	3615	3684	3837	5377	5593	5384	4956	5592	3333	2583	2343	2930	3218	3807	3986	3523	3086	2824	3417	4924	4161	4011	4315	4380	3932	3193	3643	3881	3207	5082	4251	4741	2621	4066	5535	3544	2684	5615	3970	4305	5281	6406	3965	2527	4112	3902	4673	3137	3228
ENSG00000231849.1	39	13	33	17	27	24	31	20	40	22	23	31	13	6	7	28	31	39	21	32	37	52	24	39	38	34	36	34	33	8	15	24	32	12	7	30	31	77	32	109	32	8	9	24	33	33	24	47	23
ENSG00000214193.11	130	72	108	79	95	68	86	66	129	120	387	473	393	258	146	134	127	116	94	375	184	132	132	170	148	424	138	329	415	267	95	289	153	180	170	171	184	180	227	240	347	129	125	153	131	472	79	156	80
ENSG00000142694.7	0	0	0	0	0	0	0	0	0	0	0	0	0	0	0	0	0	0	0	0	0	0	0	0	0	0	0	0	0	0	0	0	0	0	0	0	0	0	0	0	0	0	0	0	0	0	0	0	0
ENSG00000286379.1	16	9	8	9	9	12	21	9	16	9	13	20	21	21	16	26	13	18	13	11	19	14	7	16	9	23	14	8	18	13	10	7	17	4	11	6	9	24	22	38	12	5	2	11	9	6	2	17	12
ENSG00000196182.11	5311	5216	4338	6139	6640	6335	7226	5280	8272	3739	2045	2177	3902	6270	6696	5741	5064	5132	5468	4492	4194	4045	4648	3234	6637	2856	3282	3808	2954	8126	5150	4118	4830	7026	8684	3098	5174	1995	2753	1177	4748	8404	5368	5000	6124	5080	4436	4928	3574
ENSG00000181817.6	614	921	448	786	1067	840	930	711	608	487	605	664	265	342	453	431	486	505	566	347	517	437	314	516	509	362	457	259	490	393	355	393	473	658	756	557	738	325	375	95	192	544	395	502	390	243	255	471	296
ENSG00000222821.1	1	0	3	1	2	0	1	5	0	2	5	3	0	0	0	0	1	2	9	2	9	8	6	3	6	0	2	1	6	6	4	0	8	3	3	2	7	1	0	1	0	4	4	4	5	1	3	5	3
ENSG00000116885.18	47	30	70	35	31	27	39	32	14	43	85	69	23	25	28	34	82	79	61	49	96	75	137	81	73	23	73	66	29	110	43	55	67	121	90	55	93	50	8	22	65	95	113	40	57	60	54	85	60
ENSG00000201448.1	3	4	2	3	0	0	1	1	3	2	7	2	1	0	2	5	2	5	2	0	8	5	4	3	7	2	5	3	3	4	7	0	1	11	7	4	6	4	1	2	2	6	5	2	4	2	5	5	6
ENSG00000116898.12	141	143	257	146	180	151	211	141	121	209	357	391	279	219	162	165	216	206	204	305	345	228	192	399	179	293	334	286	345	214	162	302	249	274	337	315	330	400	356	226	287	295	248	241	181	266	168	322	251
ENSG00000119535.18	71128	37029	26852	57272	69373	55605	81496	71299	220414	39127	16224	21295	67131	85630	83145	67878	53921	54957	45001	60525	27527	42478	71729	19249	79373	38415	21550	52711	34005	97898	66286	59659	47825	83893	90651	16889	62065	12694	30302	19595	62210	70507	68474	60026	60460	68099	52316	54247	46659
ENSG00000230214.1	0	1	0	0	0	0	0	0	1	0	0	0	0	0	0	0	0	0	0	0	2	0	0	0	0	0	0	0	0	0	0	0	0	0	0	0	0	0	0	0	0	0	0	0	0	1	0	0	0
ENSG00000284705.1	0	0	0	0	0	0	0	0	0	0	0	0	1	0	1	0	0	0	0	0	0	0	0	0	0	0	0	0	0	0	0	0	0	0	0	0	0	0	0	0	0	0	0	0	0	0	0	0	0
ENSG00000284720.1	0	0	0	0	0	0	0	0	0	0	1	0	0	0	0	0	0	0	0	0	0	0	0	0	0	0	0	0	0	0	0	0	0	0	0	0	0	0	0	0	0	0	0	0	0	0	0	0	0
ENSG00000234481.2	0	0	0	0	0	0	0	0	0	0	0	0	0	0	0	0	0	0	0	0	0	0	0	0	0	0	0	0	0	0	0	0	0	0	0	0	0	0	0	0	0	0	0	0	0	0	0	0	0
ENSG00000163873.10	1	0	1	1	0	0	0	0	0	0	3	0	0	1	1	1	1	0	0	0	1	0	0	0	1	0	1	0	0	0	1	0	0	0	1	1	0	0	0	0	0	0	0	0	0	0	0	0	0
ENSG00000284650.1	0	0	0	0	0	0	0	0	0	0	0	0	0	0	0	0	0	0	0	0	0	0	0	0	0	0	0	0	0	0	0	0	0	0	0	0	0	0	0	0	0	0	0	0	0	0	0	0	0
ENSG00000223944.2	0	0	0	0	0	0	0	0	0	0	0	2	1	0	0	0	0	0	0	0	0	0	0	1	0	3	0	0	1	0	0	0	0	0	0	1	0	2	0	0	0	0	0	0	0	0	0	0	0
ENSG00000264698.1	0	0	0	0	0	0	0	0	0	0	0	0	0	0	0	0	0	0	0	0	0	0	0	0	0	0	0	0	0	0	0	0	0	0	0	0	0	0	0	0	0	0	0	0	0	0	0	0	0
ENSG00000207328.1	0	0	0	0	0	0	0	0	0	0	0	0	0	0	0	0	0	0	0	0	0	0	0	0	0	0	0	0	0	0	0	0	0	0	0	0	0	0	0	0	0	0	0	0	0	0	0	0	0
ENSG00000252368.1	0	0	0	0	0	0	0	0	0	0	0	0	0	0	2	0	0	0	0	0	0	0	0	0	0	0	0	0	0	0	0	0	0	0	0	0	0	0	0	0	0	0	0	0	0	0	0	0	0
ENSG00000230451.2	0	0	0	0	0	0	0	0	0	0	0	0	0	0	0	0	0	0	0	0	0	0	1	0	0	2	0	1	0	0	0	0	0	1	0	2	1	0	0	0	1	0	0	0	0	0	0	0	0
ENSG00000233621.2	24	22	74	29	19	21	43	31	66	64	115	102	28	21	34	39	50	51	48	56	86	18	53	82	49	114	86	62	134	50	35	70	68	85	59	105	59	67	77	48	63	54	56	45	37	44	41	73	43
ENSG00000163874.11	568	594	836	325	293	312	731	368	1368	858	1531	1598	425	371	377	835	813	782	926	1013	1077	601	323	939	805	978	1118	782	1402	238	259	1014	1070	389	295	1193	898	694	1083	310	791	311	288	1086	720	851	285	1086	814
ENSG00000283724.1	0	0	0	0	0	0	0	0	0	0	0	0	0	0	0	0	0	0	0	0	0	0	0	0	0	0	0	0	0	0	0	0	0	0	0	0	0	0	0	0	0	0	0	0	0	0	0	0	0
ENSG00000163875.16	447	433	858	245	321	226	429	345	286	756	477	495	319	338	370	401	647	733	723	729	965	675	733	936	674	482	766	802	623	800	588	966	784	849	979	818	868	950	512	349	630	921	768	624	577	502	542	733	567
ENSG00000263675.1	7	5	3	3	4	2	3	4	5	8	11	16	2	2	5	4	7	6	5	4	6	4	10	12	10	16	8	2	10	8	0	2	6	9	12	15	11	10	11	3	4	11	13	8	10	3	4	12	7
ENSG00000163877.11	312	263	502	263	226	215	320	249	406	477	420	500	92	138	197	396	440	398	422	143	572	322	366	605	496	597	487	130	687	204	270	150	421	372	285	531	448	506	694	458	105	337	354	370	457	89	340	521	397
ENSG00000232273.1	16	22	19	12	15	9	22	15	24	25	36	30	6	8	12	38	33	21	19	24	47	27	13	37	30	54	44	14	57	6	8	14	31	8	10	35	41	46	21	24	10	1	12	29	23	3	5	45	27
ENSG00000237749.4	0	7	2	2	2	2	0	2	0	2	6	15	1	0	0	3	1	2	4	3	2	0	0	5	1	1	5	5	10	3	1	14	0	4	4	3	2	10	3	2	4	0	0	0	1	1	3	2	3
ENSG00000163879.11	8	11	23	2	6	2	14	6	8	22	40	52	5	2	6	16	23	17	20	8	24	23	17	49	25	31	43	7	53	2	6	11	25	19	6	35	29	57	48	29	5	5	19	27	24	8	8	16	20
ENSG00000134697.13	185	197	390	98	117	88	181	139	143	299	355	394	41	78	105	211	286	292	284	101	327	278	344	498	325	237	412	116	241	141	226	192	332	293	325	451	401	656	284	195	97	245	319	281	336	56	269	408	405
ENSG00000284748.1	0	2	0	0	0	0	0	1	1	0	0	0	0	0	0	0	0	1	0	0	1	1	0	1	0	0	1	0	0	0	1	0	1	0	0	1	3	0	0	0	0	2	0	1	0	0	0	2	1
ENSG00000169218.14	0	0	0	0	0	0	0	0	0	0	1	2	0	0	1	0	0	0	0	0	0	1	0	0	0	0	0	0	0	0	1	0	0	0	0	0	0	0	0	0	0	0	0	0	0	0	0	1	0
ENSG00000116922.15	95	96	169	112	149	94	108	129	70	160	221	220	34	36	55	61	96	93	104	68	186	184	74	213	132	162	170	59	171	75	71	63	198	91	101	182	133	239	189	114	56	121	123	156	116	44	90	165	119
ENSG00000134690.11	20	17	61	29	14	21	40	28	28	39	41	40	25	24	37	34	29	25	29	23	24	43	29	14	33	2	17	23	10	19	28	27	34	28	36	16	38	16	25	17	44	61	29	15	41	110	89	85	46
ENSG00000183317.17	0	2	4	1	3	0	0	1	0	1	78	36	1	2	0	0	0	0	1	1	6	2	3	2	0	0	0	0	0	1	1	2	1	0	0	2	3	0	2	0	3	1	0	1	0	1	2	1	2
ENSG00000200421.1	0	0	0	0	0	0	0	0	0	0	2	0	0	0	0	0	0	0	0	0	0	0	0	0	0	0	0	0	0	0	0	0	0	0	0	0	0	0	0	0	0	0	0	0	0	0	0	0	0
ENSG00000214141.4	0	0	0	0	0	0	0	0	0	0	2	0	0	0	0	0	0	0	0	0	0	0	0	0	0	0	1	2	0	0	0	2	0	0	0	0	0	0	0	0	2	0	0	0	0	0	0	0	0
ENSG00000227416.2	0	0	0	0	1	0	0	0	0	0	0	0	0	0	0	0	0	0	0	0	0	0	0	0	0	2	0	2	0	0	0	1	0	0	0	0	0	0	0	0	1	0	1	0	0	0	0	0	0
ENSG00000185090.15	5	12	83	2	5	2	5	9	18	49	32	18	15	5	8	11	43	29	18	25	66	30	33	70	50	42	74	31	36	35	11	37	63	34	35	82	52	53	37	15	26	61	50	44	46	39	34	75	70
ENSG00000233728.1	0	0	0	0	0	0	0	0	0	0	0	0	0	0	0	0	0	0	0	0	0	0	0	0	0	0	0	0	0	0	0	0	0	0	0	0	0	0	0	0	0	0	0	0	0	0	0	0	0
ENSG00000196449.4	62	72	127	45	40	41	53	51	76	112	111	122	41	9	21	57	70	105	88	67	115	59	25	138	111	128	131	89	187	18	18	79	86	42	25	159	139	140	121	86	55	24	42	101	82	29	30	174	109
ENSG00000197982.14	100	104	125	99	116	76	119	104	113	107	140	132	95	94	92	108	119	115	105	158	134	25	90	116	117	101	117	169	199	143	62	215	92	166	209	143	126	24	99	8	124	204	143	111	104	189	49	115	85
ENSG00000188786.10	2041	1523	2582	1311	1357	1164	2134	1357	5529	1366	2056	2132	2438	2425	3014	2930	2922	2041	2876	2698	3423	2949	2762	2821	2971	1995	3622	1580	2218	2902	3958	1406	2541	2705	3999	2644	2342	2889	2393	1984	1601	2615	2447	3030	2302	1534	2799	2183	2138
ENSG00000235673.1	17	16	23	26	9	10	16	18	60	21	58	49	51	17	7	71	27	20	19	64	37	16	8	32	38	34	47	36	27	21	7	27	25	7	20	27	14	9	22	8	38	6	10	31	31	48	1	33	28
ENSG00000230955.1	0	0	0	0	0	0	0	0	0	0	0	0	0	0	0	0	0	0	0	0	0	0	0	0	0	0	0	0	0	0	0	0	0	0	0	0	0	0	0	0	0	0	0	0	0	0	0	0	0
ENSG00000204084.13	474	370	1016	296	277	272	389	442	484	738	567	538	188	265	310	374	579	621	614	583	871	991	867	720	734	377	727	476	410	778	686	515	817	712	827	580	745	869	427	411	754	1158	1122	676	819	801	948	887	794
ENSG00000252448.1	10	2	8	4	3	4	8	6	6	15	12	7	1	1	2	4	9	13	12	2	17	18	22	14	16	4	22	0	4	4	18	0	19	20	10	11	20	25	5	13	0	11	19	12	15	3	18	19	12
ENSG00000222282.1	4	3	5	1	1	5	3	3	5	11	8	5	0	0	6	2	14	12	9	0	12	7	17	13	14	6	17	1	3	7	8	0	7	22	9	7	20	17	5	3	0	10	31	10	14	1	18	15	4
ENSG00000277168.1	0	0	0	0	0	0	0	0	0	0	0	0	0	0	0	0	0	0	0	0	1	0	0	1	0	0	0	0	0	0	0	0	0	1	0	0	0	0	0	0	0	0	0	0	0	1	0	0	0
ENSG00000183431.12	367	375	886	220	232	197	330	329	596	698	332	346	320	332	308	343	768	848	803	913	829	860	1001	872	910	634	748	930	772	1132	869	1131	857	969	1222	799	923	993	582	626	716	1049	863	834	688	486	860	803	718
ENSG00000212541.1	14	14	31	8	5	3	14	3	73	36	5	3	6	10	13	13	33	44	32	46	33	44	38	13	37	21	26	18	20	42	28	25	45	59	68	22	70	6	3	12	9	14	21	59	13	4	28	29	14
ENSG00000183386.10	496	495	807	178	314	235	336	389	1539	941	167	208	302	371	398	459	1206	1170	1200	908	681	903	897	658	1309	628	553	842	544	1528	870	849	1437	1280	1557	556	1272	183	370	120	600	1156	585	1459	832	692	540	808	666
ENSG00000183520.12	123	159	264	61	56	51	132	80	137	186	101	108	31	58	79	117	250	234	254	59	226	163	196	314	252	121	240	76	140	129	143	92	231	199	264	232	346	302	127	77	51	216	156	180	212	47	157	296	191
ENSG00000185668.8	0	0	0	0	0	0	1	0	1	3	4	3	0	0	2	0	2	0	1	4	0	0	1	3	0	1	1	5	7	0	0	1	1	2	0	2	2	1	4	5	1	0	1	7	0	1	1	0	2
ENSG00000224592.5	0	0	0	0	0	0	0	0	0	0	0	0	0	1	0	0	0	0	0	1	0	0	0	0	1	1	2	0	1	0	0	0	0	0	0	0	0	0	0	0	1	0	0	0	0	1	0	0	1
ENSG00000223589.2	0	0	0	0	0	0	0	0	0	0	1	0	0	0	0	0	0	0	0	0	0	0	1	0	0	0	0	0	0	0	0	0	0	0	0	0	0	0	0	0	0	0	0	0	0	2	0	0	0
ENSG00000265596.1	0	0	0	0	0	0	0	0	0	0	0	0	0	0	0	0	0	0	0	0	0	0	0	0	0	0	0	0	0	0	0	1	0	0	0	0	0	0	0	0	0	0	0	0	0	0	0	0	0
ENSG00000284623.1	2	0	0	0	0	0	0	1	0	0	0	0	0	1	0	1	0	0	1	0	1	0	0	0	0	0	0	0	0	0	0	0	0	1	0	0	0	0	0	1	1	0	0	0	0	0	0	0	0
ENSG00000286552.1	0	2	0	0	1	0	0	1	0	0	0	0	0	0	1	0	0	0	0	0	0	0	0	0	0	0	0	0	0	0	0	0	1	0	0	0	1	0	0	0	0	0	1	0	0	0	0	0	0
ENSG00000287987.1	0	0	0	0	0	0	0	0	0	0	0	0	1	0	0	0	0	0	0	0	0	0	0	0	0	0	0	0	0	0	0	0	0	0	0	0	0	0	0	0	0	0	0	0	0	0	0	0	0
ENSG00000237290.2	0	0	0	0	0	0	0	0	0	0	0	0	1	0	0	2	0	0	0	0	0	1	0	0	0	0	1	0	0	0	3	0	0	0	0	0	1	0	0	0	0	0	0	0	0	0	0	0	0
ENSG00000275350.1	0	0	0	1	2	0	2	0	0	1	0	2	0	3	2	3	0	0	0	0	0	2	0	0	0	0	1	1	0	0	2	1	1	0	0	0	1	0	0	0	0	0	0	0	0	0	0	0	0
ENSG00000200796.1	0	0	0	0	0	0	0	0	0	0	0	1	0	0	0	1	0	0	0	0	0	2	0	0	0	0	0	0	0	0	0	0	0	0	0	0	0	0	0	0	0	0	0	0	0	0	0	1	0
ENSG00000238063.3	3	2	1	1	4	3	2	4	0	9	5	5	0	2	5	5	0	0	6	0	3	1	0	0	2	0	2	0	0	1	4	0	1	3	4	0	0	0	0	0	0	1	1	0	0	2	0	0	0
ENSG00000215895.4	2	3	6	0	1	0	0	0	3	1	0	1	1	3	0	1	3	2	4	1	0	5	1	2	2	4	0	9	2	4	0	0	2	3	4	2	1	6	2	1	2	2	1	0	2	2	3	0	4
ENSG00000284632.1	0	2	0	1	2	1	1	1	0	0	0	0	0	0	1	0	0	0	0	0	0	0	0	0	0	0	0	0	1	0	0	0	0	0	0	0	0	0	0	0	0	0	0	0	0	0	0	0	0
ENSG00000116954.8	208	206	222	184	228	207	280	197	432	215	163	186	80	153	176	239	232	225	218	85	133	111	169	334	244	86	229	63	73	123	120	77	200	210	256	346	217	360	277	75	50	282	189	196	223	28	167	247	158
ENSG00000273637.1	0	0	0	0	0	0	0	0	0	0	0	0	0	0	0	0	0	0	0	0	0	0	0	0	0	0	0	0	0	0	0	0	0	0	0	0	0	0	0	0	0	0	0	0	0	0	0	0	0
ENSG00000228436.3	15	12	19	11	15	11	10	11	17	27	39	41	6	11	13	9	21	12	24	26	33	24	19	29	22	20	23	17	20	27	22	18	20	22	29	26	32	30	26	17	19	18	17	27	22	18	22	39	20
ENSG00000214114.9	187	176	189	129	155	108	212	174	323	243	132	193	161	152	204	222	239	235	241	181	176	170	223	315	286	121	240	214	204	170	161	304	277	346	327	277	342	334	147	212	153	252	268	210	223	60	188	278	149
ENSG00000274944.4	0	0	0	0	0	1	0	0	0	0	0	0	0	0	0	0	0	4	1	0	0	3	0	4	1	0	0	0	0	2	0	0	2	0	1	0	0	0	0	0	0	1	1	0	0	0	0	0	0
ENSG00000131233.10	0	0	1	1	0	0	1	2	3	5	10	3	0	1	1	1	2	8	4	2	4	4	2	7	3	4	6	2	3	1	3	0	7	3	8	8	5	12	4	0	2	2	6	1	3	2	2	3	9
ENSG00000158315.11	12	1	17	8	9	7	5	8	11	14	38	44	10	15	5	13	20	13	16	17	39	27	43	50	16	13	32	25	16	41	21	21	18	21	46	39	18	63	15	22	32	42	50	14	22	27	35	21	29
ENSG00000199963.1	0	0	0	0	1	0	0	0	1	0	1	0	0	1	0	0	0	0	0	0	0	0	0	0	0	0	0	0	0	0	0	0	0	0	0	0	0	0	0	0	0	0	0	0	0	1	0	0	0
ENSG00000207466.1	0	0	0	0	0	0	0	0	0	0	0	0	1	0	0	0	0	0	0	0	0	0	0	0	0	0	0	0	0	0	0	0	0	0	1	0	0	0	0	1	1	0	0	0	0	0	0	0	0
ENSG00000235549.1	0	0	0	0	0	0	0	0	0	0	0	1	2	0	0	0	0	0	0	1	0	0	0	0	0	0	0	0	0	0	0	0	0	0	0	0	0	0	0	0	0	0	0	0	0	2	0	0	0
ENSG00000174574.16	1200	1657	1140	1772	1861	1689	1902	1494	2298	1595	1226	1861	970	1259	1492	1467	1315	1158	1308	836	1268	955	1018	1402	1350	1174	1155	811	1406	1025	1033	1084	1186	1618	1746	1419	1388	1450	1443	1335	750	1229	1086	1374	1157	646	969	1389	873
ENSG00000168653.11	41	36	72	21	25	24	44	30	40	97	87	93	49	44	54	35	52	65	65	66	67	48	62	154	50	85	101	104	127	55	38	253	52	55	117	99	104	161	137	94	111	90	91	55	54	60	45	109	65
ENSG00000127603.31	8654	4358	25749	5501	5591	4444	6653	8082	29178	12496	5284	8002	12140	9875	9854	10281	12280	13328	10584	23110	14597	17470	19710	10620	13283	14296	11488	21356	14064	22454	14282	22536	15336	14892	18048	8133	12192	18839	10780	28399	30468	20089	21460	11119	15305	26563	22461	17890	22297
ENSG00000206654.1	1	0	0	0	3	0	1	0	0	0	2	4	0	0	0	0	2	2	0	1	2	0	0	3	2	0	4	0	0	0	1	0	0	0	0	0	1	1	3	0	0	0	0	0	1	0	1	0	3
ENSG00000222378.1	0	1	2	0	1	0	0	3	0	0	5	1	0	0	0	0	3	0	2	0	7	2	5	1	3	1	9	0	0	4	1	0	0	0	0	0	1	0	0	2	0	1	2	2	3	0	2	3	4
ENSG00000287422.1	37	22	49	25	9	22	26	23	123	61	38	29	5	1	3	50	32	55	40	15	49	31	5	38	50	42	57	8	38	4	4	12	38	7	5	38	46	79	47	29	5	1	5	62	43	7	10	54	54
ENSG00000226438.1	6	2	6	5	6	2	2	8	34	5	5	13	0	0	3	6	15	12	9	1	15	1	6	10	7	6	15	6	15	2	4	0	16	10	3	7	11	16	4	11	0	1	10	11	7	0	5	15	7
ENSG00000217897.2	8	4	27	5	5	4	4	5	54	21	16	5	1	12	27	14	22	16	10	1	42	33	32	15	18	16	28	5	11	32	30	2	15	24	16	12	20	27	7	14	0	6	26	20	20	5	20	18	20
ENSG00000183682.8	29	19	157	18	18	18	28	31	60	114	187	175	55	57	48	63	65	66	63	102	130	145	115	88	95	106	87	105	99	147	102	123	113	86	132	75	65	161	130	65	169	152	173	70	114	328	97	122	144
ENSG00000237624.1	0	0	0	0	0	0	0	1	0	0	4	0	2	0	0	0	0	1	0	0	2	0	0	0	0	3	0	2	0	0	0	0	0	1	0	0	0	0	0	0	0	0	0	0	0	1	0	0	1
ENSG00000243970.3	63	30	325	39	47	37	43	73	94	298	377	372	91	87	88	87	126	154	125	233	277	335	226	180	197	207	245	181	213	299	183	159	233	200	225	220	198	415	232	190	299	294	353	186	230	493	232	329	301
ENSG00000090621.15	689	599	1477	292	316	228	553	557	415	1064	1235	1279	523	408	335	450	1047	988	1239	1746	1188	1027	1494	1344	1375	1340	1129	1910	1776	1679	973	1901	1140	1376	2174	1302	1544	1420	1639	1344	2107	2893	1754	787	1402	1646	1096	1474	830
ENSG00000228060.3	14	7	28	6	5	2	11	11	3	20	24	18	6	0	1	6	9	15	14	11	18	14	5	21	20	17	21	7	15	4	2	6	19	2	4	15	23	42	18	17	17	1	1	11	7	5	4	23	11
ENSG00000201457.1	0	0	0	0	0	0	0	0	0	0	0	0	0	0	0	0	0	0	0	0	0	0	0	0	0	0	0	0	0	0	0	0	0	0	0	0	0	0	0	0	0	0	0	0	0	0	0	0	0
ENSG00000163909.8	0	3	5	0	1	0	1	0	2	6	6	6	0	2	0	0	1	1	3	0	1	3	4	0	2	0	3	1	0	2	2	0	4	3	5	0	4	0	1	0	0	4	8	3	8	0	1	4	4
ENSG00000225903.1	0	0	0	0	0	0	0	0	0	0	0	0	0	0	0	0	0	0	0	0	0	1	0	0	0	0	0	0	0	0	0	0	0	0	0	0	0	0	0	0	0	0	0	0	0	0	0	0	0
ENSG00000116981.4	0	0	3	0	0	0	1	0	0	1	3	8	0	0	0	0	3	0	2	3	0	0	2	2	3	0	2	1	0	1	1	2	5	4	1	6	0	4	3	2	1	1	2	3	2	3	0	3	1
ENSG00000116983.13	2	5	86	4	0	4	4	2	15	58	35	24	0	1	4	7	50	29	30	15	36	58	29	30	33	21	53	21	25	23	22	14	78	23	24	28	35	36	10	18	20	41	51	63	40	19	29	66	18
ENSG00000084072.17	238	235	577	166	155	141	209	220	336	1024	720	735	178	168	152	253	389	428	408	251	659	373	319	752	403	516	619	299	587	229	175	485	496	358	304	706	522	929	637	466	440	643	784	407	622	440	490	967	635
ENSG00000225333.6	0	0	0	0	0	0	0	0	0	0	0	0	0	0	0	0	0	0	0	0	0	0	0	0	0	0	0	1	0	0	0	0	0	0	0	0	0	0	0	0	0	0	0	0	0	0	0	0	0
ENSG00000252413.1	0	0	0	0	0	0	0	0	0	0	0	0	0	0	0	0	0	0	0	0	0	0	0	0	0	0	0	0	0	0	0	0	0	0	0	0	0	0	0	0	0	0	0	0	0	0	0	0	0
ENSG00000116985.12	62	61	157	31	29	31	66	37	38	159	182	176	34	18	20	37	124	131	108	107	172	145	108	160	106	135	143	113	148	91	73	122	164	96	101	120	159	237	138	122	82	97	114	137	137	69	101	155	87
ENSG00000198754.5	2	4	6	2	0	1	3	2	1	1	1	2	1	0	0	0	5	6	1	0	6	3	8	3	7	4	6	2	3	5	1	2	10	4	6	3	6	0	0	0	3	4	7	8	2	10	3	4	3
ENSG00000285905.1	3	0	4	0	0	1	1	0	3	5	9	7	1	2	0	1	5	3	3	4	11	7	4	6	5	1	3	2	1	5	5	1	7	2	2	2	4	8	1	3	2	1	3	5	5	2	7	11	2
ENSG00000261798.1	2	7	10	4	4	3	1	2	4	11	16	12	4	1	0	2	9	11	9	6	14	7	4	9	5	6	22	4	7	3	3	6	8	8	2	8	12	16	3	0	7	3	1	11	8	8	2	8	4
ENSG00000229213.1	0	1	1	0	0	0	0	0	2	0	1	3	0	0	0	0	0	0	1	0	3	0	2	1	1	1	0	1	2	0	0	0	1	0	4	4	0	2	1	0	0	0	1	3	0	1	0	2	2
ENSG00000284719.1	20	16	19	11	22	7	27	13	34	43	24	24	16	26	24	28	54	33	46	65	48	39	58	36	48	42	41	53	49	64	42	65	45	74	79	37	62	19	18	25	33	37	45	49	44	44	21	32	27
ENSG00000284678.1	1	3	6	1	2	1	0	2	5	3	5	5	2	1	2	2	7	3	5	5	14	14	9	7	5	6	5	9	4	12	13	4	6	9	3	5	13	6	2	8	5	10	9	4	2	5	3	7	4
ENSG00000043514.17	151	114	392	50	61	65	120	110	116	280	253	226	51	58	76	112	260	237	265	231	374	300	355	377	286	245	344	189	203	256	265	165	192	320	313	316	308	593	295	341	206	328	388	192	324	135	295	315	241
ENSG00000202222.1	2	6	12	4	2	0	7	6	4	15	0	7	0	0	0	1	12	8	9	8	4	6	4	13	8	2	16	5	2	0	1	1	10	2	1	3	9	33	6	19	3	1	10	4	11	1	5	13	15
ENSG00000116990.11	405	434	490	47	45	20	337	102	197	599	65	41	25	91	150	276	661	500	789	81	426	649	572	517	972	198	491	86	208	315	431	68	530	555	629	455	930	454	440	174	79	567	631	617	681	34	379	739	338
ENSG00000236546.1	3	9	5	1	0	0	10	1	5	10	2	0	1	0	0	10	14	11	18	3	13	8	1	12	19	8	11	4	3	0	2	5	13	5	0	10	32	6	10	1	0	1	0	16	14	1	1	19	5
ENSG00000207356.1	0	0	0	1	0	3	0	1	1	0	0	0	1	1	2	1	1	0	0	0	2	0	0	2	1	0	0	0	0	1	0	2	0	3	0	0	0	0	0	2	2	3	1	1	2	0	0	0	0
ENSG00000168389.18	69	69	167	25	16	11	64	13	50	107	126	67	17	31	69	119	191	155	224	37	73	132	121	39	224	22	119	16	23	70	110	24	133	134	151	42	222	45	30	8	20	115	129	160	161	33	107	228	150
ENSG00000228477.1	8	11	20	1	3	6	7	3	7	19	16	22	7	5	1	16	14	19	26	10	9	28	14	14	34	7	19	16	9	3	12	14	12	11	29	9	33	10	13	4	13	15	6	31	16	19	9	27	23
ENSG00000131236.18	9147	8387	12076	7322	8893	7582	12099	9983	23337	8498	3733	6272	12300	13045	14263	11523	14209	12465	14375	18281	10181	12143	11796	9724	14175	10328	8357	16231	12513	19872	17693	24031	9499	22378	25679	7758	12101	10025	9994	12498	14517	20132	11389	11424	11594	11080	14372	9399	9386
ENSG00000131238.18	3113	2551	3988	1625	2078	1468	3172	2637	9364	3340	840	1315	4370	3696	3896	3463	4486	4294	5522	7617	2119	2584	5639	3339	5651	3900	2231	7221	4734	7875	6286	6999	2194	7711	9614	2499	5880	2693	3648	4649	6258	8161	5551	2038	4360	3970	5068	3634	2603
ENSG00000226745.2	1	0	0	0	4	1	0	1	0	0	1	0	0	0	2	0	0	0	2	0	0	1	0	0	0	0	0	0	0	0	0	0	0	0	0	0	0	0	1	0	0	0	0	0	0	0	0	0	0
ENSG00000117000.9	745	749	781	736	1018	662	948	1055	1569	803	503	870	688	1129	1157	1154	970	1000	970	538	465	398	1481	1015	1119	808	966	613	1102	412	670	1103	896	1555	1383	915	1113	1328	902	1605	430	1010	1323	864	794	159	929	1072	518
ENSG00000207508.1	7	5	16	2	6	3	7	9	15	15	13	3	10	1	1	16	24	16	14	4	11	11	5	15	18	11	25	7	10	2	0	13	16	1	0	8	11	9	10	8	4	0	0	14	18	0	0	15	13
ENSG00000188800.6	4	1	2	5	18	3	4	14	2	3	17	40	25	3	1	1	6	7	3	47	5	3	1	16	2	66	3	42	80	1	0	38	1	3	4	8	2	25	49	158	25	4	1	4	4	25	3	6	4
ENSG00000259943.1	37	20	33	23	53	18	39	50	74	54	58	93	36	16	10	30	42	39	36	17	38	12	9	80	16	66	84	47	121	5	6	60	40	16	14	69	61	62	98	96	31	20	31	48	52	8	12	54	19
ENSG00000084073.10	632	548	643	740	938	668	684	978	1254	690	278	386	558	723	767	726	714	770	785	622	511	349	882	699	819	379	681	800	493	652	655	1121	667	1143	1234	631	907	933	476	603	613	1157	932	673	615	289	796	808	476
ENSG00000231296.1	7	3	6	4	11	8	5	6	19	9	5	5	1	1	1	12	10	9	7	1	8	5	1	4	6	7	12	2	7	0	0	2	8	3	0	13	10	8	1	13	1	0	1	13	6	0	3	15	7
ENSG00000049089.15	111	73	37	655	486	521	520	267	59	149	647	575	193	256	214	215	87	59	53	101	30	23	123	51	161	106	38	91	66	177	75	146	37	194	102	30	139	29	69	29	123	135	154	45	87	160	49	116	73
ENSG00000227311.3	1	0	0	0	3	1	2	2	1	0	3	4	0	1	0	0	0	1	1	1	0	2	1	0	2	0	1	2	0	0	1	1	2	1	2	2	2	1	3	1	0	1	0	2	1	0	0	0	1
ENSG00000084070.12	15554	11288	9995	32890	40663	33354	22826	31429	17192	7276	5019	6677	18313	24932	26109	22701	10805	11724	12731	10839	6521	11455	11395	4903	17260	5990	5091	10072	4995	23459	15995	7153	7560	18681	19273	4418	12374	5895	7555	6172	8100	15113	8576	7888	12200	8288	12146	8431	8984
ENSG00000213172.3	114	31	39	47	46	27	69	63	66	31	10	15	36	40	78	104	65	47	92	23	12	59	90	12	67	5	26	17	7	47	70	12	38	50	91	10	62	21	5	18	23	40	67	38	73	5	43	37	46
ENSG00000284677.1	28	6	23	18	38	31	16	44	45	6	137	211	149	38	33	44	42	29	14	73	32	13	18	31	18	107	54	52	107	34	24	27	15	21	21	43	19	73	125	176	58	15	16	16	21	27	9	21	21
ENSG00000187801.15	42	24	53	41	57	48	40	44	77	61	168	373	118	85	80	88	74	69	45	69	63	28	92	83	50	127	60	51	113	40	44	64	30	52	68	54	53	178	146	298	46	58	72	41	38	27	45	57	55
ENSG00000260920.2	32	37	48	50	76	48	30	37	48	51	203	403	97	71	62	79	59	43	48	77	62	36	67	86	48	140	59	46	115	36	53	64	45	57	60	57	53	206	167	362	42	42	66	43	46	33	65	28	55
ENSG00000279667.1	6	5	1	12	21	12	3	17	11	11	132	203	33	17	20	20	9	2	3	25	9	12	2	23	6	75	19	7	35	13	13	15	5	7	19	23	6	96	55	217	14	5	11	7	4	7	14	5	5
ENSG00000187815.10	67	56	179	59	95	68	55	97	71	151	167	173	33	33	43	71	123	168	111	85	197	98	186	220	126	78	198	75	92	92	75	65	176	163	98	186	185	249	111	128	83	121	175	120	123	54	113	236	146
ENSG00000238287.1	9	10	23	18	9	10	12	14	9	28	30	38	3	6	7	20	17	19	12	6	23	10	36	28	22	15	38	5	7	7	2	7	21	24	11	24	39	42	8	48	4	14	22	21	26	5	12	40	17
ENSG00000164002.12	34	26	71	29	50	43	28	47	24	55	43	31	20	19	23	49	37	41	44	16	59	41	41	53	49	10	81	23	25	34	21	27	53	43	30	51	73	59	23	12	28	41	35	47	44	13	36	83	59
ENSG00000227278.1	0	0	0	0	0	0	0	1	0	0	0	0	0	0	0	0	0	0	0	0	0	0	0	0	0	0	1	0	0	0	0	0	0	0	1	0	0	0	0	0	0	0	0	0	1	0	0	0	0
ENSG00000238186.1	4	0	5	9	8	7	4	4	1	3	2	1	0	3	0	8	2	2	4	3	9	0	5	5	7	0	5	3	2	3	1	4	5	3	3	3	6	7	2	0	2	8	3	12	2	0	1	14	5
ENSG00000117010.17	47	54	66	93	117	73	43	105	29	65	24	23	6	20	27	70	71	72	39	10	75	38	43	72	57	16	102	3	11	16	18	15	89	38	38	38	80	89	24	5	8	20	62	73	40	4	43	126	114
ENSG00000286838.1	0	0	0	1	5	0	0	3	0	1	2	1	0	0	1	0	0	0	0	1	0	0	0	1	0	1	0	2	2	2	1	0	0	0	0	1	0	2	0	2	0	1	0	0	0	2	0	0	0
ENSG00000236505.1	1	0	0	0	1	1	0	1	0	0	0	0	0	0	0	0	0	0	0	0	0	0	0	0	0	0	0	0	0	0	0	0	0	0	0	0	0	2	1	0	0	0	0	0	0	0	0	0	0
ENSG00000233910.1	0	0	0	0	0	0	0	0	0	0	0	0	0	2	0	0	0	0	0	0	0	0	0	0	0	0	0	1	1	0	0	0	0	0	0	1	0	0	1	0	1	0	0	0	0	0	0	0	0
ENSG00000117016.10	31	32	173	40	31	40	30	37	26	64	49	56	41	45	32	35	97	68	93	123	59	81	111	33	102	72	67	136	101	113	88	119	92	97	142	38	85	30	58	29	142	205	183	75	78	191	108	117	94
ENSG00000287743.1	1	1	3	0	0	0	0	0	0	0	1	2	0	0	1	0	1	2	0	0	4	1	0	1	1	2	3	0	0	0	0	0	1	1	0	0	1	4	3	1	0	0	2	1	3	2	1	3	4
ENSG00000237899.1	1	0	4	1	3	1	0	2	2	3	5	6	0	0	0	4	5	6	1	0	5	1	4	3	1	2	6	1	5	1	2	1	4	0	2	3	3	16	3	4	4	2	4	2	4	2	3	13	1
ENSG00000272145.1	24	28	86	17	27	13	43	25	74	73	24	29	8	0	13	60	72	64	57	4	60	36	27	96	92	32	88	2	43	5	13	8	92	36	7	82	120	145	52	22	6	14	38	79	77	2	34	140	70
ENSG00000066136.20	1534	1061	1718	1019	1295	1059	1670	1309	2653	1300	752	767	945	1488	1731	1693	1653	1562	1720	1516	1511	1797	2115	1162	2204	959	1091	1340	1021	2653	2164	1453	1335	2288	2825	924	1896	1264	845	935	1390	2371	2091	1388	1879	1344	1997	1710	1420
ENSG00000198974.3	18	8	12	8	20	7	14	3	28	10	16	16	1	2	23	16	12	18	9	5	16	6	32	11	18	11	12	2	7	9	20	1	16	32	7	5	23	5	4	1	2	9	28	14	11	3	9	26	12
ENSG00000207962.1	19	14	14	13	8	8	9	11	30	20	9	3	1	3	21	19	19	13	11	1	17	11	42	13	26	8	10	2	10	8	22	2	21	19	14	8	16	10	5	0	0	6	31	19	18	2	26	22	13
ENSG00000117013.17	8	6	18	6	8	11	12	8	14	18	31	22	25	18	14	15	14	13	21	21	27	17	16	24	12	11	19	9	15	16	7	23	14	23	19	14	14	2	8	6	15	15	11	14	18	27	15	31	15
ENSG00000264582.2	4	0	1	3	3	1	2	0	0	0	2	1	4	0	0	0	0	0	0	1	1	0	0	2	3	0	0	0	1	1	1	1	1	0	0	0	0	2	2	1	0	1	5	1	0	0	0	2	0
ENSG00000179862.7	43	35	51	20	38	38	44	26	34	44	22	22	30	73	103	132	162	87	127	25	140	93	73	123	120	39	129	15	51	71	78	12	187	119	124	72	138	27	81	4	14	68	69	306	118	25	40	127	46
ENSG00000229528.1	0	0	1	0	0	0	0	0	0	0	0	0	0	0	0	0	0	0	0	0	0	0	0	0	0	0	0	0	0	0	0	0	0	0	0	0	0	0	0	0	1	0	0	0	0	0	0	0	0
ENSG00000228940.1	0	0	0	0	0	0	0	0	0	0	0	0	0	0	0	0	0	0	0	0	0	0	0	0	0	0	1	0	0	0	0	0	0	0	0	0	0	0	0	0	0	0	0	0	0	0	0	0	0
ENSG00000286668.1	0	0	0	0	0	0	0	0	0	0	0	0	0	0	0	0	0	0	0	0	0	0	0	0	0	0	0	0	0	0	0	0	0	0	0	0	0	0	0	0	1	0	0	1	0	0	0	0	0
ENSG00000233118.2	0	0	0	0	0	0	0	0	0	0	0	0	0	0	0	0	0	0	0	0	0	0	0	0	0	0	0	0	0	0	0	0	0	0	0	0	0	0	0	0	0	0	0	0	0	0	0	0	0
ENSG00000171793.16	191	155	618	137	137	104	178	198	145	326	521	523	133	138	138	159	303	309	290	284	448	299	369	475	296	230	460	353	288	279	188	427	473	352	303	469	389	767	373	345	391	475	551	354	374	294	442	646	550
ENSG00000281207.1	30	22	152	33	28	26	44	45	21	92	235	207	63	43	47	38	74	75	59	156	134	97	126	129	70	84	123	180	93	117	70	181	119	134	123	128	116	152	126	37	210	203	230	106	104	238	97	217	141
ENSG00000171790.15	34	36	141	31	25	28	35	35	22	75	303	322	90	51	29	26	70	82	42	222	156	91	74	133	70	135	126	297	144	149	44	259	139	89	128	143	103	151	141	64	328	233	179	84	99	388	96	217	126
ENSG00000010803.16	218	266	454	159	346	191	272	265	130	337	643	741	289	265	293	203	203	229	225	451	390	393	354	258	252	260	261	444	369	381	242	595	321	375	439	278	290	344	242	302	532	555	512	254	278	534	378	415	272
ENSG00000215893.3	2	3	13	1	2	0	3	2	2	7	5	20	2	4	2	5	5	0	3	3	16	6	14	10	3	1	10	4	1	12	5	3	6	8	10	13	7	11	2	13	9	11	16	4	7	4	11	15	7
ENSG00000287400.1	3	5	0	1	1	0	1	1	2	2	3	0	0	0	1	3	0	0	1	0	1	4	0	1	0	0	1	4	0	0	0	0	9	0	2	2	2	2	1	2	0	1	0	1	2	4	1	2	2
ENSG00000235358.2	4	2	4	3	3	6	5	1	3	5	13	22	3	7	3	0	2	4	1	1	6	21	4	6	1	3	2	3	3	4	0	3	13	2	4	4	0	2	0	1	1	2	5	13	3	0	1	2	0
ENSG00000213987.4	0	1	0	0	0	0	1	0	1	0	1	5	2	0	0	0	0	0	0	0	0	3	0	0	0	2	0	2	0	0	0	2	2	0	0	0	0	4	0	2	2	1	0	2	0	0	0	1	0
ENSG00000286640.1	4	3	3	9	16	8	8	13	3	5	2	3	0	0	0	2	13	38	13	8	11	7	14	18	10	8	23	16	9	12	4	77	18	35	21	9	32	5	2	1	1	3	4	4	3	4	0	2	3
ENSG00000204060.7	1	2	1	1	3	3	2	4	1	0	3	4	2	3	2	4	4	1	1	0	4	0	1	2	2	1	1	1	1	2	0	0	2	4	2	5	1	0	1	0	0	3	4	2	0	2	2	1	0
ENSG00000229901.1	4	0	0	0	2	0	0	2	0	1	0	0	0	0	0	0	0	0	0	0	4	1	0	1	0	2	2	0	0	3	0	1	2	1	0	0	1	0	0	0	1	1	0	0	0	0	0	1	0
ENSG00000252563.1	0	0	0	0	0	0	0	0	0	0	0	0	0	0	0	0	0	0	0	0	0	0	0	0	0	0	0	0	0	0	0	0	0	0	0	0	0	0	0	0	0	0	0	0	0	0	0	0	0
ENSG00000127129.10	0	1	0	0	0	0	0	0	0	1	0	0	0	0	0	0	1	0	0	1	0	0	0	0	0	0	0	0	0	0	0	0	0	0	0	0	0	0	0	0	1	0	0	0	0	0	0	0	0
ENSG00000127124.16	914	662	4206	325	288	256	526	500	642	1478	1890	1873	599	336	321	313	1601	1572	1406	3610	2208	2230	2735	811	1590	1686	1509	4072	1430	2784	1547	5033	1927	1956	2275	608	1513	1141	902	1656	5306	3534	2761	1313	1967	5010	2406	1906	2419
ENSG00000230881.1	11	9	56	7	2	5	4	5	14	25	38	31	6	6	4	8	26	29	16	75	42	16	54	12	27	11	28	92	22	67	18	73	16	30	35	8	16	15	2	9	92	92	54	18	23	141	35	34	39
ENSG00000230638.4	47	23	221	15	13	16	24	20	40	97	111	124	25	21	23	19	90	81	51	187	131	136	129	46	123	16	87	242	26	178	67	279	103	95	179	29	95	67	24	26	282	245	200	79	102	239	114	141	106
ENSG00000284895.1	0	0	0	0	0	0	0	0	0	0	0	0	0	0	0	0	0	0	0	0	0	0	0	0	0	0	0	0	0	0	0	0	0	0	0	0	0	0	0	0	0	0	0	0	0	0	0	0	0
ENSG00000287587.1	0	1	0	0	0	0	0	0	0	1	0	0	0	0	0	0	2	0	0	0	0	0	0	0	0	0	0	0	0	0	0	0	1	0	0	0	0	0	0	0	0	0	0	0	0	0	0	1	0
ENSG00000227538.1	0	0	0	0	0	0	0	0	0	0	0	0	0	0	0	0	0	0	0	2	0	0	0	1	0	0	0	0	0	0	0	0	0	0	0	0	0	0	0	0	0	0	0	0	0	0	0	0	0
ENSG00000228776.2	0	0	0	0	0	0	0	0	0	0	0	0	1	0	0	0	0	0	0	0	0	0	0	0	0	0	0	0	0	0	0	0	0	0	0	0	0	0	0	0	0	0	0	0	0	0	0	0	0
ENSG00000044012.4	0	0	0	0	0	0	0	0	0	0	0	1	0	0	0	0	0	0	0	1	0	0	0	0	0	0	0	0	1	0	0	0	0	0	0	0	0	0	0	0	1	0	0	0	0	2	0	0	0
ENSG00000197273.4	0	0	0	0	0	0	0	0	0	0	0	1	2	2	0	0	0	0	0	18	0	0	0	0	0	1	0	10	2	1	0	8	1	0	0	0	0	0	1	1	10	0	0	0	0	21	0	0	2
ENSG00000198815.9	1058	958	1976	812	1015	752	1100	1067	1600	1561	1339	1866	1264	1550	1352	1242	1431	1444	1453	2042	1530	1651	2146	1973	1619	1762	1670	1917	1858	2214	1664	2314	1472	2165	2768	1572	1406	2869	2129	3644	2351	2824	2385	1404	1759	1456	2293	1725	1420
ENSG00000227527.2	2	3	4	1	2	0	1	2	3	1	14	18	3	0	0	3	2	7	3	2	4	0	2	9	1	14	9	2	18	0	1	3	3	0	1	10	10	8	13	1	0	5	0	3	2	0	0	6	3
ENSG00000177181.15	3	8	14	1	5	1	3	12	0	13	22	37	13	4	13	5	0	9	4	17	7	11	8	12	7	60	9	25	66	21	8	21	13	8	15	29	7	43	55	93	26	19	21	7	13	20	8	18	12
ENSG00000235002.1	0	0	0	0	0	0	0	0	0	0	0	1	0	1	0	1	0	1	0	1	0	0	0	0	1	7	0	0	2	0	0	1	0	0	1	0	1	2	3	5	1	0	1	0	3	0	0	0	0
ENSG00000066185.13	4	4	9	6	1	5	10	3	7	16	14	14	7	4	2	5	7	3	5	15	5	8	6	18	3	18	5	13	25	7	6	9	6	7	7	9	6	16	27	15	13	8	5	6	2	6	5	6	6
ENSG00000127125.9	417	356	577	277	306	230	413	354	769	573	400	393	229	258	352	638	599	610	570	337	657	396	420	793	609	579	652	431	690	335	319	424	745	612	627	618	899	689	566	477	231	351	549	640	539	214	320	825	471
ENSG00000186409.18	350	246	315	409	488	293	281	425	622	345	658	1128	503	447	424	496	308	322	289	606	574	268	464	1096	365	1263	683	564	1398	426	307	449	332	411	584	986	392	1642	1145	2172	557	381	464	334	296	345	391	429	264
ENSG00000230116.1	3	2	0	6	3	6	3	6	4	0	0	8	2	8	10	7	5	1	4	2	1	0	8	7	5	6	7	2	10	1	0	8	6	3	3	8	3	8	8	8	2	4	9	4	0	0	1	5	0
ENSG00000236876.3	10	4	9	8	16	13	6	7	20	19	21	27	4	9	12	10	10	9	11	6	22	21	5	13	10	39	17	13	28	24	9	14	7	23	28	23	20	21	33	16	11	13	8	7	10	9	7	6	8
ENSG00000200254.1	3	0	0	4	2	2	4	1	5	0	4	10	3	5	1	4	1	2	1	4	1	1	6	11	2	12	8	4	11	4	4	1	6	0	12	5	1	17	7	23	4	8	1	1	1	0	1	2	0
ENSG00000236180.2	3	4	0	6	9	6	4	4	14	7	9	19	6	12	6	4	4	6	5	8	8	5	6	11	6	19	2	4	25	9	6	6	1	6	11	8	1	13	13	22	3	6	4	3	5	2	2	3	5
ENSG00000171960.12	87	79	298	58	58	76	86	77	105	235	244	224	68	40	57	90	197	193	208	131	320	293	228	278	199	194	327	153	290	174	120	169	228	216	140	287	303	487	185	261	134	208	286	226	215	135	267	345	262
ENSG00000285728.2	26	22	89	21	26	19	21	37	23	86	56	56	15	8	18	34	66	78	58	25	105	36	70	112	65	52	106	29	90	24	27	33	89	55	25	103	79	127	72	61	18	54	91	66	59	18	73	121	60
ENSG00000234917.2	3	1	5	1	0	0	3	2	3	3	6	15	2	0	1	3	5	8	2	9	7	3	5	6	5	17	6	2	10	2	2	5	5	4	2	7	5	7	5	17	0	1	3	6	6	2	5	9	1
ENSG00000065978.19	12307	31477	8791	29228	48784	36911	32346	26512	4333	16828	12680	19991	11262	13294	15798	10753	8528	6254	14197	12895	8860	11886	4054	11134	6243	9086	7644	7248	18465	7193	12189	21761	5506	9764	27804	19539	6201	5642	15287	8466	11684	15854	3698	9549	6218	6159	4236	4258	4244
ENSG00000164007.11	0	0	6	0	0	1	2	1	0	0	2	1	1	0	0	2	1	2	3	2	4	2	4	0	1	2	4	1	9	0	0	1	1	1	0	5	0	2	3	3	0	0	0	4	2	1	2	1	4
ENSG00000117385.16	257	207	524	107	111	90	195	162	193	358	357	251	145	166	165	225	365	395	368	389	639	503	480	583	468	314	483	299	252	515	415	364	414	493	503	427	525	622	365	236	335	474	547	281	427	418	365	538	423
ENSG00000164008.16	85	52	179	48	54	40	69	72	88	130	174	231	30	23	36	120	139	164	145	42	187	202	73	279	140	251	175	51	259	48	48	53	188	62	63	218	208	451	317	336	71	90	117	143	206	54	106	250	179
ENSG00000283580.3	0	0	0	0	0	0	0	0	1	0	0	0	0	0	0	0	0	0	0	0	0	0	0	1	0	0	0	0	0	0	0	0	1	0	0	0	0	0	0	0	0	0	0	0	0	0	0	0	1
ENSG00000228452.1	0	0	0	0	0	0	0	0	0	0	0	0	0	0	0	0	0	0	0	0	0	0	0	0	0	0	0	0	0	0	0	0	0	0	0	0	0	0	0	0	0	0	0	0	0	0	0	0	0
ENSG00000274386.5	22	24	24	31	21	19	28	27	29	21	59	124	11	26	13	28	21	21	14	13	25	20	14	47	32	70	35	15	68	14	7	15	21	19	18	50	35	78	80	60	9	9	9	19	24	14	21	35	18
ENSG00000177868.12	175	419	139	408	515	384	435	332	89	126	108	155	123	167	192	164	99	90	108	89	71	176	39	80	80	64	57	64	113	84	149	162	96	120	253	168	105	63	117	65	99	136	53	197	81	54	27	64	56
ENSG00000164010.15	431	709	389	740	942	779	706	635	380	475	345	402	242	347	381	382	338	301	370	311	263	1022	374	190	398	150	275	227	222	383	534	277	387	414	604	248	398	208	176	147	236	410	346	484	287	246	269	269	261
ENSG00000228192.8	41	36	66	38	31	28	40	25	79	40	27	21	17	40	44	77	65	56	64	17	54	61	100	53	60	13	68	33	19	63	80	20	48	66	63	35	77	38	11	10	22	54	69	78	62	22	52	58	68
ENSG00000164011.18	82	98	174	51	65	40	73	68	108	187	273	308	34	32	60	96	147	149	160	71	264	148	116	368	150	297	240	80	354	64	97	91	138	120	104	339	174	489	355	313	69	122	147	151	134	37	130	229	126
ENSG00000233708.1	0	0	0	1	0	0	0	0	0	0	7	8	0	0	0	1	0	0	0	0	5	2	0	7	0	1	3	4	2	1	0	1	0	0	1	4	0	2	6	1	3	0	1	0	0	4	0	0	0
ENSG00000237090.1	2	3	0	12	13	15	11	10	3	7	5	10	7	10	6	4	3	2	2	3	3	10	1	5	6	3	5	1	0	0	3	5	3	5	7	10	4	4	3	7	3	1	1	2	1	4	0	0	0
ENSG00000225099.1	0	0	2	1	0	1	1	2	2	1	1	3	1	1	0	1	0	2	3	0	0	0	0	1	1	1	0	2	2	1	0	0	3	1	1	0	0	1	1	5	2	1	2	1	1	1	0	0	0
ENSG00000117394.24	4205	8964	2468	9005	11314	9785	6731	8310	1686	3691	3942	4507	3139	4043	4220	3597	1884	1587	2703	2025	2546	3139	1074	2293	1681	2185	2311	1416	3592	1423	2314	1845	2490	2047	3964	3717	1788	1486	2860	861	1374	2706	1232	2710	1585	1032	1062	1799	1718
ENSG00000284138.1	31	63	106	77	76	63	54	72	32	30	74	67	9	12	14	40	36	39	30	11	56	89	3	68	27	56	61	15	46	6	5	14	109	3	9	54	44	52	48	22	11	5	8	61	40	15	5	98	65
ENSG00000227533.6	7	11	35	17	21	13	13	16	18	39	28	37	21	16	13	22	31	29	22	24	58	24	41	55	21	33	45	28	43	33	14	36	24	40	33	49	28	69	35	30	45	64	73	21	36	34	31	55	31
ENSG00000283973.2	10	8	20	9	10	5	6	15	8	9	20	16	7	3	5	9	9	13	3	12	35	13	6	23	6	29	18	11	18	8	7	17	19	7	6	24	13	44	24	16	23	15	10	9	16	16	17	35	18
ENSG00000207256.1	1	1	0	0	0	0	0	1	1	2	0	0	0	0	0	0	0	2	0	2	1	1	0	0	0	0	3	2	1	0	0	0	1	0	0	0	1	1	2	0	3	1	3	0	2	0	0	1	1
ENSG00000283136.1	0	0	0	0	0	0	0	0	0	0	0	0	0	0	0	0	0	0	0	0	0	0	0	0	0	0	0	0	0	0	0	0	0	0	0	0	0	0	0	0	0	0	0	0	0	0	0	0	0
ENSG00000277513.1	0	0	0	0	0	0	0	0	0	0	0	0	0	1	0	0	0	0	0	0	0	0	0	0	0	0	0	0	0	0	0	0	0	0	0	0	0	0	0	0	0	0	0	0	0	0	0	0	0
ENSG00000186973.11	1	0	1	0	0	0	0	1	0	0	0	0	0	0	0	0	0	1	0	0	0	1	1	0	1	0	1	0	0	0	0	0	3	0	0	0	0	0	4	0	0	0	0	0	0	0	0	0	0
ENSG00000117395.13	69	79	118	30	37	33	64	39	52	105	74	60	26	31	22	37	77	95	96	60	125	88	81	96	72	20	106	48	32	76	65	78	91	103	95	98	122	126	49	26	56	161	89	75	91	65	82	147	110
ENSG00000284410.1	0	0	0	0	0	0	0	0	0	0	0	0	0	0	0	0	0	0	0	0	0	0	0	0	0	0	0	0	0	0	0	0	0	0	0	0	0	0	0	0	0	0	0	0	0	0	0	0	0
ENSG00000243710.8	1	0	0	6	2	0	2	1	3	3	22	19	0	0	1	0	3	3	0	0	0	1	0	1	1	0	0	0	0	1	0	3	1	2	0	0	2	1	1	2	2	4	4	2	0	1	3	0	0
ENSG00000199240.1	0	0	0	0	0	0	0	0	0	0	4	1	0	0	0	0	0	0	0	0	0	0	0	0	0	0	0	0	0	0	0	0	0	0	0	0	0	0	0	0	0	0	0	0	0	0	0	0	0
ENSG00000179178.11	0	0	0	0	0	1	1	0	0	1	5	5	0	0	0	0	1	0	0	0	1	0	0	1	0	0	0	0	0	0	0	0	0	0	0	3	0	0	1	0	0	0	0	0	1	0	0	4	1
ENSG00000253313.6	0	0	0	0	0	0	0	0	1	1	0	1	1	0	0	1	1	2	0	0	0	0	1	0	1	0	0	1	0	0	1	0	0	0	0	0	0	1	0	0	0	1	0	0	0	0	0	0	0
ENSG00000066056.14	15	8	11	14	13	22	16	22	8	16	41	48	23	14	15	11	13	22	15	31	31	20	36	37	13	48	21	39	32	38	9	35	10	20	31	45	10	34	43	19	27	32	29	12	26	45	13	27	20
ENSG00000117400.18	62	38	176	47	40	46	59	50	45	86	222	267	107	106	135	93	98	68	87	94	155	97	113	147	86	125	138	81	90	126	136	97	42	97	168	129	74	94	111	82	90	89	57	52	84	92	68	73	84
ENSG00000287113.1	5	4	2	1	4	3	4	4	7	5	11	12	3	3	2	2	6	8	4	7	21	10	14	12	8	8	10	3	11	10	4	5	10	16	6	10	10	8	8	7	4	5	7	5	5	4	10	5	4
ENSG00000234694.1	10	13	10	4	1	9	17	9	13	13	22	20	7	10	11	13	23	21	10	6	31	15	14	31	30	18	27	11	18	20	11	13	24	15	19	25	30	26	15	3	16	9	15	19	15	15	5	26	13
ENSG00000117399.14	51	29	36	48	45	45	44	60	61	55	65	80	67	42	34	51	53	52	42	57	42	62	22	58	62	74	56	63	114	20	25	53	61	21	40	59	72	66	86	65	59	56	32	71	65	153	99	180	61
ENSG00000066322.15	819	803	1257	538	597	563	988	733	1171	897	701	590	386	536	569	697	996	1002	1128	807	1234	1050	973	1048	1175	687	930	759	686	1395	1055	753	923	1210	1447	933	1171	912	857	279	710	1663	1010	902	1075	731	853	1000	894
ENSG00000283836.1	0	0	0	0	0	0	0	0	0	0	0	0	0	0	0	0	0	0	0	0	0	0	0	0	0	0	0	0	0	0	0	0	0	0	0	0	0	0	0	0	0	0	0	0	0	0	0	0	0
ENSG00000159479.17	250	206	420	152	127	119	261	174	332	318	231	247	93	118	178	264	347	330	340	203	403	438	270	428	428	372	317	177	394	250	268	179	355	374	323	359	481	464	300	283	137	291	324	362	344	145	308	420	313
ENSG00000229431.1	26	14	26	12	18	8	11	11	21	18	20	30	7	5	8	20	25	26	21	17	28	24	8	40	33	16	20	8	20	9	10	17	33	13	13	22	50	20	18	27	14	5	12	17	27	5	13	32	20
ENSG00000198198.17	2059	1173	4149	1278	1379	1106	1582	1764	2480	2701	3786	3596	2170	2441	2350	2314	2598	2702	2321	4288	5905	2542	4454	3874	3473	4761	3931	4022	4149	5959	3823	3385	1951	3871	4553	3460	3260	4546	3792	2527	4821	5062	4927	1640	3493	6421	3624	3893	3970
ENSG00000229372.1	2	0	0	0	0	0	0	0	0	0	0	0	0	0	0	0	0	0	0	0	0	0	0	0	0	0	0	0	0	0	0	0	0	0	0	0	0	0	0	0	1	1	0	0	0	0	0	0	0
ENSG00000274975.1	0	0	0	0	0	0	0	0	0	0	0	0	0	0	0	0	0	0	0	0	0	0	0	0	0	0	0	0	0	0	0	0	0	0	0	0	0	0	0	0	0	0	0	0	0	0	0	0	0
ENSG00000178922.18	0	0	0	0	0	0	0	0	0	0	0	0	0	0	0	0	0	0	0	0	0	0	0	0	0	0	0	0	0	0	0	0	0	0	0	0	0	0	0	0	0	0	0	0	0	0	0	0	0
ENSG00000229348.1	1	0	0	0	0	0	0	0	1	0	1	4	5	2	1	0	0	0	0	2	0	0	1	3	0	2	1	14	4	2	0	21	0	1	5	4	2	2	7	11	13	7	2	0	1	2	0	0	0
ENSG00000142949.17	106	166	86	280	241	301	175	255	21	141	92	128	152	178	240	161	86	43	134	89	75	243	34	67	88	96	86	57	123	105	153	63	55	85	160	140	42	37	88	38	65	113	15	77	57	53	32	19	39
ENSG00000066135.13	237	164	571	161	149	144	250	194	360	311	193	197	145	257	244	306	345	407	345	228	475	385	474	422	448	253	379	247	270	435	327	277	396	380	507	357	401	485	281	179	306	575	511	288	463	279	428	545	462
ENSG00000284989.1	0	0	0	0	0	0	0	0	0	0	0	0	0	0	0	0	0	0	0	0	0	0	0	0	0	0	0	0	0	0	0	0	0	0	0	0	0	0	0	0	0	0	0	0	0	0	0	0	0
ENSG00000236200.6	124	72	278	83	70	54	95	57	152	169	151	161	69	127	111	152	189	190	135	91	193	243	265	176	176	114	196	128	107	233	148	97	225	188	272	149	212	264	126	88	141	246	293	186	175	157	202	278	173
ENSG00000126091.21	134	102	495	106	94	90	130	98	158	401	236	138	69	132	144	146	368	336	237	262	635	382	486	317	275	100	449	316	111	442	212	255	363	380	411	220	312	469	124	112	445	648	687	302	362	477	485	474	379
ENSG00000229444.1	1	1	20	3	1	1	4	4	8	16	5	7	5	2	1	5	11	9	3	6	24	3	5	13	9	5	15	7	8	6	2	11	11	3	6	10	11	28	3	11	9	8	8	8	11	5	4	12	12
ENSG00000283414.1	1	1	8	1	0	1	4	0	0	5	2	2	4	2	0	3	4	1	2	4	4	6	1	7	2	0	5	4	3	0	1	4	0	1	0	11	6	7	2	3	5	1	0	1	4	4	4	4	3
ENSG00000233674.2	8	3	8	2	3	2	3	4	9	15	8	8	3	0	5	4	8	11	4	3	18	13	10	12	12	2	10	8	6	7	5	2	15	10	7	12	9	28	5	14	8	6	16	10	12	7	16	15	10
ENSG00000283477.1	0	0	0	0	0	0	0	0	0	0	0	0	0	0	0	0	0	0	0	0	0	0	0	0	0	0	0	0	0	0	0	0	0	0	0	0	0	0	0	0	0	0	0	0	0	0	0	0	0
ENSG00000224751.2	6	7	39	5	1	4	6	3	11	22	22	8	1	4	6	6	11	15	9	7	46	19	42	15	18	4	40	7	3	39	14	4	25	22	24	23	32	22	6	2	12	42	51	20	16	23	38	32	31
ENSG00000117407.17	4	3	15	2	2	0	0	3	1	9	21	33	19	6	2	3	1	1	5	35	14	5	10	15	5	15	11	50	10	14	1	92	4	5	12	16	9	12	6	1	48	7	10	11	6	75	4	10	3
ENSG00000237950.3	11	7	68	12	6	19	12	14	16	66	71	76	6	8	8	10	43	38	26	10	84	39	36	77	37	12	78	22	17	17	8	17	49	27	30	87	57	142	32	18	19	41	55	48	47	28	51	78	37
ENSG00000288573.1	4	11	25	6	6	5	4	7	9	22	29	20	1	2	1	12	20	17	13	3	41	10	18	47	18	4	39	6	11	4	3	7	26	14	5	29	11	35	10	4	5	13	17	25	16	3	13	42	11
ENSG00000117408.11	323	262	742	182	201	188	294	251	280	447	481	273	160	233	223	241	482	460	486	430	855	579	585	603	535	179	670	417	184	747	453	375	555	520	765	517	634	628	279	68	494	1007	672	438	551	643	461	639	681
ENSG00000285649.1	3	1	4	4	6	4	2	2	0	5	4	6	1	1	2	2	3	2	1	0	5	3	0	4	1	4	12	0	4	3	0	0	1	0	1	3	5	11	3	1	0	2	5	4	1	0	0	5	5
ENSG00000132768.14	97	83	228	50	47	41	80	53	75	206	283	205	46	40	38	59	123	157	141	86	261	129	115	203	126	69	212	85	71	122	98	110	142	141	179	215	150	159	68	8	104	237	200	130	157	144	96	190	203
ENSG00000117410.14	2240	2168	1441	1903	2136	2092	2636	2150	4088	2369	2305	2359	2117	2564	2731	2963	2181	2014	2046	1604	2022	1240	1581	1646	2534	1391	1626	1896	1507	2297	1306	1955	1842	3337	3009	1665	3035	801	1442	414	1436	2803	2114	2412	2142	1581	781	2042	1110
ENSG00000117411.18	57	64	103	85	116	97	51	86	30	76	354	308	69	70	67	55	57	49	51	53	78	92	37	67	40	60	70	63	66	48	35	84	91	43	68	64	48	63	86	21	83	77	57	63	42	89	37	87	72
ENSG00000159214.13	28	24	31	12	21	13	39	24	28	28	99	79	23	28	25	41	52	50	41	45	36	24	44	23	55	15	24	21	20	58	52	49	53	64	59	18	55	2	13	2	27	34	29	20	25	50	12	27	23
ENSG00000196517.13	1130	2272	470	2731	2951	2933	1685	2366	149	998	816	879	1055	1223	1385	1004	267	125	725	622	340	629	91	295	247	283	429	209	816	254	673	311	193	330	1238	927	151	175	707	122	444	905	95	288	325	261	147	86	64
ENSG00000230615.7	223	461	114	482	739	660	487	416	35	164	323	501	240	320	411	217	80	62	133	140	73	139	20	91	62	48	85	58	212	52	149	165	87	101	309	243	51	46	134	53	91	119	27	131	51	80	39	34	38
ENSG00000227163.2	0	0	0	0	0	0	0	0	0	0	0	0	0	0	0	0	0	0	0	0	0	0	0	0	0	0	0	0	0	0	0	0	0	0	0	0	0	0	0	0	0	0	0	0	0	0	0	0	0
ENSG00000271647.1	0	0	0	0	0	0	0	0	0	0	0	0	0	0	0	0	0	0	0	0	0	0	0	0	0	0	0	0	0	0	0	0	0	0	0	0	0	0	0	0	0	0	0	0	0	0	0	0	0
ENSG00000239560.3	0	0	0	0	0	0	0	0	0	0	0	0	0	0	0	0	0	0	0	0	0	0	0	0	0	0	0	0	0	0	0	0	0	0	0	0	0	0	0	0	0	0	0	0	0	0	0	0	0
ENSG00000171872.5	0	0	1	0	1	0	0	0	0	0	0	0	1	0	0	0	0	0	0	0	0	1	0	0	0	0	0	1	0	0	0	0	0	0	0	0	0	0	0	1	0	0	0	0	0	0	0	0	0
ENSG00000233514.1	0	0	1	0	0	0	1	0	0	0	0	0	1	0	0	0	0	0	0	0	0	0	0	1	0	0	0	0	0	0	0	0	0	0	0	1	0	0	0	0	0	0	0	1	0	0	0	0	0
ENSG00000283039.1	0	0	0	0	0	0	0	0	0	0	0	0	0	0	0	0	0	0	0	0	0	0	0	0	0	0	0	0	0	0	0	0	0	0	0	0	0	0	2	0	0	0	0	0	0	0	0	0	0
ENSG00000226804.4	0	0	0	0	0	0	0	0	0	0	0	0	0	0	0	0	0	0	0	0	0	0	0	0	0	0	0	0	0	0	0	0	0	0	0	0	0	0	0	0	0	0	0	0	0	0	0	0	0
ENSG00000200171.1	0	0	0	0	0	0	0	0	0	0	0	0	0	0	0	0	0	0	0	0	0	0	0	0	0	0	0	0	0	0	0	0	0	0	0	0	0	0	0	0	0	0	0	0	0	0	0	0	0
ENSG00000238037.1	0	0	0	0	0	0	0	0	0	0	0	0	0	0	0	0	0	0	0	0	0	0	0	0	0	0	0	0	0	0	0	0	0	0	0	0	0	0	0	0	0	0	0	0	0	0	0	0	0
ENSG00000227994.1	0	0	0	0	0	0	0	0	0	0	0	0	0	0	0	0	0	0	0	0	0	0	0	0	0	0	0	0	0	0	0	0	0	0	0	0	0	0	0	0	0	0	0	0	0	0	0	0	0
ENSG00000271329.1	0	0	0	0	2	0	1	0	0	0	1	1	0	0	0	0	0	0	0	0	0	1	0	0	0	1	1	0	0	0	0	0	0	0	0	0	0	0	1	1	1	1	1	0	1	0	0	0	1
ENSG00000178028.14	295	206	743	178	162	184	247	236	326	577	344	238	204	324	329	402	532	586	465	560	935	661	678	552	606	279	770	543	245	712	461	668	619	607	653	499	688	681	241	150	631	772	808	595	608	753	551	800	683
ENSG00000117419.16	162	123	484	96	99	95	169	104	102	358	288	223	153	146	132	117	291	278	264	414	539	285	385	409	256	306	399	430	340	482	202	514	295	403	408	327	334	367	282	111	434	609	546	266	313	500	265	418	329
ENSG00000233602.1	16	7	57	12	8	11	8	10	7	28	27	31	36	22	15	14	42	43	29	71	73	37	44	43	38	39	61	104	44	84	36	90	46	61	77	42	44	64	39	23	97	100	98	29	49	89	36	45	28
ENSG00000199385.1	0	0	0	0	0	0	0	0	0	0	0	0	0	0	0	0	0	0	0	3	0	0	0	0	0	0	0	0	0	0	0	0	0	0	0	0	0	0	0	0	0	0	0	0	0	0	0	0	0
ENSG00000187147.18	487	524	1169	243	280	246	512	390	549	884	527	314	203	290	341	568	900	955	897	396	1247	818	753	909	932	411	1010	407	432	748	471	455	980	908	918	861	1128	738	565	146	499	1206	1008	848	987	624	612	1319	829
ENSG00000263381.1	0	0	0	0	0	0	0	0	0	0	0	0	0	0	0	2	0	0	0	1	0	0	0	0	0	0	0	1	0	0	0	0	0	0	0	0	0	0	0	0	0	0	0	0	0	0	0	0	0
ENSG00000126106.14	36	32	119	19	19	18	38	21	41	69	70	57	39	26	34	51	84	80	58	34	99	72	63	76	74	45	109	44	45	44	28	32	107	60	63	73	112	59	38	19	45	85	92	58	106	45	41	142	63
ENSG00000198520.12	135	138	226	40	73	33	81	112	86	121	364	359	142	130	114	113	157	137	167	257	129	114	162	134	187	167	125	198	172	275	213	288	124	300	329	154	181	89	141	68	262	314	294	175	156	396	150	250	182
ENSG00000199377.1	14	6	4	1	6	5	2	9	14	22	18	29	30	26	7	4	2	1	8	7	4	6	7	5	1	5	5	15	8	4	0	41	13	13	24	0	7	11	8	17	22	50	54	10	2	11	16	9	3
ENSG00000200169.1	3	0	1	1	0	0	0	3	2	5	2	6	5	5	4	0	0	1	2	6	4	0	3	5	2	0	3	11	4	1	0	46	1	3	6	1	3	0	4	3	6	7	8	2	0	2	0	1	1
ENSG00000142945.13	26	31	58	27	45	34	27	33	15	62	65	74	40	33	26	41	35	34	39	41	59	66	46	67	21	43	47	48	54	52	39	59	45	59	48	56	52	64	62	33	59	72	72	32	42	113	92	111	39
ENSG00000225721.5	3	2	8	2	2	1	0	3	2	3	6	5	0	2	1	5	5	5	2	3	7	8	5	9	1	1	4	4	6	8	3	5	4	4	5	3	10	6	7	1	7	6	3	3	2	6	5	6	2
ENSG00000142937.12	1553	1743	2406	1224	1628	1422	1993	1484	1038	2339	3487	4432	1496	1288	1167	1020	1457	2066	2235	3324	1819	1216	2020	3489	1448	2266	2233	3894	4879	2025	1559	7641	1829	3215	4201	3581	3324	3071	3716	2750	3565	4976	3647	1446	1552	2062	1617	2514	1066
ENSG00000264294.1	0	0	0	0	0	0	0	0	0	0	0	0	0	0	0	0	0	0	0	0	0	0	0	0	0	0	0	0	0	0	0	0	0	0	0	0	0	0	0	0	0	0	0	0	0	0	0	0	0
ENSG00000200913.1	6	5	1	1	2	4	5	2	6	10	26	10	0	0	1	3	3	2	5	4	6	5	1	6	2	5	6	2	11	0	0	4	7	0	2	7	8	5	2	1	4	0	0	3	2	5	0	11	0
ENSG00000202031.1	0	0	0	0	0	0	0	0	0	0	0	0	0	0	0	0	0	0	0	0	0	0	0	0	0	0	0	0	0	0	0	0	0	0	0	0	0	0	1	0	0	0	0	0	0	0	0	0	0
ENSG00000207421.1	0	0	0	0	0	0	0	0	0	0	0	0	0	0	0	0	0	0	0	0	0	0	0	0	0	0	0	0	0	0	0	0	0	0	0	0	0	0	0	0	0	0	0	0	0	0	0	0	0
ENSG00000281859.1	0	0	0	0	0	0	0	0	0	0	0	0	0	0	0	0	0	0	0	0	0	0	0	0	0	0	0	0	0	0	0	0	0	0	0	0	0	0	0	0	0	0	0	0	0	0	0	0	0
ENSG00000234093.3	11	14	13	5	13	5	8	7	9	15	43	39	12	6	3	17	7	13	9	28	20	15	2	23	11	33	29	25	30	7	2	57	25	5	11	32	21	36	21	9	22	10	3	18	20	23	3	37	13
ENSG00000142959.5	9	12	22	8	5	9	12	10	17	36	51	49	15	5	8	14	17	25	6	39	22	15	15	22	25	24	30	50	23	8	8	63	13	11	8	21	28	18	15	11	53	25	23	17	24	61	5	34	21
ENSG00000173846.13	494	265	447	368	278	331	640	212	802	376	613	478	121	218	313	711	555	459	401	104	426	429	290	228	504	65	348	78	108	242	194	88	494	426	205	222	649	164	143	24	95	228	322	535	434	137	223	603	380
ENSG00000188396.4	121	44	84	67	48	80	144	49	150	64	101	103	31	61	65	169	117	80	50	34	81	53	51	35	115	30	63	22	25	70	29	21	107	44	31	38	126	19	22	2	40	23	42	111	98	76	28	129	68
ENSG00000222009.8	170	51	138	107	96	109	267	79	276	81	160	195	86	144	138	269	201	124	138	118	119	162	113	51	194	82	87	71	57	144	130	56	121	125	158	50	199	61	52	32	125	97	116	108	154	170	79	164	133
ENSG00000117425.14	15	10	47	9	8	9	16	14	12	23	102	91	50	17	17	8	34	27	34	116	66	24	32	60	48	101	53	102	105	55	25	114	37	41	57	62	52	34	64	13	108	47	43	22	32	181	16	49	37
ENSG00000202444.1	0	0	0	0	0	0	0	0	0	0	0	0	0	0	0	0	0	0	0	0	0	0	0	0	0	0	0	0	0	0	0	0	0	0	0	0	0	0	0	0	0	0	0	0	0	0	0	0	0
ENSG00000226499.1	5	1	6	1	4	3	4	3	3	11	4	11	1	3	2	0	6	11	9	12	5	8	8	14	6	6	11	27	7	6	2	14	9	8	9	12	6	16	9	11	19	8	7	7	5	14	11	9	9
ENSG00000070785.17	82	64	207	60	48	41	72	57	72	176	90	75	34	67	67	79	172	151	118	136	217	167	211	186	143	46	233	120	63	203	125	186	199	224	248	124	178	216	49	66	198	275	311	148	156	128	191	236	173
ENSG00000253039.1	2	3	4	2	0	1	0	0	3	3	4	1	0	0	0	1	2	6	1	0	5	3	1	7	7	0	1	1	1	0	1	0	2	2	1	4	2	3	0	0	1	0	7	1	2	1	2	5	5
ENSG00000229815.1	1	1	9	1	1	0	2	1	1	4	7	4	0	0	0	3	5	5	2	0	5	2	2	6	1	1	7	2	1	2	1	0	11	4	1	2	1	7	4	0	0	0	4	6	5	0	2	6	4
ENSG00000232369.1	1	0	0	0	0	0	0	0	0	0	0	0	0	0	0	0	0	0	0	0	1	0	1	0	0	0	0	0	0	0	0	1	0	0	0	0	0	0	0	0	1	0	0	0	0	0	0	1	0
ENSG00000268949.1	0	2	1	1	0	0	0	0	0	3	0	3	0	0	1	0	1	1	0	0	0	2	1	0	0	0	0	4	0	1	0	2	0	0	1	1	1	1	0	5	1	0	0	0	0	0	0	2	0
ENSG00000126107.15	1571	2631	1446	2971	3387	3056	2260	2845	571	1098	1285	1130	978	1239	1348	1180	909	719	1457	1068	1402	1588	838	1308	1128	739	1329	564	1172	1004	1466	812	858	1014	2066	1696	937	1097	945	307	689	1534	856	905	1018	736	854	918	1055
ENSG00000126088.14	565	1009	305	915	1069	986	641	904	234	484	328	415	444	545	553	450	288	252	379	352	370	458	209	226	245	163	279	312	340	357	341	480	261	393	580	333	344	168	149	69	296	386	245	254	231	303	167	234	202
ENSG00000162415.7	10	2	160	7	5	6	6	4	40	129	42	42	19	3	1	14	31	38	36	73	86	46	84	57	46	53	76	114	84	64	32	141	59	43	46	44	53	46	40	38	79	63	69	50	42	70	45	73	42
ENSG00000234315.1	1	0	0	0	0	0	0	0	0	2	0	0	0	1	0	0	0	0	0	0	0	0	2	0	2	0	1	1	0	2	0	1	0	0	2	0	0	5	1	0	1	1	0	0	0	0	0	0	0
ENSG00000281912.1	10	4	12	3	2	1	9	13	7	22	22	19	5	4	0	7	17	13	13	3	25	4	3	33	12	12	29	3	20	2	2	5	21	2	1	13	27	17	25	5	3	5	7	18	12	2	4	16	18
ENSG00000186603.7	9	9	32	4	3	10	8	7	21	24	51	20	15	4	6	10	18	14	14	19	24	9	9	24	16	10	12	16	14	10	6	26	24	5	4	19	18	7	6	1	25	6	10	11	21	18	16	42	26
ENSG00000132781.20	39	18	71	15	13	9	28	28	44	61	57	73	41	36	12	35	65	61	45	77	75	63	21	49	65	44	70	53	46	38	14	77	76	16	34	67	74	82	38	40	78	25	21	41	42	70	9	99	64
ENSG00000288208.1	0	0	0	0	0	0	0	0	0	0	0	0	0	0	0	0	0	0	0	0	0	0	0	0	0	0	0	0	0	0	0	0	0	0	0	0	0	0	0	0	0	0	0	0	0	0	0	0	0
ENSG00000132773.12	83	65	216	40	44	39	74	60	110	143	107	69	49	107	72	100	158	140	147	86	170	143	116	128	158	77	155	89	94	130	86	78	163	118	173	117	192	104	76	27	96	159	130	170	158	85	98	203	169
ENSG00000070759.17	196	155	228	79	121	79	216	146	338	204	83	107	135	246	165	207	231	194	219	269	128	216	237	85	276	131	108	203	144	359	245	274	190	264	440	78	238	75	70	49	222	300	213	198	204	201	174	197	157
ENSG00000236872.1	23	10	19	5	7	7	10	1	44	15	2	2	2	0	13	17	14	13	18	0	13	14	34	3	26	1	7	0	1	15	23	0	15	24	19	1	21	12	1	1	1	6	31	20	18	0	28	5	20
ENSG00000280670.3	9	8	41	4	12	5	10	13	46	90	42	26	4	6	5	7	18	24	25	15	39	30	33	24	17	29	25	8	28	16	6	21	27	15	22	27	22	25	20	18	15	19	19	18	13	23	16	40	21
ENSG00000132763.15	50	63	160	31	39	29	61	47	73	169	136	117	7	21	18	51	125	104	114	38	178	135	76	132	136	69	154	44	57	53	56	36	144	63	54	135	144	130	59	18	39	99	86	117	135	35	70	194	130
ENSG00000117450.15	492	990	447	843	1021	828	739	724	254	573	305	439	248	254	281	253	356	323	414	505	300	502	306	302	298	209	211	541	377	471	408	708	268	665	870	294	534	205	176	143	322	745	389	340	304	393	298	360	273
ENSG00000234379.1	0	0	0	0	0	0	0	0	0	0	0	0	0	0	0	0	0	0	0	0	0	0	0	0	0	0	0	1	0	0	0	0	0	0	0	0	0	0	0	0	0	0	0	0	0	0	0	0	0
ENSG00000117448.14	292	296	437	79	89	66	188	178	224	485	260	206	172	188	163	211	450	384	529	571	391	373	499	252	499	148	363	593	276	574	456	722	420	750	880	237	609	141	153	60	454	831	664	374	496	540	339	471	380
ENSG00000281133.1	0	0	3	0	0	0	0	0	0	0	3	1	0	0	0	0	0	0	0	0	2	0	0	1	1	0	0	1	0	0	0	0	0	0	0	0	0	2	0	0	0	0	0	0	0	0	0	0	0
ENSG00000280836.1	1	1	1	0	0	1	1	0	0	2	2	2	0	0	0	1	2	0	0	0	1	0	0	0	0	0	1	0	1	0	0	1	3	0	0	0	0	2	2	2	1	1	2	1	1	0	0	5	1
ENSG00000132780.17	622	456	884	496	482	405	621	502	794	686	681	1010	500	469	399	751	714	769	709	602	741	752	721	600	775	1065	772	459	1073	553	516	586	906	629	594	629	946	1211	704	2028	664	502	750	848	708	588	643	1175	1095
ENSG00000281112.1	3	1	9	1	2	2	3	0	6	6	11	5	1	0	1	4	4	6	3	2	7	5	2	2	1	3	8	3	1	0	1	1	0	0	0	5	6	2	0	2	0	0	1	1	3	2	3	6	8
ENSG00000281825.1	1	0	2	3	1	0	2	2	9	5	5	6	3	0	2	7	2	2	0	4	2	6	0	8	2	7	5	2	4	0	1	3	1	2	1	3	2	11	6	1	0	1	0	3	1	5	1	6	10
ENSG00000159588.15	335	187	313	462	503	399	276	392	622	224	995	1216	723	768	595	486	306	267	246	772	767	400	450	621	406	1498	613	567	1177	987	602	441	328	472	861	601	384	650	970	638	635	501	469	403	304	1035	247	388	339
ENSG00000159592.11	3394	4464	3458	4914	5764	4556	5163	4786	5084	4031	4510	5860	3500	3978	4343	4163	3204	2831	3442	3611	4619	4532	3753	4999	3783	3393	4396	2978	3794	3756	4152	4088	2931	4235	5426	4580	3441	7345	3653	5191	3370	4487	3956	3238	3226	2410	3639	3168	2799
ENSG00000225447.1	65	38	32	33	51	34	55	57	109	48	31	59	40	22	79	73	48	59	55	24	18	6	119	81	36	37	98	47	82	10	29	37	87	76	51	66	84	136	78	77	24	33	117	71	35	1	60	84	17
ENSG00000234329.1	90	110	104	73	100	84	89	70	180	152	96	182	73	46	102	157	140	119	87	97	116	54	153	158	143	133	180	79	117	39	93	78	116	154	66	111	137	207	132	116	72	42	144	135	115	27	116	150	78
ENSG00000159596.7	184	213	304	77	122	84	171	146	206	240	283	367	91	97	140	158	191	229	253	173	220	237	216	323	250	185	227	144	225	266	238	228	246	362	317	305	335	413	235	238	185	320	269	240	215	112	218	301	226
ENSG00000197429.11	97	69	287	93	102	92	116	107	267	232	153	219	87	82	118	125	170	210	145	160	262	127	254	283	181	172	251	184	232	202	132	221	174	211	237	231	204	359	160	269	240	255	311	145	187	171	197	249	198
ENSG00000230896.1	33	12	51	11	18	12	22	29	44	48	48	61	21	18	20	32	40	49	38	40	71	32	37	64	50	80	63	33	75	25	25	46	45	26	39	76	57	103	59	78	40	31	40	38	42	38	33	79	53
ENSG00000236111.5	0	0	1	0	0	0	1	0	0	0	0	0	0	0	0	0	0	0	2	0	0	0	0	1	0	0	0	1	1	0	0	1	0	0	0	0	0	0	0	0	0	0	1	0	0	0	0	1	0
ENSG00000086015.22	252	181	707	127	97	122	197	203	558	373	177	158	389	403	295	321	441	420	376	1029	517	504	663	159	488	358	379	963	399	917	498	955	429	587	850	193	496	169	181	247	1021	950	668	384	490	1272	548	548	554
ENSG00000232467.2	5	2	8	2	0	1	1	3	11	11	6	3	2	0	1	3	9	8	6	1	11	11	3	4	9	0	7	0	0	1	3	0	3	0	0	11	11	8	2	2	0	1	4	5	5	0	5	8	15
ENSG00000117461.15	26	31	171	29	27	34	27	49	40	80	31	44	109	50	33	32	91	69	77	355	92	91	124	93	78	137	70	335	162	99	47	434	124	101	136	101	75	83	97	142	319	150	97	78	77	306	87	147	142
ENSG00000278139.1	0	0	0	0	0	0	0	0	0	0	0	0	0	0	0	0	0	0	0	0	0	0	0	0	0	0	0	0	0	0	0	0	0	0	0	0	0	0	0	0	0	0	0	0	0	0	0	0	0
ENSG00000226957.1	3	0	8	0	0	1	0	1	2	3	0	3	10	0	0	0	1	3	2	35	2	2	1	0	1	2	1	23	9	4	3	30	2	1	6	1	1	0	5	8	33	1	2	3	0	14	1	3	2
ENSG00000233114.2	1	1	1	1	0	0	1	0	2	0	0	0	0	0	0	0	3	1	2	1	0	1	6	3	0	2	1	0	6	0	1	3	1	1	2	0	3	2	1	1	0	1	0	0	4	0	1	2	2
ENSG00000227857.2	0	2	1	0	1	0	0	0	0	1	3	1	0	0	0	0	1	1	0	1	0	0	2	1	1	1	1	0	3	0	0	0	1	0	0	0	1	0	1	7	0	0	2	1	0	0	0	3	0
ENSG00000117472.10	2	5	9	0	0	1	3	3	2	6	13	15	0	2	1	1	9	4	4	2	13	2	2	16	2	10	9	4	8	5	1	1	12	2	5	6	15	20	15	4	2	1	4	5	8	4	6	12	5
ENSG00000250719.2	0	0	0	0	0	0	0	0	0	0	0	0	0	0	0	0	0	0	0	0	0	0	0	0	0	0	0	0	0	1	0	0	0	0	0	0	0	0	0	1	0	0	0	0	0	0	0	0	0
ENSG00000085998.14	121	111	505	91	82	77	108	109	125	330	370	194	82	79	75	82	245	296	274	295	612	295	306	355	263	200	414	322	287	340	189	437	338	295	316	327	344	375	239	122	498	597	478	252	330	506	304	467	419
ENSG00000171357.6	0	2	1	1	4	1	2	2	0	3	1	5	3	2	0	0	4	4	5	4	6	4	1	9	3	10	9	6	3	8	2	3	0	6	7	5	4	1	1	0	0	12	4	1	1	1	2	4	5
ENSG00000085999.13	17	19	42	17	12	11	16	17	6	20	33	52	17	17	22	24	27	28	31	11	21	44	18	18	25	4	28	9	22	24	20	14	18	17	27	25	27	20	25	28	13	28	33	32	19	37	39	76	44
ENSG00000132128.17	522	566	1165	430	530	458	549	506	249	600	898	794	426	459	507	592	799	772	794	780	1205	805	851	1252	870	773	1188	794	916	1023	783	768	732	983	1148	1090	972	1099	991	346	738	1552	944	682	907	915	738	1067	840
ENSG00000173660.12	148	116	207	86	106	127	174	111	107	184	240	384	139	152	142	144	155	166	191	179	187	120	118	203	108	157	194	223	318	88	66	452	161	190	283	283	287	165	281	135	151	258	147	144	132	99	59	229	146
ENSG00000117481.11	399	243	789	156	134	112	282	194	422	548	468	381	162	305	339	462	445	397	441	236	382	435	456	255	425	123	406	198	162	367	321	226	382	409	436	179	490	271	136	135	230	461	516	355	393	218	337	550	492
ENSG00000225779.1	10	2	20	7	3	5	5	4	6	12	13	10	1	5	4	4	5	6	1	4	9	21	9	7	8	2	5	3	2	6	5	1	12	5	5	4	10	5	3	10	4	9	6	8	7	1	8	7	11
ENSG00000117480.16	87	75	151	26	19	43	88	67	68	152	119	112	81	106	102	111	74	63	89	135	74	114	130	31	118	72	49	91	74	206	121	105	90	138	184	34	110	20	73	21	169	264	224	90	149	224	85	180	96
ENSG00000232022.7	19	8	214	10	8	15	8	12	73	152	28	31	18	12	21	14	91	90	71	91	166	115	117	90	89	70	142	88	61	115	48	102	126	75	63	105	82	54	30	7	69	76	100	90	83	98	59	92	85
ENSG00000224863.3	2	0	62	0	1	2	1	0	7	34	4	10	0	2	0	2	27	22	12	17	27	28	15	20	14	12	20	15	7	20	7	14	21	22	8	20	14	16	7	4	10	20	15	21	8	12	18	28	10
ENSG00000197587.11	0	0	0	0	0	0	0	0	0	0	0	0	0	0	0	0	0	0	0	0	0	0	0	0	0	0	1	0	0	1	0	0	0	0	0	0	0	0	0	0	0	0	0	0	0	0	0	0	0
ENSG00000282881.2	1	0	0	0	0	0	0	1	0	0	1	0	1	0	0	0	0	0	0	0	0	0	0	1	0	0	0	0	0	0	0	0	0	0	0	0	0	0	0	0	0	1	0	1	0	0	1	0	3
ENSG00000269956.2	279	121	189	319	274	232	298	312	780	137	39	44	78	276	400	407	244	192	173	42	202	232	248	125	216	38	179	26	18	208	218	28	304	274	238	108	248	147	48	48	41	215	325	426	254	75	209	353	250
ENSG00000162456.10	0	3	2	6	3	2	4	1	2	0	1	2	0	3	1	2	0	0	0	1	0	0	0	0	1	0	0	0	1	2	0	0	1	1	2	0	0	0	0	1	3	0	0	0	0	1	1	0	0
ENSG00000079277.22	3423	1542	2342	3674	3737	3231	4871	3549	11451	1510	938	1008	2233	3397	4293	4482	2955	2404	2004	1670	1896	3054	2718	1285	2667	1015	1771	1445	865	3164	2995	1372	3224	3174	3272	1000	2976	1898	1059	1193	2154	3146	4018	4273	3269	2510	3645	3784	3226
ENSG00000142961.15	992	798	1168	897	1057	868	1018	1015	1234	1206	661	597	381	533	715	901	953	870	933	464	1128	1265	789	1138	957	402	1184	420	428	753	736	479	1237	855	934	1028	1185	970	678	218	513	936	1015	1319	977	651	822	1551	1608
ENSG00000123472.12	187	206	407	149	181	128	257	205	288	362	349	380	163	165	170	206	292	313	312	279	400	304	333	531	328	342	417	310	418	272	246	407	401	418	408	476	370	767	412	516	333	460	531	281	347	238	353	498	360
ENSG00000233647.2	1	5	7	3	0	3	2	10	6	6	26	9	2	0	2	7	9	11	3	3	6	6	1	8	6	15	7	3	7	2	4	2	6	2	0	11	11	7	16	7	0	0	6	6	12	3	3	14	7
ENSG00000186118.9	17	6	35	5	8	9	16	13	28	18	54	93	24	9	25	33	16	22	18	13	30	28	34	42	36	45	29	24	63	6	22	17	24	26	8	43	39	69	52	45	14	6	41	39	18	17	29	36	31
ENSG00000228237.5	3	4	9	2	2	1	2	5	8	4	6	16	2	0	4	6	8	7	8	1	7	8	12	10	7	15	10	2	13	1	2	6	7	7	2	14	8	23	18	21	3	1	11	7	13	0	10	8	7
ENSG00000159658.15	2074	2007	4123	1199	1466	1068	2402	1826	2823	3558	2528	3092	2102	1966	1966	2202	3086	2911	3196	4566	3597	3355	3747	3381	3555	3636	3050	4061	3997	4022	3155	5625	3342	3948	4447	2740	3375	4810	3392	5815	4572	4900	3833	2933	3339	3604	3959	4042	3356
ENSG00000236476.2	0	0	0	0	0	0	0	0	0	0	0	0	0	0	0	0	0	0	0	0	0	0	0	0	0	0	0	0	1	0	0	0	0	0	0	0	0	0	0	0	1	0	0	0	0	0	0	0	0
ENSG00000142973.14	0	0	2	0	0	3	0	1	0	0	0	0	1	0	0	0	0	1	0	0	0	0	0	0	0	0	0	0	0	0	0	0	0	0	0	0	1	0	1	1	0	2	2	1	2	0	1	0	1
ENSG00000154198.14	0	0	0	0	0	0	0	0	0	0	0	0	0	0	0	0	0	0	0	0	0	0	0	0	0	0	0	0	0	0	0	1	0	1	1	0	0	0	0	0	0	0	0	0	0	0	0	0	0
ENSG00000238145.2	0	0	0	0	0	0	0	0	0	0	0	0	0	0	0	0	0	0	0	0	0	0	0	0	0	0	0	0	0	0	0	0	0	0	0	0	0	0	0	0	0	0	0	2	0	0	0	0	0
ENSG00000187048.13	0	0	2	0	0	0	0	0	0	0	0	0	0	0	0	0	0	0	0	0	0	0	0	0	0	0	0	0	0	0	0	0	0	0	0	0	0	0	0	0	0	0	0	0	0	0	0	0	0
ENSG00000259832.1	0	0	0	0	0	0	0	0	0	0	0	0	0	0	0	0	0	0	0	0	0	0	0	0	0	0	0	0	0	0	0	0	0	0	0	0	0	0	0	0	0	0	0	0	0	0	0	0	0
ENSG00000261196.1	0	0	0	0	0	0	0	0	0	0	0	0	0	0	0	0	0	0	0	0	0	0	0	0	0	0	0	0	0	0	0	0	0	0	0	0	0	0	0	0	0	0	0	0	0	0	0	0	0
ENSG00000261593.1	0	0	0	0	0	0	0	0	0	0	0	0	0	0	0	0	0	0	0	0	0	0	0	0	0	0	0	0	0	0	0	0	0	0	0	0	0	0	0	0	0	0	0	0	0	0	0	0	0
ENSG00000261290.1	0	0	0	0	0	0	0	0	0	0	0	0	0	0	0	0	0	0	0	0	0	0	0	0	0	0	0	0	0	0	0	0	0	0	0	0	0	0	0	0	0	0	0	0	0	0	0	0	0
ENSG00000186377.8	0	0	0	3	0	0	0	1	0	0	0	0	0	0	0	0	0	0	0	0	0	0	0	0	0	0	0	0	0	0	1	0	0	0	0	0	2	1	0	0	0	0	0	0	0	0	0	0	0
ENSG00000186160.5	1	0	2	3	0	1	0	2	0	0	0	0	0	0	0	0	0	0	0	1	0	0	0	0	0	0	0	0	0	0	0	0	0	0	1	0	0	1	1	0	2	0	0	0	0	1	0	0	0
ENSG00000225154.2	0	0	0	0	0	0	0	0	0	0	0	0	0	0	0	0	0	0	0	0	0	0	0	0	0	0	0	0	0	0	0	0	0	0	0	0	0	0	0	0	0	0	0	0	0	0	0	0	0
ENSG00000225506.2	7	26	10	31	36	17	19	14	9	20	18	33	22	17	27	21	6	5	7	6	8	11	3	4	3	6	7	2	16	3	4	19	2	9	25	14	3	2	4	2	2	5	4	5	1	1	5	3	3
ENSG00000162365.12	1	4	0	2	0	0	0	2	0	0	1	0	1	2	0	4	1	0	0	0	0	0	0	0	0	0	0	0	0	0	0	0	0	1	0	2	0	0	0	0	0	1	0	1	0	0	1	0	0
ENSG00000225514.1	0	0	0	0	0	0	0	0	0	0	0	0	0	0	0	0	0	0	0	0	0	0	0	0	0	0	0	0	0	0	0	0	0	0	0	0	0	0	0	0	0	0	0	0	0	0	0	0	0
ENSG00000224805.2	2	20	8	23	23	18	18	12	6	24	16	22	13	11	31	22	8	7	17	16	18	6	7	18	11	12	10	8	17	14	18	27	2	14	14	26	14	2	9	3	8	14	3	4	5	10	3	4	5
ENSG00000162366.8	434	1402	389	1250	1804	1507	1181	1137	680	4525	3772	5277	1015	1256	1519	1019	1310	844	1680	1446	1677	4105	364	1551	886	1576	1010	1290	2605	1358	1835	2214	1295	2513	3359	2850	1084	610	2144	496	1508	2833	430	2519	903	516	241	159	396
ENSG00000162367.11	1723	3372	1058	3866	4141	4050	3045	3248	364	1519	1571	2037	1509	1615	1842	1235	828	549	1245	1157	1118	1036	419	826	786	1000	1027	576	1566	909	1637	1033	273	1055	2490	1686	497	368	1098	455	707	1360	200	544	552	672	413	271	403
ENSG00000226252.1	27	25	15	40	35	28	25	26	4	14	10	17	8	5	5	9	11	6	9	13	14	11	11	5	13	5	16	6	10	11	24	3	9	8	24	8	11	14	7	7	8	8	3	4	6	3	7	2	10
ENSG00000123473.17	694	2191	964	1896	4524	2216	2641	1606	282	1146	1088	2140	1185	1451	1870	1228	623	481	1292	1292	739	2684	282	739	652	824	655	522	1510	649	2049	1592	450	881	2776	1642	406	651	914	1313	634	1003	183	920	288	378	531	236	363
ENSG00000162368.14	1003	1615	1273	1339	1633	1200	1634	1268	837	1722	701	1218	1138	1115	1304	1029	1107	1143	1249	1521	852	748	1298	1191	1169	1244	989	1688	1849	1069	1161	3713	1205	1910	2504	1397	1408	1260	1062	2436	1559	2156	1795	1117	875	918	1150	1543	868
ENSG00000225762.1	8	12	36	11	5	6	5	4	15	19	38	20	14	9	11	12	20	13	12	26	32	20	29	42	18	16	22	23	24	22	28	21	38	53	30	31	24	74	29	29	24	29	49	25	15	11	37	30	17
ENSG00000186790.6	1	2	7	3	2	0	1	2	0	5	12	15	4	1	3	8	5	7	2	13	16	2	3	21	7	13	9	11	12	1	0	10	7	4	6	17	8	13	24	5	8	2	8	10	2	13	6	17	11
ENSG00000237424.1	35	41	251	40	68	62	37	63	57	144	134	95	14	27	39	56	156	151	135	96	307	124	130	365	136	217	247	99	186	93	59	125	261	123	90	319	187	335	262	74	124	185	167	166	146	168	129	322	211
ENSG00000186564.6	6	7	60	4	1	8	7	6	22	28	2	4	0	7	2	12	35	45	30	10	36	9	17	23	20	5	31	10	13	13	11	15	39	16	16	18	26	15	9	1	18	29	28	31	35	20	17	87	58
ENSG00000271355.1	0	0	0	0	0	0	0	0	0	0	0	0	0	0	0	0	0	0	0	0	0	0	0	0	0	0	0	0	0	0	0	0	0	0	0	0	0	0	0	0	0	0	0	0	0	0	0	0	0
ENSG00000229554.2	0	0	0	0	0	0	0	0	0	0	0	0	0	0	0	0	0	0	0	0	0	0	0	0	0	0	0	0	0	0	0	0	0	0	0	0	0	0	0	0	0	0	0	0	0	0	0	0	0
ENSG00000227883.1	0	0	0	0	0	0	0	0	0	0	0	0	0	0	0	0	0	0	0	0	0	0	0	0	0	0	0	0	0	0	0	0	0	0	0	0	0	0	0	0	0	0	0	0	0	0	0	0	0
ENSG00000227947.2	0	0	0	0	0	0	0	0	0	0	0	0	0	0	0	0	0	0	0	0	0	0	0	0	0	0	0	0	0	0	0	0	0	0	0	0	0	0	0	0	0	0	0	0	0	0	0	0	0
ENSG00000269113.4	0	0	0	0	0	0	0	0	0	0	0	0	0	0	0	0	0	0	0	0	0	0	1	0	0	1	0	0	0	0	0	0	0	0	0	0	0	0	1	0	0	0	2	0	0	3	0	0	0
ENSG00000223814.1	0	0	0	0	0	0	0	0	0	0	0	0	0	0	0	0	0	0	0	0	0	0	0	0	0	0	0	0	0	0	0	0	0	0	0	0	0	0	0	0	0	0	0	0	0	0	0	0	0
ENSG00000225028.1	0	0	0	0	0	0	0	0	0	0	0	0	0	0	0	0	0	0	0	0	0	0	0	0	0	0	0	0	0	0	0	0	0	0	0	0	0	0	0	0	0	0	0	0	0	0	0	0	0
ENSG00000226133.6	0	0	0	0	0	0	0	0	0	0	0	1	0	0	0	0	0	0	0	0	0	0	0	0	0	0	0	0	0	0	0	0	0	0	0	0	0	0	0	0	0	0	0	0	0	0	0	0	0
ENSG00000231413.1	0	0	0	0	0	0	0	0	0	0	0	0	0	0	0	0	0	0	0	0	0	0	0	0	0	0	0	0	0	0	0	0	0	0	0	0	0	0	0	0	1	0	0	0	0	0	0	0	0
ENSG00000237180.1	0	0	0	0	0	0	0	0	0	0	0	0	0	0	0	0	0	0	0	0	0	0	0	1	0	0	0	0	0	0	0	0	0	0	0	0	0	0	0	0	0	0	0	0	0	0	0	0	0
ENSG00000242267.6	1	0	0	0	0	3	0	0	1	0	2	13	0	2	0	1	1	0	1	4	3	0	0	1	1	9	3	3	9	2	0	3	1	0	1	1	0	1	1	22	1	0	0	1	5	2	2	0	1
ENSG00000279096.2	0	0	0	0	0	0	0	0	0	2	0	1	0	0	0	0	0	0	0	1	1	2	0	1	0	7	0	1	1	0	0	0	1	1	1	0	0	0	0	6	1	0	0	0	0	0	0	0	0
ENSG00000223720.2	0	0	0	2	2	2	2	1	0	0	3	5	4	0	0	3	0	0	1	3	1	0	1	1	0	3	0	2	3	0	4	5	1	2	0	0	0	2	1	5	1	0	1	1	0	5	0	2	2
ENSG00000117834.13	54	20	40	86	105	85	45	71	45	59	45	62	162	138	113	185	68	77	50	166	43	57	60	31	83	79	24	143	57	135	58	85	56	110	81	20	103	36	38	62	166	112	70	48	78	138	45	43	56
ENSG00000272491.1	2	4	3	14	21	13	1	22	4	1	3	8	21	13	17	20	3	8	3	10	5	6	3	1	6	11	4	14	16	4	6	9	2	7	10	4	6	3	7	20	19	8	6	4	6	14	8	5	8
ENSG00000279214.1	0	0	1	0	0	0	3	0	3	0	1	1	3	1	1	0	1	0	1	3	0	0	0	2	1	1	3	4	2	3	0	2	0	1	4	1	0	0	0	2	4	1	1	1	0	1	2	0	0
ENSG00000132122.12	116	93	141	106	117	88	99	139	122	197	37	80	253	262	281	238	158	171	164	217	121	176	260	96	224	84	103	193	65	280	157	146	183	326	330	75	220	103	61	145	259	347	323	170	205	92	198	124	62
ENSG00000224986.2	5	5	8	5	11	5	4	5	7	10	1	3	26	17	12	16	4	5	11	38	16	21	13	4	16	12	5	28	4	39	10	10	10	12	23	3	4	7	3	2	32	23	13	12	21	13	6	3	7
ENSG00000206700.1	2	1	1	1	2	1	0	3	2	2	0	2	5	0	1	3	2	1	0	4	2	1	2	0	4	2	0	2	1	3	2	2	1	2	5	4	5	6	0	0	7	8	3	0	3	3	1	0	1
ENSG00000235105.1	104	256	53	251	319	297	242	223	39	169	70	180	83	138	151	132	57	45	97	55	51	156	24	50	52	52	52	43	96	31	80	77	36	56	156	144	42	53	87	51	44	92	18	63	44	18	20	19	14
ENSG00000223175.1	3	1	3	0	3	2	5	7	3	7	1	0	1	2	8	14	8	7	8	0	2	4	5	4	3	0	4	0	1	1	1	0	8	10	0	2	5	2	4	3	1	3	4	5	11	0	5	4	2
ENSG00000232514.1	0	0	0	0	0	0	0	0	0	0	0	0	0	0	0	0	0	0	0	0	0	0	0	0	0	0	0	0	0	0	0	0	0	0	0	0	0	0	0	0	0	0	0	0	0	0	0	0	0
ENSG00000186094.17	0	0	4	0	0	0	0	0	0	0	4	1	0	0	0	0	0	0	1	0	1	0	2	0	1	0	1	2	0	1	0	1	0	1	0	0	1	5	0	5	2	1	4	1	2	4	1	1	1
ENSG00000287661.1	0	0	0	0	0	0	0	0	0	0	1	1	0	0	0	0	0	0	0	0	0	0	0	0	0	0	0	0	0	1	0	0	0	0	0	0	0	0	0	0	1	0	0	0	0	1	0	0	0
ENSG00000162373.13	6	7	2	3	4	6	10	8	4	9	10	11	1	2	0	5	1	4	3	0	3	5	1	0	1	0	2	0	0	0	2	0	3	2	1	4	5	2	3	0	4	9	9	2	9	3	6	18	4
ENSG00000286597.1	0	0	1	0	0	0	0	0	0	2	0	0	0	0	0	0	0	0	0	0	0	0	0	0	0	0	0	0	0	0	0	0	0	0	0	0	0	0	0	1	2	0	0	0	0	0	2	0	1
ENSG00000229846.2	0	0	1	0	0	0	0	0	0	0	0	2	0	0	0	0	0	0	0	0	0	0	0	0	0	0	0	0	0	0	0	0	0	0	0	0	0	0	0	0	0	0	1	0	0	1	3	0	0
ENSG00000230114.1	0	0	0	0	0	0	0	0	0	0	0	0	0	0	0	0	0	0	0	0	0	0	0	0	0	0	0	0	0	0	0	0	0	0	0	0	0	0	0	0	0	0	0	0	0	0	0	0	0
ENSG00000225623.1	0	0	1	0	0	0	0	0	0	0	0	0	0	0	0	0	0	0	0	0	0	0	0	0	0	0	0	0	0	0	0	0	0	0	0	0	0	0	0	0	0	0	0	0	0	1	0	0	0
ENSG00000237478.2	0	0	0	0	0	0	0	0	0	0	0	0	0	0	0	0	0	0	0	0	0	0	0	0	0	0	0	0	0	0	0	0	0	0	0	0	0	0	0	0	0	0	0	0	0	0	0	0	0
ENSG00000215887.5	0	0	1	0	0	0	0	0	0	0	0	0	0	0	1	0	0	0	0	0	0	0	0	0	0	0	0	0	0	0	1	0	0	0	0	0	0	0	0	0	0	0	0	0	0	0	0	1	0
ENSG00000279324.1	0	0	0	0	0	0	0	0	0	0	0	0	1	0	0	0	0	1	0	0	1	0	0	0	0	2	0	1	0	0	0	0	0	0	0	0	0	0	0	2	0	0	0	0	0	0	0	0	0
ENSG00000233595.2	0	0	0	0	0	0	0	0	0	0	0	0	0	0	0	0	0	0	0	0	0	0	0	0	0	0	0	0	0	0	0	0	0	0	0	0	0	0	0	0	0	0	0	0	0	0	0	0	0
ENSG00000162374.18	2	1	7	0	0	0	0	0	0	0	1	0	0	0	0	0	0	1	1	0	1	2	0	0	1	0	0	0	0	0	1	1	1	0	2	0	0	0	4	4	3	3	8	1	2	0	0	3	3
ENSG00000230828.1	0	0	0	0	0	0	0	0	0	0	0	0	0	0	0	0	0	0	0	0	0	0	0	0	0	0	0	0	0	0	0	0	0	0	0	0	0	0	0	0	0	0	0	0	0	0	0	0	0
ENSG00000237337.1	0	0	0	0	0	0	0	0	0	1	0	0	0	0	0	0	0	0	0	0	0	1	0	0	0	0	0	0	0	1	0	0	0	0	0	0	0	0	0	0	0	0	0	0	0	0	1	1	0
ENSG00000233407.1	0	0	0	0	0	0	0	0	0	0	0	0	0	0	0	0	0	0	0	0	0	0	0	0	0	0	0	0	0	0	0	0	0	0	0	0	0	0	0	0	0	0	0	0	0	0	0	0	0
ENSG00000284696.2	0	0	0	0	0	0	0	0	0	0	1	1	0	0	0	0	0	0	0	0	0	0	0	0	0	0	0	0	0	0	0	0	0	0	0	0	0	0	0	0	0	0	0	0	0	0	0	0	0
ENSG00000284645.1	0	0	0	0	1	0	0	0	0	0	0	0	0	1	2	1	0	0	0	0	0	0	0	0	0	0	0	0	0	0	0	0	0	0	0	0	1	0	0	0	0	0	0	0	0	0	0	0	0
ENSG00000234080.3	0	0	0	0	0	0	0	0	0	0	0	0	2	0	0	0	0	0	0	0	0	0	1	0	0	2	0	1	0	0	1	0	0	0	0	0	0	0	0	1	0	0	2	0	0	0	1	0	0
ENSG00000229316.1	1	0	1	0	0	0	0	0	0	0	0	1	0	0	0	0	1	0	0	0	0	0	0	0	0	0	0	0	0	0	0	0	0	1	1	1	1	0	0	0	0	0	0	0	0	0	0	0	0
ENSG00000225671.2	0	0	0	0	0	0	0	1	0	1	0	0	0	0	1	0	0	1	0	0	1	0	1	0	1	0	2	0	0	0	0	0	1	0	0	0	1	0	0	0	1	1	0	0	1	0	0	0	0
ENSG00000142700.12	0	0	0	0	0	0	0	0	0	0	0	0	0	0	0	0	1	0	0	0	0	0	0	0	1	1	0	0	1	0	0	2	0	0	1	0	0	1	0	0	0	0	0	0	0	2	0	0	0
ENSG00000284700.1	0	0	0	2	0	0	0	0	0	0	0	0	1	0	0	0	0	1	0	0	0	0	0	0	0	1	0	2	3	0	0	4	0	0	0	0	0	0	1	1	1	0	0	0	0	1	0	1	2
ENSG00000185104.20	394	415	890	233	288	247	417	393	411	792	290	398	568	443	418	371	682	648	633	1470	434	565	1056	179	637	422	393	1679	577	970	530	2035	768	1016	1166	211	782	253	148	696	1856	1444	1247	603	687	1027	833	906	660
ENSG00000225767.1	32	29	69	11	14	9	35	22	33	47	22	25	44	31	36	33	55	68	49	151	25	40	74	7	44	9	30	150	20	104	45	152	55	108	73	1	61	18	1	29	168	96	140	49	85	62	64	86	34
ENSG00000207194.1	0	1	2	0	0	2	2	0	2	4	1	2	0	5	1	3	3	4	4	4	4	0	8	2	1	0	5	3	1	6	6	7	1	13	11	1	1	1	0	0	10	7	4	1	3	3	11	2	2
ENSG00000230585.2	13	29	43	18	16	5	13	17	35	60	66	44	2	11	30	26	39	34	19	15	44	32	63	21	47	4	35	8	2	81	38	12	39	65	76	23	38	39	12	4	19	92	75	38	37	30	78	48	53
ENSG00000237130.1	6	5	25	7	7	5	3	9	7	18	18	10	0	4	7	7	7	12	13	0	24	11	18	10	14	2	24	0	1	5	11	0	17	20	7	12	8	18	6	2	0	15	20	20	18	0	12	18	22
ENSG00000123080.12	129	232	62	243	270	272	212	209	52	69	176	226	87	142	156	119	49	52	70	58	55	49	54	55	47	41	58	44	82	65	55	54	66	88	125	75	92	26	51	27	50	105	61	61	56	58	58	111	74
ENSG00000265538.1	0	0	0	0	0	0	0	0	0	0	3	5	0	0	0	0	0	0	0	0	0	0	0	0	0	0	0	0	0	0	0	0	0	0	0	0	0	0	0	0	0	0	0	0	0	0	0	0	0
ENSG00000275816.1	0	0	0	0	0	0	0	0	0	0	3	3	0	0	0	0	0	0	0	0	0	0	0	0	0	0	0	0	0	1	0	0	0	0	0	0	0	0	0	0	0	0	0	0	0	1	0	0	0
ENSG00000204006.10	0	0	0	0	0	0	0	0	0	0	2	15	0	0	0	0	0	0	0	0	0	0	0	0	0	0	1	0	1	0	0	0	0	0	0	0	0	0	0	0	0	0	0	0	0	0	0	0	0
ENSG00000200262.1	0	0	0	0	0	0	0	0	0	0	0	1	0	0	1	0	0	0	0	0	0	0	0	0	0	0	0	0	0	0	0	0	0	0	0	0	0	0	0	0	0	0	0	0	0	0	0	0	0
ENSG00000213478.2	1	0	2	0	0	1	3	1	0	0	3	4	0	0	0	0	0	1	1	0	0	2	0	1	2	2	0	2	0	0	0	0	1	4	1	1	2	0	4	0	3	0	3	0	0	2	1	1	1
ENSG00000203356.2	2	2	5	4	6	3	4	6	1	6	7	2	1	0	6	4	2	0	4	6	5	8	0	1	1	5	1	2	6	1	2	2	2	1	2	1	5	2	2	1	3	2	3	1	2	4	0	3	0
ENSG00000123091.5	10439	22077	3118	23733	27830	21658	20767	18493	8399	20432	13324	23291	14553	14687	18624	14227	3102	2261	5600	5515	4332	7926	1592	4003	3231	3709	3624	2268	7293	3212	6688	7526	2280	6222	9410	8869	2601	2455	4475	3190	3721	4987	1922	5104	2312	4444	1842	1452	1712
ENSG00000233406.5	68	37	63	55	55	57	46	50	104	65	72	94	21	21	21	83	63	64	62	23	99	25	36	80	88	103	79	27	78	19	23	33	66	23	17	68	86	37	62	49	21	21	28	76	76	22	20	62	57
ENSG00000236434.2	19	16	29	16	12	15	10	18	42	17	26	32	6	2	8	44	29	15	19	9	36	35	14	27	21	31	21	5	32	6	9	6	12	10	2	13	11	41	21	43	7	1	13	24	15	8	16	13	18
ENSG00000085831.16	45	109	50	109	135	112	74	113	94	113	209	336	378	155	109	96	47	43	54	264	97	98	51	131	57	356	118	234	387	72	43	216	63	63	89	163	65	162	247	322	242	70	57	90	50	258	41	75	47
ENSG00000261664.5	0	0	0	0	1	0	0	3	2	1	6	19	60	3	0	1	0	0	1	81	0	1	0	6	2	35	1	59	31	1	0	41	0	0	1	2	0	5	14	16	37	2	0	0	0	92	2	0	2
ENSG00000085832.17	2273	2098	4165	1753	2149	1453	2812	2211	4170	3316	1973	2964	3117	3489	3527	3179	3664	3149	3394	4535	3240	3615	4377	2754	3675	2641	2922	4287	2974	4728	4067	6195	3134	4789	6230	2443	3068	4127	2199	5388	4341	5304	4175	3356	3130	2569	4664	2967	3300
ENSG00000232027.2	58	17	94	39	48	44	34	59	87	65	91	103	43	89	75	90	68	68	68	75	98	128	89	77	75	64	60	51	84	188	122	51	58	94	146	55	65	122	71	133	54	113	98	73	72	61	86	41	76
ENSG00000206595.1	14	5	29	9	11	13	5	8	24	28	22	15	5	17	12	19	11	18	11	4	21	19	14	14	21	10	16	1	19	18	11	2	10	22	25	20	9	29	10	6	9	16	22	14	24	1	16	15	19
ENSG00000238140.1	27	16	60	17	32	16	24	24	76	60	78	96	9	3	42	53	54	34	29	13	74	72	46	42	39	43	55	23	44	19	56	16	49	41	13	31	46	94	40	97	9	9	58	55	39	14	51	27	44
ENSG00000227070.1	32	36	59	26	28	25	39	43	70	67	91	110	18	5	9	43	45	60	34	33	81	35	12	75	49	77	73	17	69	4	9	24	69	16	5	61	64	37	59	21	23	4	20	55	44	25	4	52	73
ENSG00000252032.1	2	3	1	0	3	1	3	4	3	3	8	18	0	0	0	0	0	1	0	2	1	0	0	10	2	2	5	1	1	3	2	2	1	0	2	5	4	7	4	17	0	2	2	0	3	4	3	3	6
ENSG00000227742.2	8	5	7	10	8	7	9	9	4	8	25	31	7	4	7	12	5	5	2	8	9	7	2	12	3	3	10	8	13	10	7	2	3	1	7	7	6	20	8	9	14	3	6	5	5	10	13	6	14
ENSG00000117859.19	1073	918	1518	846	856	651	1257	788	2886	1136	601	709	1673	2786	2840	2661	1615	1455	1238	1255	1312	1555	1706	1110	1525	522	1340	1119	658	1881	1781	1277	1458	1993	2717	924	1440	1814	598	1059	1284	1999	1962	1982	1374	660	1944	1504	1167
ENSG00000236973.2	12	9	14	17	14	1	8	4	42	16	12	10	6	7	29	32	28	20	11	2	25	7	17	9	20	4	22	0	1	8	19	1	11	17	15	9	10	16	6	2	2	4	28	20	17	0	19	23	18
ENSG00000232846.1	14	10	15	11	5	5	8	8	30	9	10	6	3	7	28	37	24	11	9	3	19	15	18	11	22	10	13	0	5	11	26	0	17	19	14	11	22	15	6	1	3	7	17	23	16	3	11	15	18
ENSG00000212624.1	11	7	16	1	5	3	5	6	24	7	3	9	1	15	10	22	11	13	7	6	10	13	11	6	13	6	10	0	3	11	14	1	9	10	23	8	14	10	12	0	1	11	27	19	10	1	16	6	13
ENSG00000078618.22	4901	5108	2764	6454	7433	5954	6995	5741	7190	2574	1479	2386	3926	5087	5495	4821	3521	2947	3383	3269	2303	2635	4002	2304	3680	1950	2517	2857	2369	3960	4117	3915	2415	4569	6280	2171	3124	2567	1646	2610	2679	3904	3536	2999	3083	1363	3326	2516	2341
ENSG00000266993.3	113	50	72	75	75	51	100	59	158	59	22	53	112	139	116	127	75	68	77	91	63	30	117	57	75	48	66	77	38	105	86	84	69	110	126	36	93	79	49	92	103	88	114	69	82	29	62	99	62
ENSG00000272175.1	16	6	20	15	26	18	28	14	29	10	4	15	11	30	31	18	15	19	17	25	9	22	18	12	28	17	8	19	18	20	29	13	10	24	29	13	12	19	5	22	24	11	18	21	13	9	20	11	10
ENSG00000283899.1	0	0	0	0	1	0	0	0	3	1	0	1	0	0	0	1	1	0	1	0	1	0	0	1	1	2	0	0	0	0	1	0	0	0	0	0	0	0	0	0	0	0	0	0	0	0	0	0	0
ENSG00000230604.2	66	44	60	62	69	57	57	55	141	65	36	38	26	17	50	115	84	72	60	27	43	59	74	54	91	29	45	20	46	44	60	11	78	55	56	32	69	78	38	25	18	22	63	66	71	15	51	91	57
ENSG00000169213.7	1	0	2	0	0	1	2	1	0	4	7	10	2	0	0	0	2	1	2	2	4	1	2	5	1	5	2	1	2	1	0	1	1	0	1	1	0	7	6	8	1	2	0	0	2	2	1	1	1
ENSG00000200839.1	0	0	0	0	0	0	0	0	0	0	0	0	0	0	0	0	0	0	0	0	0	0	0	0	0	0	0	0	0	0	0	0	0	0	0	0	0	0	1	0	0	0	0	0	0	0	0	0	0
ENSG00000229032.1	0	0	0	0	0	0	0	0	0	0	0	0	0	0	0	0	0	0	0	0	0	0	0	0	0	0	0	0	1	0	0	0	0	0	0	0	0	0	1	0	0	0	0	0	0	0	0	0	0
ENSG00000264613.2	0	0	0	0	0	0	0	0	0	0	0	1	0	0	0	0	0	0	0	0	0	0	0	0	0	1	0	0	0	0	0	0	0	0	0	1	0	0	2	0	0	0	0	0	0	0	0	0	0
ENSG00000117862.13	92	72	89	53	63	40	109	50	157	109	82	85	51	54	43	91	101	95	98	86	85	69	67	104	97	62	106	112	105	76	19	166	125	126	130	99	139	91	80	47	86	120	97	126	97	88	49	131	59
ENSG00000285839.1	0	0	0	0	0	0	0	0	0	0	0	0	0	0	0	0	0	0	0	0	0	0	0	0	0	0	0	0	0	0	0	0	0	0	0	0	0	0	0	0	0	0	0	0	0	0	0	0	0
ENSG00000198841.4	28	29	48	7	10	11	28	19	23	35	29	22	6	0	7	26	43	41	29	13	39	33	20	63	52	27	46	15	25	1	9	12	52	15	6	51	54	66	25	49	12	5	23	36	40	3	36	50	20
ENSG00000223390.1	5	7	14	9	8	2	11	9	9	6	9	8	2	0	1	6	13	11	9	1	6	5	4	8	7	6	11	2	3	0	2	1	13	1	0	8	11	6	3	5	3	0	4	16	14	0	3	25	10
ENSG00000228369.2	23	21	30	23	18	6	29	10	43	22	22	30	1	1	1	25	32	32	28	1	30	30	4	19	41	10	26	1	15	0	2	4	33	6	0	23	36	47	9	21	2	0	3	45	27	1	6	63	37
ENSG00000134717.18	452	550	498	247	294	211	496	355	497	727	516	710	280	249	297	417	512	520	530	448	351	390	572	585	566	348	494	409	503	379	457	589	527	825	716	566	721	788	469	742	366	650	777	534	503	156	489	641	346
ENSG00000157077.16	39	19	141	19	16	14	28	36	61	113	291	457	40	58	45	45	83	66	63	136	87	63	120	240	86	195	129	139	195	123	56	147	70	123	139	197	75	556	285	335	205	191	225	76	105	96	183	139	93
ENSG00000241745.3	1	0	2	0	0	2	0	1	0	3	3	1	0	1	0	0	1	2	1	0	2	1	0	1	0	3	2	1	3	0	2	2	0	0	0	0	0	4	0	0	1	0	0	0	0	0	2	5	1
ENSG00000228407.2	0	0	6	0	0	0	0	0	1	2	9	4	0	0	0	0	0	1	2	1	3	0	0	0	0	1	1	0	1	0	0	2	0	2	0	0	0	2	1	2	0	0	1	1	0	0	0	2	0
ENSG00000223429.1	0	0	2	0	0	0	0	0	1	5	7	9	0	0	0	1	0	2	0	0	3	2	1	3	1	0	1	0	0	0	0	0	1	0	0	1	1	4	2	2	1	0	0	2	2	0	0	4	2
ENSG00000224255.2	0	0	1	0	0	0	0	0	0	0	3	0	0	0	0	1	1	0	0	0	0	0	1	0	0	0	1	0	0	0	0	0	0	0	1	0	0	0	0	0	0	0	3	0	0	0	2	0	0
ENSG00000236004.2	0	0	1	0	0	0	1	0	0	3	1	3	0	0	0	0	0	1	1	0	0	0	0	0	0	0	0	0	0	0	0	0	0	0	0	0	3	0	0	0	0	0	1	0	2	0	0	0	0
ENSG00000237663.2	0	0	0	0	0	0	0	0	0	1	3	3	0	0	0	1	0	0	0	1	0	0	2	1	1	0	0	1	0	0	2	1	2	1	2	0	0	0	1	0	3	2	2	0	1	3	0	2	1
ENSG00000213735.2	0	1	0	0	0	1	0	0	0	1	1	2	0	0	0	0	1	2	1	1	0	0	1	0	1	0	1	0	1	1	0	0	0	0	0	1	1	4	2	2	3	2	5	0	0	0	2	0	1
ENSG00000154222.15	613	423	1533	375	345	372	579	495	991	994	1859	1391	290	474	592	764	1035	993	884	739	1933	918	1050	1639	1217	1072	1399	770	1075	1061	784	821	966	1139	1007	1310	1214	1672	1224	428	985	1537	1502	947	1296	1301	1079	1506	1482
ENSG00000272100.1	8	6	17	3	8	5	4	4	12	15	17	19	0	2	3	11	11	9	14	4	30	20	12	22	21	10	19	2	14	4	8	2	15	10	2	12	18	24	14	5	4	2	10	20	11	3	11	21	27
ENSG00000287078.1	7	5	22	2	7	8	12	9	18	6	14	11	6	1	1	12	15	17	17	7	13	13	3	21	15	12	23	7	17	4	4	5	27	2	5	14	29	27	19	1	4	1	10	28	14	7	7	33	15
ENSG00000224680.4	2	2	3	4	2	0	1	1	1	1	7	4	2	1	0	0	3	4	3	5	1	1	4	12	4	3	5	2	2	1	0	3	2	1	7	7	3	4	3	1	4	2	5	2	0	2	5	4	0
ENSG00000085840.13	20	30	39	40	36	28	36	36	10	28	138	265	70	21	41	39	26	22	35	122	34	63	37	63	22	104	39	106	138	32	26	102	25	21	44	74	24	135	134	165	111	51	43	15	45	199	90	51	65
ENSG00000134748.13	534	490	978	386	357	339	509	360	770	853	747	1186	384	573	685	752	961	877	888	666	885	880	934	1229	937	961	986	640	1096	886	636	848	963	973	1135	950	1089	1900	1023	1661	899	1252	1067	866	858	571	1087	1151	830
ENSG00000134744.14	967	678	1986	808	717	569	902	831	1632	1808	2349	3214	877	1090	1208	1260	1697	1478	1401	1783	1949	1635	2202	2319	1619	2060	2102	1754	2200	1851	1339	1859	1785	1869	2107	1847	1598	4152	2124	4769	2376	2406	2791	1605	1962	1691	2448	2042	1641
ENSG00000272371.1	4	2	9	3	10	2	2	6	1	3	8	11	3	1	1	2	5	3	2	14	18	13	4	17	3	9	14	14	8	12	1	5	7	11	5	7	8	21	7	7	14	4	8	5	5	20	4	2	8
ENSG00000236290.1	5	0	14	9	5	3	5	7	1	6	22	19	2	1	2	3	9	12	5	15	39	31	7	16	7	24	23	18	18	19	6	15	13	15	14	26	9	38	24	19	20	11	23	3	7	36	18	12	17
ENSG00000116157.6	55	46	263	67	41	60	45	78	45	214	331	305	41	38	48	49	157	164	143	148	355	137	183	344	154	250	254	191	252	157	90	158	177	203	171	291	192	304	245	130	146	191	228	137	160	207	159	299	197
ENSG00000182183.15	140	87	452	67	113	135	92	125	142	404	437	409	120	92	108	113	338	306	239	260	629	268	369	554	264	423	412	374	407	352	137	415	408	347	257	436	380	641	381	321	443	469	553	259	363	505	372	567	390
ENSG00000162377.6	80	85	229	68	49	39	83	68	69	171	238	238	58	53	55	59	160	140	127	138	209	163	199	258	156	222	208	208	240	180	102	158	161	188	178	214	150	447	222	342	208	287	286	126	199	188	214	219	151
ENSG00000233664.1	0	0	2	0	0	0	0	0	0	0	2	0	0	0	0	0	0	0	0	1	0	3	0	0	0	0	0	5	2	1	0	2	0	0	1	0	0	2	2	2	1	2	0	0	1	1	0	1	1
ENSG00000239640.3	1	0	0	0	0	0	0	1	0	0	0	0	0	0	1	0	0	0	0	0	0	1	0	0	0	0	0	0	0	0	0	0	0	3	0	0	0	0	0	2	1	0	1	0	0	0	0	0	0
ENSG00000162378.13	896	674	1011	602	627	518	732	647	1999	1141	571	796	1416	1619	1518	1240	1133	938	983	1226	817	957	1384	767	1366	630	840	1107	758	1535	1420	1165	951	1635	2185	654	1039	1001	505	922	960	1544	1351	1263	1042	592	1220	969	594
ENSG00000252018.1	1	0	3	1	1	0	0	2	10	1	2	0	0	0	1	4	1	1	1	0	3	3	1	2	1	0	1	0	1	0	0	1	0	2	0	1	2	0	0	2	0	0	1	5	3	0	1	2	2
ENSG00000228929.1	13	12	18	27	13	7	15	11	20	16	16	46	9	9	25	21	29	21	21	9	11	11	26	20	11	19	20	26	22	15	17	24	12	24	23	22	35	14	23	9	14	10	27	24	19	4	15	26	10
ENSG00000206627.1	9	0	19	12	4	6	10	2	15	10	4	5	4	18	18	20	12	15	18	4	13	20	18	8	16	6	9	6	1	16	26	3	20	27	25	4	12	5	4	0	5	22	18	13	16	5	11	13	6
ENSG00000203995.10	0	0	5	4	2	1	1	1	0	4	100	119	3	0	0	0	2	6	2	1	3	3	3	3	3	0	10	3	10	4	6	3	9	5	4	6	2	3	1	2	5	1	0	8	5	4	4	5	4
ENSG00000242391.2	0	0	0	0	0	0	0	0	0	0	1	3	0	0	0	0	0	0	0	0	0	0	0	0	0	0	0	0	0	0	0	0	0	0	0	0	0	0	0	0	0	0	0	1	0	0	1	0	0
ENSG00000121310.17	156	105	861	169	128	104	156	147	220	704	680	611	177	155	189	220	485	466	342	504	595	615	560	296	448	269	410	482	369	519	315	588	684	524	443	279	454	406	284	296	748	710	873	502	549	1077	609	939	764
ENSG00000230953.2	11	9	57	11	9	18	11	9	23	55	41	23	15	7	8	15	36	35	22	38	41	41	40	18	28	15	26	36	18	40	24	27	72	27	27	26	44	26	9	21	63	40	65	43	38	78	38	63	54
ENSG00000231866.2	1	1	0	0	0	0	0	0	0	0	1	0	0	0	0	0	0	0	0	1	0	0	0	0	0	0	0	1	0	0	0	0	0	0	0	0	0	1	0	0	0	0	2	0	0	0	0	0	0
ENSG00000116171.19	396	459	857	171	238	163	423	322	370	664	304	444	547	566	623	579	622	656	614	896	670	621	751	723	621	610	594	985	948	845	603	1503	748	868	1208	706	824	801	708	760	872	1199	972	659	604	751	669	741	678
ENSG00000264834.1	2	4	2	0	4	4	2	1	0	5	3	2	2	0	0	4	2	1	5	0	9	0	1	2	0	0	5	0	1	0	1	0	7	0	0	0	3	2	0	0	0	0	0	1	2	0	0	4	2
ENSG00000266188.1	0	0	0	0	0	0	0	0	0	0	0	0	0	0	0	0	0	0	0	0	0	0	0	0	0	0	0	0	0	0	0	0	0	0	0	1	0	0	0	0	0	0	0	0	0	0	0	0	0
ENSG00000265815.1	0	0	2	2	0	0	0	4	2	0	4	1	0	0	0	3	1	0	2	0	3	8	0	3	4	2	7	0	3	0	0	0	7	0	0	3	2	5	3	0	0	0	0	3	2	0	2	3	2
ENSG00000237279.2	2	0	2	0	0	0	0	0	0	5	1	1	0	0	0	0	1	2	2	0	0	2	0	6	0	1	0	0	2	0	0	0	2	0	0	2	2	3	0	0	0	0	0	0	3	0	2	4	0
ENSG00000236360.2	3	4	1	0	0	1	0	2	0	0	0	0	2	0	4	2	3	2	0	1	1	2	3	0	1	0	3	0	1	6	3	1	4	3	0	2	2	4	0	0	1	2	2	2	2	0	1	2	0
ENSG00000226147.1	0	0	1	0	0	0	0	0	0	1	0	0	0	0	0	1	3	0	1	0	0	1	1	2	0	0	0	1	0	0	0	3	0	0	1	0	0	0	0	0	0	2	0	0	2	0	1	1	0
ENSG00000174348.14	2	3	50	12	12	12	3	12	16	41	5	5	0	8	1	0	8	19	13	22	14	37	14	6	11	19	9	37	20	31	12	46	52	19	14	4	19	32	47	38	109	73	60	27	42	157	39	69	108
ENSG00000232993.1	0	0	0	0	0	0	0	0	0	0	0	0	0	0	0	0	0	0	0	0	0	0	0	0	0	0	0	0	0	0	0	0	0	0	0	0	0	0	0	0	0	0	0	0	0	0	0	0	0
ENSG00000227644.2	0	0	0	0	0	0	0	0	0	0	0	0	0	0	0	0	0	0	0	0	0	0	0	0	0	0	0	0	0	0	0	0	0	0	0	0	0	0	0	0	0	0	0	0	0	0	0	0	0
ENSG00000162383.13	4	10	91	24	8	20	3	26	41	130	13	15	3	0	1	3	56	72	50	26	91	66	37	50	42	42	52	46	30	52	15	45	198	44	26	48	76	45	81	10	64	100	82	84	91	145	36	187	185
ENSG00000235563.1	0	0	0	0	0	0	2	0	0	1	0	0	1	0	0	0	1	0	0	0	0	0	0	0	0	0	0	1	1	1	0	1	0	1	0	0	0	1	0	0	0	0	0	0	0	0	1	2	0
ENSG00000277397.1	0	0	0	0	0	0	0	0	0	0	0	0	1	0	0	0	0	0	0	0	0	0	0	0	0	0	0	0	0	0	0	0	0	0	0	0	0	1	0	1	0	0	0	0	0	0	0	0	0
ENSG00000157184.7	250	197	359	188	246	151	243	339	353	396	372	470	270	109	128	417	396	338	351	394	459	388	214	603	376	568	428	491	746	139	176	368	395	241	189	488	595	783	666	803	337	176	232	383	420	139	177	520	281
ENSG00000236723.2	1	3	9	1	0	2	2	0	2	5	1	4	3	0	2	3	4	2	2	4	4	1	1	4	4	5	1	2	1	0	0	2	3	2	2	4	6	3	4	1	3	0	4	6	1	0	2	5	2
ENSG00000162384.14	185	155	362	102	122	86	147	133	216	365	144	137	127	99	112	191	317	314	266	251	380	304	214	295	321	148	286	290	245	292	224	396	333	312	308	246	417	270	118	119	319	384	325	297	274	195	216	417	269
ENSG00000259818.1	3	3	5	3	7	3	2	1	6	10	15	22	15	2	0	4	7	5	4	38	11	4	1	17	10	31	7	37	43	1	0	34	11	1	0	20	8	21	20	35	20	5	3	6	5	15	3	6	5
ENSG00000162385.11	76	68	105	34	58	44	81	51	114	121	107	142	50	29	49	89	106	110	124	89	123	55	95	175	115	115	120	103	158	51	52	183	111	92	101	155	152	189	120	214	79	77	64	127	88	24	64	130	125
ENSG00000226754.2	4	4	5	3	0	1	2	2	3	4	15	8	8	0	0	2	4	3	4	7	3	6	2	1	4	4	2	11	3	4	0	1	6	5	3	3	8	4	3	0	12	8	3	3	3	6	1	14	2
ENSG00000157193.18	211	140	739	101	92	85	127	124	145	407	298	354	108	124	129	138	436	423	309	395	590	390	540	448	374	278	518	405	292	602	367	554	475	561	570	290	495	342	288	300	520	642	754	407	434	587	564	753	602
ENSG00000234578.1	0	0	0	0	0	0	0	0	0	0	0	0	0	0	0	0	0	0	0	0	0	0	0	0	0	0	0	0	0	0	0	0	0	0	0	0	0	0	0	0	0	0	0	0	0	0	0	0	0
ENSG00000228838.1	11	1	20	7	0	6	3	2	5	14	9	3	0	0	3	6	20	18	13	1	11	17	16	14	10	5	20	1	1	2	11	2	12	17	2	6	13	9	2	0	3	5	16	15	18	0	23	29	20
ENSG00000232762.1	10	7	57	5	6	4	15	6	6	27	21	17	1	8	5	3	39	30	18	5	22	15	30	27	18	6	38	8	10	11	16	5	29	14	9	18	41	23	10	2	6	16	44	26	21	5	28	76	37
ENSG00000225675.2	5	2	15	3	1	2	2	3	1	12	16	15	2	2	3	5	20	10	8	7	23	3	16	16	11	4	16	11	4	17	4	11	21	9	11	5	19	10	8	2	8	13	29	11	7	5	10	30	7
ENSG00000285954.1	6	3	10	3	3	4	4	0	1	8	36	33	1	1	1	4	10	16	12	8	10	15	24	10	16	5	4	8	7	16	3	10	11	25	10	12	21	10	4	5	8	10	21	11	15	7	7	18	6
ENSG00000226938.1	0	0	0	0	1	0	0	0	0	0	12	7	0	1	0	0	0	0	0	0	0	0	0	2	0	0	0	3	1	1	1	3	2	1	1	1	0	1	1	1	1	1	0	0	0	1	0	0	0
ENSG00000230138.2	34	26	21	2	6	2	14	9	9	14	56	31	3	2	5	7	28	24	22	3	24	15	17	21	35	12	24	4	5	12	26	7	17	35	35	13	47	15	15	2	10	18	23	16	19	3	13	30	14
ENSG00000236253.7	0	0	0	0	0	0	0	0	0	0	0	0	0	0	0	0	0	0	0	0	0	0	0	0	0	0	0	0	0	0	0	0	0	0	0	0	0	0	0	0	0	0	0	0	0	0	0	2	0
ENSG00000288527.1	0	0	0	0	0	0	0	0	0	0	0	0	0	0	0	0	0	0	0	0	0	0	0	0	0	0	0	0	0	0	0	0	0	0	0	0	0	0	0	0	0	0	0	0	0	0	0	0	0
ENSG00000143006.7	0	0	0	0	0	0	0	0	0	0	0	0	0	0	0	0	0	0	0	0	0	0	0	0	0	0	0	0	0	0	0	0	0	0	0	0	0	0	0	0	1	0	0	0	0	0	0	0	0
ENSG00000174332.5	0	0	0	0	1	2	0	1	2	6	8	10	1	2	1	1	2	1	1	5	3	4	2	4	0	8	3	7	18	1	0	8	3	6	2	7	2	4	5	0	3	2	1	1	1	14	0	3	6
ENSG00000239007.1	0	0	0	0	0	0	0	0	0	0	0	1	1	0	0	0	0	0	0	2	1	0	0	0	0	0	0	1	1	0	0	3	0	0	0	0	0	1	1	0	0	0	0	0	0	0	0	0	0
ENSG00000058804.12	203	340	340	211	363	235	306	230	149	418	299	444	184	174	204	207	227	237	265	266	233	413	284	252	237	165	220	231	228	241	280	383	291	353	452	302	272	320	140	274	252	471	379	269	252	186	308	339	237
ENSG00000201003.1	0	0	2	0	0	0	0	0	0	3	1	1	1	0	1	1	2	1	0	4	1	2	0	5	1	1	3	3	2	4	1	2	1	2	5	2	2	1	1	3	2	1	6	2	2	2	3	3	1
ENSG00000229687.2	0	0	0	0	0	0	0	0	0	0	0	0	0	2	0	1	0	0	0	0	0	0	0	0	0	2	0	0	1	0	0	2	0	1	0	1	0	0	0	0	0	1	0	0	2	0	0	0	0
ENSG00000058799.15	572	494	561	522	503	388	812	439	1513	493	189	203	350	537	617	625	665	555	619	622	534	665	648	360	714	216	446	532	331	681	709	718	557	820	843	315	715	385	221	368	527	828	702	627	607	413	712	643	481
ENSG00000211452.11	25	24	78	40	26	15	30	25	42	60	162	195	50	27	33	50	68	61	66	93	129	56	88	149	74	229	92	110	254	65	47	119	60	85	53	180	63	258	222	338	105	76	111	38	54	69	83	100	69
ENSG00000081870.12	126	118	290	90	89	71	154	111	200	295	175	240	65	86	107	177	201	224	177	107	220	141	267	394	201	234	328	161	334	124	113	252	273	228	176	323	268	665	302	520	138	183	333	202	219	66	280	306	234
ENSG00000116212.15	63	54	137	56	56	41	72	49	75	90	85	89	23	64	72	105	83	79	93	18	98	83	63	96	84	20	70	18	22	70	42	17	80	87	81	93	106	98	45	11	23	125	84	93	99	16	56	127	71
ENSG00000219102.3	0	0	6	1	3	2	1	3	4	2	6	11	2	3	0	1	1	9	2	4	2	3	2	4	4	6	8	4	1	1	0	3	2	0	1	5	6	13	6	3	1	4	1	7	6	3	6	7	2
ENSG00000203985.11	0	0	1	0	0	0	0	0	0	0	1	2	2	0	0	0	0	0	0	0	0	0	0	2	0	1	1	0	2	0	0	0	0	0	0	2	0	0	1	2	0	0	1	0	1	0	0	0	0
ENSG00000116209.12	2201	3091	1475	3020	4102	3083	3394	3215	2841	1883	1365	2067	1782	1835	1957	2238	1629	1642	1728	1787	1588	1455	1320	1812	1746	1866	1770	2070	2490	1423	1465	3055	1592	2273	2545	1769	2353	2250	1884	2476	1562	2171	1560	1754	1397	942	1107	1957	1152
ENSG00000280378.1	102	76	164	88	94	61	87	112	185	134	155	157	77	12	24	166	122	123	118	132	156	138	61	199	143	182	157	164	203	8	31	151	122	45	11	140	180	244	171	144	111	18	31	150	128	90	72	200	133
ENSG00000116205.14	404	340	578	287	264	251	382	353	721	541	603	649	207	443	524	441	580	574	498	340	620	554	781	739	658	441	551	325	472	642	646	385	608	840	862	609	742	1039	513	459	355	693	962	506	549	276	592	710	543
ENSG00000283749.1	0	0	0	0	0	0	0	0	0	0	0	0	0	0	0	1	0	0	0	0	0	0	0	0	0	0	0	0	0	0	0	0	0	0	0	0	1	0	0	0	0	0	0	0	1	0	0	0	0
ENSG00000225183.1	6	0	7	3	0	2	4	1	7	10	2	3	0	0	1	3	8	8	2	0	4	0	8	7	4	1	7	0	4	1	2	0	7	8	0	3	5	4	5	1	0	1	11	6	4	2	1	15	6
ENSG00000279049.1	0	0	0	0	0	0	0	0	0	0	0	0	0	0	0	0	0	0	0	0	0	0	0	0	0	0	0	0	0	0	0	0	0	0	0	0	0	0	0	0	0	0	0	0	0	0	0	0	0
ENSG00000256407.2	1	0	0	0	0	0	1	0	0	0	0	3	0	0	0	1	0	0	0	2	1	1	0	0	1	1	1	1	3	2	0	1	0	0	0	1	1	2	1	2	0	1	2	1	2	2	2	3	1
ENSG00000157211.11	0	0	0	0	0	0	1	0	0	0	2	0	1	1	0	0	0	1	0	0	0	0	0	0	0	0	1	1	1	0	0	0	0	1	0	0	0	0	0	0	0	0	0	1	2	2	0	1	0
ENSG00000280425.2	0	0	2	1	0	0	1	0	6	1	5	4	3	1	0	0	3	0	2	2	4	3	2	1	3	3	3	1	1	2	0	1	1	2	1	1	1	1	2	3	1	4	2	1	1	4	4	2	0
ENSG00000215883.11	55	69	196	34	28	37	50	35	56	175	93	64	31	42	48	63	127	109	83	108	169	141	146	87	132	69	163	110	69	124	94	120	153	148	136	96	163	140	67	79	169	254	253	126	155	184	189	209	139
ENSG00000116221.15	375	507	603	486	508	455	487	467	134	492	638	627	345	370	361	296	367	344	422	706	576	484	375	642	348	443	456	887	611	472	347	967	407	408	681	622	455	697	731	466	810	890	510	378	418	753	463	586	360
ENSG00000157216.16	3093	6025	4569	7935	8690	7956	5907	7041	1071	3418	1924	1954	2679	3167	3488	2519	2432	2241	3548	4258	4374	4022	2887	3459	2466	2904	2899	3501	3385	4462	3496	4263	2752	2753	5352	3596	2197	3262	3554	2466	4760	5594	2546	2146	2544	4195	2596	2448	3081
ENSG00000198711.5	68	47	252	48	34	35	53	25	61	186	91	110	19	107	44	64	181	184	151	81	334	131	310	322	163	110	274	119	115	504	54	105	330	290	398	298	221	361	193	115	142	545	353	198	189	115	205	277	235
ENSG00000225632.1	11	5	43	5	11	6	9	9	8	23	27	17	2	0	7	4	32	33	21	7	57	23	38	52	37	35	46	3	17	11	12	8	25	41	15	45	15	42	29	21	3	25	40	16	21	10	35	41	52
ENSG00000232245.1	0	0	0	0	0	1	0	0	0	0	0	0	0	0	0	0	0	0	0	0	0	0	0	0	0	0	0	0	0	0	0	1	0	0	0	0	0	0	0	0	0	0	0	0	0	0	0	0	0
ENSG00000287582.1	0	0	0	0	0	0	0	0	0	0	0	0	0	1	0	0	0	0	0	0	0	0	0	1	0	2	0	0	0	0	1	0	0	0	0	0	0	0	0	0	0	0	0	0	0	0	0	0	1
ENSG00000235741.1	0	0	0	0	0	0	0	0	0	0	0	0	0	0	0	0	0	0	0	0	0	0	0	0	0	0	0	0	0	0	0	0	0	0	0	0	0	0	0	0	0	0	0	0	0	0	0	0	0
ENSG00000237173.1	0	0	0	0	0	0	0	0	0	0	0	0	0	0	0	0	0	0	0	0	0	0	0	0	0	0	0	0	0	0	0	0	0	0	0	0	0	0	0	0	0	0	0	0	0	0	0	0	0
ENSG00000227453.1	0	0	0	1	0	0	0	0	0	0	0	0	1	0	1	0	0	0	1	0	0	0	0	0	1	0	0	0	0	1	1	0	1	0	1	0	0	3	0	1	1	0	0	0	0	0	0	0	0
ENSG00000162390.18	51	24	64	9	9	4	11	25	20	44	9	12	35	40	37	38	55	41	52	75	25	55	79	4	50	33	31	54	20	83	61	65	43	64	101	11	49	26	35	43	111	122	140	48	79	120	79	72	37
ENSG00000162391.12	8	6	7	0	3	0	3	5	3	3	3	0	5	2	0	4	5	6	6	15	6	7	7	0	3	0	7	12	3	12	7	6	5	11	8	2	7	0	0	9	23	29	15	3	8	26	7	10	7
ENSG00000230728.1	0	0	0	0	0	0	1	0	0	0	0	0	1	1	0	0	1	0	0	2	0	0	1	0	1	0	0	2	0	0	3	0	1	1	0	0	2	0	0	1	5	6	3	0	0	1	1	0	0
ENSG00000184313.20	1	4	8	1	1	0	3	5	0	0	0	1	1	0	2	3	6	7	3	9	3	8	6	1	1	2	2	5	2	11	4	5	4	4	9	3	3	0	0	6	14	9	17	2	11	9	4	11	3
ENSG00000271723.5	0	0	1	0	0	0	0	0	0	0	0	0	0	0	0	0	1	0	1	0	2	2	0	0	0	1	0	1	0	0	0	0	1	3	0	0	0	0	0	0	2	0	1	0	0	1	0	1	0
ENSG00000243725.7	6	10	43	6	8	4	10	10	7	32	48	44	1	4	4	18	23	40	20	1	39	20	23	54	19	40	44	6	40	5	3	1	37	10	7	53	39	48	38	13	2	10	23	31	28	2	28	30	27
ENSG00000162396.6	34	45	113	9	17	16	36	15	26	84	85	76	3	4	11	36	61	51	41	9	99	50	49	126	57	45	92	7	35	11	29	15	79	48	27	92	102	127	120	24	8	29	55	48	71	14	40	136	90
ENSG00000006555.11	169	112	1211	131	130	182	148	167	234	625	320	160	53	124	169	265	578	595	428	136	878	588	439	742	473	269	619	172	263	335	197	168	1011	410	272	597	632	696	414	88	192	519	512	637	569	281	464	1033	836
ENSG00000237453.1	2	4	65	12	4	5	4	11	16	48	21	15	0	1	4	19	37	41	19	7	50	21	18	28	32	19	52	3	16	4	7	4	78	7	1	54	27	22	24	2	7	3	19	39	30	4	13	77	31
ENSG00000162398.12	14	21	194	45	57	55	20	73	29	99	19	19	11	8	15	9	147	186	112	113	304	104	182	276	110	195	189	175	194	129	48	190	217	134	99	166	132	149	157	90	143	134	129	125	91	118	78	156	140
ENSG00000116133.13	75	48	663	101	102	109	46	156	93	183	62	59	75	67	69	75	229	260	136	254	376	342	284	362	165	299	200	336	288	376	106	399	441	258	218	276	197	302	243	173	415	480	370	268	230	537	321	339	536
ENSG00000287724.1	3	2	10	0	1	1	0	0	0	5	0	1	0	0	1	1	1	3	2	3	5	3	2	16	0	18	4	10	13	3	0	5	11	4	3	10	1	18	12	17	10	4	7	9	4	4	3	14	5
ENSG00000242396.1	0	0	0	0	0	0	0	0	0	0	0	0	0	0	0	0	0	0	0	0	0	0	0	0	0	0	0	0	0	0	0	0	1	0	0	0	0	0	0	0	0	0	0	0	0	0	0	0	0
ENSG00000233203.6	0	0	1	0	0	0	0	0	0	0	0	0	0	0	0	0	0	0	0	0	0	0	0	0	0	0	0	0	0	0	0	0	0	0	1	0	0	0	2	0	0	0	0	0	0	0	0	0	1
ENSG00000284601.1	0	0	0	0	0	0	0	1	0	0	0	0	1	0	0	0	0	0	0	0	0	1	1	0	1	0	0	0	0	0	0	0	0	0	0	1	0	0	0	0	0	0	0	0	0	0	0	0	0
ENSG00000143001.5	0	0	0	0	0	0	0	0	0	0	0	0	1	0	1	0	0	0	0	0	0	0	0	0	0	0	0	0	0	0	0	0	0	0	0	0	0	0	0	0	0	0	0	0	0	0	0	0	0
ENSG00000233271.1	0	0	0	0	0	0	0	0	0	0	0	0	0	0	0	0	0	0	0	0	0	0	0	0	0	0	0	0	0	0	0	0	0	0	0	0	0	0	0	0	0	0	0	0	0	0	0	0	0
ENSG00000162399.9	72	37	107	95	133	101	67	87	37	28	1	0	826	1734	1967	2105	1	1	0	3	2	90	0	0	1	1	0	1	0	0	1	2	115	2	0	0	2	20	12	3	23	92	80	284	81	29	81	120	37
ENSG00000169174.11	1	2	15	27	27	31	8	15	7	7	5	11	179	289	341	373	3	6	11	13	5	2	7	5	4	6	2	8	23	55	3	10	4	11	25	5	5	11	15	23	13	36	5	17	5	13	2	9	3
ENSG00000162402.14	2309	2150	5861	1868	2128	1593	2077	2550	2786	3718	2588	3786	2120	2241	2261	2415	3228	3100	3204	4674	4059	4028	4784	4178	3738	3525	3596	4048	3796	5393	3888	4893	3324	4440	5035	3432	3259	6391	3473	6461	5213	5208	4545	2791	3638	3545	5201	3559	4590
ENSG00000231090.2	0	1	14	4	3	7	2	4	1	2	6	5	4	2	2	1	9	5	4	5	3	6	1	2	1	5	6	3	4	2	0	6	4	2	4	1	4	4	6	7	14	13	13	4	5	9	7	11	12
ENSG00000231095.1	1	3	4	1	3	0	1	0	2	2	1	4	1	0	2	3	5	2	3	4	5	7	1	1	0	2	1	2	7	1	1	2	6	0	3	1	5	5	1	7	3	0	2	9	1	1	5	7	0
ENSG00000265822.1	0	0	1	1	1	0	0	0	0	0	0	1	0	0	0	1	2	0	0	0	0	0	0	1	0	0	0	1	0	1	0	0	0	0	0	1	2	0	0	0	0	0	0	1	0	0	0	0	2
ENSG00000234810.4	0	0	7	0	6	9	2	0	1	2	15	37	7	6	14	5	6	5	5	8	7	4	7	7	4	6	2	4	7	2	5	10	1	6	8	7	4	2	3	2	0	5	1	1	2	2	0	1	0
ENSG00000231900.3	0	0	1	0	0	0	0	0	0	0	1	0	1	0	0	0	1	0	0	0	0	0	0	0	1	1	0	0	0	0	0	3	0	0	0	0	0	0	0	1	1	0	0	0	0	0	0	0	1
ENSG00000232198.2	0	0	0	0	0	0	0	0	0	0	0	0	0	0	0	0	0	0	0	0	0	0	0	0	0	0	0	0	0	0	0	0	0	0	0	0	0	0	0	0	0	0	0	0	0	0	0	0	0
ENSG00000199831.1	42	24	6	15	9	19	19	18	40	31	34	51	23	31	17	19	20	16	20	11	10	5	11	12	10	12	17	25	30	16	6	35	24	18	33	15	59	8	11	4	13	7	18	24	0	20	7	10	3
ENSG00000252162.1	0	0	0	0	0	0	0	0	0	0	0	0	0	0	0	0	0	0	0	0	0	0	0	0	0	0	1	0	0	0	0	0	0	0	0	0	0	0	0	0	0	0	0	0	0	0	0	0	0
ENSG00000272051.1	0	0	0	0	0	0	0	0	0	0	0	0	0	0	0	0	0	0	0	0	0	0	0	0	0	0	1	0	0	0	0	0	0	0	0	0	0	0	0	0	0	1	0	0	0	0	0	0	0
ENSG00000233079.3	0	0	0	0	0	0	0	0	0	0	1	0	0	0	0	0	0	0	1	0	1	0	0	1	0	0	0	0	0	0	0	0	0	0	0	1	0	0	0	0	0	0	0	0	0	0	0	0	0
ENSG00000230250.3	0	0	0	0	0	0	0	0	0	0	0	0	0	0	0	0	0	0	0	0	0	0	0	0	0	0	0	0	0	0	0	0	0	0	0	0	0	0	0	0	0	0	0	0	0	0	0	0	0
ENSG00000227104.3	0	0	0	0	0	0	0	0	0	0	0	0	0	0	0	0	0	0	0	0	0	0	0	0	0	0	0	0	0	0	0	0	0	0	0	0	0	0	0	0	0	0	0	0	0	0	0	0	0
ENSG00000235612.1	0	0	0	0	0	0	0	0	0	0	0	0	0	0	0	0	0	0	0	0	0	0	0	0	0	0	0	0	0	0	0	0	0	0	0	0	0	0	0	0	0	0	0	0	0	0	0	0	0
ENSG00000260971.4	0	0	1	1	0	5	0	2	0	0	3	1	3	5	2	3	1	0	3	8	4	4	2	0	3	4	0	1	3	5	5	0	1	2	1	1	1	0	1	2	2	0	0	1	0	4	0	1	0
ENSG00000284686.1	0	0	0	1	1	0	2	0	0	1	0	1	0	0	3	3	2	3	0	1	0	0	0	0	2	1	0	0	2	1	1	0	0	1	0	0	0	0	1	0	2	0	0	0	1	0	0	2	0
ENSG00000229871.1	0	0	0	0	0	0	0	0	0	0	0	1	0	0	0	0	0	0	0	0	0	0	0	0	0	0	0	0	1	0	0	0	0	0	0	0	0	0	0	0	0	0	0	0	0	0	0	0	0
ENSG00000223956.3	0	1	1	0	2	0	1	2	0	0	0	0	2	4	2	2	0	0	1	1	0	0	1	0	0	0	0	0	1	1	0	0	0	1	0	0	0	2	0	0	0	0	0	0	1	2	0	0	1
ENSG00000162407.9	12	9	5	4	7	4	24	12	15	9	2	5	13	19	39	48	26	9	14	3	13	6	17	3	14	4	7	6	2	10	17	6	9	20	14	4	17	1	3	6	5	16	9	19	8	5	22	13	19
ENSG00000236776.1	0	0	0	0	0	1	0	0	1	0	0	0	0	0	0	3	0	0	1	0	1	0	0	0	0	0	0	2	0	0	0	0	1	0	0	0	0	0	0	0	0	0	0	0	0	0	0	0	0
ENSG00000224980.1	0	0	0	0	0	0	0	0	0	0	0	0	0	0	0	0	0	0	0	0	0	0	0	0	0	0	0	0	0	0	0	0	0	0	0	0	0	0	0	0	0	0	0	0	0	0	0	0	0
ENSG00000225475.1	2	2	2	0	0	1	4	2	1	2	0	4	3	2	0	0	0	3	7	3	4	2	2	1	2	2	3	5	5	1	0	7	2	1	8	7	9	8	4	1	7	2	1	1	0	1	1	0	0
ENSG00000162409.11	0	0	0	0	0	0	0	0	0	0	0	1	0	0	0	0	0	0	0	0	0	0	0	0	0	0	0	0	0	0	0	0	0	0	0	1	0	1	0	0	0	0	0	0	0	0	0	0	0
ENSG00000187889.13	0	0	0	0	0	0	0	0	0	0	0	0	0	0	0	0	0	0	0	0	0	0	0	0	0	0	0	0	0	0	0	0	0	0	0	0	0	0	0	0	0	0	0	0	0	0	0	0	0
ENSG00000229913.1	0	0	0	0	0	0	0	0	0	0	0	0	0	0	0	0	0	0	0	0	0	0	0	0	0	0	0	0	0	0	0	0	0	0	0	0	0	0	0	0	0	0	0	0	0	0	0	0	0
ENSG00000157131.11	0	0	0	0	0	0	0	0	0	0	0	0	0	1	0	0	0	0	0	0	0	0	0	0	0	0	0	0	0	0	0	0	0	0	0	0	0	0	0	0	0	0	0	0	0	0	0	0	0
ENSG00000021852.13	0	0	0	0	0	0	0	0	0	0	0	0	0	0	0	0	0	0	0	0	0	0	0	0	0	0	0	0	0	0	0	1	0	0	0	0	0	0	0	0	0	0	0	0	0	0	0	0	0
ENSG00000236341.1	0	0	0	0	0	0	0	0	0	0	0	0	0	0	0	0	2	0	0	0	0	0	0	0	0	0	0	0	0	0	0	0	0	0	0	0	0	0	0	0	1	0	0	0	0	1	0	0	0
ENSG00000173406.16	2	1	14	2	1	1	3	2	5	19	27	43	1	3	0	3	9	5	14	30	24	24	16	16	9	22	20	22	25	3	7	26	11	9	13	6	11	11	21	29	42	36	32	10	10	21	17	19	12
ENSG00000227935.1	0	0	0	0	0	0	0	0	0	0	4	5	0	0	0	0	0	0	0	0	1	0	0	3	0	2	0	0	0	1	0	1	0	0	0	2	0	0	0	0	0	0	0	0	0	0	0	0	0
ENSG00000236888.1	0	0	1	0	1	0	0	0	0	0	1	7	0	1	1	0	1	1	0	1	3	0	0	5	1	2	1	0	0	0	0	2	0	0	1	2	0	1	0	1	0	0	0	0	0	0	0	1	0
ENSG00000226759.8	1	3	1	2	2	0	0	0	3	3	17	51	5	4	2	2	2	4	5	12	5	3	3	25	1	47	10	8	61	5	3	12	4	8	2	22	4	10	16	42	7	4	10	1	0	2	4	2	3
ENSG00000229887.4	2	0	1	0	0	0	0	0	0	0	1	8	4	0	0	0	0	1	2	4	1	2	1	1	2	10	0	7	1	3	0	3	2	2	5	3	0	1	5	6	2	0	0	0	1	1	0	0	2
ENSG00000223416.3	0	2	1	0	0	0	1	1	0	0	4	2	0	0	0	0	0	0	0	0	1	0	0	0	1	2	0	0	3	0	0	5	1	1	0	2	0	1	1	8	1	1	1	0	0	4	0	0	1
ENSG00000235038.1	0	0	2	0	0	1	0	0	0	1	4	5	1	0	0	0	0	2	1	6	3	0	1	1	0	13	0	6	18	4	2	7	1	0	2	2	0	1	1	20	5	2	0	2	1	3	0	2	0
ENSG00000230546.1	0	0	0	0	0	0	0	0	0	0	2	5	0	0	0	0	0	1	0	2	1	1	0	0	0	6	0	0	0	0	1	0	1	0	1	0	0	3	0	2	2	0	0	1	0	1	1	0	0
ENSG00000233216.1	0	1	3	0	0	0	0	3	0	1	8	6	0	0	0	1	0	6	2	13	1	1	4	4	3	4	2	6	5	7	2	6	4	3	4	0	5	0	1	1	5	0	4	2	1	8	0	3	3
ENSG00000162600.12	285	313	508	244	359	214	333	310	562	538	362	490	277	335	410	457	450	484	433	439	438	300	581	572	467	331	520	508	500	398	360	826	447	630	725	518	541	609	263	416	422	587	636	498	353	209	424	434	321
ENSG00000286918.1	46	51	83	31	19	24	47	36	87	89	111	68	44	37	58	78	75	70	48	60	113	32	72	80	80	55	95	58	48	74	31	60	87	71	57	53	90	14	38	4	54	59	79	105	65	49	18	83	81
ENSG00000270209.1	1	0	0	0	0	0	0	1	0	0	0	0	2	0	0	1	0	0	0	0	0	0	0	0	0	0	0	0	0	0	0	1	0	0	0	0	0	0	0	1	0	0	0	0	0	0	0	0	0
ENSG00000264128.2	1	0	0	0	0	0	1	0	0	1	0	0	0	0	0	1	0	0	0	0	0	0	0	1	0	0	0	0	0	0	0	0	0	0	0	0	0	0	0	0	0	0	0	0	0	0	1	0	0
ENSG00000184292.7	80	68	4	43	45	42	90	58	4	5	10	7	108	107	115	173	5	5	12	3	10	14	3	6	8	3	9	6	6	11	8	8	8	13	8	7	11	4	8	1	7	4	7	10	10	2	5	6	8
ENSG00000185839.3	10	3	3	10	3	3	8	5	4	2	16	23	28	10	7	9	0	2	7	34	5	13	4	6	3	18	4	23	11	6	1	25	1	7	4	10	5	41	32	35	22	4	2	4	1	17	4	5	3
ENSG00000162601.11	1337	1241	1958	1026	1015	775	1513	1005	2411	2136	1299	1891	1320	1499	1779	1976	1595	1687	1409	1388	1369	1023	2345	2106	1773	1607	1839	1518	2066	1293	1323	2404	1906	2529	2093	1849	1918	3353	1604	3270	1420	1813	2392	2156	1594	495	2081	2025	1421
ENSG00000283445.1	32	24	1	9	16	6	16	18	4	2	2	6	40	41	28	57	3	0	6	8	4	14	3	1	4	6	3	7	7	9	4	4	3	3	5	4	4	5	1	1	0	3	5	5	2	3	3	4	1
ENSG00000177606.8	123	61	293	27	35	32	122	30	157	162	570	354	26	23	51	165	263	173	197	21	134	118	95	66	268	25	116	34	35	71	37	35	173	103	38	42	237	27	38	12	17	56	68	170	216	44	105	286	135
ENSG00000234807.7	20	15	62	29	25	18	21	16	26	54	205	192	21	5	9	23	73	60	37	62	90	43	65	86	42	41	73	57	84	54	31	79	58	62	39	87	52	88	50	74	66	61	65	49	41	95	54	70	41
ENSG00000272226.1	8	3	20	8	4	5	17	10	4	32	33	37	3	5	4	5	25	15	13	14	45	21	27	22	27	13	29	19	22	17	13	9	35	32	15	34	19	54	21	31	30	26	35	14	23	13	27	41	16
ENSG00000231740.1	2	3	9	4	6	2	3	2	3	6	24	24	0	1	0	0	5	3	8	3	12	7	10	13	6	7	9	7	9	5	1	12	7	4	11	10	6	19	7	5	8	17	16	5	7	4	8	1	6
ENSG00000232453.7	6	4	16	5	8	10	6	9	15	16	48	66	7	2	6	9	19	20	14	34	34	13	26	28	15	20	23	34	25	31	10	36	23	18	21	22	27	37	13	25	49	20	12	13	11	26	15	10	7
ENSG00000237352.4	7	5	44	2	3	3	8	7	5	10	133	167	3	1	3	3	29	30	15	30	29	12	18	23	16	17	26	21	16	18	14	21	21	11	24	16	19	28	7	19	23	35	18	19	16	21	17	29	18
ENSG00000228121.1	0	1	0	0	0	0	0	0	0	0	8	5	0	0	0	0	1	0	0	1	0	1	1	2	0	0	2	2	1	0	0	0	0	1	1	1	2	1	1	0	2	1	0	0	0	0	0	0	0
ENSG00000241042.1	0	1	0	0	0	0	1	1	0	0	2	4	0	0	0	0	2	1	0	1	0	0	3	3	2	0	0	0	1	0	1	1	1	1	3	0	2	0	0	0	3	0	0	0	1	1	1	1	1
ENSG00000235215.2	0	0	4	1	1	1	1	0	0	1	6	10	0	0	1	1	0	0	0	0	2	1	2	2	2	2	4	1	1	1	1	3	3	3	2	1	3	0	0	4	0	2	6	1	0	0	5	7	3
ENSG00000224609.8	10	1	13	5	4	2	8	1	16	11	15	21	1	0	4	3	6	10	7	2	5	6	2	4	9	5	8	5	2	8	3	1	7	8	5	9	21	5	2	8	3	7	2	7	3	3	4	9	12
ENSG00000270457.1	0	0	3	0	0	0	0	0	1	0	0	0	0	0	0	0	0	0	0	0	0	0	0	0	0	0	0	0	0	0	0	0	0	0	0	0	0	0	0	0	0	0	0	0	0	0	0	0	0
ENSG00000172456.18	212	131	309	143	206	116	236	169	639	228	172	412	351	234	246	248	272	233	179	399	150	200	286	155	224	301	121	368	381	315	175	503	213	308	311	108	264	145	165	567	368	262	226	264	187	198	300	239	244
ENSG00000266150.1	0	0	1	0	0	0	0	0	3	2	0	0	2	0	0	0	0	3	0	1	0	1	0	0	0	0	0	1	0	1	0	0	0	0	0	0	0	0	0	0	1	0	0	0	2	1	0	1	1
ENSG00000226883.1	6	3	2	4	4	0	6	1	13	3	0	6	7	5	1	5	4	4	0	9	6	5	1	0	3	6	0	14	1	13	10	3	1	4	5	0	2	1	1	4	13	1	3	7	2	9	5	2	5
ENSG00000134709.12	14	25	41	5	14	9	25	13	20	64	56	62	15	9	11	6	29	23	24	24	5	16	37	25	22	23	33	27	70	7	18	68	26	22	26	25	37	24	31	67	25	58	62	27	39	7	30	37	15
ENSG00000134716.11	1	3	5	5	5	2	7	2	5	10	4	2	4	2	2	5	1	1	5	1	7	6	1	0	0	0	3	1	3	0	5	3	5	1	3	3	1	2	0	1	0	5	5	2	2	5	5	1	12
ENSG00000265535.2	0	0	0	0	0	0	0	0	0	0	0	0	0	0	0	0	0	0	0	0	0	0	0	0	0	0	0	0	0	0	0	0	0	0	0	0	0	0	0	0	0	0	0	0	0	0	0	0	0
ENSG00000162598.13	0	0	0	0	0	0	0	0	0	0	0	0	0	0	0	1	0	0	0	0	0	0	0	0	0	0	0	0	0	0	0	0	0	0	0	0	0	0	1	0	0	0	0	0	0	0	0	0	0
ENSG00000229332.2	0	0	0	0	0	0	0	0	0	0	0	0	0	0	0	0	0	0	0	0	0	0	0	0	0	0	0	0	0	0	0	0	0	0	0	0	0	0	0	0	0	0	0	0	0	0	0	0	0
ENSG00000238242.2	0	0	0	0	0	0	0	0	0	0	1	0	0	0	0	0	0	0	0	0	0	0	0	0	0	0	0	0	0	0	0	0	0	0	0	0	0	0	0	0	0	0	0	0	0	0	0	0	0
ENSG00000226476.6	1	0	1	0	3	0	0	0	0	0	1	0	0	1	3	2	1	0	0	0	0	2	0	0	1	0	0	0	0	1	1	2	0	0	0	0	0	0	1	0	0	0	0	0	0	0	0	1	1
ENSG00000231252.3	0	0	0	0	0	0	0	0	0	0	0	0	0	0	0	0	0	0	0	0	0	0	0	0	0	0	0	1	0	0	1	0	0	0	0	0	0	0	0	0	0	0	0	0	0	0	0	1	0
ENSG00000162599.17	1823	2720	1121	2975	3568	2750	2756	3182	1164	2229	915	1504	1411	1239	1556	1831	919	782	1191	1136	932	1225	956	938	1185	1088	863	743	1289	863	1527	1059	756	1196	1385	1126	1015	1196	897	1629	954	1064	991	927	1115	522	968	750	734
ENSG00000237928.6	0	0	0	0	0	0	0	0	0	0	0	0	0	0	0	0	0	0	0	0	0	0	0	0	0	0	0	0	1	0	0	0	0	0	0	0	0	0	0	2	0	0	0	0	0	0	0	0	0
ENSG00000237853.6	2	2	3	3	5	0	4	5	5	18	1	2	2	6	4	6	7	4	8	6	10	4	4	5	6	5	4	2	3	11	4	1	3	11	10	5	5	6	7	8	5	5	6	6	5	3	5	8	5
ENSG00000284808.1	0	0	0	0	1	1	0	1	1	0	28	66	20	1	0	2	1	0	1	25	5	0	2	21	1	34	4	21	50	1	0	13	0	2	1	19	1	52	45	99	21	1	3	0	2	5	3	5	1
ENSG00000287224.1	1	1	2	1	2	1	0	1	5	2	23	72	15	2	1	3	3	1	1	37	10	1	1	23	0	35	8	42	37	5	1	17	3	2	5	31	3	33	36	37	39	3	3	2	5	24	1	3	4
ENSG00000223920.2	1	1	2	3	1	8	1	3	6	6	108	122	25	9	7	3	0	0	0	40	11	2	1	22	1	75	16	30	57	38	3	32	4	0	24	29	2	26	62	11	32	13	2	1	1	65	3	1	3
ENSG00000162604.12	454	396	781	286	334	249	383	384	748	746	699	932	280	404	484	603	680	617	582	420	723	335	813	921	646	623	822	425	796	506	420	454	666	760	787	799	674	1311	714	811	437	690	928	676	662	235	655	807	512
ENSG00000271200.1	0	0	2	1	0	1	0	0	0	3	6	3	1	0	0	0	3	3	0	1	2	0	0	2	2	0	1	0	2	0	0	1	1	0	0	3	2	2	1	0	0	0	0	2	2	0	0	0	1
ENSG00000132849.21	232	217	697	116	105	82	165	211	263	783	402	532	111	72	79	66	461	362	386	541	307	291	637	301	405	331	405	610	442	392	252	704	554	508	470	269	456	793	376	901	1040	983	1324	442	661	436	993	991	479
ENSG00000200575.1	1	0	3	0	0	0	2	0	0	4	2	1	0	0	0	0	3	0	0	0	0	0	0	1	0	0	1	0	0	0	1	0	0	0	0	0	0	4	0	0	0	2	1	0	3	0	2	1	2
ENSG00000212360.1	0	2	3	0	0	0	1	0	0	2	0	2	0	0	0	0	2	0	0	0	0	0	3	0	1	0	0	0	1	1	0	1	1	1	1	0	1	0	0	0	2	0	3	1	1	0	0	2	0
ENSG00000236646.1	1	2	2	1	0	1	0	3	0	6	5	0	1	0	0	1	0	1	4	5	0	0	5	0	3	0	2	2	0	1	7	2	1	4	0	3	3	3	0	0	9	12	8	3	1	7	4	6	3
ENSG00000242860.3	2	0	0	0	0	1	0	0	0	5	6	2	0	1	1	0	0	2	2	1	0	2	2	1	1	0	2	1	0	4	0	1	0	1	1	0	4	2	0	0	2	8	4	0	1	4	2	3	1
ENSG00000263908.1	0	0	0	0	0	0	0	0	0	0	0	0	0	0	0	0	0	0	0	0	0	0	0	0	0	0	0	0	0	0	0	0	0	1	0	0	0	0	0	0	0	1	0	0	0	0	0	0	0
ENSG00000283690.1	0	0	0	0	0	0	0	0	0	0	0	0	0	0	0	0	0	0	0	0	0	0	0	0	0	0	0	0	0	0	0	0	0	0	0	0	0	0	0	0	0	0	0	0	0	0	0	0	0
ENSG00000234204.1	0	0	0	0	0	0	0	0	0	0	1	4	3	0	0	0	0	0	0	3	0	0	0	0	0	9	0	5	5	1	0	5	0	0	0	0	0	0	2	12	2	1	0	0	0	4	0	0	0
ENSG00000234088.1	0	0	0	0	0	0	0	0	0	0	0	0	0	0	0	0	0	0	0	1	0	0	0	0	0	2	0	2	3	0	0	2	0	0	0	1	0	2	2	4	3	0	0	0	0	5	0	0	0
ENSG00000240563.2	9	12	5	3	5	0	1	8	1	3	92	117	2	1	0	4	1	3	4	4	2	3	6	7	0	5	2	7	15	1	2	13	11	2	6	1	2	7	16	55	10	8	13	8	13	4	4	2	0
ENSG00000237227.1	0	0	0	1	0	0	0	0	0	0	12	12	1	0	0	0	0	0	0	3	0	0	0	0	1	1	0	3	1	0	0	5	0	0	0	0	0	0	3	2	1	0	2	0	1	1	0	0	0
ENSG00000200174.1	0	0	0	0	0	0	0	0	0	0	0	0	0	0	0	0	0	0	0	0	0	0	0	0	0	0	0	0	0	0	0	0	0	0	0	0	0	0	0	0	0	0	0	0	0	0	0	0	0
ENSG00000132854.19	0	0	1	0	0	0	0	2	0	0	5	25	1	0	0	0	0	0	0	2	0	1	1	0	0	6	0	0	0	5	0	2	0	0	0	0	0	0	2	8	2	1	0	1	0	2	0	0	0
ENSG00000201153.1	0	0	0	0	0	0	0	0	0	0	0	0	0	0	0	0	0	0	0	0	0	0	0	0	0	0	0	0	0	0	0	0	0	0	0	0	0	0	0	0	0	0	0	0	0	0	0	0	0
ENSG00000162607.13	424	461	558	351	503	356	603	443	620	615	366	531	212	330	398	583	495	535	506	198	320	219	547	841	558	378	599	232	505	224	305	570	619	637	564	747	611	894	707	548	242	467	642	622	447	95	470	838	466
ENSG00000116641.18	236	250	387	88	170	85	228	151	94	296	398	531	201	177	212	209	280	205	317	483	206	317	474	188	343	223	279	405	325	408	300	531	226	416	587	165	327	329	223	565	520	500	487	233	358	263	470	313	265
ENSG00000270549.1	0	0	2	0	0	0	0	0	1	2	4	1	0	1	0	0	0	0	2	1	3	1	1	1	1	0	1	0	1	5	1	0	0	2	1	1	0	2	1	0	0	3	5	0	1	1	0	1	2
ENSG00000132855.5	15	30	16	2	4	0	12	10	7	10	13	20	1	3	8	11	18	20	24	2	6	6	26	12	16	0	17	0	2	6	15	4	21	38	21	15	24	20	5	1	6	21	42	22	21	0	24	30	13
ENSG00000278967.1	2	4	14	1	3	1	10	2	2	13	7	4	1	0	2	8	10	3	9	2	6	5	15	6	9	1	12	0	0	8	11	2	8	22	8	6	17	17	4	1	4	5	29	9	16	1	8	5	10
ENSG00000213703.2	1	3	5	0	2	0	5	1	0	1	10	7	0	0	0	4	2	0	2	0	3	2	3	8	4	0	1	0	1	0	0	0	3	1	0	0	6	1	1	0	0	1	5	8	3	1	1	1	1
ENSG00000235545.1	1	1	1	1	0	0	3	3	2	4	11	7	2	0	0	1	3	5	0	0	5	6	1	1	2	1	2	2	0	0	1	1	1	1	1	0	3	1	0	0	3	1	4	1	3	0	2	2	4
ENSG00000125703.15	188	181	170	69	93	57	191	90	163	233	71	148	53	82	101	109	209	203	234	119	120	88	270	250	192	72	199	128	102	142	124	238	170	418	344	168	302	225	135	169	123	259	287	192	183	20	182	194	93
ENSG00000234318.1	0	0	0	0	0	0	0	1	0	0	2	3	0	0	0	0	0	0	0	2	1	0	0	0	0	2	0	1	0	0	0	3	0	1	1	3	0	0	0	0	1	1	0	0	0	0	1	0	0
ENSG00000237163.1	0	0	0	0	0	0	0	0	0	1	3	4	1	1	1	0	1	0	0	1	2	0	1	1	0	2	0	4	0	0	0	0	0	0	0	0	0	3	2	1	0	0	0	0	0	0	0	0	0
ENSG00000229537.7	0	0	0	0	0	0	0	0	0	0	0	3	0	0	0	0	0	0	0	0	0	0	0	1	0	0	1	0	1	0	0	1	0	0	0	0	0	0	0	0	0	0	0	0	0	0	0	0	0
ENSG00000286455.1	0	0	0	0	0	0	0	0	0	0	0	0	0	0	0	0	0	0	0	0	0	0	0	0	0	0	0	0	0	0	0	0	0	0	0	0	0	0	0	0	0	0	0	0	0	0	0	0	0
ENSG00000227485.1	0	0	0	0	0	0	0	0	0	0	0	0	0	0	0	0	0	0	0	0	0	0	0	0	0	0	0	0	0	0	0	0	0	0	0	0	0	0	0	0	0	0	0	0	0	0	0	0	0
ENSG00000229225.1	0	0	0	0	0	0	0	0	0	0	0	0	0	0	0	0	0	0	0	0	0	0	0	0	0	0	0	0	0	0	0	0	0	0	0	0	0	0	0	0	0	0	0	0	0	0	0	0	0
ENSG00000203605.3	0	0	0	0	0	0	0	0	0	0	0	0	0	0	0	0	0	0	0	0	0	0	0	0	0	0	0	0	0	0	0	0	0	0	0	0	0	0	0	0	0	0	0	0	0	0	0	0	0
ENSG00000224209.8	0	0	0	0	0	0	0	0	0	0	0	1	0	0	0	0	0	0	0	1	0	0	0	0	1	0	0	0	0	0	0	0	0	0	0	0	0	0	0	1	0	0	0	0	0	0	0	0	0
ENSG00000252259.1	0	0	0	0	0	0	0	0	0	0	0	0	0	0	0	0	0	0	0	0	0	0	0	0	0	0	0	0	0	0	0	0	0	0	0	0	0	0	0	0	0	0	0	0	0	0	0	0	0
ENSG00000228734.2	0	0	0	0	0	0	0	0	0	0	0	0	1	0	0	0	0	0	0	0	0	0	0	0	0	0	0	0	0	0	0	0	0	0	0	0	0	0	0	0	0	0	0	0	0	0	0	0	0
ENSG00000223683.1	0	0	0	0	0	0	0	0	0	0	0	0	0	0	0	0	0	0	0	0	0	0	0	0	0	0	0	0	0	0	0	0	0	0	0	0	0	0	0	0	0	0	0	0	0	0	0	0	0
ENSG00000230798.5	0	0	0	0	1	0	1	1	1	0	1	1	0	0	0	1	0	0	0	5	0	0	0	0	0	2	0	0	2	0	0	1	0	1	0	0	0	0	0	2	1	0	0	0	1	0	0	0	0
ENSG00000187140.6	0	1	0	0	0	0	0	0	0	0	3	4	0	0	0	1	0	0	0	4	0	0	0	0	0	0	0	1	0	0	0	5	0	0	0	0	0	0	0	2	0	0	0	0	0	2	0	0	1
ENSG00000275836.1	0	0	0	0	0	0	0	0	0	0	0	0	0	0	0	0	0	0	0	1	0	0	0	0	0	1	0	0	0	0	0	0	0	0	0	0	0	0	0	0	0	0	0	0	0	0	0	0	0
ENSG00000252784.1	0	0	0	0	0	0	0	0	0	0	0	0	0	0	0	0	0	0	0	0	0	0	0	0	0	0	0	1	0	0	0	0	0	0	0	0	0	0	1	0	0	0	0	0	0	0	0	0	0
ENSG00000236674.1	0	0	0	0	0	0	0	0	0	0	0	1	2	0	0	0	0	0	0	3	0	0	0	2	0	0	1	5	3	0	0	5	0	0	0	0	0	0	1	3	4	0	0	0	0	0	0	0	0
ENSG00000088035.18	266	272	427	241	202	172	279	267	473	555	302	394	254	283	298	331	382	423	311	445	321	241	456	489	365	266	471	407	376	364	317	545	394	597	583	401	405	793	328	451	431	596	592	414	357	183	402	485	312
ENSG00000142856.17	113	110	258	147	167	124	153	177	164	236	245	347	239	184	175	195	217	244	195	387	228	85	356	417	213	219	358	334	309	269	151	484	222	373	452	362	299	694	257	480	396	456	429	226	212	147	312	313	180
ENSG00000286429.1	10	8	16	10	9	8	8	11	3	24	9	19	3	4	6	12	26	32	22	15	27	10	26	48	13	18	30	9	9	8	14	13	11	23	13	48	35	40	9	20	6	4	20	14	21	4	12	35	21
ENSG00000203965.13	61	51	100	72	86	46	73	62	112	131	46	58	33	84	136	127	115	123	87	40	82	52	125	120	107	37	145	28	53	45	57	77	152	134	117	99	126	210	59	101	38	95	146	157	83	5	129	152	59
ENSG00000264271.2	0	1	2	0	0	0	1	0	0	5	6	2	1	0	2	2	2	1	0	0	2	0	0	1	1	1	4	0	0	1	1	0	1	0	1	2	1	3	1	0	0	0	0	1	1	1	5	1	0
ENSG00000251720.1	3	0	1	0	4	0	1	0	3	1	2	2	0	0	0	2	1	0	1	0	2	0	0	3	2	0	4	0	4	2	0	0	3	5	3	1	2	3	0	0	0	1	1	1	1	1	1	2	2
ENSG00000116652.6	25	19	38	20	20	17	12	13	35	28	17	10	4	8	18	37	52	34	23	9	34	35	52	39	21	7	46	3	17	10	19	7	29	37	30	32	21	67	17	11	6	14	40	31	33	3	33	44	27
ENSG00000276884.1	0	0	0	0	0	0	0	0	0	0	0	0	0	0	0	0	0	0	0	0	0	0	0	0	0	0	0	0	0	0	0	0	0	0	0	0	0	0	0	0	0	0	0	0	0	0	0	0	0
ENSG00000278287.1	0	0	0	0	0	0	0	0	0	0	0	0	0	0	0	0	0	0	0	0	0	0	0	0	0	0	0	0	0	0	0	0	0	0	0	0	0	0	0	0	0	0	0	0	0	0	0	0	0
ENSG00000277565.1	0	0	0	0	0	0	0	0	0	0	0	0	0	0	0	0	0	0	0	0	0	0	0	0	0	0	0	0	0	0	0	0	0	0	0	0	0	0	0	0	0	0	0	0	0	0	0	0	0
ENSG00000275823.1	0	0	0	0	0	0	0	0	0	0	0	0	0	0	0	0	0	0	0	0	0	0	0	0	0	0	0	0	0	0	0	0	0	0	0	0	0	0	0	0	0	0	0	0	0	0	0	0	0
ENSG00000277689.1	0	0	0	0	0	0	0	0	0	0	0	0	0	0	0	0	0	0	0	0	0	0	0	0	0	0	0	0	0	0	0	0	0	0	0	0	0	0	0	0	0	0	0	0	0	0	0	0	0
ENSG00000274199.1	0	0	0	0	0	0	0	0	0	0	0	0	0	0	0	0	0	0	0	0	0	0	0	0	0	0	0	0	0	0	0	0	0	0	0	0	0	0	0	0	0	0	0	0	0	0	0	0	0
ENSG00000079739.17	304	180	461	257	267	264	394	243	665	244	158	174	305	386	416	388	516	467	484	561	489	423	406	516	456	395	413	481	427	637	566	550	428	546	865	394	448	373	384	289	518	697	471	450	457	483	518	522	435
ENSG00000244256.3	9	4	12	13	8	3	7	11	20	5	8	7	2	13	11	5	13	14	11	0	18	15	17	18	21	5	13	2	7	13	13	2	20	15	17	19	11	26	9	2	2	12	36	12	9	1	18	24	12
ENSG00000185483.12	1	3	0	0	1	0	2	4	1	1	380	592	1	0	1	1	0	0	1	3	0	3	1	5	0	8	5	5	7	3	1	2	1	0	2	3	1	2	6	10	1	0	0	1	1	2	0	1	1
ENSG00000177452.7	2	0	1	0	0	1	0	1	0	0	63	55	0	0	0	0	0	0	0	0	0	0	0	1	0	4	3	2	2	0	0	0	0	0	0	0	0	4	2	3	0	0	0	1	2	1	1	0	0
ENSG00000228056.3	0	0	2	1	0	0	0	1	1	0	59	61	1	0	1	0	2	1	2	0	0	1	1	3	0	3	0	3	0	0	0	1	0	1	0	2	0	0	1	2	6	2	1	0	1	0	0	0	0
ENSG00000207190.1	0	0	0	0	0	0	0	0	0	0	2	1	0	0	0	0	0	0	0	0	0	0	0	0	0	0	0	0	0	0	0	0	0	0	0	1	0	0	0	0	0	0	0	0	0	0	0	0	0
ENSG00000200508.1	0	0	0	0	0	0	0	0	0	0	4	16	0	0	0	0	0	0	0	0	0	0	0	0	0	0	0	0	0	0	0	0	0	0	0	0	0	0	0	0	0	0	0	0	0	0	0	0	0
ENSG00000223949.8	0	0	0	0	0	0	0	1	0	0	102	148	1	0	0	0	0	0	2	1	0	0	0	3	0	1	0	0	2	0	0	0	2	0	0	3	0	0	0	1	0	0	0	0	0	0	0	0	0
ENSG00000284928.1	0	0	0	0	1	0	0	0	0	0	21	72	0	0	0	0	0	0	0	0	0	0	0	1	0	0	0	2	0	0	0	0	0	0	0	0	0	0	1	1	0	0	0	0	0	0	0	0	0
ENSG00000177414.14	0	0	0	0	0	0	0	0	0	0	8	26	0	0	0	0	0	0	0	0	0	0	0	0	0	0	0	0	0	0	0	0	0	0	0	0	0	0	0	0	0	0	0	0	0	0	0	0	0
ENSG00000238653.1	0	0	0	0	0	0	0	0	0	0	2	0	0	0	0	0	0	0	0	0	0	0	0	0	0	0	0	0	0	0	0	0	0	0	0	0	0	0	0	0	0	0	0	0	0	0	0	0	0
ENSG00000158966.16	12	20	19	6	7	11	17	15	46	6	19	32	41	45	40	33	35	15	20	32	10	24	19	4	24	16	6	12	10	37	31	16	22	31	49	7	20	1	13	35	18	24	20	45	17	20	24	16	18
ENSG00000264470.1	0	0	0	0	0	0	0	0	0	0	0	0	0	0	0	0	0	0	0	0	0	0	0	0	0	0	0	0	0	0	0	0	0	0	2	0	0	0	0	0	0	0	0	0	0	0	0	0	0
ENSG00000162437.14	110	113	189	85	105	74	129	74	192	246	100	243	200	312	197	151	178	173	158	233	112	97	204	186	169	223	170	253	274	303	124	375	151	239	450	150	209	356	192	667	308	400	252	182	177	103	224	194	127
ENSG00000162434.13	6608	4229	11320	5257	6113	4661	6498	6842	9341	6286	5045	6700	5925	7528	7442	6818	9343	8284	9342	13488	10068	11695	11987	7987	11701	9289	7289	9771	8183	16816	13221	13195	7466	11849	14573	6053	7349	11454	8031	15459	13928	15749	10286	7498	10775	11080	13952	8092	9471
ENSG00000234784.2	41	38	75	43	29	23	34	26	82	57	56	85	7	4	20	46	63	55	59	25	59	49	61	70	62	44	49	18	56	9	26	19	43	32	12	47	42	68	34	53	17	6	44	45	77	6	59	51	53
ENSG00000233877.2	116	96	169	70	104	62	109	84	211	181	127	154	24	5	30	114	143	126	112	50	137	87	59	135	176	91	124	60	111	17	71	57	117	71	18	119	110	177	89	133	61	13	65	156	148	19	100	132	135
ENSG00000226891.9	714	323	178	698	1018	569	542	517	684	456	322	275	372	442	401	419	288	274	302	525	579	419	486	241	775	208	364	335	117	863	649	224	110	427	555	211	310	378	175	228	647	475	424	207	741	613	452	255	485
ENSG00000185031.6	148	85	32	184	242	140	107	95	168	129	59	53	99	92	92	112	64	59	63	147	162	86	134	63	204	39	69	90	28	243	188	64	26	90	143	45	93	62	25	19	153	104	94	54	192	153	93	50	120
ENSG00000272506.1	112	62	32	112	129	98	67	70	126	77	53	43	36	52	62	76	55	45	56	57	84	91	101	36	138	20	55	19	20	160	134	16	22	51	135	32	32	55	25	41	54	83	61	23	125	73	86	31	68
ENSG00000212257.1	52	17	31	72	91	37	37	37	58	30	11	23	9	17	26	41	29	14	37	19	36	72	68	24	75	12	32	12	7	64	98	9	14	41	61	10	26	64	14	42	30	32	39	22	62	24	90	35	46
ENSG00000265996.1	127	91	64	114	112	74	106	89	169	149	30	36	6	28	65	132	121	115	125	25	62	169	145	32	212	18	60	6	14	77	132	10	118	115	105	32	129	68	30	40	29	49	81	118	124	12	139	155	123
ENSG00000199135.1	15	19	5	19	23	14	25	24	30	21	4	2	3	0	3	20	22	25	10	1	11	9	13	8	42	7	13	4	2	0	2	2	22	11	0	5	37	1	9	0	3	3	7	30	33	0	5	31	13
ENSG00000235804.2	0	0	0	0	0	0	0	0	0	0	17	13	3	0	0	0	0	0	0	1	1	0	0	2	0	5	5	0	1	0	0	0	0	0	0	7	0	8	7	7	0	0	0	0	0	0	0	0	0
ENSG00000234496.2	0	0	0	0	0	0	0	0	0	0	5	5	0	0	0	0	0	0	0	0	0	0	0	0	0	0	0	0	0	0	0	0	0	0	0	1	0	0	0	0	0	0	0	0	0	0	0	0	0
ENSG00000162433.15	42	36	26	2	6	6	24	16	12	31	10	5	21	24	27	25	56	37	48	43	17	25	46	25	51	13	45	33	20	45	75	31	8	79	109	16	43	32	10	23	51	60	39	32	40	31	55	50	26
ENSG00000231622.1	1	0	0	0	0	0	0	0	0	1	0	0	0	0	0	1	0	3	3	0	0	1	0	2	1	0	1	0	0	0	2	0	0	0	0	0	1	0	0	0	1	0	0	1	0	0	0	2	0
ENSG00000116675.16	1874	3101	432	3984	5181	3887	3575	3880	338	925	1195	1683	1332	1576	1729	1387	320	282	730	595	413	992	209	323	340	396	568	224	757	354	1030	1086	227	435	1400	912	322	249	470	389	272	575	124	333	167	185	181	133	167
ENSG00000229294.1	0	0	2	4	0	0	0	0	2	4	1	1	0	0	0	1	3	2	0	0	1	0	4	1	1	0	0	0	1	0	0	0	5	5	1	3	2	0	0	0	1	2	2	6	0	1	3	1	5
ENSG00000234144.1	1	0	1	0	1	1	0	1	0	5	1	1	1	0	0	1	0	0	0	1	2	0	1	0	0	0	4	0	0	0	0	0	1	2	1	0	2	0	0	0	0	2	1	1	2	0	0	2	0
ENSG00000222624.1	0	0	0	0	0	0	0	0	0	0	0	0	0	0	0	0	0	0	0	0	0	0	1	0	0	0	0	0	0	0	0	0	0	0	0	0	0	0	0	0	0	0	0	0	0	0	0	0	0
ENSG00000213625.9	1062	1258	1408	786	1043	686	1384	982	2133	1525	836	1517	1221	1098	1379	1342	1599	1518	1679	2019	1314	1085	1647	1549	1807	1476	1349	1603	1638	1811	1937	2023	1054	2400	2894	1305	2035	1511	1161	1674	1517	1863	1763	1177	1396	1036	1393	1525	1129
ENSG00000116678.20	412	995	170	928	1290	784	958	748	412	484	757	1742	694	591	807	599	192	176	312	404	306	366	148	486	209	520	427	245	652	201	456	706	118	456	587	636	160	728	533	1175	307	342	172	267	146	111	168	118	100
ENSG00000237852.1	7	6	11	7	8	7	3	7	19	7	23	48	7	1	5	3	5	8	2	18	20	8	6	17	12	21	9	10	16	9	16	14	3	5	9	15	8	43	15	82	11	3	6	4	3	7	12	2	10
ENSG00000224570.1	4	2	9	4	14	11	2	6	20	6	45	86	17	5	7	6	5	8	2	55	34	12	9	43	10	59	18	29	40	22	9	26	13	7	11	34	10	84	39	100	50	17	9	10	17	25	14	2	8
ENSG00000285079.1	2	1	1	0	1	0	0	0	2	2	0	4	1	1	1	1	0	0	0	1	1	0	2	1	1	1	0	1	2	1	0	0	0	1	1	0	1	2	4	6	4	2	2	0	1	2	3	1	5
ENSG00000239319.3	1	0	1	0	0	0	0	0	0	0	1	0	1	0	0	1	0	0	0	1	0	3	1	2	0	0	0	0	0	0	2	0	0	1	1	0	0	3	0	0	1	1	2	0	0	1	0	0	2
ENSG00000184588.18	1523	1588	1354	1015	1256	925	1497	1068	2303	1650	1990	2897	382	577	1099	1830	1543	1753	1741	512	689	1272	1720	735	2341	706	975	358	984	902	1197	592	1636	1900	1145	848	1731	826	715	1529	533	887	1426	2008	1616	261	1430	1853	1999
ENSG00000227466.1	2	13	3	2	8	1	3	1	2	9	0	0	4	6	8	7	1	2	3	14	0	5	1	1	6	2	0	1	0	5	2	1	2	4	5	0	4	1	2	8	7	4	7	2	9	6	8	3	16
ENSG00000223152.1	2	2	0	0	0	0	1	2	0	0	0	0	0	0	0	0	0	0	1	1	0	1	0	0	0	0	0	0	0	1	0	1	0	2	2	0	0	0	0	2	2	1	0	2	2	2	0	1	2
ENSG00000118473.23	55	172	37	196	289	206	145	169	23	94	68	114	133	169	197	139	15	8	39	21	20	137	15	21	22	24	21	11	69	31	74	41	20	15	80	53	4	30	72	59	38	65	3	50	24	23	25	7	15
ENSG00000264720.3	0	0	0	0	0	0	0	0	0	0	0	0	0	0	0	0	0	0	0	0	0	0	0	0	0	0	0	0	0	0	0	0	0	0	0	0	0	0	0	0	0	0	0	0	0	0	0	0	0
ENSG00000248458.2	0	1	0	0	0	0	1	0	0	0	1	0	0	0	0	0	0	0	0	0	0	0	0	0	0	0	0	0	0	0	0	0	0	2	0	1	0	0	0	1	1	2	0	1	0	0	0	0	0
ENSG00000152760.10	6	9	3	1	1	9	7	2	9	8	2	3	13	16	13	19	17	14	20	7	9	3	8	7	16	4	11	6	4	12	12	10	5	24	18	6	25	3	0	1	1	8	6	14	6	0	3	5	6
ENSG00000172410.5	0	0	0	0	0	0	0	0	0	0	0	1	0	0	1	0	0	0	0	1	0	0	0	1	0	0	0	1	3	0	0	2	0	0	2	0	0	1	1	3	0	2	0	0	0	1	0	0	0
ENSG00000152763.17	19	25	25	39	44	28	34	50	19	55	72	90	26	15	29	25	27	23	14	30	49	16	24	74	23	43	60	17	74	14	10	74	25	20	31	89	20	172	72	83	26	49	41	25	24	16	23	35	13
ENSG00000231080.1	0	0	1	0	0	0	1	1	1	0	1	0	1	0	0	0	1	0	0	4	1	0	0	1	0	1	0	0	0	0	0	0	0	0	0	1	0	0	0	3	0	0	0	1	0	0	0	0	0
ENSG00000198160.15	2011	2394	1737	2438	2630	2014	2921	2203	5199	2680	1357	2169	1441	1797	2391	2692	2388	2334	2118	1418	1369	1116	2303	2770	2436	1811	2508	1858	2630	985	1563	3136	2424	3349	2976	2666	2570	3403	2334	3649	1347	2056	2540	3144	1814	409	1977	2492	1537
ENSG00000116704.8	298	252	626	216	229	142	202	248	269	549	433	605	552	511	481	550	438	420	404	621	607	420	513	469	466	422	586	625	608	520	360	766	469	554	528	452	540	779	409	1469	729	579	691	385	451	328	519	638	514
ENSG00000203963.12	0	0	0	0	0	0	0	0	1	0	0	3	0	0	0	0	0	1	0	0	0	0	0	0	0	0	0	0	0	0	0	5	0	0	0	0	0	3	0	2	0	0	0	0	0	0	1	0	0
ENSG00000252433.1	0	0	0	0	0	0	0	0	0	0	0	0	0	0	0	0	0	0	0	0	0	0	0	0	0	0	0	0	0	0	0	0	0	0	0	0	0	0	0	1	0	0	0	0	0	0	0	0	0
ENSG00000275678.1	0	0	0	0	0	0	0	0	0	0	0	0	0	0	0	0	0	0	0	0	0	0	0	0	0	0	1	1	0	1	0	0	0	0	0	0	0	0	0	1	0	0	0	0	0	1	0	0	0
ENSG00000162594.16	0	0	3	1	1	3	1	1	3	9	2	8	0	1	1	0	3	1	3	1	0	7	3	1	0	4	3	1	4	1	0	3	13	8	3	2	2	7	5	17	2	4	7	14	5	2	3	3	5
ENSG00000253074.1	0	0	0	0	0	0	0	0	1	0	0	0	0	0	0	0	0	0	0	0	0	0	0	0	0	1	0	0	0	0	0	0	0	0	0	0	0	0	0	0	0	0	0	0	0	0	0	0	0
ENSG00000252116.1	0	0	0	0	0	0	0	0	0	0	1	1	0	0	0	0	0	0	0	0	0	0	0	0	0	0	0	0	0	0	0	0	0	0	0	0	0	0	1	1	0	0	1	2	0	0	0	0	0
ENSG00000228523.1	0	0	0	0	0	0	0	0	0	0	1	3	0	0	0	0	2	0	1	0	1	0	0	0	0	0	0	1	1	0	0	1	1	0	0	0	1	4	2	5	1	0	1	1	0	0	0	0	1
ENSG00000081985.13	76	68	301	51	68	53	70	96	76	159	528	1142	241	68	76	109	70	59	82	415	104	183	96	155	87	656	82	424	689	86	69	473	167	93	78	164	81	357	458	1371	465	264	256	129	160	458	290	338	389
ENSG00000142864.15	2127	3168	2217	2702	2825	2661	2888	2775	1747	2515	1835	3311	1890	1601	1782	1668	2050	2029	2482	2891	1807	1217	2141	2606	2048	2258	2040	3125	3347	1956	1893	4363	1923	2356	3326	2461	2421	2928	2551	3884	2669	2969	2156	1761	1937	1497	1911	2461	1839
ENSG00000223263.1	7	10	24	6	14	6	5	11	16	32	33	45	8	0	0	11	19	20	12	22	32	27	2	23	20	36	20	19	23	5	1	14	15	2	1	26	24	29	12	20	19	2	2	16	19	13	2	19	23
ENSG00000235200.3	0	0	0	0	0	0	0	0	0	0	0	2	0	0	0	0	0	0	0	0	0	0	0	0	0	0	0	0	0	0	0	0	0	0	0	0	0	0	0	2	1	0	1	0	0	1	0	0	0
ENSG00000207504.1	0	0	0	0	0	0	0	0	0	0	0	0	0	0	0	0	0	0	0	0	0	0	0	0	0	0	0	0	0	0	0	0	0	0	0	0	0	1	0	0	0	0	0	0	0	0	0	0	0
ENSG00000238139.2	1	0	0	0	0	0	0	0	0	0	0	0	0	0	0	2	0	0	0	0	0	0	0	0	0	0	0	0	0	0	0	0	0	0	0	0	0	0	0	0	0	0	0	0	0	0	0	0	0
ENSG00000242482.3	0	0	0	0	0	0	0	0	0	0	0	0	0	0	0	0	0	0	0	0	0	0	0	0	0	0	0	0	0	0	0	0	0	0	0	0	0	0	0	0	0	0	1	0	0	0	0	0	0
ENSG00000232048.2	0	0	0	0	0	0	0	0	0	0	0	0	0	0	0	0	0	0	0	0	0	0	0	0	0	0	0	0	0	0	0	0	0	0	0	0	0	0	0	0	0	0	0	0	0	0	0	0	0
ENSG00000116717.13	266	406	94	460	563	494	470	423	540	144	144	146	164	201	269	421	222	145	189	77	171	129	31	137	87	74	117	37	109	47	114	97	105	88	156	159	153	48	63	35	22	54	30	230	61	35	38	77	77
ENSG00000172380.6	0	1	4	4	2	0	2	2	0	2	4	11	4	3	3	5	1	2	2	1	2	0	0	0	3	0	0	1	2	0	1	3	0	0	4	0	1	2	1	1	0	8	0	0	2	2	5	1	1
ENSG00000238778.1	0	0	0	0	0	0	0	0	1	0	0	0	0	0	0	0	0	0	0	0	0	0	0	0	0	0	0	0	0	0	0	0	0	0	0	0	0	0	0	0	0	0	0	0	0	0	0	0	0
ENSG00000232284.7	146	69	80	57	81	66	79	66	279	86	3	7	65	81	77	100	60	59	46	86	18	67	54	13	95	16	15	48	21	106	76	39	65	56	92	7	70	15	24	41	135	104	92	91	154	127	148	137	56
ENSG00000235055.3	0	0	0	0	0	0	0	0	0	0	0	0	0	0	0	0	0	0	0	4	0	0	0	0	0	0	0	3	1	0	0	2	0	0	0	0	0	0	0	0	0	0	0	0	0	2	0	0	0
ENSG00000162595.7	0	0	0	0	1	0	0	2	2	0	1	4	4	0	0	0	0	0	0	10	0	2	1	2	0	13	1	5	2	0	0	6	0	0	1	3	0	2	4	21	7	0	1	1	0	6	0	0	1
ENSG00000228431.1	0	0	1	1	0	0	0	0	1	0	0	0	2	0	0	0	0	0	0	2	0	0	0	0	0	1	0	4	0	0	0	1	0	0	0	0	0	0	2	1	0	0	0	1	0	0	0	0	0
ENSG00000116729.14	1074	524	534	653	872	647	671	915	1618	657	63	120	425	616	592	560	624	541	489	600	133	623	651	151	801	269	114	475	212	874	779	478	415	784	977	84	539	98	331	437	909	1373	1029	624	1115	882	1267	906	506
ENSG00000234383.1	124	42	65	40	42	35	50	33	135	63	2	4	7	16	64	71	64	43	36	5	15	41	56	13	79	3	19	5	1	54	64	9	31	65	54	10	46	14	13	3	18	46	87	64	102	9	116	66	24
ENSG00000221203.1	11	5	7	10	7	8	9	6	21	13	0	0	0	1	6	8	9	10	6	0	1	4	4	0	8	0	0	0	0	0	7	0	4	4	7	0	3	0	0	1	1	5	10	3	12	1	16	11	5
ENSG00000229133.1	1	1	3	1	2	1	1	0	2	1	2	2	0	1	2	0	0	0	0	0	0	0	0	1	0	0	0	1	0	1	0	1	0	0	0	1	1	2	2	1	1	0	1	0	0	0	0	1	0
ENSG00000225242.2	0	0	0	0	0	0	0	0	0	0	0	0	0	0	0	0	0	0	0	0	0	0	0	0	0	0	0	0	0	0	0	0	0	0	0	0	0	0	0	0	0	0	0	0	0	0	0	0	0
ENSG00000237622.1	0	0	0	0	0	0	0	0	0	0	0	0	0	0	0	0	0	0	0	0	0	0	0	0	0	0	0	0	0	0	0	0	0	0	0	0	0	0	0	0	0	0	0	0	0	0	0	0	0
ENSG00000229440.1	0	0	0	0	0	0	0	0	0	0	0	0	0	0	0	0	0	0	0	0	0	0	0	0	0	0	0	0	0	0	0	0	0	0	0	0	0	0	0	0	0	0	0	0	0	0	0	0	0
ENSG00000116745.7	0	0	0	0	0	0	0	0	0	0	0	0	0	0	0	0	0	0	0	0	0	0	0	0	0	1	0	0	0	0	0	0	0	2	0	0	1	0	0	0	0	0	0	0	0	2	0	0	0
ENSG00000024526.17	8	17	3	18	37	21	19	32	6	14	7	16	13	15	13	10	7	2	12	5	1	5	1	5	4	3	6	8	14	3	5	15	4	13	18	12	4	5	5	13	3	10	4	6	3	5	11	23	9
ENSG00000233589.1	0	0	0	0	0	0	0	0	0	0	0	2	0	0	0	0	0	0	0	0	0	0	0	0	0	0	1	0	0	0	0	0	0	0	0	0	0	0	0	0	0	1	0	0	0	0	0	1	0
ENSG00000234264.1	0	0	0	1	0	0	0	0	0	0	0	0	0	1	0	0	0	0	0	0	0	0	0	0	0	0	0	0	0	0	0	0	1	0	0	0	0	0	0	1	0	0	0	0	0	0	0	0	1
ENSG00000225167.1	0	0	0	0	0	0	0	0	0	0	0	0	0	0	0	0	0	0	0	0	0	0	0	0	0	0	0	0	0	0	0	0	0	0	0	0	0	0	0	1	0	0	0	0	0	0	0	0	0
ENSG00000285041.1	0	0	0	1	0	0	0	0	0	0	0	0	0	0	0	0	0	0	0	0	0	0	0	0	0	0	0	0	0	0	0	0	1	0	1	0	0	0	0	0	0	0	0	0	0	0	0	0	0
ENSG00000285407.1	0	0	0	0	0	0	0	0	0	0	0	1	0	0	1	0	0	0	1	0	3	0	0	0	0	1	0	0	0	0	1	0	0	0	0	0	0	0	0	0	0	0	0	0	0	0	2	0	0
ENSG00000285473.1	0	0	0	0	0	0	0	0	0	0	0	0	0	0	0	0	0	0	0	0	0	0	0	0	0	0	0	0	0	0	0	0	0	0	0	0	0	0	0	0	0	0	0	0	0	0	0	0	0
ENSG00000223883.2	0	0	0	0	0	1	0	0	0	0	0	0	0	0	0	0	0	0	0	0	0	0	0	0	0	0	0	0	0	0	0	0	0	0	0	0	1	0	0	0	0	0	0	0	1	1	0	0	0
ENSG00000235446.2	0	0	0	0	0	0	0	0	0	0	0	0	0	0	0	0	0	1	0	0	0	0	0	0	0	0	0	0	0	0	0	0	0	0	0	0	0	0	0	0	0	0	0	0	0	0	0	0	0
ENSG00000229639.1	0	0	0	0	0	0	0	0	0	0	0	0	0	0	0	0	0	0	0	0	0	0	0	0	0	0	0	0	0	0	0	0	0	0	0	0	0	0	0	0	0	0	0	0	0	0	0	0	0
ENSG00000287453.1	0	0	0	0	0	0	0	0	0	0	0	0	0	0	0	0	0	0	0	0	0	0	0	0	0	0	0	0	0	0	0	0	0	0	0	0	0	0	0	0	0	0	0	0	0	0	0	0	0
ENSG00000033122.21	26	36	83	14	24	10	15	17	42	73	73	140	47	35	59	65	48	50	60	12	36	35	92	115	47	50	58	19	45	7	37	21	65	102	35	121	73	144	63	57	11	26	81	72	50	7	60	76	38
ENSG00000270615.1	0	0	0	0	0	0	0	0	0	1	2	1	0	0	0	2	0	0	0	0	0	0	0	0	0	0	0	0	0	0	0	0	0	2	0	0	0	0	0	0	0	2	0	0	0	0	0	0	0
ENSG00000287283.1	0	0	0	0	0	0	0	0	1	0	0	2	0	1	1	2	0	0	0	0	0	0	0	0	0	0	0	0	0	0	0	0	1	0	0	1	0	0	0	1	0	0	0	0	0	0	0	0	0
ENSG00000240692.3	1	0	0	0	0	0	0	0	0	0	0	0	1	0	0	0	0	0	0	0	0	2	0	0	0	0	0	0	0	0	0	0	0	0	1	0	0	0	0	0	0	0	0	0	0	0	0	0	0
ENSG00000229359.2	0	0	0	0	0	0	0	0	1	0	0	0	1	0	0	0	0	0	0	0	0	0	0	0	0	0	0	0	1	0	0	1	0	0	0	0	0	0	0	0	0	0	0	0	0	0	0	0	0
ENSG00000237919.5	0	0	1	0	0	0	0	0	0	2	0	0	3	0	1	0	0	0	0	0	0	0	0	0	0	0	0	0	2	0	0	0	0	0	1	0	0	0	0	0	1	1	0	1	0	0	0	0	0
ENSG00000066557.6	155	183	197	81	116	73	149	106	172	285	156	198	68	99	105	151	181	232	182	141	149	44	258	394	174	77	257	168	160	101	99	365	257	346	253	312	269	364	133	113	114	282	303	218	137	47	235	256	147
ENSG00000244389.3	5	0	7	3	6	4	5	9	5	16	2	4	1	0	1	4	5	6	0	4	8	1	0	14	6	4	7	0	7	2	1	0	7	0	2	19	3	4	4	0	1	0	0	5	6	1	0	6	6
ENSG00000116754.13	1390	1376	2411	1044	1209	930	1329	1478	2359	2721	3000	4654	2001	1585	1669	1910	2087	2096	1818	3415	2354	1329	2706	4533	2184	3950	3227	3694	5217	2082	1524	5182	2249	3022	2775	4153	2818	6595	4138	7496	3499	2429	3204	2138	2184	1562	2355	2768	1967
ENSG00000228988.1	6	18	23	4	9	6	15	10	19	28	28	53	13	6	3	15	36	25	29	40	25	14	11	50	24	32	35	39	59	0	6	39	36	6	2	32	33	81	45	109	31	4	17	32	31	12	15	32	35
ENSG00000118454.13	382	457	612	325	421	275	390	382	302	684	741	990	341	287	296	316	477	501	432	651	552	198	628	779	417	845	610	772	1073	358	240	1102	557	709	754	732	629	925	948	1469	623	825	898	508	472	357	529	722	458
ENSG00000197568.14	18	16	33	23	12	19	17	18	14	42	19	22	9	10	9	9	20	18	11	18	28	25	18	18	16	8	19	11	12	16	14	15	34	18	17	16	15	43	17	33	40	40	32	33	34	32	37	25	30
ENSG00000226088.1	1	3	10	2	3	1	0	2	1	8	4	5	0	0	1	3	8	7	4	2	5	4	4	3	0	4	5	1	0	3	2	1	7	4	5	5	6	10	3	0	1	4	7	4	5	1	3	5	2
ENSG00000116761.12	35	56	23	89	108	70	62	60	9	27	31	42	27	21	31	32	25	21	32	25	23	32	14	10	12	8	18	11	29	10	24	24	18	23	36	24	17	9	11	8	12	26	20	7	23	11	9	19	20
ENSG00000278636.1	0	0	0	0	0	0	0	0	0	1	0	0	0	0	0	0	0	0	0	0	0	0	0	0	0	0	0	0	0	0	0	0	0	0	0	0	0	0	0	0	0	0	1	0	0	0	0	0	0
ENSG00000271992.1	1	1	0	3	4	5	5	4	0	1	1	1	3	0	1	0	1	1	3	0	4	0	0	0	0	0	0	1	0	0	0	0	0	0	0	0	0	0	0	1	1	0	0	0	0	1	0	0	1
ENSG00000233020.1	0	0	0	0	0	0	0	0	0	0	0	1	0	0	0	0	1	0	2	0	0	0	1	2	0	1	1	0	0	1	0	0	1	1	0	1	1	0	0	1	1	0	0	0	0	0	0	0	1
ENSG00000237033.2	0	0	0	0	0	0	0	0	0	0	0	0	0	0	0	0	0	0	0	0	0	0	1	0	0	0	0	0	0	0	0	0	0	0	0	0	0	0	0	0	0	0	0	0	0	0	0	0	1
ENSG00000229051.2	0	0	1	0	0	0	0	0	0	0	0	0	0	0	0	0	0	0	0	0	0	0	0	0	0	0	0	0	0	0	0	0	0	0	0	0	0	0	1	0	0	0	0	0	0	0	0	0	0
ENSG00000226208.1	0	0	0	0	0	0	0	0	0	0	0	0	0	0	0	0	0	0	0	0	0	0	0	0	0	0	0	0	0	0	0	0	0	0	0	0	0	0	0	0	0	0	0	0	0	0	0	0	0
ENSG00000050628.20	40	49	25	28	29	19	19	30	8	30	45	136	58	45	64	24	18	26	41	36	24	8	19	33	33	109	42	40	137	18	36	73	10	25	66	42	16	47	129	129	32	33	7	7	21	47	37	16	23
ENSG00000235782.1	1	3	5	3	1	0	0	5	2	9	3	2	0	0	1	0	4	3	3	4	2	2	6	0	1	0	0	0	0	1	3	10	1	3	1	1	3	1	5	15	1	0	2	1	2	3	9	3	2
ENSG00000269933.1	0	4	0	0	0	0	0	2	0	2	0	1	0	0	0	0	0	0	1	0	0	0	0	0	0	3	0	0	0	0	0	0	0	1	0	0	1	1	3	9	0	0	0	0	0	1	0	0	0
ENSG00000235079.1	26	37	70	23	28	21	20	23	61	78	92	221	43	26	27	47	36	53	36	94	43	19	78	128	47	195	77	129	257	41	30	138	54	75	39	117	53	234	180	315	72	53	92	45	47	14	57	88	41
ENSG00000132485.14	854	885	1059	514	457	372	769	789	1308	1602	1002	1722	494	520	781	1036	1164	1134	988	844	729	362	1374	1872	972	1142	1560	1175	1958	499	529	1891	1327	1804	1095	1797	1689	2864	1648	2973	834	1148	1901	1476	964	171	1115	1751	728
ENSG00000207721.1	23	18	27	14	11	9	8	13	39	43	18	43	9	6	20	37	32	47	19	13	25	5	37	36	26	36	31	31	37	16	18	30	34	26	27	46	50	25	37	4	15	23	55	57	36	2	34	48	26
ENSG00000229956.11	2	8	9	6	16	3	6	15	9	28	11	23	11	4	5	8	13	11	8	42	12	8	18	12	16	34	11	24	46	15	29	30	15	28	26	9	15	23	27	105	37	22	23	12	19	19	30	23	9
ENSG00000226324.1	0	0	0	0	1	0	0	0	0	0	0	2	3	1	0	0	0	0	0	3	1	0	0	2	0	5	1	0	2	0	0	2	1	0	0	0	0	4	5	10	4	0	0	0	0	3	0	0	0
ENSG00000172260.15	20	14	21	0	8	2	6	8	10	26	13	26	14	9	10	5	21	15	30	104	12	7	34	50	36	95	22	68	107	45	45	66	8	41	84	40	30	93	112	397	163	76	73	13	64	45	49	34	21
ENSG00000231985.1	1	0	0	0	1	0	0	0	0	0	0	0	0	0	0	1	0	0	1	2	0	0	1	0	3	1	0	0	2	2	1	0	0	2	1	0	1	0	0	5	1	1	0	0	4	0	1	0	0
ENSG00000271618.1	0	0	0	0	0	0	0	0	0	0	0	0	0	0	0	0	0	0	0	1	0	0	0	0	1	0	0	0	0	3	0	0	0	0	0	0	0	2	0	0	0	1	1	0	0	0	0	0	0
[truncated: 58,650 more rows]
[truncated: 143 more columns]
